# Supplementary material for: Antiviral Mx proteins have an ancient origin and widespread distribution among eukaryotes
Source: bioRxiv. 2024 Aug 17:2024.08.06.606855. Originally published 2024 Aug 6. Preprint. [Version 2] doi: 10.1101/2024.08.06.606855 (PMC11326297; doi:10.1101/2024.08.06.606855)
Supplement: Supplement 1 [file media-1.zip]

Archive with 30 entries (29 files):
- Supplementary Data/
- __MACOSX/._Supplementary Data
- Supplementary Data/Figure_2_FastTree.nex
- __MACOSX/Supplementary Data/._Figure_2_FastTree.nex
- Supplementary Data/Figure_3_FastTree.nex
- __MACOSX/Supplementary Data/._Figure_3_FastTree.nex
- Supplementary Data/Figure_2_MAFFT.fasta
- __MACOSX/Supplementary Data/._Figure_2_MAFFT.fasta
- Supplementary Data/Suppl_Figure_1_IQTree.nex
- __MACOSX/Supplementary Data/._Suppl_Figure_1_IQTree.nex
- Supplementary Data/Figure_1_MAFFT.fasta
- __MACOSX/Supplementary Data/._Figure_1_MAFFT.fasta
- Supplementary Data/Suppl_Figure_3_Clustal.fasta
- __MACOSX/Supplementary Data/._Suppl_Figure_3_Clustal.fasta
- Supplementary Data/Suppl_Figure_4_IQTree.nex
- __MACOSX/Supplementary Data/._Suppl_Figure_4_IQTree.nex
- Supplementary Data/Figure_3_MAFFT.fasta
- __MACOSX/Supplementary Data/._Figure_3_MAFFT.fasta
- Supplementary Data/Figure_3_Accessions.csv
- __MACOSX/Supplementary Data/._Figure_3_Accessions.csv
- Supplementary Data/Suppl_Figure_2_IQTree.nex
- __MACOSX/Supplementary Data/._Suppl_Figure_2_IQTree.nex
- Supplementary Data/Figure_2_Accessions.csv
- __MACOSX/Supplementary Data/._Figure_2_Accessions.csv
- Supplementary Data/Figure_1_FastTree.nex
- __MACOSX/Supplementary Data/._Figure_1_FastTree.nex
- Supplementary Data/Suppl_Figure_3_FastTree.nex
- __MACOSX/Supplementary Data/._Suppl_Figure_3_FastTree.nex
- Supplementary Data/Figure_1_Accessions.csv
- __MACOSX/Supplementary Data/._Figure_1_Accessions.csv
