# Supplementary material for: Antiviral Mx proteins have an ancient origin and widespread distribution among eukaryotes
Source: bioRxiv. 2024 Aug 17:2024.08.06.606855. Originally published 2024 Aug 6. Preprint. [Version 2] doi: 10.1101/2024.08.06.606855 (PMC11326297; doi:10.1101/2024.08.06.606855)
Supplement: Supplement 1 [file media-1.zip › Supplementary Data/Figure_2_FastTree.nex]

#NEXUS
begin taxa;
	dimensions ntax=368;
	taxlabels
	XP_026693152.1[&Organism="Ciona intestinalis",Description="dynamin-1 isoform X15 [Ciona intestinalis]","Genetic Code"="Standard",Taxonomy="Eukaryota; Metazoa; Chordata; Tunicata; Ascidiacea; Enterogona; Phlebobranchia; Cionidae; Ciona","Common Name"="vase tunicate"]
	XP_030853442.1.2[&Organism="Strongylocentrotus purpuratus",Description="dynamin-1 isoform X1 [Strongylocentrotus purpuratus]","Genetic Code"="Standard",Taxonomy="Eukaryota; Metazoa; Echinodermata; Eleutherozoa; Echinozoa; Echinoidea; Euechinoidea; Echinacea; Echinoida; Strongylocentrotidae; Strongylocentrotus","Common Name"="purple sea urchin"]
	XP_030853442.1[&Organism="Strongylocentrotus purpuratus",Description="dynamin-1 isoform X4 [Strongylocentrotus purpuratus]","Genetic Code"="Standard",Taxonomy="Eukaryota; Metazoa; Echinodermata; Eleutherozoa; Echinozoa; Echinoidea; Euechinoidea; Echinacea; Echinoida; Strongylocentrotidae; Strongylocentrotus","Common Name"="purple sea urchin"]
	XP_005165639.1[&Organism="Danio rerio",Description="dynamin-1 isoform X3 [Danio rerio]","Genetic Code"="Standard",Taxonomy="Eukaryota; Metazoa; Chordata; Craniata; Vertebrata; Euteleostomi; Actinopterygii; Neopterygii; Teleostei; Ostariophysi; Cypriniformes; Cyprinidae; Danio","Common Name"="zebrafish"]
	XP_028570166.1[&Organism="Podarcis muralis",Description="dynamin-1 isoform X14 [Podarcis muralis]","Genetic Code"="Standard",Taxonomy="Eukaryota; Metazoa; Chordata; Craniata; Vertebrata; Euteleostomi; Lepidosauria; Squamata; Bifurcata; Unidentata; Episquamata; Laterata; Lacertibaenia; Lacertidae; Podarcis","Common Name"="Common wall lizard"]
	EPQ17174.1[&Organism="Myotis brandtii",Description="PREDICTED: dynamin-1 [Myotis brandtii]","Genetic Code"="Standard",Taxonomy="Eukaryota; Metazoa; Chordata; Craniata; Vertebrata; Euteleostomi; Mammalia; Eutheria; Laurasiatheria; Chiroptera; Microchiroptera; Vespertilionidae; Myotis","Common Name"="Brandt's bat"]
	BAB27759.1[&Organism="Mus musculus",Description="dynamin-1 isoform X5 [Mus musculus]","Genetic Code"="Standard",Taxonomy="Eukaryota; Metazoa; Chordata; Craniata; Vertebrata; Euteleostomi; Mammalia; Eutheria; Euarchontoglires; Glires; Rodentia; Myomorpha; Muroidea; Muridae; Murinae; Mus; Mus","Common Name"="house mouse"]
	ELW62001.1[&Organism="Tupaia chinensis",Description="dynamin-1 isoform X3 [Tupaia chinensis]","Genetic Code"="Standard",Taxonomy="Eukaryota; Metazoa; Chordata; Craniata; Vertebrata; Euteleostomi; Mammalia; Eutheria; Euarchontoglires; Scandentia; Tupaiidae; Tupaia","Common Name"="Chinese tree shrew"]
	EAW87759.1[&Organism="Homo sapiens",Description="dynamin-1 isoform 2 [Homo sapiens]","Genetic Code"="Standard",Taxonomy="Eukaryota; Metazoa; Chordata; Craniata; Vertebrata; Euteleostomi; Mammalia; Eutheria; Euarchontoglires; Primates; Haplorrhini; Catarrhini; Hominidae; Homo","Common Name"="human"]
	XP_025915522.1[&Organism="Apteryx rowi",Description="dynamin-1 isoform X1 [Apteryx rowi]","Genetic Code"="Standard",Taxonomy="Eukaryota; Metazoa; Chordata; Craniata; Vertebrata; Euteleostomi; Archelosauria; Archosauria; Dinosauria; Saurischia; Theropoda; Coelurosauria; Aves; Palaeognathae; Apterygiformes; Apterygidae; Apteryx","Common Name"="Okarito brown kiwi"]
	XP_012378586.1[&Organism="Dasypus novemcinctus",Description="dynamin-1, partial [Dasypus novemcinctus]","Genetic Code"="Standard",Taxonomy="Eukaryota; Metazoa; Chordata; Craniata; Vertebrata; Euteleostomi; Mammalia; Eutheria; Xenarthra; Cingulata; Dasypodidae; Dasypus","Common Name"="nine-banded armadillo"]
	KAE8583055.1[&Organism="Xenopus tropicalis",Description="dynamin-1 isoform X18 [Xenopus tropicalis]","Genetic Code"="Standard",Taxonomy="Eukaryota; Metazoa; Chordata; Craniata; Vertebrata; Euteleostomi; Amphibia; Batrachia; Anura; Pipoidea; Pipidae; Xenopodinae; Xenopus; Silurana","Common Name"="tropical clawed frog"]
	XP_032814666.1[&Organism="Petromyzon marinus",Description="dynamin-1-like isoform X25 [Petromyzon marinus]","Genetic Code"="Standard",Taxonomy="Eukaryota; Metazoa; Chordata; Craniata; Vertebrata; Cyclostomata; Hyperoartia; Petromyzontiformes; Petromyzontidae; Petromyzon","Common Name"="sea lamprey"]
	XP_025944940.1[&Organism="Apteryx rowi",Description="dynamin-3 isoform X1 [Apteryx rowi]","Genetic Code"="Standard",Taxonomy="Eukaryota; Metazoa; Chordata; Craniata; Vertebrata; Euteleostomi; Archelosauria; Archosauria; Dinosauria; Saurischia; Theropoda; Coelurosauria; Aves; Palaeognathae; Apterygiformes; Apterygidae; Apteryx","Common Name"="Okarito brown kiwi"]
	EPQ08653.1[&Organism="Myotis brandtii",Description="PREDICTED: dynamin-3 isoform X1 [Myotis brandtii]","Genetic Code"="Standard",Taxonomy="Eukaryota; Metazoa; Chordata; Craniata; Vertebrata; Euteleostomi; Mammalia; Eutheria; Laurasiatheria; Chiroptera; Microchiroptera; Vespertilionidae; Myotis","Common Name"="Brandt's bat"]
	XP_027623811.1[&Organism="Tupaia chinensis",Description="dynamin-3 isoform X3 [Tupaia chinensis]","Genetic Code"="Standard",Taxonomy="Eukaryota; Metazoa; Chordata; Craniata; Vertebrata; Euteleostomi; Mammalia; Eutheria; Euarchontoglires; Scandentia; Tupaiidae; Tupaia","Common Name"="Chinese tree shrew"]
	XP_016856477.1[&Organism="Homo sapiens",Description="dynamin-3 isoform d [Homo sapiens]","Genetic Code"="Standard",Taxonomy="Eukaryota; Metazoa; Chordata; Craniata; Vertebrata; Euteleostomi; Mammalia; Eutheria; Euarchontoglires; Primates; Haplorrhini; Catarrhini; Hominidae; Homo","Common Name"="human"]
	XP_006496668.1[&Organism="Mus musculus",Description="dynamin-3 isoform X6 [Mus musculus]","Genetic Code"="Standard",Taxonomy="Eukaryota; Metazoa; Chordata; Craniata; Vertebrata; Euteleostomi; Mammalia; Eutheria; Euarchontoglires; Glires; Rodentia; Myomorpha; Muroidea; Muridae; Murinae; Mus; Mus","Common Name"="house mouse"]
	XP_012379251.1[&Organism="Dasypus novemcinctus",Description="dynamin-3 [Dasypus novemcinctus]","Genetic Code"="Standard",Taxonomy="Eukaryota; Metazoa; Chordata; Craniata; Vertebrata; Euteleostomi; Mammalia; Eutheria; Xenarthra; Cingulata; Dasypodidae; Dasypus","Common Name"="nine-banded armadillo"]
	XP_021326548.1[&Organism="Danio rerio",Description="dynamin-2 isoform X5 [Danio rerio]","Genetic Code"="Standard",Taxonomy="Eukaryota; Metazoa; Chordata; Craniata; Vertebrata; Euteleostomi; Actinopterygii; Neopterygii; Teleostei; Ostariophysi; Cypriniformes; Cyprinidae; Danio","Common Name"="zebrafish"]
	NP_001025299.1[&Organism="Danio rerio",Description="dynamin-3 [Danio rerio]","Genetic Code"="Standard",Taxonomy="Eukaryota; Metazoa; Chordata; Craniata; Vertebrata; Euteleostomi; Actinopterygii; Neopterygii; Teleostei; Ostariophysi; Cypriniformes; Cyprinidae; Danio","Common Name"="zebrafish"]
	XP_031753735.1[&Organism="Xenopus tropicalis",Description="dynamin-2 isoform X2 [Xenopus tropicalis]","Genetic Code"="Standard",Taxonomy="Eukaryota; Metazoa; Chordata; Craniata; Vertebrata; Euteleostomi; Amphibia; Batrachia; Anura; Pipoidea; Pipidae; Xenopodinae; Xenopus; Silurana","Common Name"="tropical clawed frog"]
	XP_025920181.1[&Organism="Apteryx rowi",Description="dynamin-2 isoform X1 [Apteryx rowi]","Genetic Code"="Standard",Taxonomy="Eukaryota; Metazoa; Chordata; Craniata; Vertebrata; Euteleostomi; Archelosauria; Archosauria; Dinosauria; Saurischia; Theropoda; Coelurosauria; Aves; Palaeognathae; Apterygiformes; Apterygidae; Apteryx","Common Name"="Okarito brown kiwi"]
	XP_028568434.1[&Organism="Podarcis muralis",Description="dynamin-2 isoform X7 [Podarcis muralis]","Genetic Code"="Standard",Taxonomy="Eukaryota; Metazoa; Chordata; Craniata; Vertebrata; Euteleostomi; Lepidosauria; Squamata; Bifurcata; Unidentata; Episquamata; Laterata; Lacertibaenia; Lacertidae; Podarcis","Common Name"="Common wall lizard"]
	XP_006510037.1[&Organism="Mus musculus",Description="dynamin-2 isoform X18 [Mus musculus]","Genetic Code"="Standard",Taxonomy="Eukaryota; Metazoa; Chordata; Craniata; Vertebrata; Euteleostomi; Mammalia; Eutheria; Euarchontoglires; Glires; Rodentia; Myomorpha; Muroidea; Muridae; Murinae; Mus; Mus","Common Name"="house mouse"]
	NP_001005360.1[&Organism="Homo sapiens",Description="dynamin-2 isoform 4 [Homo sapiens]","Genetic Code"="Standard",Taxonomy="Eukaryota; Metazoa; Chordata; Craniata; Vertebrata; Euteleostomi; Mammalia; Eutheria; Euarchontoglires; Primates; Haplorrhini; Catarrhini; Hominidae; Homo","Common Name"="human"]
	XP_014389433.1[&Organism="Myotis brandtii",Description="PREDICTED: dynamin-2 isoform X6 [Myotis brandtii]","Genetic Code"="Standard",Taxonomy="Eukaryota; Metazoa; Chordata; Craniata; Vertebrata; Euteleostomi; Mammalia; Eutheria; Laurasiatheria; Chiroptera; Microchiroptera; Vespertilionidae; Myotis","Common Name"="Brandt's bat"]
	XP_012381548.1[&Organism="Dasypus novemcinctus",Description="dynamin-2 [Dasypus novemcinctus]","Genetic Code"="Standard",Taxonomy="Eukaryota; Metazoa; Chordata; Craniata; Vertebrata; Euteleostomi; Mammalia; Eutheria; Xenarthra; Cingulata; Dasypodidae; Dasypus","Common Name"="nine-banded armadillo"]
	XP_006161648.2.2[&Organism="Tupaia chinensis",Description="dynamin-2 [Tupaia chinensis]","Genetic Code"="Standard",Taxonomy="Eukaryota; Metazoa; Chordata; Craniata; Vertebrata; Euteleostomi; Mammalia; Eutheria; Euarchontoglires; Scandentia; Tupaiidae; Tupaia","Common Name"="Chinese tree shrew"]
	XP_035683496.1[&Organism="Branchiostoma floridae",Description="hypothetical protein BRAFLDRAFT_121263, partial [Branchiostoma floridae]","Genetic Code"="Standard",Taxonomy="Eukaryota; Metazoa; Chordata; Cephalochordata; Branchiostomidae; Branchiostoma","Common Name"="Florida lancelet"]
	KMZ10000.1[&Organism="Drosophila melanogaster",Description="dynamin [Drosophila melanogaster]","Genetic Code"="Standard",Taxonomy="Eukaryota; Metazoa; Ecdysozoa; Arthropoda; Hexapoda; Insecta; Pterygota; Neoptera; Holometabola; Diptera; Brachycera; Muscomorpha; Ephydroidea; Drosophilidae; Drosophila; Sophophora","Common Name"="fruit fly"]
	PAA78248.1[&Organism="Macrostomum lignano",Description="hypothetical protein BOX15_Mlig010364g2 [Macrostomum lignano]","Genetic Code"="Standard",Taxonomy="Eukaryota; Metazoa; Platyhelminthes; Rhabditophora; Macrostomorpha; Macrostomida; Macrostomidae; Macrostomum"]
	PAA65118.1[&Organism="Macrostomum lignano",Description="hypothetical protein BOX15_Mlig013747g2 [Macrostomum lignano]","Genetic Code"="Standard",Taxonomy="Eukaryota; Metazoa; Platyhelminthes; Rhabditophora; Macrostomorpha; Macrostomida; Macrostomidae; Macrostomum"]
	PAA59145.1[&Organism="Macrostomum lignano",Description="hypothetical protein BOX15_Mlig005677g1 [Macrostomum lignano]","Genetic Code"="Standard",Taxonomy="Eukaryota; Metazoa; Platyhelminthes; Rhabditophora; Macrostomorpha; Macrostomida; Macrostomidae; Macrostomum"]
	PAA64382.1[&Organism="Macrostomum lignano",Description="hypothetical protein BOX15_Mlig016602g2 [Macrostomum lignano]","Genetic Code"="Standard",Taxonomy="Eukaryota; Metazoa; Platyhelminthes; Rhabditophora; Macrostomorpha; Macrostomida; Macrostomidae; Macrostomum"]
	NP_001024332.1[&Organism="Caenorhabditis elegans",Description="Dynamin [Caenorhabditis elegans]","Genetic Code"="Standard",Taxonomy="Eukaryota; Metazoa; Ecdysozoa; Nematoda; Chromadorea; Rhabditida; Rhabditina; Rhabditomorpha; Rhabditoidea; Rhabditidae; Peloderinae; Caenorhabditis"]
	XP_004347890.1[&Organism="Capsaspora owczarzaki ATCC 30864",Description="dynamin 1 [Capsaspora owczarzaki ATCC 30864]","Genetic Code"="Standard",Taxonomy="Eukaryota; Filasterea; Capsaspora"]
	XP_001749319.1[&Organism="Monosiga brevicollis MX1",Description="uncharacterized protein MONBRDRAFT_28892 [Monosiga brevicollis MX1]","Genetic Code"="Standard",Taxonomy="Eukaryota; Choanoflagellata; Craspedida; Salpingoecidae; Monosiga"]
	XP_031757197.1[&Organism="Xenopus tropicalis",Description="dynamin-3 [Xenopus tropicalis]","Genetic Code"="Standard",Taxonomy="Eukaryota; Metazoa; Chordata; Craniata; Vertebrata; Euteleostomi; Amphibia; Batrachia; Anura; Pipoidea; Pipidae; Xenopodinae; Xenopus; Silurana","Common Name"="tropical clawed frog"]
	XP_014148725.1[&Organism="Sphaeroforma arctica JP610",Description="hypothetical protein SARC_12638, partial [Sphaeroforma arctica JP610]","Genetic Code"="Standard",Taxonomy="Eukaryota; Ichthyosporea; Ichthyophonida; Sphaeroforma"]
	XP_014153758.1[&Organism="Sphaeroforma arctica JP610",Description="dynamin-3 [Sphaeroforma arctica JP610]","Genetic Code"="Standard",Taxonomy="Eukaryota; Ichthyosporea; Ichthyophonida; Sphaeroforma"]
	XP_006812840.1[&Organism="Saccoglossus kowalevskii",Description="PREDICTED: dynamin-1-like, partial [Saccoglossus kowalevskii]","Genetic Code"="Standard",Taxonomy="Eukaryota; Metazoa; Hemichordata; Enteropneusta; Harrimaniidae; Saccoglossus"]
	XP_004348308.1[&Organism="Capsaspora owczarzaki ATCC 30864",Description="dynamin central region family protein [Capsaspora owczarzaki ATCC 30864]","Genetic Code"="Standard",Taxonomy="Eukaryota; Filasterea; Capsaspora"]
	KNE67543.1[&Organism="Allomyces macrogynus ATCC 38327",Description="hypothetical protein AMAG_11997 [Allomyces macrogynus ATCC 38327]","Genetic Code"="Standard",Taxonomy="Eukaryota; Fungi; Fungi incertae sedis; Blastocladiomycota; Blastocladiomycota incertae sedis; Blastocladiomycetes; Blastocladiales; Blastocladiaceae; Allomyces"]
	KNE61418.1[&Organism="Allomyces macrogynus ATCC 38327",Description="hypothetical protein AMAG_06247 [Allomyces macrogynus ATCC 38327]","Genetic Code"="Standard",Taxonomy="Eukaryota; Fungi; Fungi incertae sedis; Blastocladiomycota; Blastocladiomycota incertae sedis; Blastocladiomycetes; Blastocladiales; Blastocladiaceae; Allomyces"]
	XP_011392073.1[&Organism="Ustilago maydis 521",Description="dynamin-related GTPase DNM1 [Ustilago maydis 521]","Genetic Code"="Standard",Taxonomy="Eukaryota; Fungi; Dikarya; Basidiomycota; Ustilaginomycotina; Ustilaginomycetes; Ustilaginales; Ustilaginaceae; Ustilago"]
	XP_006461708.1[&Organism="Agaricus bisporus var. bisporus H97",Description="hypothetical protein AGABI2DRAFT_185821 [Agaricus bisporus var. bisporus H97]","Genetic Code"="Standard",Taxonomy="Eukaryota; Fungi; Dikarya; Basidiomycota; Agaricomycotina; Agaricomycetes; Agaricomycetidae; Agaricales; Agaricaceae; Agaricus"]
	XP_746923.1[&Organism="Aspergillus fumigatus Af293",Description="dynamin-like GTPase Dnm1, putative [Aspergillus fumigatus Af293]","Genetic Code"="Standard",Taxonomy="Eukaryota; Fungi; Dikarya; Ascomycota; Pezizomycotina; Eurotiomycetes; Eurotiomycetidae; Eurotiales; Aspergillaceae; Aspergillus; Aspergillus subgen. Fumigati"]
	KXN67416.1[&Organism="Conidiobolus coronatus NRRL 28638",Description="hypothetical protein CONCODRAFT_19627 [Conidiobolus coronatus NRRL 28638]","Genetic Code"="Standard",Taxonomy="Eukaryota; Fungi; Fungi incertae sedis; Zoopagomycota; Entomophthoromycotina; Entomophthoromycetes; Entomophthorales; Ancylistaceae; Conidiobolus"]
	NP_013100.1[&Organism="Saccharomyces cerevisiae S288C",Description="dynamin-related GTPase DNM1 [Saccharomyces cerevisiae S288C]","Genetic Code"="Standard",Taxonomy="Eukaryota; Fungi; Dikarya; Ascomycota; Saccharomycotina; Saccharomycetes; Saccharomycetales; Saccharomycetaceae; Saccharomyces"]
	NP_012926.1[&Organism="Saccharomyces cerevisiae S288C",Description="dynamin-like GTPase VPS1 [Saccharomyces cerevisiae S288C]","Genetic Code"="Standard",Taxonomy="Eukaryota; Fungi; Dikarya; Ascomycota; Saccharomycotina; Saccharomycetes; Saccharomycetales; Saccharomycetaceae; Saccharomyces"]
	OUM62108.1[&Organism="Piromyces sp. E2",Description="hypothetical protein PIROE2DRAFT_51763 [Piromyces sp. E2]","Genetic Code"="Standard",Taxonomy="Eukaryota; Fungi; Fungi incertae sedis; Chytridiomycota; Chytridiomycota incertae sedis; Neocallimastigomycetes; Neocallimastigales; Neocallimastigaceae; Piromyces; unclassified Piromyces"]
	KXN66323.1[&Organism="Conidiobolus coronatus NRRL 28638",Description="vacuolar dynamin-like GTPase-like protein VpsA [Conidiobolus coronatus NRRL 28638]","Genetic Code"="Standard",Taxonomy="Eukaryota; Fungi; Fungi incertae sedis; Zoopagomycota; Entomophthoromycotina; Entomophthoromycetes; Entomophthorales; Ancylistaceae; Conidiobolus"]
	XP_011389257.1[&Organism="Ustilago maydis 521",Description="putative dynamin-like GTPase VPS1 [Ustilago maydis 521]","Genetic Code"="Standard",Taxonomy="Eukaryota; Fungi; Dikarya; Basidiomycota; Ustilaginomycotina; Ustilaginomycetes; Ustilaginales; Ustilaginaceae; Ustilago"]
	XP_006458578.1[&Organism="Agaricus bisporus var. bisporus H97",Description="hypothetical protein AGABI2DRAFT_190843 [Agaricus bisporus var. bisporus H97]","Genetic Code"="Standard",Taxonomy="Eukaryota; Fungi; Dikarya; Basidiomycota; Agaricomycotina; Agaricomycetes; Agaricomycetidae; Agaricales; Agaricaceae; Agaricus"]
	KNE68830.1[&Organism="Allomyces macrogynus ATCC 38327",Description="hypothetical protein AMAG_13468 [Allomyces macrogynus ATCC 38327]","Genetic Code"="Standard",Taxonomy="Eukaryota; Fungi; Fungi incertae sedis; Blastocladiomycota; Blastocladiomycota incertae sedis; Blastocladiomycetes; Blastocladiales; Blastocladiaceae; Allomyces"]
	XP_748106.1[&Organism="Aspergillus fumigatus Af293",Description="vacuolar dynamin-like GTPase VpsA, putative [Aspergillus fumigatus Af293]","Genetic Code"="Standard",Taxonomy="Eukaryota; Fungi; Dikarya; Ascomycota; Pezizomycotina; Eurotiomycetes; Eurotiomycetidae; Eurotiales; Aspergillaceae; Aspergillus; Aspergillus subgen. Fumigati"]
	OAJ44422.1[&Organism="Batrachochytrium dendrobatidis JEL423",Description="hypothetical protein BDEG_27650 [Batrachochytrium dendrobatidis JEL423]","Genetic Code"="Standard",Taxonomy="Eukaryota; Fungi; Fungi incertae sedis; Chytridiomycota; Chytridiomycota incertae sedis; Chytridiomycetes; Rhizophydiales; Rhizophydiales incertae sedis; Batrachochytrium"]
	XP_002129967.2[&Organism="Ciona intestinalis",Description="dynamin-1-like protein [Ciona intestinalis]","Genetic Code"="Standard",Taxonomy="Eukaryota; Metazoa; Chordata; Tunicata; Ascidiacea; Phlebobranchia; Cionidae; Ciona","Common Name"="vase tunicate"]
	NP_001259946.1[&Organism="Drosophila melanogaster",Description="dynamin related protein 1, isoform B [Drosophila melanogaster]","Genetic Code"="Standard",Taxonomy="Eukaryota; Metazoa; Ecdysozoa; Arthropoda; Hexapoda; Insecta; Pterygota; Neoptera; Endopterygota; Diptera; Brachycera; Muscomorpha; Ephydroidea; Drosophilidae; Drosophila; Sophophora","Common Name"="fruit fly"]
	XP_035676386.1[&Organism="Branchiostoma floridae",Description="dynamin-1-like protein isoform X5 [Branchiostoma floridae]","Genetic Code"="Standard",Taxonomy="Eukaryota; Metazoa; Chordata; Cephalochordata; Leptocardii; Amphioxiformes; Branchiostomatidae; Branchiostoma","Common Name"="Florida lancelet"]
	XP_006821224.1[&Organism="Saccoglossus kowalevskii",Description="PREDICTED: dynamin-1-like protein-like [Saccoglossus kowalevskii]","Genetic Code"="Standard",Taxonomy="Eukaryota; Metazoa; Hemichordata; Enteropneusta; Harrimaniidae; Saccoglossus"]
	XP_030827871.1[&Organism="Strongylocentrotus purpuratus",Description="dynamin-1-like protein isoform X2 [Strongylocentrotus purpuratus]","Genetic Code"="Standard",Taxonomy="Eukaryota; Metazoa; Echinodermata; Eleutherozoa; Echinozoa; Echinoidea; Euechinoidea; Echinacea; Camarodonta; Echinidea; Strongylocentrotidae; Strongylocentrotus","Common Name"="purple sea urchin"]
	XP_032819300.1[&Organism="Petromyzon marinus",Description="dynamin-1-like protein isoform X2 [Petromyzon marinus]","Genetic Code"="Standard",Taxonomy="Eukaryota; Metazoa; Chordata; Craniata; Vertebrata; Cyclostomata; Hyperoartia; Petromyzontiformes; Petromyzontidae; Petromyzon","Common Name"="sea lamprey"]
	NP_957216.1[&Organism="Danio rerio",Description="dynamin-1-like protein [Danio rerio]","Genetic Code"="Standard",Taxonomy="Eukaryota; Metazoa; Chordata; Craniata; Vertebrata; Euteleostomi; Actinopterygii; Neopterygii; Teleostei; Ostariophysi; Cypriniformes; Danionidae; Danioninae; Danio","Common Name"="zebrafish"]
	XP_025940269.1[&Organism="Apteryx rowi",Description="dynamin-1-like protein isoform X4 [Apteryx rowi]","Genetic Code"="Standard",Taxonomy="Eukaryota; Metazoa; Chordata; Craniata; Vertebrata; Euteleostomi; Archelosauria; Archosauria; Dinosauria; Saurischia; Theropoda; Coelurosauria; Aves; Palaeognathae; Apterygiformes; Apterygidae; Apteryx","Common Name"="Okarito brown kiwi"]
	XP_006168142.1[&Organism="Tupaia chinensis",Description="dynamin-1-like protein isoform X1 [Tupaia chinensis]","Genetic Code"="Standard",Taxonomy="Eukaryota; Metazoa; Chordata; Craniata; Vertebrata; Euteleostomi; Mammalia; Eutheria; Euarchontoglires; Scandentia; Tupaiidae; Tupaia","Common Name"="Chinese tree shrew"]
	NP_001317309.1[&Organism="Homo sapiens",Description="dynamin-1-like protein isoform 8 [Homo sapiens]","Genetic Code"="Standard",Taxonomy="Eukaryota; Metazoa; Chordata; Craniata; Vertebrata; Euteleostomi; Mammalia; Eutheria; Euarchontoglires; Primates; Haplorrhini; Catarrhini; Hominidae; Homo","Common Name"="human"]
	NP_001392186.1[&Organism="Mus musculus",Description="dynamin-1-like protein isoform m [Mus musculus]","Genetic Code"="Standard",Taxonomy="Eukaryota; Metazoa; Chordata; Craniata; Vertebrata; Euteleostomi; Mammalia; Eutheria; Euarchontoglires; Glires; Rodentia; Myomorpha; Muroidea; Muridae; Murinae; Mus; Mus","Common Name"="house mouse"]
	XP_014394711.1[&Organism="Myotis brandtii",Description="PREDICTED: dynamin-1-like protein isoform X6 [Myotis brandtii]","Genetic Code"="Standard",Taxonomy="Eukaryota; Metazoa; Chordata; Craniata; Vertebrata; Euteleostomi; Mammalia; Eutheria; Laurasiatheria; Chiroptera; Microchiroptera; Vespertilionidae; Myotis","Common Name"="Brandt's bat"]
	XP_028602039.1[&Organism="Podarcis muralis",Description="dynamin-1-like protein isoform X3 [Podarcis muralis]","Genetic Code"="Standard",Taxonomy="Eukaryota; Metazoa; Chordata; Craniata; Vertebrata; Euteleostomi; Lepidosauria; Squamata; Bifurcata; Unidentata; Episquamata; Laterata; Lacertibaenia; Lacertidae; Podarcis","Common Name"="Common wall lizard"]
	XP_012382650.2[&Organism="Dasypus novemcinctus",Description="dynamin-1-like protein, partial [Dasypus novemcinctus]","Genetic Code"="Standard",Taxonomy="Eukaryota; Metazoa; Chordata; Craniata; Vertebrata; Euteleostomi; Mammalia; Eutheria; Xenarthra; Cingulata; Dasypodidae; Dasypus","Common Name"="nine-banded armadillo"]
	XP_031753959.1[&Organism="Xenopus tropicalis",Description="dynamin-1-like protein [Xenopus tropicalis]","Genetic Code"="Standard",Taxonomy="Eukaryota; Metazoa; Chordata; Craniata; Vertebrata; Euteleostomi; Amphibia; Batrachia; Anura; Pipoidea; Pipidae; Xenopodinae; Xenopus; Silurana","Common Name"="tropical clawed frog"]
	PAA85687.1[&Organism="Macrostomum lignano",Description="hypothetical protein BOX15_Mlig022202g1 [Macrostomum lignano]","Genetic Code"="Standard",Taxonomy="Eukaryota; Metazoa; Spiralia; Lophotrochozoa; Platyhelminthes; Rhabditophora; Macrostomorpha; Macrostomida; Macrostomidae; Macrostomum"]
	NP_741403.2[&Organism="Caenorhabditis elegans",Description="Dynamin GTPase [Caenorhabditis elegans]","Genetic Code"="Standard",Taxonomy="Eukaryota; Metazoa; Ecdysozoa; Nematoda; Chromadorea; Rhabditida; Rhabditina; Rhabditomorpha; Rhabditoidea; Rhabditidae; Peloderinae; Caenorhabditis"]
	XP_042914770.1[&Organism="Chlamydomonas reinhardtii",Description="uncharacterized protein CHLRE_17g724150v5 [Chlamydomonas reinhardtii]","Genetic Code"="Standard",Taxonomy="Eukaryota; Viridiplantae; Chlorophyta; core chlorophytes; Chlorophyceae; CS clade; Chlamydomonadales; Chlamydomonadaceae; Chlamydomonas"]
	PWZ09977.1[&Organism="Zea mays",Description="Dynamin-related protein 3A [Zea mays]","Genetic Code"="Standard",Taxonomy="Eukaryota; Viridiplantae; Streptophyta; Embryophyta; Tracheophyta; Spermatophyta; Magnoliopsida; Liliopsida; Poales; Poaceae; PACMAD clade; Panicoideae; Andropogonodae; Andropogoneae; Tripsacinae; Zea"]
	KAH9304002.1[&Organism="Taxus chinensis",Description="hypothetical protein KI387_008406 [Taxus chinensis]","Genetic Code"="Standard",Taxonomy="Eukaryota; Viridiplantae; Streptophyta; Embryophyta; Tracheophyta; Spermatophyta; Pinopsida; Pinidae; Conifers II; Cupressales; Taxaceae; Taxus"]
	EFJ15047.1[&Organism="Selaginella moellendorffii",Description="hypothetical protein SELMODRAFT_119205 [Selaginella moellendorffii]","Genetic Code"="Standard",Taxonomy="Eukaryota; Viridiplantae; Streptophyta; Embryophyta; Tracheophyta; Lycopodiopsida; Selaginellales; Selaginellaceae; Selaginella"]
	EFJ37641.1[&Organism="Selaginella moellendorffii",Description="hypothetical protein SELMODRAFT_437242 [Selaginella moellendorffii]","Genetic Code"="Standard",Taxonomy="Eukaryota; Viridiplantae; Streptophyta; Embryophyta; Tracheophyta; Lycopodiopsida; Selaginellales; Selaginellaceae; Selaginella"]
	KAI5070335.1[&Organism="Adiantum capillus-veneris",Description="hypothetical protein GOP47_0014678 [Adiantum capillus-veneris]","Genetic Code"="Standard",Taxonomy="Eukaryota; Viridiplantae; Streptophyta; Embryophyta; Tracheophyta; Polypodiopsida; Polypodiidae; Polypodiales; Pteridineae; Pteridaceae; Vittarioideae; Adiantum"]
	KAI5070758.1[&Organism="Adiantum capillus-veneris",Description="hypothetical protein GOP47_0015101 [Adiantum capillus-veneris]","Genetic Code"="Standard",Taxonomy="Eukaryota; Viridiplantae; Streptophyta; Embryophyta; Tracheophyta; Polypodiopsida; Polypodiidae; Polypodiales; Pteridineae; Pteridaceae; Vittarioideae; Adiantum"]
	PTQ35749.1[&Organism="Marchantia polymorpha",Description="hypothetical protein MARPO_0069s0084 [Marchantia polymorpha]","Genetic Code"="Standard",Taxonomy="Eukaryota; Viridiplantae; Streptophyta; Embryophyta; Marchantiophyta; Marchantiopsida; Marchantiidae; Marchantiales; Marchantiaceae; Marchantia","Common Name"="liverwort"]
	KAG0555682.1[&Organism="Ceratodon purpureus",Description="hypothetical protein KC19_12G188200 [Ceratodon purpureus]","Genetic Code"="Standard",Taxonomy="Eukaryota; Viridiplantae; Streptophyta; Embryophyta; Bryophyta; Bryophytina; Bryopsida; Dicranidae; Pseudoditrichales; Ditrichaceae; Ceratodon"]
	KAG0554580.1[&Organism="Ceratodon purpureus",Description="hypothetical protein KC19_12G102200 [Ceratodon purpureus]","Genetic Code"="Standard",Taxonomy="Eukaryota; Viridiplantae; Streptophyta; Embryophyta; Bryophyta; Bryophytina; Bryopsida; Dicranidae; Pseudoditrichales; Ditrichaceae; Ceratodon"]
	XP_024362051.1[&Organism="Physcomitrium patens",Description="dynamin-related protein 3A-like isoform X1 [Physcomitrium patens]","Genetic Code"="Standard",Taxonomy="Eukaryota; Viridiplantae; Streptophyta; Embryophyta; Bryophyta; Bryophytina; Bryopsida; Funariidae; Funariales; Funariaceae; Physcomitrium"]
	AAC61784.1[&Organism="Arabidopsis thaliana",Description="similar to dynamin-like protein encoded by GenBank Accession Number X99669 [Arabidopsis thaliana]","Genetic Code"="Standard",Taxonomy="Eukaryota; Viridiplantae; Streptophyta; Embryophyta; Tracheophyta; Spermatophyta; Magnoliopsida; eudicotyledons; Gunneridae; Pentapetalae; rosids; malvids; Brassicales; Brassicaceae; Camelineae; Arabidopsis"…
	XP_052310486.1[&Organism="Populus trichocarpa",Description="dynamin-related protein 3A [Populus trichocarpa]","Genetic Code"="Standard",Taxonomy="Eukaryota; Viridiplantae; Streptophyta; Embryophyta; Tracheophyta; Spermatophyta; Magnoliopsida; eudicotyledons; Gunneridae; Pentapetalae; rosids; fabids; Malpighiales; Salicaceae; Saliceae; Populus","Common Name"="Populus balsamifera subsp. trichocarpa…
	ONM18162.1[&Organism="Zea mays",Description="Dynamin-related protein 3A [Zea mays]","Genetic Code"="Standard",Taxonomy="Eukaryota; Viridiplantae; Streptophyta; Embryophyta; Tracheophyta; Spermatophyta; Magnoliopsida; Liliopsida; Poales; Poaceae; PACMAD clade; Panicoideae; Andropogonodae; Andropogoneae; Tripsacinae; Zea"]
	KAH9327796.1[&Organism="Taxus chinensis",Description="hypothetical protein KI387_007974, partial [Taxus chinensis]","Genetic Code"="Standard",Taxonomy="Eukaryota; Viridiplantae; Streptophyta; Embryophyta; Tracheophyta; Spermatophyta; Pinopsida; Pinidae; Conifers II; Cupressales; Taxaceae; Taxus"]
	XP_014148015.1[&Organism="Sphaeroforma arctica JP610",Description="hypothetical protein SARC_13330, partial [Sphaeroforma arctica JP610]","Genetic Code"="Standard",Taxonomy="Eukaryota; Ichthyosporea; Ichthyophonida; Sphaeroforma"]
	XP_001750431.1[&Organism="Monosiga brevicollis MX1",Description="uncharacterized protein MONBRDRAFT_34545 [Monosiga brevicollis MX1]","Genetic Code"="Standard",Taxonomy="Eukaryota; Choanoflagellata; Craspedida; Salpingoecidae; Monosiga"]
	XP_042924642.1[&Organism="Chlamydomonas reinhardtii",Description="uncharacterized protein CHLRE_05g245950v5 [Chlamydomonas reinhardtii]","Genetic Code"="Standard",Taxonomy="Eukaryota; Viridiplantae; Chlorophyta; core chlorophytes; Chlorophyceae; CS clade; Chlamydomonadales; Chlamydomonadaceae; Chlamydomonas"]
	NP_001190448.1[&Organism="Arabidopsis thaliana",Description="dynamin-like protein [Arabidopsis thaliana]","Genetic Code"="Standard",Taxonomy="Eukaryota; Viridiplantae; Streptophyta; Embryophyta; Tracheophyta; Spermatophyta; Magnoliopsida; eudicotyledons; Gunneridae; Pentapetalae; rosids; malvids; Brassicales; Brassicaceae; Camelineae; Arabidopsis","Common Name"="thale cress"]
	XP_002299468.1[&Organism="Populus trichocarpa",Description="dynamin-related protein 5A isoform X2 [Populus trichocarpa]","Genetic Code"="Standard",Taxonomy="Eukaryota; Viridiplantae; Streptophyta; Embryophyta; Tracheophyta; Spermatophyta; Magnoliopsida; eudicotyledons; Gunneridae; Pentapetalae; rosids; fabids; Malpighiales; Salicaceae; Saliceae; Populus","Common Name"="Populus balsamifera subsp. …
	XP_002302631.1[&Organism="Populus trichocarpa",Description="phragmoplastin DRP1B isoform X1 [Populus trichocarpa]","Genetic Code"="Standard",Taxonomy="Eukaryota; Viridiplantae; Streptophyta; Embryophyta; Tracheophyta; Spermatophyta; Magnoliopsida; eudicotyledons; Gunneridae; Pentapetalae; rosids; fabids; Malpighiales; Salicaceae; Saliceae; Populus","Common Name"="Populus balsamifera subsp. tricho…
	AQK88296.1[&Description="Dynamin-related protein 1A [Zea mays]"]
	PTQ45603.1[&Organism="Marchantia polymorpha",Description="hypothetical protein MARPO_0014s0125 [Marchantia polymorpha]","Genetic Code"="Standard",Taxonomy="Eukaryota; Viridiplantae; Streptophyta; Embryophyta; Marchantiophyta; Marchantiopsida; Marchantiidae; Marchantiales; Marchantiaceae; Marchantia","Common Name"="liverwort"]
	KAI5072318.1[&Organism="Adiantum capillus-veneris",Description="hypothetical protein GOP47_0012424 [Adiantum capillus-veneris]","Genetic Code"="Standard",Taxonomy="Eukaryota; Viridiplantae; Streptophyta; Embryophyta; Tracheophyta; Polypodiopsida; Polypodiidae; Polypodiales; Pteridineae; Pteridaceae; Vittarioideae; Adiantum"]
	KAI5058380.1[&Organism="Adiantum capillus-veneris",Description="hypothetical protein GOP47_0026550 [Adiantum capillus-veneris]","Genetic Code"="Standard",Taxonomy="Eukaryota; Viridiplantae; Streptophyta; Embryophyta; Tracheophyta; Polypodiopsida; Polypodiidae; Polypodiales; Pteridineae; Pteridaceae; Vittarioideae; Adiantum"]
	XP_002987566.1[&Organism="Selaginella moellendorffii",Description="dynamin-related protein 1E [Selaginella moellendorffii]","Genetic Code"="Standard",Taxonomy="Eukaryota; Viridiplantae; Streptophyta; Embryophyta; Tracheophyta; Lycopodiopsida; Selaginellales; Selaginellaceae; Selaginella"]
	KAI5602084.1[&Organism="Populus trichocarpa",Description="hypothetical protein BDE02_01G133700 [Populus trichocarpa]","Genetic Code"="Standard",Taxonomy="Eukaryota; Viridiplantae; Streptophyta; Embryophyta; Tracheophyta; Spermatophyta; Magnoliopsida; eudicotyledons; Gunneridae; Pentapetalae; rosids; fabids; Malpighiales; Salicaceae; Saliceae; Populus","Common Name"="Populus balsamifera subsp. tri…
	XP_006375094.1[&Organism="Populus trichocarpa",Description="phragmoplastin DRP1E [Populus trichocarpa]","Genetic Code"="Standard",Taxonomy="Eukaryota; Viridiplantae; Streptophyta; Embryophyta; Tracheophyta; Spermatophyta; Magnoliopsida; eudicotyledons; Gunneridae; Pentapetalae; rosids; fabids; Malpighiales; Salicaceae; Saliceae; Populus","Common Name"="Populus balsamifera subsp. trichocarpa"]
	XP_002315854.1[&Organism="Populus trichocarpa",Description="phragmoplastin DRP1C [Populus trichocarpa]","Genetic Code"="Standard",Taxonomy="Eukaryota; Viridiplantae; Streptophyta; Embryophyta; Tracheophyta; Spermatophyta; Magnoliopsida; eudicotyledons; Gunneridae; Pentapetalae; rosids; fabids; Malpighiales; Salicaceae; Saliceae; Populus","Common Name"="Populus balsamifera subsp. trichocarpa"]
	NP_001147100.1[&Organism="Zea mays",Description="dynamin-related protein 1C [Zea mays]","Genetic Code"="Standard",Taxonomy="Eukaryota; Viridiplantae; Streptophyta; Embryophyta; Tracheophyta; Spermatophyta; Magnoliopsida; Liliopsida; Poales; Poaceae; PACMAD clade; Panicoideae; Andropogonodae; Andropogoneae; Tripsacinae; Zea"]
	AAF22292.1[&Organism="Arabidopsis thaliana",Description="dynamin-like protein 4 [Arabidopsis thaliana]","Genetic Code"="Standard",Taxonomy="Eukaryota; Viridiplantae; Streptophyta; Embryophyta; Tracheophyta; Spermatophyta; Magnoliopsida; eudicotyledons; Gunneridae; Pentapetalae; rosids; malvids; Brassicales; Brassicaceae; Camelineae; Arabidopsis","Common Name"="thale cress"]
	KAG0556007.1[&Organism="Ceratodon purpureus",Description="hypothetical protein KC19_11G019300 [Ceratodon purpureus]","Genetic Code"="Standard",Taxonomy="Eukaryota; Viridiplantae; Streptophyta; Embryophyta; Bryophyta; Bryophytina; Bryopsida; Dicranidae; Pseudoditrichales; Ditrichaceae; Ceratodon"]
	KAH9306600.1[&Organism="Taxus chinensis",Description="hypothetical protein KI387_011004, partial [Taxus chinensis]","Genetic Code"="Standard",Taxonomy="Eukaryota; Viridiplantae; Streptophyta; Embryophyta; Tracheophyta; Spermatophyta; Pinopsida; Pinidae; Conifers II; Cupressales; Taxaceae; Taxus"]
	AAF79238.1[&Organism="Arabidopsis thaliana",Description="F10B6.23 [Arabidopsis thaliana]","Genetic Code"="Standard",Taxonomy="Eukaryota; Viridiplantae; Streptophyta; Embryophyta; Tracheophyta; Spermatophyta; Magnoliopsida; eudicotyledons; Gunneridae; Pentapetalae; rosids; malvids; Brassicales; Brassicaceae; Camelineae; Arabidopsis","Common Name"="thale cress"]
	PWZ36850.1[&Organism="Zea mays",Description="Dynamin-related protein 1E [Zea mays]","Genetic Code"="Standard",Taxonomy="Eukaryota; Viridiplantae; Streptophyta; Embryophyta; Tracheophyta; Spermatophyta; Magnoliopsida; Liliopsida; Poales; Poaceae; PACMAD clade; Panicoideae; Andropogonodae; Andropogoneae; Tripsacinae; Zea"]
	NP_850420.1[&Organism="Arabidopsis thaliana",Description="DYNAMIN-like 1D [Arabidopsis thaliana]","Genetic Code"="Standard",Taxonomy="Eukaryota; Viridiplantae; Streptophyta; Embryophyta; Tracheophyta; Spermatophyta; Magnoliopsida; eudicotyledons; Gunneridae; Pentapetalae; rosids; malvids; Brassicales; Brassicaceae; Camelineae; Arabidopsis","Common Name"="thale cress"]
	EFJ15761.1[&Organism="Selaginella moellendorffii",Description="hypothetical protein SELMODRAFT_451592 [Selaginella moellendorffii]","Genetic Code"="Standard",Taxonomy="Eukaryota; Viridiplantae; Streptophyta; Embryophyta; Tracheophyta; Lycopodiopsida; Selaginellales; Selaginellaceae; Selaginella"]
	PTQ29980.1[&Organism="Marchantia polymorpha",Description="hypothetical protein MARPO_0132s0051 [Marchantia polymorpha]","Genetic Code"="Standard",Taxonomy="Eukaryota; Viridiplantae; Streptophyta; Embryophyta; Marchantiophyta; Marchantiopsida; Marchantiidae; Marchantiales; Marchantiaceae; Marchantia","Common Name"="liverwort"]
	EFJ23099.1[&Organism="Selaginella moellendorffii",Description="hypothetical protein SELMODRAFT_232702 [Selaginella moellendorffii]","Genetic Code"="Standard",Taxonomy="Eukaryota; Viridiplantae; Streptophyta; Embryophyta; Tracheophyta; Lycopodiopsida; Selaginellales; Selaginellaceae; Selaginella"]
	EFJ35472.1[&Organism="Selaginella moellendorffii",Description="hypothetical protein SELMODRAFT_404911 [Selaginella moellendorffii]","Genetic Code"="Standard",Taxonomy="Eukaryota; Viridiplantae; Streptophyta; Embryophyta; Tracheophyta; Lycopodiopsida; Selaginellales; Selaginellaceae; Selaginella"]
	KXN72852.1[&Organism="Conidiobolus coronatus NRRL 28638",Description="hypothetical protein CONCODRAFT_77587 [Conidiobolus coronatus NRRL 28638]","Genetic Code"="Standard",Taxonomy="Eukaryota; Fungi; Fungi incertae sedis; Zoopagomycota; Entomophthoromycotina; Entomophthoromycetes; Entomophthorales; Ancylistaceae; Conidiobolus"]
	KNE54706.1[&Organism="Allomyces macrogynus ATCC 38327",Description="hypothetical protein AMAG_00665 [Allomyces macrogynus ATCC 38327]","Genetic Code"="Standard",Taxonomy="Eukaryota; Fungi; Fungi incertae sedis; Blastocladiomycota; Blastocladiomycota incertae sedis; Blastocladiomycetes; Blastocladiales; Blastocladiaceae; Allomyces"]
	OAJ38404.1[&Organism="Batrachochytrium dendrobatidis JEL423",Description="hypothetical protein BDEG_22342 [Batrachochytrium dendrobatidis JEL423]","Genetic Code"="Standard",Taxonomy="Eukaryota; Fungi; Fungi incertae sedis; Chytridiomycota; Chytridiomycota incertae sedis; Chytridiomycetes; Rhizophydiales; Rhizophydiales incertae sedis; Batrachochytrium"]
	XP_011389557.1[&Organism="Ustilago maydis 521",Description="putative dynamin-related GTPase [Ustilago maydis 521]","Genetic Code"="Standard",Taxonomy="Eukaryota; Fungi; Dikarya; Basidiomycota; Ustilaginomycotina; Ustilaginomycetes; Ustilaginales; Ustilaginaceae; Ustilago"]
	XP_006459124.1[&Organism="Agaricus bisporus var. bisporus H97",Description="hypothetical protein AGABI2DRAFT_201103 [Agaricus bisporus var. bisporus H97]","Genetic Code"="Standard",Taxonomy="Eukaryota; Fungi; Dikarya; Basidiomycota; Agaricomycotina; Agaricomycetes; Agaricomycetidae; Agaricales; Agaricaceae; Agaricus"]
	XP_752563.1[&Organism="Aspergillus fumigatus Af293",Description="mitochondrial dynamin GTPase (Msp1), putative [Aspergillus fumigatus Af293]","Genetic Code"="Standard",Taxonomy="Eukaryota; Fungi; Dikarya; Ascomycota; Pezizomycotina; Eurotiomycetes; Eurotiomycetidae; Eurotiales; Aspergillaceae; Aspergillus; Aspergillus subgen. Fumigati"]
	OUM67143.1[&Organism="Piromyces sp. E2",Description="hypothetical protein PIROE2DRAFT_40291 [Piromyces sp. E2]","Genetic Code"="Standard",Taxonomy="Eukaryota; Fungi; Fungi incertae sedis; Chytridiomycota; Chytridiomycota incertae sedis; Neocallimastigomycetes; Neocallimastigales; Neocallimastigaceae; Piromyces; unclassified Piromyces"]
	NP_014854.2[&Organism="Saccharomyces cerevisiae S288C",Description="dynamin-related GTPase MGM1 [Saccharomyces cerevisiae S288C]","Genetic Code"="Standard",Taxonomy="Eukaryota; Fungi; Dikarya; Ascomycota; Saccharomycotina; Saccharomycetes; Saccharomycetales; Saccharomycetaceae; Saccharomyces"]
	PSC76263.1[&Organism="Micractinium conductrix",Description="dynamin-related 4C-like [Micractinium conductrix]","Genetic Code"="Standard",Taxonomy="Eukaryota; Viridiplantae; Chlorophyta; core chlorophytes; Trebouxiophyceae; Chlorellales; Chlorellaceae; Chlorella clade; Micractinium"]
	XP_005849062.1[&Organism="Chlorella variabilis",Description="hypothetical protein CHLNCDRAFT_21811, partial [Chlorella variabilis]","Genetic Code"="Standard",Taxonomy="Eukaryota; Viridiplantae; Chlorophyta; core chlorophytes; Trebouxiophyceae; Chlorellales; Chlorellaceae; Chlorella clade; Chlorella"]
	PRW56740.1[&Organism="Chlorella sorokiniana",Description="chromatin-remodeling complex ATPase chain [Chlorella sorokiniana]","Genetic Code"="Standard",Taxonomy="Eukaryota; Viridiplantae; Chlorophyta; core chlorophytes; Trebouxiophyceae; Chlorellales; Chlorellaceae; Chlorella clade; Chlorella"]
	XP_006815062.1[&Organism="Saccoglossus kowalevskii",Description="PREDICTED: interferon-induced GTP-binding protein Mx-like [Saccoglossus kowalevskii]","Genetic Code"="Standard",Taxonomy="Eukaryota; Metazoa; Hemichordata; Enteropneusta; Harrimaniidae; Saccoglossus"]
	XP_035690836.1[&Organism="Branchiostoma floridae",Description="interferon-induced GTP-binding protein Mx3-like [Branchiostoma floridae]","Genetic Code"="Standard",Taxonomy="Eukaryota; Metazoa; Chordata; Cephalochordata; Leptocardii; Amphioxiformes; Branchiostomidae; Branchiostoma","Common Name"="Florida lancelet"]
	XP_002608668.1[&Organism="Branchiostoma floridae",Description="hypothetical protein BRAFLDRAFT_58103 [Branchiostoma floridae]","Genetic Code"="Standard",Taxonomy="Eukaryota; Metazoa; Chordata; Cephalochordata; Branchiostomidae; Branchiostoma","Common Name"="Florida lancelet"]
	XP_019617847.1[&Organism="Branchiostoma belcheri",Description="PREDICTED: interferon-induced GTP-binding protein Mx1-like [Branchiostoma belcheri]","Genetic Code"="Standard",Taxonomy="Eukaryota; Metazoa; Chordata; Cephalochordata; Branchiostomidae; Branchiostoma","Common Name"="Belcher's lancelet"]
	XP_003973512.2.2[&Organism="Takifugu rubripes",Description="interferon-induced GTP-binding protein Mx [Takifugu rubripes]","Genetic Code"="Standard",Taxonomy="Eukaryota; Metazoa; Chordata; Craniata; Vertebrata; Euteleostomi; Actinopterygii; Neopterygii; Teleostei; Neoteleostei; Acanthomorphata; Eupercaria; Tetraodontiformes; Tetradontoidea; Tetraodontidae; Takifugu","Common Name"="torafugu"]
	NP_891987.2.2[&Organism="Danio rerio",Description="interferon-induced GTP-binding protein MxA [Danio rerio]","Genetic Code"="Standard",Taxonomy="Eukaryota; Metazoa; Chordata; Craniata; Vertebrata; Euteleostomi; Actinopterygii; Neopterygii; Teleostei; Ostariophysi; Cypriniformes; Cyprinidae; Danio","Common Name"="zebrafish"]
	XP_009304072.1[&Organism="Danio rerio",Description="interferon-induced GTP-binding protein MxB isoform X1 [Danio rerio]","Genetic Code"="Standard",Taxonomy="Eukaryota; Metazoa; Chordata; Craniata; Vertebrata; Euteleostomi; Actinopterygii; Neopterygii; Teleostei; Ostariophysi; Cypriniformes; Cyprinidae; Danio","Common Name"="zebrafish"]
	AGU16245.1[&db_xref="taxon:27779",Organism="Protopterus dolloi",Description="Mx1 protein, partial [Protopterus dolloi]","Genetic Code"="Standard",Modified=Mon Mar 27 11:17:17 PDT 2023,Taxonomy="Eukaryota; Metazoa; Chordata; Craniata; Vertebrata; Euteleostomi; Dipnoi; Lepidosireniformes; Protopteridae; Protopterus",Accession="AGU16245.1","Common Name"="slender lungfish",Topology="linear","Molecule…
	XP_007904885.1[&Organism="Callorhinchus milii",Description="PREDICTED: interferon-induced GTP-binding protein Mx-like isoform X2 [Callorhinchus milii]","Genetic Code"="Standard",Taxonomy="Eukaryota; Metazoa; Chordata; Craniata; Vertebrata; Chondrichthyes; Holocephali; Chimaeriformes; Callorhinchidae; Callorhinchus","Common Name"="elephant shark"]
	XP_032888405.1[&Organism="Amblyraja radiata",Description="interferon-induced GTP-binding protein Mx3-like isoform X1 [Amblyraja radiata]","Genetic Code"="Standard",Taxonomy="Eukaryota; Metazoa; Chordata; Craniata; Vertebrata; Chondrichthyes; Elasmobranchii; Batoidea; Rajiformes; Rajidae; Amblyraja","Common Name"="thorny skate"]
	XP_025933558.1[&Organism="Apteryx rowi",Description="interferon-induced GTP-binding protein Mx-like isoform X1 [Apteryx rowi]","Genetic Code"="Standard",Taxonomy="Eukaryota; Metazoa; Chordata; Craniata; Vertebrata; Euteleostomi; Archelosauria; Archosauria; Dinosauria; Saurischia; Theropoda; Coelurosauria; Aves; Palaeognathae; Apterygiformes; Apterygidae; Apteryx","Common Name"="Okarito brown kiwi…
	XP_009815891.1[&Organism="Gavia stellata",Description="PREDICTED: interferon-induced GTP-binding protein Mx-like [Gavia stellata]","Genetic Code"="Standard",Taxonomy="Eukaryota; Metazoa; Chordata; Craniata; Vertebrata; Euteleostomi; Archelosauria; Archosauria; Dinosauria; Saurischia; Theropoda; Coelurosauria; Aves; Neognathae; Gaviiformes; Gaviidae; Gavia","Common Name"="red-throated loon"]
	XP_015269256.1[&Organism="Gekko japonicus",Description="PREDICTED: interferon-induced GTP-binding protein Mx1 [Gekko japonicus]","Genetic Code"="Standard",Taxonomy="Eukaryota; Metazoa; Chordata; Craniata; Vertebrata; Euteleostomi; Lepidosauria; Squamata; Bifurcata; Gekkota; Gekkonidae; Gekkoninae; Gekko"]
	XP_006156438.1[&Organism="Tupaia chinensis",Description="interferon-induced GTP-binding protein Mx2 [Tupaia chinensis]","Genetic Code"="Standard",Taxonomy="Eukaryota; Metazoa; Chordata; Craniata; Vertebrata; Euteleostomi; Mammalia; Eutheria; Euarchontoglires; Scandentia; Tupaiidae; Tupaia","Common Name"="Chinese tree shrew"]
	NP_002454.1[&Organism="Homo sapiens",Description="interferon-induced GTP-binding protein Mx2 [Homo sapiens]","Genetic Code"="Standard",Taxonomy="Eukaryota; Metazoa; Chordata; Craniata; Vertebrata; Euteleostomi; Mammalia; Eutheria; Euarchontoglires; Primates; Haplorrhini; Catarrhini; Hominidae; Homo","Common Name"="human"]
	XP_002830747.1[&Organism="Pongo abelii",Description="interferon-induced GTP-binding protein Mx2 [Pongo abelii]","Genetic Code"="Standard",Taxonomy="Eukaryota; Metazoa; Chordata; Craniata; Vertebrata; Euteleostomi; Mammalia; Eutheria; Euarchontoglires; Primates; Haplorrhini; Catarrhini; Hominidae; Pongo","Common Name"="Sumatran orangutan"]
	XP_008569440.1[&Organism="Galeopterus variegatus",Description="PREDICTED: interferon-induced GTP-binding protein Mx2 [Galeopterus variegatus]","Genetic Code"="Standard",Taxonomy="Eukaryota; Metazoa; Chordata; Craniata; Vertebrata; Euteleostomi; Mammalia; Eutheria; Euarchontoglires; Dermoptera; Cynocephalidae; Galeopterus","Common Name"="Sunda flying lemur"]
	XP_017508123.1[&Organism="Manis javanica",Description="PREDICTED: interferon-induced GTP-binding protein Mx2-like, partial [Manis javanica]","Genetic Code"="Standard",Taxonomy="Eukaryota; Metazoa; Chordata; Craniata; Vertebrata; Euteleostomi; Mammalia; Eutheria; Laurasiatheria; Pholidota; Manidae; Manis","Common Name"="Malayan pangolin"]
	XP_005885748.1[&Organism="Myotis brandtii",Description="PREDICTED: interferon-induced GTP-binding protein Mx2 [Myotis brandtii]","Genetic Code"="Standard",Taxonomy="Eukaryota; Metazoa; Chordata; Craniata; Vertebrata; Euteleostomi; Mammalia; Eutheria; Laurasiatheria; Chiroptera; Microchiroptera; Vespertilionidae; Myotis","Common Name"="Brandt's bat"]
	NP_001003133.1[&Organism="Canis lupus familiaris",Description="interferon-induced GTP-binding protein Mx2 [Canis lupus familiaris]","Genetic Code"="Standard",Taxonomy="Eukaryota; Metazoa; Chordata; Craniata; Vertebrata; Euteleostomi; Mammalia; Eutheria; Laurasiatheria; Carnivora; Caniformia; Canidae; Canis","Common Name"="dog"]
	NP_776366.1[&Organism="Bos taurus",Description="interferon-induced GTP-binding protein Mx2 [Bos taurus]","Genetic Code"="Standard",Taxonomy="Eukaryota; Metazoa; Chordata; Craniata; Vertebrata; Euteleostomi; Mammalia; Eutheria; Laurasiatheria; Artiodactyla; Ruminantia; Pecora; Bovidae; Bovinae; Bos","Common Name"="cattle"]
	XP_032211320.1[&Organism="Mustela erminea",Description="interferon-induced GTP-binding protein Mx2 isoform X1 [Mustela erminea]","Genetic Code"="Standard",Taxonomy="Eukaryota; Metazoa; Chordata; Craniata; Vertebrata; Euteleostomi; Mammalia; Eutheria; Laurasiatheria; Carnivora; Caniformia; Mustelidae; Mustelinae; Mustela","Common Name"="ermine"]
	XP_004675614.2.2[&Organism="Condylura cristata",Description="PREDICTED: interferon-induced GTP-binding protein Mx1 [Condylura cristata]","Genetic Code"="Standard",Taxonomy="Eukaryota; Metazoa; Chordata; Craniata; Vertebrata; Euteleostomi; Mammalia; Eutheria; Laurasiatheria; Insectivora; Talpidae; Condylura","Common Name"="star-nosed mole"]
	XP_004466363.1[&Organism="Dasypus novemcinctus",Description="interferon-induced GTP-binding protein Mx1 [Dasypus novemcinctus]","Genetic Code"="Standard",Taxonomy="Eukaryota; Metazoa; Chordata; Craniata; Vertebrata; Euteleostomi; Mammalia; Eutheria; Xenarthra; Cingulata; Dasypodidae; Dasypus","Common Name"="nine-banded armadillo"]
	NP_002453.2.2[&Organism="Homo sapiens",Description="interferon-induced GTP-binding protein Mx1 isoform a [Homo sapiens]","Genetic Code"="Standard",Taxonomy="Eukaryota; Metazoa; Chordata; Craniata; Vertebrata; Euteleostomi; Mammalia; Eutheria; Euarchontoglires; Primates; Haplorrhini; Catarrhini; Hominidae; Homo","Common Name"="human"]
	NP_001127618.1[&Organism="Pongo abelii",Description="interferon-induced GTP-binding protein Mx1 [Pongo abelii]","Genetic Code"="Standard",Taxonomy="Eukaryota; Metazoa; Chordata; Craniata; Vertebrata; Euteleostomi; Mammalia; Eutheria; Euarchontoglires; Primates; Haplorrhini; Catarrhini; Hominidae; Pongo","Common Name"="Sumatran orangutan"]
	XP_006156437.1[&Organism="Tupaia chinensis",Description="interferon-induced GTP-binding protein Mx1 [Tupaia chinensis]","Genetic Code"="Standard",Taxonomy="Eukaryota; Metazoa; Chordata; Craniata; Vertebrata; Euteleostomi; Mammalia; Eutheria; Euarchontoglires; Scandentia; Tupaiidae; Tupaia","Common Name"="Chinese tree shrew"]
	XP_017508130.1[&Organism="Manis javanica",Description="PREDICTED: interferon-induced GTP-binding protein Mx1 [Manis javanica]","Genetic Code"="Standard",Taxonomy="Eukaryota; Metazoa; Chordata; Craniata; Vertebrata; Euteleostomi; Mammalia; Eutheria; Laurasiatheria; Pholidota; Manidae; Manis","Common Name"="Malayan pangolin"]
	NP_001003134.1[&Organism="Canis lupus familiaris",Description="interferon-induced GTP-binding protein Mx1 [Canis lupus familiaris]","Genetic Code"="Standard",Taxonomy="Eukaryota; Metazoa; Chordata; Craniata; Vertebrata; Euteleostomi; Mammalia; Eutheria; Laurasiatheria; Carnivora; Caniformia; Canidae; Canis","Common Name"="dog"]
	XP_032211398.1[&Organism="Mustela erminea",Description="interferon-induced GTP-binding protein Mx1 isoform X1 [Mustela erminea]","Genetic Code"="Standard",Taxonomy="Eukaryota; Metazoa; Chordata; Craniata; Vertebrata; Euteleostomi; Mammalia; Eutheria; Laurasiatheria; Carnivora; Caniformia; Mustelidae; Mustelinae; Mustela","Common Name"="ermine"]
	XP_008569442.1[&Organism="Galeopterus variegatus",Description="PREDICTED: interferon-induced GTP-binding protein Mx1 [Galeopterus variegatus]","Genetic Code"="Standard",Taxonomy="Eukaryota; Metazoa; Chordata; Craniata; Vertebrata; Euteleostomi; Mammalia; Eutheria; Euarchontoglires; Dermoptera; Cynocephalidae; Galeopterus","Common Name"="Sunda flying lemur"]
	XP_014388412.1[&Organism="Myotis brandtii",Description="PREDICTED: interferon-induced GTP-binding protein Mx1 isoform X1 [Myotis brandtii]","Genetic Code"="Standard",Taxonomy="Eukaryota; Metazoa; Chordata; Craniata; Vertebrata; Euteleostomi; Mammalia; Eutheria; Laurasiatheria; Chiroptera; Microchiroptera; Vespertilionidae; Myotis","Common Name"="Brandt's bat"]
	XP_005202045.1[&Organism="Bos taurus",Description="interferon-induced GTP-binding protein Mx1 isoform X1 [Bos taurus]","Genetic Code"="Standard",Taxonomy="Eukaryota; Metazoa; Chordata; Craniata; Vertebrata; Euteleostomi; Mammalia; Eutheria; Laurasiatheria; Cetartiodactyla; Ruminantia; Pecora; Bovidae; Bovinae; Bos","Common Name"="cattle"]
	NP_038634.1[&Organism="Mus musculus",Description="interferon-induced GTP-binding protein Mx2 [Mus musculus]","Genetic Code"="Standard",Taxonomy="Eukaryota; Metazoa; Chordata; Craniata; Vertebrata; Euteleostomi; Mammalia; Eutheria; Euarchontoglires; Glires; Rodentia; Myomorpha; Muroidea; Muridae; Murinae; Mus; Mus","Common Name"="house mouse"]
	NP_034976.1[&Organism="Mus musculus",Description="interferon-induced GTP-binding protein Mx1 [Mus musculus]","Genetic Code"="Standard",Taxonomy="Eukaryota; Metazoa; Chordata; Craniata; Vertebrata; Euteleostomi; Mammalia; Eutheria; Euarchontoglires; Glires; Rodentia; Myomorpha; Muroidea; Muridae; Murinae; Mus; Mus","Common Name"="house mouse"]
	XP_028583072.1[&Organism="Podarcis muralis",Description="interferon-induced GTP-binding protein Mx2-like [Podarcis muralis]","Genetic Code"="Standard",Taxonomy="Eukaryota; Metazoa; Chordata; Craniata; Vertebrata; Euteleostomi; Lepidosauria; Squamata; Bifurcata; Unidentata; Episquamata; Laterata; Lacertibaenia; Lacertidae; Podarcis","Common Name"="Common wall lizard"]
	XP_028583068.1[&Organism="Podarcis muralis",Description="interferon-induced GTP-binding protein Mx1-like isoform X1 [Podarcis muralis]","Genetic Code"="Standard",Taxonomy="Eukaryota; Metazoa; Chordata; Craniata; Vertebrata; Euteleostomi; Lepidosauria; Squamata; Bifurcata; Unidentata; Episquamata; Laterata; Lacertibaenia; Lacertidae; Podarcis","Common Name"="Common wall lizard"]
	XP_031752404.1[&Organism="Xenopus tropicalis",Description="interferon-induced GTP-binding protein Mx2 [Xenopus tropicalis]","Genetic Code"="Standard",Taxonomy="Eukaryota; Metazoa; Chordata; Craniata; Vertebrata; Euteleostomi; Amphibia; Batrachia; Anura; Pipoidea; Pipidae; Xenopodinae; Xenopus; Silurana","Common Name"="tropical clawed frog"]
	NP_001007285.1[&Organism="Danio rerio",Description="interferon-induced GTP-binding protein MxC [Danio rerio]","Genetic Code"="Standard",Taxonomy="Eukaryota; Metazoa; Chordata; Craniata; Vertebrata; Euteleostomi; Actinopterygii; Neopterygii; Teleostei; Ostariophysi; Cypriniformes; Cyprinidae; Danio","Common Name"="zebrafish"]
	XP_005167721.2.2[&Organism="Danio rerio",Description="interferon-induced GTP-binding protein MxE isoform X1 [Danio rerio]","Genetic Code"="Standard",Taxonomy="Eukaryota; Metazoa; Chordata; Craniata; Vertebrata; Euteleostomi; Actinopterygii; Neopterygii; Teleostei; Ostariophysi; Cypriniformes; Cyprinidae; Danio","Common Name"="zebrafish"]
	XP_012586448.1[&Organism="Condylura cristata",Description="PREDICTED: interferon-induced GTP-binding protein Mx2 [Condylura cristata]","Genetic Code"="Standard",Taxonomy="Eukaryota; Metazoa; Chordata; Craniata; Vertebrata; Euteleostomi; Mammalia; Eutheria; Laurasiatheria; Insectivora; Talpidae; Condylura","Common Name"="star-nosed mole"]
	KAI0213370.1[&Organism="Lamellibrachia satsuma",Description="Interferon-induced GTP-binding protein Mx2 [Lamellibrachia satsuma]","Genetic Code"="Standard",Taxonomy="Eukaryota; Metazoa; Spiralia; Lophotrochozoa; Annelida; Polychaeta; Sedentaria; Canalipalpata; Sabellida; Siboglinidae; Lamellibrachia"]
	KAI0208044.1[&Organism="Lamellibrachia satsuma",Description="Interferon-induced GTP-binding protein Mx1 [Lamellibrachia satsuma]","Genetic Code"="Standard",Taxonomy="Eukaryota; Metazoa; Spiralia; Lophotrochozoa; Annelida; Polychaeta; Sedentaria; Canalipalpata; Sabellida; Siboglinidae; Lamellibrachia"]
	KAI0218869.1[&Organism="Lamellibrachia satsuma",Description="hypothetical protein LSAT2_029455 [Lamellibrachia satsuma]","Genetic Code"="Standard",Taxonomy="Eukaryota; Metazoa; Spiralia; Lophotrochozoa; Annelida; Polychaeta; Sedentaria; Canalipalpata; Sabellida; Siboglinidae; Lamellibrachia"]
	XP_032804093.1[&Organism="Petromyzon marinus",Description="interferon-induced GTP-binding protein Mx1-like isoform X2 [Petromyzon marinus]","Genetic Code"="Standard",Taxonomy="Eukaryota; Metazoa; Chordata; Craniata; Vertebrata; Cyclostomata; Hyperoartia; Petromyzontiformes; Petromyzontidae; Petromyzon","Common Name"="sea lamprey"]
	XP_046565196.1[&Organism="Haliotis rubra",Description="interferon-induced GTP-binding protein Mx-like [Haliotis rubra]","Genetic Code"="Standard",Taxonomy="Eukaryota; Metazoa; Spiralia; Lophotrochozoa; Mollusca; Gastropoda; Vetigastropoda; Lepetellida; Haliotoidea; Haliotidae; Haliotis","Common Name"="blacklip abalone"]
	XP_046562919.1[&Organism="Haliotis rubra",Description="interferon-induced GTP-binding protein Mx-like [Haliotis rubra]","Genetic Code"="Standard",Taxonomy="Eukaryota; Metazoa; Spiralia; Lophotrochozoa; Mollusca; Gastropoda; Vetigastropoda; Lepetellida; Haliotoidea; Haliotidae; Haliotis","Common Name"="blacklip abalone"]
	XP_046563124.1[&Organism="Haliotis rubra",Description="interferon-induced GTP-binding protein Mx-like [Haliotis rubra]","Genetic Code"="Standard",Taxonomy="Eukaryota; Metazoa; Spiralia; Lophotrochozoa; Mollusca; Gastropoda; Vetigastropoda; Lepetellida; Haliotoidea; Haliotidae; Haliotis","Common Name"="blacklip abalone"]
	XP_046563126.1[&Organism="Haliotis rubra",Description="interferon-induced GTP-binding protein Mx-like [Haliotis rubra]","Genetic Code"="Standard",Taxonomy="Eukaryota; Metazoa; Spiralia; Lophotrochozoa; Mollusca; Gastropoda; Vetigastropoda; Lepetellida; Haliotoidea; Haliotidae; Haliotis","Common Name"="blacklip abalone"]
	XP_046565195.1[&Organism="Haliotis rubra",Description="interferon-induced GTP-binding protein Mx-like [Haliotis rubra]","Genetic Code"="Standard",Taxonomy="Eukaryota; Metazoa; Spiralia; Lophotrochozoa; Mollusca; Gastropoda; Vetigastropoda; Lepetellida; Haliotoidea; Haliotidae; Haliotis","Common Name"="blacklip abalone"]
	XP_046563125.1[&Organism="Haliotis rubra",Description="interferon-induced GTP-binding protein Mx-like [Haliotis rubra]","Genetic Code"="Standard",Taxonomy="Eukaryota; Metazoa; Spiralia; Lophotrochozoa; Mollusca; Gastropoda; Vetigastropoda; Lepetellida; Haliotoidea; Haliotidae; Haliotis","Common Name"="blacklip abalone"]
	XP_046352527.2[&Organism="Haliotis rufescens",Description="interferon-induced GTP-binding protein Mx1-like [Haliotis rufescens]","Genetic Code"="Standard",Taxonomy="Eukaryota; Metazoa; Spiralia; Lophotrochozoa; Mollusca; Gastropoda; Vetigastropoda; Lepetellida; Haliotoidea; Haliotidae; Haliotis","Common Name"="red abalone"]
	XP_048248476.1[&Organism="Haliotis rufescens",Description="interferon-induced GTP-binding protein Mx-like [Haliotis rufescens]","Genetic Code"="Standard",Taxonomy="Eukaryota; Metazoa; Spiralia; Lophotrochozoa; Mollusca; Gastropoda; Vetigastropoda; Lepetellida; Haliotoidea; Haliotidae; Haliotis","Common Name"="red abalone"]
	XP_048258111.1[&Organism="Haliotis rufescens",Description="interferon-induced GTP-binding protein Mx-like [Haliotis rufescens]","Genetic Code"="Standard",Taxonomy="Eukaryota; Metazoa; Spiralia; Lophotrochozoa; Mollusca; Gastropoda; Vetigastropoda; Lepetellida; Haliotoidea; Haliotidae; Haliotis","Common Name"="red abalone"]
	XP_046352531.2[&Organism="Haliotis rufescens",Description="interferon-induced GTP-binding protein Mx-like [Haliotis rufescens]","Genetic Code"="Standard",Taxonomy="Eukaryota; Metazoa; Spiralia; Lophotrochozoa; Mollusca; Gastropoda; Vetigastropoda; Lepetellida; Haliotoidea; Haliotidae; Haliotis","Common Name"="red abalone"]
	XP_048248472.1[&Organism="Haliotis rufescens",Description="LOW QUALITY PROTEIN: interferon-induced GTP-binding protein Mx-like [Haliotis rufescens]","Genetic Code"="Standard",Taxonomy="Eukaryota; Metazoa; Spiralia; Lophotrochozoa; Mollusca; Gastropoda; Vetigastropoda; Lepetellida; Haliotoidea; Haliotidae; Haliotis","Common Name"="red abalone"]
	XP_048248473.1[&Organism="Haliotis rufescens",Description="interferon-induced GTP-binding protein Mx-like isoform X1 [Haliotis rufescens]","Genetic Code"="Standard",Taxonomy="Eukaryota; Metazoa; Spiralia; Lophotrochozoa; Mollusca; Gastropoda; Vetigastropoda; Lepetellida; Haliotoidea; Haliotidae; Haliotis","Common Name"="red abalone"]
	XP_048248474.1[&Organism="Haliotis rufescens",Description="interferon-induced GTP-binding protein Mx-like isoform X2 [Haliotis rufescens]","Genetic Code"="Standard",Taxonomy="Eukaryota; Metazoa; Spiralia; Lophotrochozoa; Mollusca; Gastropoda; Vetigastropoda; Lepetellida; Haliotoidea; Haliotidae; Haliotis","Common Name"="red abalone"]
	ABI53802.1[&Organism="Haliotis discus discus",Description="Mx [Haliotis discus discus]","Genetic Code"="Standard",Taxonomy="Eukaryota; Metazoa; Lophotrochozoa; Mollusca; Gastropoda; Vetigastropoda; Haliotoidea; Haliotidae; Haliotis","Common Name"="disc abalone"]
	CAH1802128.1[&Organism="Owenia fusiformis",Description="unnamed protein product [Owenia fusiformis]","Genetic Code"="Standard",Taxonomy="Eukaryota; Metazoa; Spiralia; Lophotrochozoa; Annelida; Polychaeta; Sedentaria; Canalipalpata; Sabellida; Oweniida; Oweniidae; Owenia"]
	PAA74204.1[&Organism="Macrostomum lignano",Description="hypothetical protein BOX15_Mlig022940g2 [Macrostomum lignano]","Genetic Code"="Standard",Taxonomy="Eukaryota; Metazoa; Platyhelminthes; Rhabditophora; Macrostomorpha; Macrostomida; Macrostomidae; Macrostomum"]
	PAA76532.1[&Organism="Macrostomum lignano",Description="hypothetical protein BOX15_Mlig002592g2 [Macrostomum lignano]","Genetic Code"="Standard",Taxonomy="Eukaryota; Metazoa; Platyhelminthes; Rhabditophora; Macrostomorpha; Macrostomida; Macrostomidae; Macrostomum"]
	PAA92268.1[&Organism="Macrostomum lignano",Description="hypothetical protein BOX15_Mlig009769g1 [Macrostomum lignano]","Genetic Code"="Standard",Taxonomy="Eukaryota; Metazoa; Platyhelminthes; Rhabditophora; Macrostomorpha; Macrostomida; Macrostomidae; Macrostomum"]
	PAA69582.1[&Organism="Macrostomum lignano",Description="hypothetical protein BOX15_Mlig021727g2 [Macrostomum lignano]","Genetic Code"="Standard",Taxonomy="Eukaryota; Metazoa; Platyhelminthes; Rhabditophora; Macrostomorpha; Macrostomida; Macrostomidae; Macrostomum"]
	PAA83069.1[&Organism="Macrostomum lignano",Description="hypothetical protein BOX15_Mlig009247g1 [Macrostomum lignano]","Genetic Code"="Standard",Taxonomy="Eukaryota; Metazoa; Platyhelminthes; Rhabditophora; Macrostomorpha; Macrostomida; Macrostomidae; Macrostomum"]
	PAA94353.1[&Organism="Macrostomum lignano",Description="hypothetical protein BOX15_Mlig014920g1 [Macrostomum lignano]","Genetic Code"="Standard",Taxonomy="Eukaryota; Metazoa; Platyhelminthes; Rhabditophora; Macrostomorpha; Macrostomida; Macrostomidae; Macrostomum"]
	GMH43921.1[&Organism="Bryopsis sp. KO-2023",Description="hypothetical protein BSKO_11855 [Bryopsis sp. KO-2023]","Genetic Code"="Standard",Taxonomy="Eukaryota; Viridiplantae; Chlorophyta; Ulvophyceae; TCBD clade; Bryopsidales; Bryopsidineae; Bryopsidaceae; Bryopsis"]
	GMH36208.1[&Organism="Bryopsis sp. KO-2023",Description="hypothetical protein BSKO_04076 [Bryopsis sp. KO-2023]","Genetic Code"="Standard",Taxonomy="Eukaryota; Viridiplantae; Chlorophyta; Ulvophyceae; TCBD clade; Bryopsidales; Bryopsidineae; Bryopsidaceae; Bryopsis"]
	GJP35534.1[&Organism="Closterium sp. NIES-68",Description="hypothetical protein CLOM_g20043 [Closterium sp. NIES-68]","Genetic Code"="Standard",Taxonomy="Eukaryota; Viridiplantae; Streptophyta; Zygnemophyceae; Zygnematophycidae; Desmidiales; Closteriaceae; Closterium; Closterium peracerosum-strigosum-littorale complex"]
	CAI5480041.1[&Organism="Closterium sp. Yama58-4",Description="unnamed protein product [Closterium sp. Yama58-4]","Genetic Code"="Standard",Taxonomy="Eukaryota; Viridiplantae; Streptophyta; Zygnemophyceae; Zygnematophycidae; Desmidiales; Closteriaceae; Closterium; Closterium peracerosum-strigosum-littorale complex"]
	KAJ7294545.1[&Organism="Diphasiastrum complanatum",Description="hypothetical protein O6H91_Y251600 [Diphasiastrum complanatum]","Genetic Code"="Standard",Taxonomy="Eukaryota; Viridiplantae; Streptophyta; Embryophyta; Tracheophyta; Lycopodiopsida; Lycopodiales; Lycopodiaceae; Lycopodioideae; Diphasiastrum"]
	XP_024380180.1[&Organism="Physcomitrium patens",Description="dynamin-related protein 4C-like [Physcomitrium patens]","Genetic Code"="Standard",Taxonomy="Eukaryota; Viridiplantae; Streptophyta; Embryophyta; Bryophyta; Bryophytina; Bryopsida; Funariidae; Funariales; Funariaceae; Physcomitrium"]
	XP_024367947.1[&Organism="Physcomitrium patens",Description="dynamin-related protein 4C-like, partial [Physcomitrium patens]","Genetic Code"="Standard",Taxonomy="Eukaryota; Viridiplantae; Streptophyta; Embryophyta; Bryophyta; Bryophytina; Bryopsida; Funariidae; Funariales; Funariaceae; Physcomitrium"]
	KAG0619429.1[&Organism="Ceratodon purpureus",Description="hypothetical protein M758_4G139100 [Ceratodon purpureus]","Genetic Code"="Standard",Taxonomy="Eukaryota; Viridiplantae; Streptophyta; Embryophyta; Bryophyta; Bryophytina; Bryopsida; Dicranidae; Pseudoditrichales; Ditrichaceae; Ceratodon"]
	KAG0561847.1[&Organism="Ceratodon purpureus",Description="hypothetical protein KC19_9G097200 [Ceratodon purpureus]","Genetic Code"="Standard",Taxonomy="Eukaryota; Viridiplantae; Streptophyta; Embryophyta; Bryophyta; Bryophytina; Bryopsida; Dicranidae; Pseudoditrichales; Ditrichaceae; Ceratodon"]
	KAH9290598.1[&Organism="Taxus chinensis",Description="hypothetical protein KI387_034715 [Taxus chinensis]","Genetic Code"="Standard",Taxonomy="Eukaryota; Viridiplantae; Streptophyta; Embryophyta; Tracheophyta; Spermatophyta; Pinopsida; Pinidae; Conifers II; Cupressales; Taxaceae; Taxus"]
	KAH9320939.1[&Organism="Taxus chinensis",Description="hypothetical protein KI387_015578 [Taxus chinensis]","Genetic Code"="Standard",Taxonomy="Eukaryota; Viridiplantae; Streptophyta; Embryophyta; Tracheophyta; Spermatophyta; Pinopsida; Pinidae; Conifers II; Cupressales; Taxaceae; Taxus"]
	KAF8079489.1[&Organism="Sinapis alba",Description="hypothetical protein N665_1024s0016 [Sinapis alba]","Genetic Code"="Standard",Taxonomy="Eukaryota; Viridiplantae; Streptophyta; Embryophyta; Tracheophyta; Spermatophyta; Magnoliopsida; eudicotyledons; Gunneridae; Pentapetalae; rosids; malvids; Brassicales; Brassicaceae; Brassiceae; Sinapis","Common Name"="white mustard"]
	OAP13353.1[&Description="hypothetical protein AXX17_AT1G53610 [Arabidopsis thaliana]"]
	OAP19580.1[&Description="DRP4A [Arabidopsis thaliana]"]
	OAP13972.1[&Description="hypothetical protein AXX17_AT1G53540 [Arabidopsis thaliana]"]
	XP_038984915.1[&Organism="Phoenix dactylifera",Description="dynamin-related protein 4C-like [Phoenix dactylifera]","Genetic Code"="Standard",Taxonomy="Eukaryota; Viridiplantae; Streptophyta; Embryophyta; Tracheophyta; Spermatophyta; Magnoliopsida; Liliopsida; Arecaceae; Coryphoideae; Phoeniceae; Phoenix","Common Name"="date palm"]
	KAF8391993.1[&Organism="Tetracentron sinense",Description="hypothetical protein HHK36_022333 [Tetracentron sinense]","Genetic Code"="Standard",Taxonomy="Eukaryota; Viridiplantae; Streptophyta; Embryophyta; Tracheophyta; Spermatophyta; Magnoliopsida; Trochodendrales; Trochodendraceae; Tetracentron"]
	XP_058079501.1[&Organism="Magnolia sinica",Description="dynamin-related protein 4C-like [Magnolia sinica]","Genetic Code"="Standard",Taxonomy="Eukaryota; Viridiplantae; Streptophyta; Embryophyta; Tracheophyta; Spermatophyta; Magnoliopsida; Magnoliidae; Magnoliales; Magnoliaceae; Magnolia"]
	KAF5727250.1[&Organism="Tripterygium wilfordii",Description="hypothetical protein HS088_TW22G00939 [Tripterygium wilfordii]","Genetic Code"="Standard",Taxonomy="Eukaryota; Viridiplantae; Streptophyta; Embryophyta; Tracheophyta; Spermatophyta; Magnoliopsida; eudicotyledons; Gunneridae; Pentapetalae; rosids; fabids; Celastrales; Celastraceae; Tripterygium"]
	XP_002303204.3[&Organism="Populus trichocarpa",Description="dynamin-related protein 4C isoform X2 [Populus trichocarpa]","Genetic Code"="Standard",Taxonomy="Eukaryota; Viridiplantae; Streptophyta; Embryophyta; Tracheophyta; Spermatophyta; Magnoliopsida; eudicotyledons; Gunneridae; Pentapetalae; rosids; fabids; Malpighiales; Salicaceae; Saliceae; Populus","Common Name"="Populus balsamifera subsp. …
	KAK1401877.1[&Organism="Heracleum sosnowskyi",Description="Dynamin-related protein 4C [Heracleum sosnowskyi]","Genetic Code"="Standard",Taxonomy="Eukaryota; Viridiplantae; Streptophyta; Embryophyta; Tracheophyta; Spermatophyta; Magnoliopsida; eudicotyledons; Gunneridae; Pentapetalae; asterids; campanulids; Apiales; Apiaceae; Apioideae; apioid superclade; Tordylieae; Tordyliinae; Heracleum"]
	XP_002297993.1[&Description="dynamin-related protein 4C [Populus trichocarpa]"]
	XP_024439231.1[&Description="dynamin-related protein 4C [Populus trichocarpa]"]
	KAH0683503.1[&Organism="Solanum tuberosum",Description="hypothetical protein KY289_021255 [Solanum tuberosum]","Genetic Code"="Standard",Taxonomy="Eukaryota; Viridiplantae; Streptophyta; Embryophyta; Tracheophyta; Spermatophyta; Magnoliopsida; eudicotyledons; Gunneridae; Pentapetalae; asterids; lamiids; Solanales; Solanaceae; Solanoideae; Solaneae; Solanum","Common Name"="potato"]
	PWZ56863.1[&Organism="Zea mays",Description="Dynamin-related protein 4C [Zea mays]","Genetic Code"="Standard",Taxonomy="Eukaryota; Viridiplantae; Streptophyta; Embryophyta; Tracheophyta; Spermatophyta; Magnoliopsida; Liliopsida; Poales; Poaceae; PACMAD clade; Panicoideae; Andropogonodae; Andropogoneae; Tripsacinae; Zea"]
	PWZ56864.1[&Organism="Zea mays",Description="Dynamin-related protein 4C [Zea mays]","Genetic Code"="Standard",Taxonomy="Eukaryota; Viridiplantae; Streptophyta; Embryophyta; Tracheophyta; Spermatophyta; Magnoliopsida; Liliopsida; Poales; Poaceae; PACMAD clade; Panicoideae; Andropogonodae; Andropogoneae; Tripsacinae; Zea"]
	KAH9291961.1[&Organism="Taxus chinensis",Description="hypothetical protein KI387_042849 [Taxus chinensis]","Genetic Code"="Standard",Taxonomy="Eukaryota; Viridiplantae; Streptophyta; Embryophyta; Tracheophyta; Spermatophyta; Pinopsida; Pinidae; Conifers II; Cupressales; Taxaceae; Taxus"]
	KAH9325151.1[&Description="hypothetical protein KI387_005329, partial [Taxus chinensis]"]
	KAH9300179.1[&Description="hypothetical protein KI387_011762, partial [Taxus chinensis]"]
	KAH9314974.1[&Description="hypothetical protein KI387_023601, partial [Taxus chinensis]"]
	EFJ22917.1[&Description="hypothetical protein SELMODRAFT_104286 [Selaginella moellendorffii]"]
	CAG9460856.1[&Organism="Pedinophyceae sp. YPF-701",Description="unnamed protein product [Pedinophyceae sp. YPF-701]","Genetic Code"="Standard",Taxonomy="Eukaryota; Viridiplantae; Chlorophyta; Pedinophyceae"]
	KAK3283006.1[&Organism="Cymbomonas tetramitiformis",Description="hypothetical protein CYMTET_9279 [Cymbomonas tetramitiformis]","Genetic Code"="Standard",Taxonomy="Eukaryota; Viridiplantae; Chlorophyta; Pyramimonadophyceae; Pyramimonadales; Pyramimonadaceae; Cymbomonas"]
	GHP04420.1[&Organism="Pycnococcus provasolii",Description="hypothetical protein PPROV_000317400 [Pycnococcus provasolii]","Genetic Code"="Standard",Taxonomy="Eukaryota; Viridiplantae; Chlorophyta; Pycnococcaceae; Pycnococcus"]
	'KAJ3066410.1'[&"% Charged Amino Acids"=27.50%,"% Acidic Amino Acids"=15.00%,"% Hydrophobic Amino Acids"=47.14%,Description="JEL0797 KAJ3066410.1",Modified=Fri Jun 28 11:50:27 PDT 2024,"% GC-rich Amino Acids"=22.14%,"# Nucleotide Sequences With Quality"=0,"Extinction Coefficient"=13075.0,"Molecular Weight (kDa)"=30.847098080000013,Topology="linear","Alignment method"="MAFFT Alignment",Created=Fri…
	KAI9324922.1[&"% Charged Amino Acids"=24.91%,"% Acidic Amino Acids"=13.17%,"% Hydrophobic Amino Acids"=46.26%,Description="KAI9324922.1",Modified=Fri Jun 28 11:50:37 PDT 2024,"% GC-rich Amino Acids"=21.71%,"# Nucleotide Sequences With Quality"=0,"Extinction Coefficient"=13075.0,"Molecular Weight (kDa)"=30.80993478000001,Topology="linear","Alignment method"="MAFFT Alignment",Created=Fri Jun 28 11:…
	KAI8836453.1[&"% Charged Amino Acids"=29.14%,"% Acidic Amino Acids"=13.67%,"% Hydrophobic Amino Acids"=46.76%,Description="JEL632 KAI8836453.1",Modified=Fri Jun 28 11:50:45 PDT 2024,"% GC-rich Amino Acids"=22.30%,"# Nucleotide Sequences With Quality"=0,"Extinction Coefficient"=13200.0,"Molecular Weight (kDa)"=30.927449480000007,Topology="linear","Alignment method"="MAFFT Alignment",Created=Fri Ju…
	KAJ3350919.1[&"% Charged Amino Acids"=24.29%,"% Acidic Amino Acids"=12.14%,"% Hydrophobic Amino Acids"=49.64%,Description="KAJ3350919.1",Modified=Fri Jun 28 11:50:59 PDT 2024,"% GC-rich Amino Acids"=20.71%,"# Nucleotide Sequences With Quality"=0,"Extinction Coefficient"=13200.0,"Molecular Weight (kDa)"=30.724561180000016,Topology="linear","Alignment method"="MAFFT Alignment",Created=Fri Jun 28 11…
	KAI8587516.1[&"% Charged Amino Acids"=22.91%,"% Acidic Amino Acids"=11.27%,"% Hydrophobic Amino Acids"=52.00%,Description="KAI8587516.1",Modified=Fri Jun 28 11:50:12 PDT 2024,"% GC-rich Amino Acids"=23.27%,"# Nucleotide Sequences With Quality"=0,"Extinction Coefficient"=24075.0,"Molecular Weight (kDa)"=30.21366338000001,Topology="linear","Alignment method"="MAFFT Alignment",Created=Fri Jun 28 11:…
	XP_047808890.1[&"% Charged Amino Acids"=27.17%,"% Acidic Amino Acids"=12.68%,"% Hydrophobic Amino Acids"=47.10%,Description="XP_047808890.1",Modified=Fri Jun 28 11:49:32 PDT 2024,"% GC-rich Amino Acids"=23.91%,"# Nucleotide Sequences With Quality"=0,"Extinction Coefficient"=13200.0,"Molecular Weight (kDa)"=30.56279258,Topology="linear","Alignment method"="MAFFT Alignment",Created=Fri Jun 28 11:46…
	KXS17655.1[&"% Charged Amino Acids"=25.81%,"% Acidic Amino Acids"=13.26%,"% Hydrophobic Amino Acids"=53.05%,Description="KXS17655.1",Modified=Fri Jun 28 11:49:57 PDT 2024,"% GC-rich Amino Acids"=23.30%,"# Nucleotide Sequences With Quality"=0,"Extinction Coefficient"=14105.0,"Molecular Weight (kDa)"=30.090607580000007,Topology="linear","Alignment method"="MAFFT Alignment",Created=Fri Jun 28 11:46:…
	XP_021869222.1[&"% Charged Amino Acids"=32.55%,"% Acidic Amino Acids"=15.77%,"% Hydrophobic Amino Acids"=44.30%,Description="XP_021869222.1",Modified=Fri Jun 28 11:49:08 PDT 2024,"% GC-rich Amino Acids"=21.48%,"# Nucleotide Sequences With Quality"=0,"Extinction Coefficient"=21095.0,"Molecular Weight (kDa)"=33.45680067999999,Topology="linear","Alignment method"="MAFFT Alignment",Created=Fri Jun 28…
	TVY17522.1[&"% Charged Amino Acids"=29.25%,"% Acidic Amino Acids"=13.95%,"% Hydrophobic Amino Acids"=50.00%,Description="TVY17522.1",Modified=Fri Jun 28 11:46:17 PDT 2024,"% GC-rich Amino Acids"=22.79%,"# Nucleotide Sequences With Quality"=0,"Extinction Coefficient"=19605.0,"Molecular Weight (kDa)"=32.82586588,Topology="linear","Alignment method"="MAFFT Alignment",Created=Fri Jun 28 11:46:17 PDT …
	OLL24579.1[&"% Charged Amino Acids"=26.39%,"% Acidic Amino Acids"=12.15%,"% Hydrophobic Amino Acids"=44.79%,Description="OLL24579.1",Modified=Fri Jun 28 11:46:17 PDT 2024,"% GC-rich Amino Acids"=20.49%,"# Nucleotide Sequences With Quality"=0,"Extinction Coefficient"=14565.0,"Molecular Weight (kDa)"=31.81140938000001,Topology="linear","Alignment method"="MAFFT Alignment",Created=Fri Jun 28 11:46:1…
	KAI9096888.1[&"% Charged Amino Acids"=30.14%,"% Acidic Amino Acids"=15.07%,"% Hydrophobic Amino Acids"=44.18%,Description="KAI9096888.1",Modified=Fri Jun 28 11:51:56 PDT 2024,"% GC-rich Amino Acids"=17.47%,"# Nucleotide Sequences With Quality"=0,"Extinction Coefficient"=20065.0,"Molecular Weight (kDa)"=33.101868080000024,Topology="linear","Alignment method"="MAFFT Alignment",Created=Fri Jun 28 11…
	RSH87279.1[&"% Charged Amino Acids"=29.37%,"% Acidic Amino Acids"=15.03%,"% Hydrophobic Amino Acids"=47.20%,Description="RSH87279.1",Modified=Fri Jun 28 11:48:55 PDT 2024,"% GC-rich Amino Acids"=24.13%,"# Nucleotide Sequences With Quality"=0,"Extinction Coefficient"=7115.0,"Molecular Weight (kDa)"=31.83822928,Topology="linear","Alignment method"="MAFFT Alignment",Created=Fri Jun 28 11:46:17 PDT 2…
	XP_041144356.1[&"% Charged Amino Acids"=26.92%,"% Acidic Amino Acids"=12.24%,"% Hydrophobic Amino Acids"=48.25%,Description="XM_041290714.1",Modified=Fri Jun 28 11:46:17 PDT 2024,"% GC-rich Amino Acids"=22.03%,"# Nucleotide Sequences With Quality"=0,"Extinction Coefficient"=17085.0,"Molecular Weight (kDa)"=31.70809888000001,Topology="linear","Alignment method"="MAFFT Alignment",Created=Fri Jun 28…
	KAJ5704467.1[&"% Charged Amino Acids"=24.13%,"% Acidic Amino Acids"=11.89%,"% Hydrophobic Amino Acids"=49.30%,Description="KAJ5704467.1",Modified=Fri Jun 28 11:46:17 PDT 2024,"% GC-rich Amino Acids"=23.78%,"# Nucleotide Sequences With Quality"=0,"Extinction Coefficient"=19605.0,"Molecular Weight (kDa)"=31.15122537999999,Topology="linear","Alignment method"="MAFFT Alignment",Created=Fri Jun 28 11:…
	MCJ1392161.1[&"% Charged Amino Acids"=26.22%,"% Acidic Amino Acids"=13.29%,"% Hydrophobic Amino Acids"=47.90%,Description="MCJ1392161.1",Modified=Fri Jun 28 11:46:17 PDT 2024,"% GC-rich Amino Acids"=21.68%,"# Nucleotide Sequences With Quality"=0,"Extinction Coefficient"=22585.0,"Molecular Weight (kDa)"=31.422763779999993,Topology="linear","Alignment method"="MAFFT Alignment",Created=Fri Jun 28 11…
	KAI9774215.1[&"% Charged Amino Acids"=25.87%,"% Acidic Amino Acids"=12.24%,"% Hydrophobic Amino Acids"=47.90%,Description="KAI9774215.1",Modified=Fri Jun 28 11:46:17 PDT 2024,"% GC-rich Amino Acids"=21.68%,"# Nucleotide Sequences With Quality"=0,"Extinction Coefficient"=21095.0,"Molecular Weight (kDa)"=31.32162668,Topology="linear","Alignment method"="MAFFT Alignment",Created=Fri Jun 28 11:46:17 …
	XP_002543522.1[&"% Charged Amino Acids"=26.92%,"% Acidic Amino Acids"=12.59%,"% Hydrophobic Amino Acids"=48.95%,Description="1704 XP_002543522.1",Modified=Fri Jun 28 11:46:17 PDT 2024,"% GC-rich Amino Acids"=23.78%,"# Nucleotide Sequences With Quality"=0,"Extinction Coefficient"=14105.0,"Molecular Weight (kDa)"=31.483921279999993,Topology="linear","Alignment method"="MAFFT Alignment",Created=Fri …
	XP_746402.1[&Organism="Aspergillus fumigatus Af293",Description="dynamin GTPase, putative [Aspergillus fumigatus Af293]","Genetic Code"="Standard",Taxonomy="Eukaryota; Fungi; Dikarya; Ascomycota; Pezizomycotina; Eurotiomycetes; Eurotiomycetidae; Eurotiales; Aspergillaceae; Aspergillus; Aspergillus subgen. Fumigati"]
	XP_751069.1[&Organism="Aspergillus fumigatus Af293",Description="dynamin GTPase, putative [Aspergillus fumigatus Af293]","Genetic Code"="Standard",Taxonomy="Eukaryota; Fungi; Dikarya; Ascomycota; Pezizomycotina; Eurotiomycetes; Eurotiomycetidae; Eurotiales; Aspergillaceae; Aspergillus; Aspergillus subgen. Fumigati"]
	XP_026607910.1[&"% Charged Amino Acids"=25.93%,"% Acidic Amino Acids"=11.11%,"% Hydrophobic Amino Acids"=48.82%,Description="XM_026742065.1",Modified=Fri Jun 28 11:46:17 PDT 2024,"% GC-rich Amino Acids"=24.58%,"# Nucleotide Sequences With Quality"=0,"Extinction Coefficient"=11710.0,"Molecular Weight (kDa)"=32.72361798000001,Topology="linear","Alignment method"="MAFFT Alignment",Created=Fri Jun 28…
	XP_748757.2[&Organism="Aspergillus fumigatus Af293",Description="dynamin GTPase, putative [Aspergillus fumigatus Af293]","Genetic Code"="Standard",Taxonomy="Eukaryota; Fungi; Dikarya; Ascomycota; Pezizomycotina; Eurotiomycetes; Eurotiomycetidae; Eurotiales; Aspergillaceae; Aspergillus; Aspergillus subgen. Fumigati"]
	XP_040633937.1[&"% Charged Amino Acids"=27.74%,"% Acidic Amino Acids"=14.04%,"% Hydrophobic Amino Acids"=51.71%,Description="XM_040785195.1",Modified=Fri Jun 28 11:46:17 PDT 2024,"% GC-rich Amino Acids"=27.40%,"# Nucleotide Sequences With Quality"=0,"Extinction Coefficient"=7115.0,"Molecular Weight (kDa)"=31.85812448,Topology="linear","Alignment method"="MAFFT Alignment",Created=Fri Jun 28 11:46:…
	XP_043140374.1[&"% Charged Amino Acids"=27.74%,"% Acidic Amino Acids"=14.38%,"% Hydrophobic Amino Acids"=51.03%,Description="XM_043283056.1",Modified=Fri Jun 28 11:46:17 PDT 2024,"% GC-rich Amino Acids"=26.71%,"# Nucleotide Sequences With Quality"=0,"Extinction Coefficient"=7115.0,"Molecular Weight (kDa)"=32.242680480000004,Topology="linear","Alignment method"="MAFFT Alignment",Created=Fri Jun 28…
	XP_754266.1[&Organism="Aspergillus fumigatus Af293",Description="dynamin GTPase, putative [Aspergillus fumigatus Af293]","Genetic Code"="Standard",Taxonomy="Eukaryota; Fungi; Dikarya; Ascomycota; Pezizomycotina; Eurotiomycetes; Eurotiomycetidae; Eurotiales; Aspergillaceae; Aspergillus; Aspergillus subgen. Fumigati"]
	KAF9951223.1[&"% Charged Amino Acids"=29.71%,"% Acidic Amino Acids"=15.22%,"% Hydrophobic Amino Acids"=45.65%,Description="KAF9951223.1",Modified=Fri Jun 28 11:51:59 PDT 2024,"% GC-rich Amino Acids"=21.01%,"# Nucleotide Sequences With Quality"=0,"Extinction Coefficient"=27055.0,"Molecular Weight (kDa)"=31.347671079999994,Topology="linear","Alignment method"="MAFFT Alignment",Created=Fri Jun 28 11…
	GAX85982.1[&Description="GAX85982.1"]
	XP_042923301.1[&Description="uncharacterized protein CHLRE_06g250650v5 [Chlamydomonas reinhardtii]"]
	XP_042924848.1[&Description="uncharacterized protein CHLRE_05g237200v5 [Chlamydomonas reinhardtii]"]
	KAG2488600.1[&Description="KAG2488600.1"]
	XP_042924875.1[&Description="uncharacterized protein CHLRE_05g238290v5 [Chlamydomonas reinhardtii]"]
	KAJ9515210.1[&Description="KAJ9515210.1"]
	KAI3646081.1[&Organism="Amoeboaphelidium protococcarum",Description="hypothetical protein MP228_009009 [Amoeboaphelidium protococcarum]","Genetic Code"="Ciliate",Taxonomy="Eukaryota; Aphelida; Aphelidea; Amoeboaphelidium"]
	OAJ38670.1[&Organism="Batrachochytrium dendrobatidis JEL423",Description="hypothetical protein BDEG_22578 [Batrachochytrium dendrobatidis JEL423]","Genetic Code"="Standard",Taxonomy="Eukaryota; Fungi; Fungi incertae sedis; Chytridiomycota; Chytridiomycota incertae sedis; Chytridiomycetes; Rhizophydiales; Rhizophydiales incertae sedis; Batrachochytrium"]
	XP_006461472.1[&Organism="Agaricus bisporus var. bisporus H97",Description="hypothetical protein AGABI2DRAFT_222252 [Agaricus bisporus var. bisporus H97]","Genetic Code"="Standard",Taxonomy="Eukaryota; Fungi; Dikarya; Basidiomycota; Agaricomycotina; Agaricomycetes; Agaricomycetidae; Agaricales; Agaricaceae; Agaricus"]
	XP_006461433.1[&Organism="Agaricus bisporus var. bisporus H97",Description="hypothetical protein AGABI2DRAFT_185678 [Agaricus bisporus var. bisporus H97]","Genetic Code"="Standard",Taxonomy="Eukaryota; Fungi; Dikarya; Basidiomycota; Agaricomycotina; Agaricomycetes; Agaricomycetidae; Agaricales; Agaricaceae; Agaricus"]
	XP_006457072.1[&Organism="Agaricus bisporus var. bisporus H97",Description="hypothetical protein AGABI2DRAFT_139599 [Agaricus bisporus var. bisporus H97]","Genetic Code"="Standard",Taxonomy="Eukaryota; Fungi; Dikarya; Basidiomycota; Agaricomycotina; Agaricomycetes; Agaricomycetidae; Agaricales; Agaricaceae; Agaricus"]
	XP_750654.1[&Organism="Aspergillus fumigatus Af293",Description="dynamin GTPase, putative [Aspergillus fumigatus Af293]","Genetic Code"="Standard",Taxonomy="Eukaryota; Fungi; Dikarya; Ascomycota; Pezizomycotina; Eurotiomycetes; Eurotiomycetidae; Eurotiales; Aspergillaceae; Aspergillus; Aspergillus subgen. Fumigati"]
	PAA68234.1[&Organism="Macrostomum lignano",Description="hypothetical protein BOX15_Mlig021919g1, partial [Macrostomum lignano]","Genetic Code"="Standard",Taxonomy="Eukaryota; Metazoa; Platyhelminthes; Rhabditophora; Macrostomorpha; Macrostomida; Macrostomidae; Macrostomum"]
	PAA87312.1[&Organism="Macrostomum lignano",Description="hypothetical protein BOX15_Mlig004017g1, partial [Macrostomum lignano]","Genetic Code"="Standard",Taxonomy="Eukaryota; Metazoa; Platyhelminthes; Rhabditophora; Macrostomorpha; Macrostomida; Macrostomidae; Macrostomum"]
	XP_002602331.1[&Organism="Branchiostoma floridae",Description="hypothetical protein BRAFLDRAFT_60684 [Branchiostoma floridae]","Genetic Code"="Standard",Taxonomy="Eukaryota; Metazoa; Chordata; Cephalochordata; Branchiostomidae; Branchiostoma","Common Name"="Florida lancelet"]
	XP_019637857.1[&Organism="Branchiostoma belcheri",Description="PREDICTED: dynamin-like 120 kDa protein, mitochondrial isoform X3 [Branchiostoma belcheri]","Genetic Code"="Standard",Taxonomy="Eukaryota; Metazoa; Chordata; Cephalochordata; Branchiostomidae; Branchiostoma","Common Name"="Belcher's lancelet"]
	XP_006813643.1[&Organism="Saccoglossus kowalevskii",Description="PREDICTED: dynamin-like 120 kDa protein, mitochondrial-like [Saccoglossus kowalevskii]","Genetic Code"="Standard",Taxonomy="Eukaryota; Metazoa; Hemichordata; Enteropneusta; Harrimaniidae; Saccoglossus"]
	XP_030843280.1[&Organism="Strongylocentrotus purpuratus",Description="dynamin-like 120 kDa protein, mitochondrial [Strongylocentrotus purpuratus]","Genetic Code"="Standard",Taxonomy="Eukaryota; Metazoa; Echinodermata; Eleutherozoa; Echinozoa; Echinoidea; Euechinoidea; Echinacea; Echinoida; Strongylocentrotidae; Strongylocentrotus","Common Name"="purple sea urchin"]
	XP_018667792.1[&Organism="Ciona intestinalis",Description="dynamin-like 120 kDa protein, mitochondrial [Ciona intestinalis]","Genetic Code"="Standard",Taxonomy="Eukaryota; Metazoa; Chordata; Tunicata; Ascidiacea; Enterogona; Phlebobranchia; Cionidae; Ciona","Common Name"="vase tunicate"]
	XP_032818114.1[&Organism="Petromyzon marinus",Description="dynamin-like 120 kDa protein, mitochondrial isoform X2 [Petromyzon marinus]","Genetic Code"="Standard",Taxonomy="Eukaryota; Metazoa; Chordata; Craniata; Vertebrata; Cyclostomata; Hyperoartia; Petromyzontiformes; Petromyzontidae; Petromyzon","Common Name"="sea lamprey"]
	XP_021332524.1[&Organism="Danio rerio",Description="dynamin-like 120 kDa protein, mitochondrial isoform X5 [Danio rerio]","Genetic Code"="Standard",Taxonomy="Eukaryota; Metazoa; Chordata; Craniata; Vertebrata; Euteleostomi; Actinopterygii; Neopterygii; Teleostei; Ostariophysi; Cypriniformes; Cyprinidae; Danio","Common Name"="zebrafish"]
	XP_028587646.1[&Organism="Podarcis muralis",Description="LOW QUALITY PROTEIN: dynamin-like 120 kDa protein, mitochondrial [Podarcis muralis]","Genetic Code"="Standard",Taxonomy="Eukaryota; Metazoa; Chordata; Craniata; Vertebrata; Euteleostomi; Lepidosauria; Squamata; Bifurcata; Unidentata; Episquamata; Laterata; Lacertibaenia; Lacertidae; Podarcis","Common Name"="Common wall lizard"]
	XP_025913835.1[&Organism="Apteryx rowi",Description="dynamin-like 120 kDa protein, mitochondrial isoform X10 [Apteryx rowi]","Genetic Code"="Standard",Taxonomy="Eukaryota; Metazoa; Chordata; Craniata; Vertebrata; Euteleostomi; Archelosauria; Archosauria; Dinosauria; Saurischia; Theropoda; Coelurosauria; Aves; Palaeognathae; Apterygiformes; Apterygidae; Apteryx","Common Name"="Okarito brown kiwi"]
	XP_023440724.1[&Organism="Dasypus novemcinctus",Description="dynamin-like 120 kDa protein, mitochondrial [Dasypus novemcinctus]","Genetic Code"="Standard",Taxonomy="Eukaryota; Metazoa; Chordata; Craniata; Vertebrata; Euteleostomi; Mammalia; Eutheria; Xenarthra; Cingulata; Dasypodidae; Dasypus","Common Name"="nine-banded armadillo"]
	XP_005873264.1[&Organism="Myotis brandtii",Description="PREDICTED: dynamin-like 120 kDa protein, mitochondrial isoform X5 [Myotis brandtii]","Genetic Code"="Standard",Taxonomy="Eukaryota; Metazoa; Chordata; Craniata; Vertebrata; Euteleostomi; Mammalia; Eutheria; Laurasiatheria; Chiroptera; Microchiroptera; Vespertilionidae; Myotis","Common Name"="Brandt's bat"]
	XP_006163024.2.2[&Organism="Tupaia chinensis",Description="LOW QUALITY PROTEIN: dynamin-like 120 kDa protein, mitochondrial [Tupaia chinensis]","Genetic Code"="Standard",Taxonomy="Eukaryota; Metazoa; Chordata; Craniata; Vertebrata; Euteleostomi; Mammalia; Eutheria; Euarchontoglires; Scandentia; Tupaiidae; Tupaia","Common Name"="Chinese tree shrew"]
	NP_056375.2.2[&Organism="Homo sapiens",Description="dynamin-like 120 kDa protein, mitochondrial isoform 1 preproprotein [Homo sapiens]","Genetic Code"="Standard",Taxonomy="Eukaryota; Metazoa; Chordata; Craniata; Vertebrata; Euteleostomi; Mammalia; Eutheria; Euarchontoglires; Primates; Haplorrhini; Catarrhini; Hominidae; Homo","Common Name"="human"]
	NP_598513.1[&Organism="Mus musculus",Description="dynamin-like 120 kDa protein, mitochondrial isoform 2 precursor [Mus musculus]","Genetic Code"="Standard",Taxonomy="Eukaryota; Metazoa; Chordata; Craniata; Vertebrata; Euteleostomi; Mammalia; Eutheria; Euarchontoglires; Glires; Rodentia; Myomorpha; Muroidea; Muridae; Murinae; Mus; Mus","Common Name"="house mouse"]
	XP_031757388.1[&Organism="Xenopus tropicalis",Description="dynamin-like 120 kDa protein, mitochondrial isoform X3 [Xenopus tropicalis]","Genetic Code"="Standard",Taxonomy="Eukaryota; Metazoa; Chordata; Craniata; Vertebrata; Euteleostomi; Amphibia; Batrachia; Anura; Pipoidea; Pipidae; Xenopodinae; Xenopus; Silurana","Common Name"="tropical clawed frog"]
	NP_495986.3.3[&Organism="Caenorhabditis elegans",Description="Dynamin-type G domain-containing protein [Caenorhabditis elegans]","Genetic Code"="Standard",Taxonomy="Eukaryota; Metazoa; Ecdysozoa; Nematoda; Chromadorea; Rhabditida; Rhabditina; Rhabditomorpha; Rhabditoidea; Rhabditidae; Peloderinae; Caenorhabditis"]
	NP_610941.1[&Organism="Drosophila melanogaster",Description="optic atrophy 1, isoform B [Drosophila melanogaster]","Genetic Code"="Standard",Taxonomy="Eukaryota; Metazoa; Ecdysozoa; Arthropoda; Hexapoda; Insecta; Pterygota; Neoptera; Holometabola; Diptera; Brachycera; Muscomorpha; Ephydroidea; Drosophilidae; Drosophila; Sophophora","Common Name"="fruit fly"]
	EFJ33653.1[&Organism="Selaginella moellendorffii",Description="hypothetical protein SELMODRAFT_439053 [Selaginella moellendorffii]","Genetic Code"="Standard",Taxonomy="Eukaryota; Viridiplantae; Streptophyta; Embryophyta; Tracheophyta; Lycopodiopsida; Selaginellales; Selaginellaceae; Selaginella"]
	EFJ28901.1[&Organism="Selaginella moellendorffii",Description="hypothetical protein SELMODRAFT_171046 [Selaginella moellendorffii]","Genetic Code"="Standard",Taxonomy="Eukaryota; Viridiplantae; Streptophyta; Embryophyta; Tracheophyta; Lycopodiopsida; Selaginellales; Selaginellaceae; Selaginella"]
	KAG0632288.1[&Organism="Ceratodon purpureus",Description="hypothetical protein M758_1G317400 [Ceratodon purpureus]","Genetic Code"="Standard",Taxonomy="Eukaryota; Viridiplantae; Streptophyta; Embryophyta; Bryophyta; Bryophytina; Bryopsida; Dicranidae; Pseudoditrichales; Ditrichaceae; Ceratodon"]
	'KAG0555995.1'[&Organism="Ceratodon purpureus",Description="hypothetical protein KC19_11G018700 [Ceratodon purpureus]","Genetic Code"="Standard",Taxonomy="Eukaryota; Viridiplantae; Streptophyta; Embryophyta; Bryophyta; Bryophytina; Bryopsida; Dicranidae; Pseudoditrichales; Ditrichaceae; Ceratodon"]
	XP_024391061.1[&Organism="Physcomitrium patens",Description="dynamin-2B-like [Physcomitrium patens]","Genetic Code"="Standard",Taxonomy="Eukaryota; Viridiplantae; Streptophyta; Embryophyta; Bryophyta; Bryophytina; Bryopsida; Funariidae; Funariales; Funariaceae; Physcomitrium"]
	XP_024368367.1[&Organism="Physcomitrium patens",Description="dynamin-2A-like [Physcomitrium patens]","Genetic Code"="Standard",Taxonomy="Eukaryota; Viridiplantae; Streptophyta; Embryophyta; Bryophyta; Bryophytina; Bryopsida; Funariidae; Funariales; Funariaceae; Physcomitrium"]
	OAE31801.1[&Organism="Marchantia polymorpha subsp. ruderalis",Description="hypothetical protein AXG93_1838s1110 [Marchantia polymorpha subsp. ruderalis]","Genetic Code"="Standard",Taxonomy="Eukaryota; Viridiplantae; Streptophyta; Embryophyta; Marchantiophyta; Marchantiopsida; Marchantiidae; Marchantiales; Marchantiaceae; Marchantia"]
	KAI5073815.1[&Organism="Adiantum capillus-veneris",Description="hypothetical protein GOP47_0011828 [Adiantum capillus-veneris]","Genetic Code"="Standard",Taxonomy="Eukaryota; Viridiplantae; Streptophyta; Embryophyta; Tracheophyta; Polypodiopsida; Polypodiidae; Polypodiales; Pteridineae; Pteridaceae; Vittarioideae; Adiantum"]
	XP_008646219.1[&Organism="Zea mays",Description="dynamin-2A [Zea mays]","Genetic Code"="Standard",Taxonomy="Eukaryota; Viridiplantae; Streptophyta; Embryophyta; Tracheophyta; Spermatophyta; Magnoliopsida; Liliopsida; Poales; Poaceae; PACMAD clade; Panicoideae; Andropogonodae; Andropogoneae; Tripsacinae; Zea"]
	ACG47836.1[&Organism="Zea mays",Description="dynamin-2A [Zea mays]","Genetic Code"="Standard",Taxonomy="Eukaryota; Viridiplantae; Streptophyta; Embryophyta; Tracheophyta; Spermatophyta; Magnoliopsida; Liliopsida; Poales; Poaceae; PACMAD clade; Panicoideae; Andropogonodae; Andropogoneae; Tripsacinae; Zea"]
	'KAG7649995.1'[&Organism="Arabidopsis thaliana",Description="DRP2B [Arabidopsis thaliana]","Genetic Code"="Standard",Taxonomy="Eukaryota; Viridiplantae; Streptophyta; Embryophyta; Tracheophyta; Spermatophyta; Magnoliopsida; eudicotyledons; Gunneridae; Pentapetalae; rosids; malvids; Brassicales; Brassicaceae; Camelineae; Arabidopsis","Common Name"="thale cress"]
	'NP_172500.1'[&Organism="Arabidopsis thaliana",Description="unnamed protein product [Arabidopsis thaliana]","Genetic Code"="Standard",Taxonomy="Eukaryota; Viridiplantae; Streptophyta; Embryophyta; Tracheophyta; Spermatophyta; Magnoliopsida; eudicotyledons; Gunneridae; Pentapetalae; rosids; malvids; Brassicales; Brassicaceae; Camelineae; Arabidopsis","Common Name"="thale cress"]
	XP_006385192.1[&Organism="Populus trichocarpa",Description="dynamin-2A [Populus trichocarpa]","Genetic Code"="Standard",Taxonomy="Eukaryota; Viridiplantae; Streptophyta; Embryophyta; Tracheophyta; Spermatophyta; Magnoliopsida; eudicotyledons; Gunneridae; Pentapetalae; rosids; fabids; Malpighiales; Salicaceae; Saliceae; Populus","Common Name"="Populus balsamifera subsp. trichocarpa"]
	KAH9330549.1[&Organism="Taxus chinensis",Description="hypothetical protein KI387_002657 [Taxus chinensis]","Genetic Code"="Standard",Taxonomy="Eukaryota; Viridiplantae; Streptophyta; Embryophyta; Tracheophyta; Spermatophyta; Pinopsida; Pinidae; Conifers II; Cupressales; Taxaceae; Taxus"]
	ONM04707.1[&Organism="Zea mays",Description="Dynamin-2A [Zea mays]","Genetic Code"="Standard",Taxonomy="Eukaryota; Viridiplantae; Streptophyta; Embryophyta; Tracheophyta; Spermatophyta; Magnoliopsida; Liliopsida; Poales; Poaceae; PACMAD clade; Panicoideae; Andropogonodae; Andropogoneae; Tripsacinae; Zea"]
	XP_042918632.1[&Organism="Chlamydomonas reinhardtii",Description="uncharacterized protein CHLRE_12g529450v5 [Chlamydomonas reinhardtii]","Genetic Code"="Standard",Taxonomy="Eukaryota; Viridiplantae; Chlorophyta; core chlorophytes; Chlorophyceae; CS clade; Chlamydomonadales; Chlamydomonadaceae; Chlamydomonas"]
	NP_001130364.1[&Organism="Zea mays",Description="Dynamin-related protein 5A-like [Zea mays]","Genetic Code"="Standard",Taxonomy="Eukaryota; Viridiplantae; Streptophyta; Embryophyta; Tracheophyta; Spermatophyta; Magnoliopsida; Liliopsida; Poales; Poaceae; PACMAD clade; Panicoideae; Andropogonodae; Andropogoneae; Tripsacinae; Zea"]
	PWZ11893.1[&Organism="Zea mays",Description="Dynamin-related protein 5A [Zea mays]","Genetic Code"="Standard",Taxonomy="Eukaryota; Viridiplantae; Streptophyta; Embryophyta; Tracheophyta; Spermatophyta; Magnoliopsida; Liliopsida; Poales; Poaceae; PACMAD clade; Panicoideae; Andropogonodae; Andropogoneae; Tripsacinae; Zea"]
	XP_002317496.2[&Organism="Populus trichocarpa",Description="dynamin-related protein 5A [Populus trichocarpa]","Genetic Code"="Standard",Taxonomy="Eukaryota; Viridiplantae; Streptophyta; Embryophyta; Tracheophyta; Spermatophyta; Magnoliopsida; eudicotyledons; Gunneridae; Pentapetalae; rosids; fabids; Malpighiales; Salicaceae; Saliceae; Populus","Common Name"="Populus balsamifera subsp. trichocarpa…
	AAF87857.1[&Organism="Arabidopsis thaliana",Description="Hypothetical protein [Arabidopsis thaliana]","Genetic Code"="Standard",Taxonomy="Eukaryota; Viridiplantae; Streptophyta; Embryophyta; Tracheophyta; Spermatophyta; Magnoliopsida; eudicotyledons; Gunneridae; Pentapetalae; rosids; malvids; Brassicales; Brassicaceae; Camelineae; Arabidopsis","Common Name"="thale cress"]
	KAI5058044.1[&Organism="Adiantum capillus-veneris",Description="hypothetical protein GOP47_0026214 [Adiantum capillus-veneris]","Genetic Code"="Standard",Taxonomy="Eukaryota; Viridiplantae; Streptophyta; Embryophyta; Tracheophyta; Polypodiopsida; Polypodiidae; Polypodiales; Pteridineae; Pteridaceae; Vittarioideae; Adiantum"]
	EFJ18064.1[&Organism="Selaginella moellendorffii",Description="hypothetical protein SELMODRAFT_113285 [Selaginella moellendorffii]","Genetic Code"="Standard",Taxonomy="Eukaryota; Viridiplantae; Streptophyta; Embryophyta; Tracheophyta; Lycopodiopsida; Selaginellales; Selaginellaceae; Selaginella"]
	KAG0628798.1[&Organism="Ceratodon purpureus",Description="hypothetical protein M758_1G053700 [Ceratodon purpureus]","Genetic Code"="Standard",Taxonomy="Eukaryota; Viridiplantae; Streptophyta; Embryophyta; Bryophyta; Bryophytina; Bryopsida; Dicranidae; Pseudoditrichales; Ditrichaceae; Ceratodon"]
	PTQ33908.1[&Organism="Marchantia polymorpha",Description="hypothetical protein MARPO_0084s0004 [Marchantia polymorpha]","Genetic Code"="Standard",Taxonomy="Eukaryota; Viridiplantae; Streptophyta; Embryophyta; Marchantiophyta; Marchantiopsida; Marchantiidae; Marchantiales; Marchantiaceae; Marchantia","Common Name"="liverwort"]
	KAH9322298.1[&Organism="Taxus chinensis",Description="hypothetical protein KI387_016937, partial [Taxus chinensis]","Genetic Code"="Standard",Taxonomy="Eukaryota; Viridiplantae; Streptophyta; Embryophyta; Tracheophyta; Spermatophyta; Pinopsida; Pinidae; Conifers II; Cupressales; Taxaceae; Taxus"]
	XP_009032466.1[&Organism="Aureococcus anophagefferens",Description="hypothetical protein AURANDRAFT_60924 [Aureococcus anophagefferens]","Genetic Code"="Standard",Taxonomy="Eukaryota; Sar; Stramenopiles; Ochrophyta; Pelagophyceae; Pelagomonadales; Aureococcus"]
	XP_042920073.1[&Organism="Chlamydomonas reinhardtii",Description="uncharacterized protein CHLRE_10g433050v5 [Chlamydomonas reinhardtii]","Genetic Code"="Standard",Taxonomy="Eukaryota; Viridiplantae; Chlorophyta; core chlorophytes; Chlorophyceae; CS clade; Chlamydomonadales; Chlamydomonadaceae; Chlamydomonas"]
	PWZ44616.1[&Organism="Zea mays",Description="Dynamin-like protein ARC5 [Zea mays]","Genetic Code"="Standard",Taxonomy="Eukaryota; Viridiplantae; Streptophyta; Embryophyta; Tracheophyta; Spermatophyta; Magnoliopsida; Liliopsida; Poales; Poaceae; PACMAD clade; Panicoideae; Andropogonodae; Andropogoneae; Tripsacinae; Zea"]
	XP_002309632.3[&Organism="Populus trichocarpa",Description="dynamin-like protein ARC5 [Populus trichocarpa]","Genetic Code"="Standard",Taxonomy="Eukaryota; Viridiplantae; Streptophyta; Embryophyta; Tracheophyta; Spermatophyta; Magnoliopsida; eudicotyledons; Gunneridae; Pentapetalae; rosids; fabids; Malpighiales; Salicaceae; Saliceae; Populus","Common Name"="Populus balsamifera subsp. trichocarpa"]
	NP_001189935.1[&Organism="Arabidopsis thaliana",Description="P-loop containing nucleoside triphosphate hydrolases superfamily protein [Arabidopsis thaliana]","Genetic Code"="Standard",Taxonomy="Eukaryota; Viridiplantae; Streptophyta; Embryophyta; Tracheophyta; Spermatophyta; Magnoliopsida; eudicotyledons; Gunneridae; Pentapetalae; rosids; malvids; Brassicales; Brassicaceae; Camelineae; Arabidopsi…
	EFJ19523.1[&Organism="Selaginella moellendorffii",Description="hypothetical protein SELMODRAFT_110974 [Selaginella moellendorffii]","Genetic Code"="Standard",Taxonomy="Eukaryota; Viridiplantae; Streptophyta; Embryophyta; Tracheophyta; Lycopodiopsida; Selaginellales; Selaginellaceae; Selaginella"]
	KAI5064281.1[&Organism="Adiantum capillus-veneris",Description="hypothetical protein GOP47_0020951 [Adiantum capillus-veneris]","Genetic Code"="Standard",Taxonomy="Eukaryota; Viridiplantae; Streptophyta; Embryophyta; Tracheophyta; Polypodiopsida; Polypodiidae; Polypodiales; Pteridineae; Pteridaceae; Vittarioideae; Adiantum"]
	PTQ34556.1[&Organism="Marchantia polymorpha",Description="hypothetical protein MARPO_0079s0059 [Marchantia polymorpha]","Genetic Code"="Standard",Taxonomy="Eukaryota; Viridiplantae; Streptophyta; Embryophyta; Marchantiophyta; Marchantiopsida; Marchantiidae; Marchantiales; Marchantiaceae; Marchantia","Common Name"="liverwort"]
	KAH9308354.1[&Organism="Taxus chinensis",Description="hypothetical protein KI387_036265, partial [Taxus chinensis]","Genetic Code"="Standard",Taxonomy="Eukaryota; Viridiplantae; Streptophyta; Embryophyta; Tracheophyta; Spermatophyta; Pinopsida; Pinidae; Conifers II; Cupressales; Taxaceae; Taxus"]
	KAG0561482.1[&Organism="Ceratodon purpureus",Description="hypothetical protein KC19_9G067700 [Ceratodon purpureus]","Genetic Code"="Standard",Taxonomy="Eukaryota; Viridiplantae; Streptophyta; Embryophyta; Bryophyta; Bryophytina; Bryopsida; Dicranidae; Pseudoditrichales; Ditrichaceae; Ceratodon"]
	KAG0605142.1[&Organism="Ceratodon purpureus",Description="hypothetical protein M758_9G034900 [Ceratodon purpureus]","Genetic Code"="Standard",Taxonomy="Eukaryota; Viridiplantae; Streptophyta; Embryophyta; Bryophyta; Bryophytina; Bryopsida; Dicranidae; Pseudoditrichales; Ditrichaceae; Ceratodon"]
	XP_042916771.1[&Organism="Chlamydomonas reinhardtii",Description="uncharacterized protein CHLRE_14g616600v5 [Chlamydomonas reinhardtii]","Genetic Code"="Standard",Taxonomy="Eukaryota; Viridiplantae; Chlorophyta; core chlorophytes; Chlorophyceae; CS clade; Chlamydomonadales; Chlamydomonadaceae; Chlamydomonas"]
	EFJ26018.1[&Organism="Selaginella moellendorffii",Description="hypothetical protein SELMODRAFT_413416 [Selaginella moellendorffii]","Genetic Code"="Standard",Taxonomy="Eukaryota; Viridiplantae; Streptophyta; Embryophyta; Tracheophyta; Lycopodiopsida; Selaginellales; Selaginellaceae; Selaginella"]
	KAG0631008.1[&Organism="Ceratodon purpureus",Description="hypothetical protein M758_1G220200 [Ceratodon purpureus]","Genetic Code"="Standard",Taxonomy="Eukaryota; Viridiplantae; Streptophyta; Embryophyta; Bryophyta; Bryophytina; Bryopsida; Dicranidae; Pseudoditrichales; Ditrichaceae; Ceratodon"]
	OAE29693.1[&Organism="Marchantia polymorpha subsp. ruderalis",Description="hypothetical protein AXG93_509s1460 [Marchantia polymorpha subsp. ruderalis]","Genetic Code"="Standard",Taxonomy="Eukaryota; Viridiplantae; Streptophyta; Embryophyta; Marchantiophyta; Marchantiopsida; Marchantiidae; Marchantiales; Marchantiaceae; Marchantia"]
	KAH9315399.1[&Organism="Taxus chinensis",Description="hypothetical protein KI387_024026, partial [Taxus chinensis]","Genetic Code"="Standard",Taxonomy="Eukaryota; Viridiplantae; Streptophyta; Embryophyta; Tracheophyta; Spermatophyta; Pinopsida; Pinidae; Conifers II; Cupressales; Taxaceae; Taxus"]
	KAI5059498.1[&Organism="Adiantum capillus-veneris",Description="hypothetical protein GOP47_0025817 [Adiantum capillus-veneris]","Genetic Code"="Standard",Taxonomy="Eukaryota; Viridiplantae; Streptophyta; Embryophyta; Tracheophyta; Polypodiopsida; Polypodiidae; Polypodiales; Pteridineae; Pteridaceae; Vittarioideae; Adiantum"]
	CAD5311589.1[&Organism="Arabidopsis thaliana",Description="unnamed protein product [Arabidopsis thaliana]","Genetic Code"="Standard",Taxonomy="Eukaryota; Viridiplantae; Streptophyta; Embryophyta; Tracheophyta; Spermatophyta; Magnoliopsida; eudicotyledons; Gunneridae; Pentapetalae; rosids; malvids; Brassicales; Brassicaceae; Camelineae; Arabidopsis","Common Name"="thale cress"]
	XP_008649599.1[&Organism="Zea mays",Description="probable transmembrane GTPase FZO-like, chloroplastic [Zea mays]","Genetic Code"="Standard",Taxonomy="Eukaryota; Viridiplantae; Streptophyta; Embryophyta; Tracheophyta; Spermatophyta; Magnoliopsida; Liliopsida; Poales; Poaceae; PACMAD clade; Panicoideae; Andropogonodae; Andropogoneae; Tripsacinae; Zea"]
	OUM66167.1[&Organism="Piromyces sp. E2",Description="hypothetical protein PIROE2DRAFT_59551 [Piromyces sp. E2]","Genetic Code"="Standard",Taxonomy="Eukaryota; Fungi; Fungi incertae sedis; Chytridiomycota; Chytridiomycota incertae sedis; Neocallimastigomycetes; Neocallimastigales; Neocallimastigaceae; Piromyces"]
	XP_001481516.1[&Organism="Aspergillus fumigatus Af293",Description="transmembrane GTPase Fzo1, putative [Aspergillus fumigatus Af293]","Genetic Code"="Standard",Taxonomy="Eukaryota; Fungi; Dikarya; Ascomycota; Pezizomycotina; Eurotiomycetes; Eurotiomycetidae; Eurotiales; Aspergillaceae; Aspergillus; Aspergillus subgen. Fumigati"]
	XP_011392385.1[&Organism="Ustilago maydis 521",Description="GTP-binding protein [Ustilago maydis 521]","Genetic Code"="Standard",Taxonomy="Eukaryota; Fungi; Dikarya; Basidiomycota; Ustilaginomycotina; Ustilaginomycetes; Ustilaginales; Ustilaginaceae; Ustilago"]
	XP_006462464.1[&Organism="Agaricus bisporus var. bisporus H97",Description="hypothetical protein AGABI2DRAFT_119324 [Agaricus bisporus var. bisporus H97]","Genetic Code"="Standard",Taxonomy="Eukaryota; Fungi; Dikarya; Basidiomycota; Agaricomycotina; Agaricomycetes; Agaricomycetidae; Agaricales; Agaricineae; Agaricaceae; Agaricus"]
	XP_006676761.1[&Organism="Batrachochytrium dendrobatidis JAM81",Description="mitofusin [Batrachochytrium dendrobatidis JAM81]","Genetic Code"="Standard",Taxonomy="Eukaryota; Fungi; Fungi incertae sedis; Chytridiomycota; Chytridiomycota incertae sedis; Chytridiomycetes; Rhizophydiales; Rhizophydiales incertae sedis; Batrachochytrium"]
	KXN69997.1[&Organism="Conidiobolus coronatus NRRL 28638",Description="hypothetical protein CONCODRAFT_79060 [Conidiobolus coronatus NRRL 28638]","Genetic Code"="Standard",Taxonomy="Eukaryota; Fungi; Fungi incertae sedis; Zoopagomycota; Entomophthoromycotina; Entomophthoromycetes; Entomophthorales; Ancylistaceae; Conidiobolus"]
	NP_009738.1[&Organism="Saccharomyces cerevisiae S288C",Description="mitofusin [Saccharomyces cerevisiae S288C]","Genetic Code"="Standard",Taxonomy="Eukaryota; Fungi; Dikarya; Ascomycota; Saccharomycotina; Saccharomycetes; Saccharomycetales; Saccharomycetaceae; Saccharomyces"]
	KNE73082.1[&Organism="Allomyces macrogynus ATCC 38327",Description="hypothetical protein AMAG_17236 [Allomyces macrogynus ATCC 38327]","Genetic Code"="Standard",Taxonomy="Eukaryota; Fungi; Fungi incertae sedis; Blastocladiomycota; Blastocladiomycota incertae sedis; Blastocladiomycetes; Blastocladiales; Blastocladiaceae; Allomyces"]
	KNE65701.1[&Organism="Allomyces macrogynus ATCC 38327",Description="hypothetical protein AMAG_09684 [Allomyces macrogynus ATCC 38327]","Genetic Code"="Standard",Taxonomy="Eukaryota; Fungi; Fungi incertae sedis; Blastocladiomycota; Blastocladiomycota incertae sedis; Blastocladiomycetes; Blastocladiales; Blastocladiaceae; Allomyces"]
	XP_001745740.1[&Organism="Monosiga brevicollis MX1",Description="uncharacterized protein MONBRDRAFT_25320 [Monosiga brevicollis MX1]","Genetic Code"="Standard",Taxonomy="Eukaryota; Choanoflagellata; Craspedida; Salpingoecidae; Monosiga"]
	NP_495161.1[&Organism="Caenorhabditis elegans",Description="Transmembrane GTPase fzo-1 [Caenorhabditis elegans]","Genetic Code"="Standard",Taxonomy="Eukaryota; Metazoa; Ecdysozoa; Nematoda; Chromadorea; Rhabditida; Rhabditina; Rhabditomorpha; Rhabditoidea; Rhabditidae; Peloderinae; Caenorhabditis"]
	PAA75551.1[&Organism="Macrostomum lignano",Description="hypothetical protein BOX15_Mlig004622g1, partial [Macrostomum lignano]","Genetic Code"="Standard",Taxonomy="Eukaryota; Metazoa; Platyhelminthes; Rhabditophora; Macrostomorpha; Macrostomida; Macrostomidae; Macrostomum"]
	PAA75258.1[&Organism="Macrostomum lignano",Description="hypothetical protein BOX15_Mlig033579g1, partial [Macrostomum lignano]","Genetic Code"="Standard",Taxonomy="Eukaryota; Metazoa; Platyhelminthes; Rhabditophora; Macrostomorpha; Macrostomida; Macrostomidae; Macrostomum"]
	XP_002126852.1[&Organism="Ciona intestinalis",Description="mitofusin-2 [Ciona intestinalis]","Genetic Code"="Standard",Taxonomy="Eukaryota; Metazoa; Chordata; Tunicata; Ascidiacea; Enterogona; Phlebobranchia; Cionidae; Ciona","Common Name"="vase tunicate"]
	XP_006819998.1[&Organism="Saccoglossus kowalevskii",Description="PREDICTED: mitofusin-2-like [Saccoglossus kowalevskii]","Genetic Code"="Standard",Taxonomy="Eukaryota; Metazoa; Hemichordata; Enteropneusta; Harrimaniidae; Saccoglossus"]
	XP_002591612.1[&Organism="Branchiostoma floridae",Description="hypothetical protein BRAFLDRAFT_223384 [Branchiostoma floridae]","Genetic Code"="Standard",Taxonomy="Eukaryota; Metazoa; Chordata; Cephalochordata; Branchiostomidae; Branchiostoma","Common Name"="Florida lancelet"]
	XP_019628129.1[&Organism="Branchiostoma belcheri",Description="PREDICTED: mitofusin-2-like [Branchiostoma belcheri]","Genetic Code"="Standard",Taxonomy="Eukaryota; Metazoa; Chordata; Cephalochordata; Branchiostomidae; Branchiostoma","Common Name"="Belcher's lancelet"]
	NP_001121726.1[&Organism="Danio rerio",Description="mitofusin-2 [Danio rerio]","Genetic Code"="Standard",Taxonomy="Eukaryota; Metazoa; Chordata; Craniata; Vertebrata; Euteleostomi; Actinopterygii; Neopterygii; Teleostei; Ostariophysi; Cypriniformes; Danionidae; Danioninae; Danio","Common Name"="zebrafish"]
	XP_025929938.1[&Organism="Apteryx rowi",Description="mitofusin-2 [Apteryx rowi]","Genetic Code"="Standard",Taxonomy="Eukaryota; Metazoa; Chordata; Craniata; Vertebrata; Euteleostomi; Archelosauria; Archosauria; Dinosauria; Saurischia; Theropoda; Coelurosauria; Aves; Palaeognathae; Apterygiformes; Apterygidae; Apteryx","Common Name"="Okarito brown kiwi"]
	XP_004482574.1[&Organism="Dasypus novemcinctus",Description="mitofusin-2 [Dasypus novemcinctus]","Genetic Code"="Standard",Taxonomy="Eukaryota; Metazoa; Chordata; Craniata; Vertebrata; Euteleostomi; Mammalia; Eutheria; Xenarthra; Cingulata; Dasypodidae; Dasypus","Common Name"="nine-banded armadillo"]
	XP_006145367.1[&Organism="Tupaia chinensis",Description="mitofusin-2 isoform X2 [Tupaia chinensis]","Genetic Code"="Standard",Taxonomy="Eukaryota; Metazoa; Chordata; Craniata; Vertebrata; Euteleostomi; Mammalia; Eutheria; Euarchontoglires; Scandentia; Tupaiidae; Tupaia","Common Name"="Chinese tree shrew"]
	XP_014400986.1[&Organism="Myotis brandtii",Description="PREDICTED: mitofusin-2 isoform X2 [Myotis brandtii]","Genetic Code"="Standard",Taxonomy="Eukaryota; Metazoa; Chordata; Craniata; Vertebrata; Euteleostomi; Mammalia; Eutheria; Laurasiatheria; Chiroptera; Microchiroptera; Vespertilionidae; Myotis","Common Name"="Brandt's bat"]
	NP_001177198.1[&Organism="Bos taurus",Description="mitofusin-2 [Bos taurus]","Genetic Code"="Standard",Taxonomy="Eukaryota; Metazoa; Chordata; Craniata; Vertebrata; Euteleostomi; Mammalia; Eutheria; Laurasiatheria; Artiodactyla; Ruminantia; Pecora; Bovidae; Bovinae; Bos","Common Name"="cattle"]
	NP_001272849.1[&Organism="Mus musculus",Description="mitofusin-2 [Mus musculus]","Genetic Code"="Standard",Taxonomy="Eukaryota; Metazoa; Chordata; Craniata; Vertebrata; Euteleostomi; Mammalia; Eutheria; Euarchontoglires; Glires; Rodentia; Myomorpha; Muroidea; Muridae; Murinae; Mus; Mus","Common Name"="house mouse"]
	NP_001121132.1[&Organism="Homo sapiens",Description="mitofusin-2 [Homo sapiens]","Genetic Code"="Standard",Taxonomy="Eukaryota; Metazoa; Chordata; Craniata; Vertebrata; Euteleostomi; Mammalia; Eutheria; Euarchontoglires; Primates; Haplorrhini; Catarrhini; Hominidae; Homo","Common Name"="human"]
	XP_015268039.1[&Organism="Gekko japonicus",Description="PREDICTED: mitofusin-2 [Gekko japonicus]","Genetic Code"="Standard",Taxonomy="Eukaryota; Metazoa; Chordata; Craniata; Vertebrata; Euteleostomi; Lepidosauria; Squamata; Bifurcata; Gekkota; Gekkonidae; Gekkoninae; Gekko"]
	XP_028597443.1[&Organism="Podarcis muralis",Description="LOW QUALITY PROTEIN: mitofusin-2 [Podarcis muralis]","Genetic Code"="Standard",Taxonomy="Eukaryota; Metazoa; Chordata; Craniata; Vertebrata; Euteleostomi; Lepidosauria; Squamata; Bifurcata; Unidentata; Episquamata; Laterata; Lacertibaenia; Lacertidae; Podarcis","Common Name"="Common wall lizard"]
	XP_017213868.2.2[&Organism="Danio rerio",Description="mitofusin-1 isoform X1 [Danio rerio]","Genetic Code"="Standard",Taxonomy="Eukaryota; Metazoa; Chordata; Craniata; Vertebrata; Euteleostomi; Actinopterygii; Neopterygii; Teleostei; Ostariophysi; Cypriniformes; Cyprinidae; Danio","Common Name"="zebrafish"]
	NP_001016189.1[&Organism="Xenopus tropicalis",Description="mitofusin-1 [Xenopus tropicalis]","Genetic Code"="Standard",Taxonomy="Eukaryota; Metazoa; Chordata; Craniata; Vertebrata; Euteleostomi; Amphibia; Batrachia; Anura; Pipoidea; Pipidae; Xenopodinae; Xenopus; Silurana","Common Name"="tropical clawed frog"]
	XP_028587453.1[&Organism="Podarcis muralis",Description="mitofusin-1 [Podarcis muralis]","Genetic Code"="Standard",Taxonomy="Eukaryota; Metazoa; Chordata; Craniata; Vertebrata; Euteleostomi; Lepidosauria; Squamata; Bifurcata; Unidentata; Episquamata; Laterata; Lacertibaenia; Lacertidae; Podarcis","Common Name"="Common wall lizard"]
	XP_025917892.1[&Organism="Apteryx rowi",Description="mitofusin-1 isoform X1 [Apteryx rowi]","Genetic Code"="Standard",Taxonomy="Eukaryota; Metazoa; Chordata; Craniata; Vertebrata; Euteleostomi; Archelosauria; Archosauria; Dinosauria; Saurischia; Theropoda; Coelurosauria; Aves; Palaeognathae; Apterygiformes; Apterygidae; Apteryx","Common Name"="Okarito brown kiwi"]
	XP_004479029.1[&Organism="Dasypus novemcinctus",Description="mitofusin-1 isoform X2 [Dasypus novemcinctus]","Genetic Code"="Standard",Taxonomy="Eukaryota; Metazoa; Chordata; Craniata; Vertebrata; Euteleostomi; Mammalia; Eutheria; Xenarthra; Cingulata; Dasypodidae; Dasypus","Common Name"="nine-banded armadillo"]
	NP_001193437.1[&Organism="Bos taurus",Description="mitofusin-1 [Bos taurus]","Genetic Code"="Standard",Taxonomy="Eukaryota; Metazoa; Chordata; Craniata; Vertebrata; Euteleostomi; Mammalia; Eutheria; Laurasiatheria; Artiodactyla; Ruminantia; Pecora; Bovidae; Bovinae; Bos","Common Name"="cattle"]
	NP_077162.2.2[&Organism="Mus musculus",Description="mitofusin-1 [Mus musculus]","Genetic Code"="Standard",Taxonomy="Eukaryota; Metazoa; Chordata; Craniata; Vertebrata; Euteleostomi; Mammalia; Eutheria; Euarchontoglires; Glires; Rodentia; Myomorpha; Muroidea; Muridae; Murinae; Mus; Mus","Common Name"="house mouse"]
	XP_006162789.1[&Organism="Tupaia chinensis",Description="mitofusin-1 [Tupaia chinensis]","Genetic Code"="Standard",Taxonomy="Eukaryota; Metazoa; Chordata; Craniata; Vertebrata; Euteleostomi; Mammalia; Eutheria; Euarchontoglires; Scandentia; Tupaiidae; Tupaia","Common Name"="Chinese tree shrew"]
	XP_005883071.1[&Organism="Myotis brandtii",Description="PREDICTED: mitofusin-1 [Myotis brandtii]","Genetic Code"="Standard",Taxonomy="Eukaryota; Metazoa; Chordata; Craniata; Vertebrata; Euteleostomi; Mammalia; Eutheria; Laurasiatheria; Chiroptera; Microchiroptera; Vespertilionidae; Myotis","Common Name"="Brandt's bat"]
	NP_284941.2.2[&Organism="Homo sapiens",Description="mitofusin-1 [Homo sapiens]","Genetic Code"="Standard",Taxonomy="Eukaryota; Metazoa; Chordata; Craniata; Vertebrata; Euteleostomi; Mammalia; Eutheria; Euarchontoglires; Primates; Haplorrhini; Catarrhini; Hominidae; Homo","Common Name"="human"]
	XP_030846906.1[&Organism="Strongylocentrotus purpuratus",Description="mitofusin-1-like [Strongylocentrotus purpuratus]","Genetic Code"="Standard",Taxonomy="Eukaryota; Metazoa; Echinodermata; Eleutherozoa; Echinozoa; Echinoidea; Euechinoidea; Echinacea; Echinoida; Strongylocentrotidae; Strongylocentrotus","Common Name"="purple sea urchin"]
	XP_030847518.1[&Organism="Strongylocentrotus purpuratus",Description="mitofusin-2 [Strongylocentrotus purpuratus]","Genetic Code"="Standard",Taxonomy="Eukaryota; Metazoa; Echinodermata; Eleutherozoa; Echinozoa; Echinoidea; Euechinoidea; Echinacea; Echinoida; Strongylocentrotidae; Strongylocentrotus","Common Name"="purple sea urchin"]
	NP_996357.1[&Organism="Drosophila melanogaster",Description="mitochondrial assembly regulatory factor, isoform C [Drosophila melanogaster]","Genetic Code"="Standard",Taxonomy="Eukaryota; Metazoa; Ecdysozoa; Arthropoda; Hexapoda; Insecta; Pterygota; Neoptera; Holometabola; Diptera; Brachycera; Muscomorpha; Ephydroidea; Drosophilidae; Drosophila; Sophophora","Common Name"="fruit fly"]
	XP_004365821.1[&Organism="Capsaspora owczarzaki ATCC 30864",Description="transmembrane GTPase Marf [Capsaspora owczarzaki ATCC 30864]","Genetic Code"="Standard",Taxonomy="Eukaryota; Filasterea; Capsaspora"]
	XP_014153836.1[&Organism="Sphaeroforma arctica JP610",Description="hypothetical protein SARC_07694 [Sphaeroforma arctica JP610]","Genetic Code"="Standard",Taxonomy="Eukaryota; Ichthyosporea; Ichthyophonida; Sphaeroforma"]
;
end;
begin characters;
	dimensions nchar=941;
	format datatype=protein missing=? gap=-;
	matrix
	XP_026693152.1	------------IDLPQIAVVGG----Q----------------SAGKSSVLE-----N---FV-GKDFLPRG---SGIVTRRPL---------VLQ---L-ITAK-NG------------------------------------------------------------------------------EW---G------------------------------------E----------------FLH-------------------------------------------CKG------KKF-----TDFN---EIRKEIEEETDR-----MTGSN-------------------KG-------------------------IS--AIPINLRVHSP…
	XP_030853442.1.2	------------LDLPQIAVVGG----Q----------------SAGKSSVLE-----N---FV-GRDFLPRG---SGIVTRRPL---------VLQ---L-N-NS-KT------------------------------------------------------------------------------EY---G------------------------------------E----------------FLH-------------------------------------------CKG------KKF-----TDFD---EIRKEIEAETDR-----VTGSN-------------------KG-------------------------IS--NVPINLRVYSP…
	XP_030853442.1	------------LDLPQIAVVGG----Q----------------SAGKSSVLE-----N---FV-GRDFLPRG---SGIVTRRPL---------VLQ---L-N-NS-KT------------------------------------------------------------------------------EY---G------------------------------------E----------------FLH-------------------------------------------CKG------KKF-----TDFD---EIRKEIEAETDR-----VTGSN-------------------KG-------------------------IS--NVPINLRVYSP…
	XP_005165639.1	------------LDLPQIAVVGG----Q----------------SAGKSSVLE-----N---FV-GKDFLPRG---SGIVTRRPL---------VLQ---L-I-NC-PT------------------------------------------------------------------------------EY---A------------------------------------E----------------FLH-------------------------------------------CKG------KKF-----TDFD---EVRQEIEAETDR-----ITGQN-------------------KG-------------------------IS--PVPINLRVYSP…
	XP_028570166.1	------------LDLPQIAVVGG----Q----------------SAGKSSVLE-----N---FV-GRDFLPRG---SGIVTRRPL---------VLQ---L-V-NS-PT------------------------------------------------------------------------------EY---G------------------------------------E----------------FLH-------------------------------------------CKG------KKF-----TDFD---EIRQEIEAETDR-----ITGSN-------------------KG-------------------------IS--PVPINLRVYSP…
	EPQ17174.1	------------LDLPQIAVVGG----Q----------------SAGKSSVLE-----N---FV-GRDFLPRG---SGIVTRRPL---------VLQ---L-V-NA-ST------------------------------------------------------------------------------EY---A------------------------------------E----------------FLH-------------------------------------------CKG------KKF-----TDFE---EVRLEIEAETDR-----VTGTN-------------------KG-------------------------IS--PVPINLRVYSP…
	BAB27759.1	------------LDLPQIAVVGG----Q----------------SAGKSSVLE-----N---FV-GRDFLPRG---SGIVTRRPL---------VLQ---L-V-NS-TT------------------------------------------------------------------------------EY---A------------------------------------E----------------FLH-------------------------------------------CKG------KKF-----TDFE---EVRLEIEAETDR-----VTGTN-------------------KG-------------------------IS--PVPINLRVYSP…
	ELW62001.1	------------LDLPQIAVVGG----Q----------------SAGKSSVLE-----N---FV-GRDFLPRG---SGIVTRRPL---------VLQ---L-V-NA-TT------------------------------------------------------------------------------EY---A------------------------------------E----------------FLH-------------------------------------------CKG------KKF-----TDFE---EVRLEIEAETDR-----VTGTN-------------------KG-------------------------IS--PVPINLRVYSP…
	EAW87759.1	------------LDLPQIAVVGG----Q----------------SAGKSSVLE-----N---FV-GRDFLPRG---SGIVTRRPL---------VLQ---L-V-NA-TT------------------------------------------------------------------------------EY---A------------------------------------E----------------FLH-------------------------------------------CKG------KKF-----TDFE---EVRLEIEAETDR-----VTGTN-------------------KG-------------------------IS--PVPINLRVYSP…
	XP_025915522.1	---------------------------------------------------------------------------------------------------------------------------------------------------------------------------------------------------------------------------------------------------------------------------------------------------------------------------------------------------------------------------------------------------------------…
	XP_012378586.1	--------------------AGGPRRRQ----------------SGRAAAAAEPEPERN---FV-GRDFLPRG---SGIVTRRPL---------VLQ---L-V-NA-TT------------------------------------------------------------------------------EY---A------------------------------------E----------------FLH-------------------------------------------CKG------KKF-----TDFE---EVRLEIEAETDR-----VTGTN-------------------KG-------------------------IS--PVPINLRVYSP…
	KAE8583055.1	------------LDLPQIAVVGG----Q----------------SAGKSSVLE-----N---FV-GKDFLPRG---SGIVTRRPL---------VLQ---L-V-NS-ST------------------------------------------------------------------------------EY---G------------------------------------E----------------FLH-------------------------------------------CKG------KKF-----TDFD---EIRLEIEAETDR-----ATGTN-------------------KG-------------------------IS--PVPINLRVYSP…
	XP_032814666.1	------------LDLPQIAVVGG----Q----------------SAGKSSVLE-----N---FV-GRDFLPRG---SGIVTRRPL---------ILQ---L-M-FC-KA------------------------------------------------------------------------------EY---A------------------------------------E----------------FLH-------------------------------------------CKG------KKF-----TDFE---EVRAEIEAETDR-----LTGSN-------------------KG-------------------------IS--PIPINLRVYSP…
	XP_025944940.1	--------------------------------------------------------------MF-FRDFLPRG---SGIVTRRPL---------VLQ---L-V-TA-KT------------------------------------------------------------------------------EY---A------------------------------------E----------------FLH-------------------------------------------CKG------RKF-----TDFD---EVRQEIEVETDR-----ITGVN-------------------KG-------------------------IS--SIPINLRIYSP…
	EPQ08653.1	------------LELPQIAVVGG----Q----------------SAGKSSVLE-----N---FV-GRDFLPRG---SGIVTRRPL---------VLQ---L-V-TS-KT------------------------------------------------------------------------------EY---A------------------------------------E----------------FLH-------------------------------------------CKG------KKF-----TDFD---EVRHEIEAETDR-----VTGMN-------------------KG-------------------------IS--SIPINLRVYSP…
	XP_027623811.1	------------LELPQIAVVGG----Q----------------SAGKSSVLE-----N---FV-GRDFLPRG---SGIVTRRPL---------VLQ---L-V-TS-KA------------------------------------------------------------------------------EY---G------------------------------------E----------------FLH-------------------------------------------CKG------KKF-----TDFD---EIRHEIEAETDR-----VTGVN-------------------KG-------------------------IS--SIPINLRVYSP…
	XP_016856477.1	------------LELPQIAVVGG----Q----------------SAGKSSVLE-----N---FV-GRDFLPRG---SGIVTRRPL---------VLQ---L-V-TS-KA------------------------------------------------------------------------------EY---A------------------------------------E----------------FLH-------------------------------------------CKG------KKF-----TDFD---EVRLEIEAETDR-----VTGMN-------------------KG-------------------------IS--SIPINLRVYSP…
	XP_006496668.1	------------LELPQIAVVGG----Q----------------SAGKSSVLE-----N---FV-GRDFLPRG---SGIVTRRPL---------VLQ---L-V-TS-KA------------------------------------------------------------------------------EY---A------------------------------------E----------------FLH-------------------------------------------CKG------KKF-----TDFD---EVRHEIEAETDR-----VTGMN-------------------KG-------------------------IS--SIPINLRVYSP…
	XP_012379251.1	---------------------------------------------------------------V-GRDFLPRG---SGIVTRRPL---------VLQ---L-V-TS-KA------------------------------------------------------------------------------EY---A------------------------------------E----------------FLH-------------------------------------------CKG------KKF-----TDFD---EVRHEIEAETDR-----VTGMN-------------------KG-------------------------IS--SIPINLRVYSP…
	XP_021326548.1	------------LDLPQIAVVGG----Q----------------SAGKSSVLE-----N---FV-GRDFLPRG---SGIVTRRPL---------ILQ---L-V-NN-KA------------------------------------------------------------------------------EY---A------------------------------------E----------------FLH-------------------------------------------CKG------RKF-----VDFD---EVRQEIEAETDR-----ITGSN-------------------KG-------------------------IS--PIPINLRVYSP…
	NP_001025299.1	------------LDLPQIAVVGG----Q----------------SAGKSSVLE-----N---FV-GRDFLPRG---SGIVTRRPL---------ILQ---L-V-NN-KA------------------------------------------------------------------------------EY---A------------------------------------E----------------FLH-------------------------------------------CKG------RKF-----VDFD---EVRQEIEAETDR-----ITGSN-------------------KG-------------------------IS--PIPINLRVYSP…
	XP_031753735.1	------------LDLPQIAVVGG----Q----------------SAGKSSVLE-----N---FV-GRDFLPRG---SGIVTRRPL---------ILQ---L-I-FS-KT------------------------------------------------------------------------------EY---A------------------------------------E----------------FLH-------------------------------------------CKS------KKF-----TDFD---EVRQEIEAETDR-----VTGTN-------------------KG-------------------------IS--PVPINLRVYSP…
	XP_025920181.1	------------LDLPQIAVVGG----Q----------------SAGKSSVLE-----N---FV-GRDFLPRG---SGIVTRRPL---------ILQ---L-I-FS-KT------------------------------------------------------------------------------EY---A------------------------------------E----------------FLH-------------------------------------------CKS------KKF-----TDFD---EVRQEIEAETDR-----VTGTN-------------------KG-------------------------IS--PVPINLRVYSP…
	XP_028568434.1	------------LDLPQIAVVGG----Q----------------SAGKSSVLE-----N---FV-GRDFLPRG---SGIVTRRPL---------ILQ---L-I-FS-KT------------------------------------------------------------------------------EY---A------------------------------------E----------------FLH-------------------------------------------CKS------KKF-----TDFD---EVRQEIEAETDR-----VTGTN-------------------KG-------------------------IS--PVPINLRVYSP…
	XP_006510037.1	------------LDLPQIAVVGG----Q----------------SAGKSSVLE-----N---FV-GRDFLPRG---SGIVTRRPL---------ILQ---L-I-FS-KT------------------------------------------------------------------------------EY---A------------------------------------E----------------FLH-------------------------------------------CKS------KKF-----TDFD---EVRQEIEAETDR-----VTGTN-------------------KG-------------------------IS--PVPINLRVYSP…
	NP_001005360.1	------------LDLPQIAVVGG----Q----------------SAGKSSVLE-----N---FV-GRDFLPRG---SGIVTRRPL---------ILQ---L-I-FS-KT------------------------------------------------------------------------------EH---A------------------------------------E----------------FLH-------------------------------------------CKS------KKF-----TDFD---EVRQEIEAETDR-----VTGTN-------------------KG-------------------------IS--PVPINLRVYSP…
	XP_014389433.1	---------------------------------------------AGKGQI------------T-AWDFLPRG---SGIVTRRPL---------ILQ---L-I-FS-KT------------------------------------------------------------------------------EY---A------------------------------------E----------------FLH-------------------------------------------CKS------KKF-----TDFD---EVRQEIEAETDR-----VTGTN-------------------KG-------------------------IS--PVPINLRVYSP…
	XP_012381548.1	---------------------------------------------------------------------------------------------------------------------------------------------------------------------------------------------------------------------------------------------------------------------------------------------------------------------------------------------------------------------------------------------------------------…
	XP_006161648.2.2	---------------PHCTSVSR----QAYS------------SPQGPRKVIS-----VL-FLP-HRDFLPRG---SGIVTRRPL---------ILQ---L-I-FS-KT------------------------------------------------------------------------------EY---A------------------------------------E----------------FLH-------------------------------------------CKS------KKF-----TDFD---EVRQEIEAETDR-----VTGTN-------------------KG-------------------------IS--PVPINLRVYSP…
	XP_035683496.1	------------LDLPQIAVVGG----Q----------------SAGKSSVLE-----N---FV-GRDFLPRG---SGIVTRRPL---------VLQ---L-IHNP-KA------------------------------------------------------------------------------EY---G------------------------------------E----------------FLH-------------------------------------------AKG------KMF-----SDFH---EIRAEIEAETDR-----MTGSN-------------------KG-------------------------IS--PVPINLRVYSP…
	KMZ10000.1	------------LDLPQIAVVGG----Q----------------SAGKSSVLE-----N---FV-GKDFLPRG---SGIVTRRPL---------ILQ---L-I-NG-VT------------------------------------------------------------------------------EY---G------------------------------------E----------------FLH-------------------------------------------IKG------KKF-----SSFD---EIRKEIEDETDR-----VTGSN-------------------KG-------------------------IS--NIPINLRVYSP…
	PAA78248.1	------------FDLPQIAVVGS----Q----------------SAGKSSVLE-----N---FV-GKDFLPRG---SGIVTRRPL---------VLQ---L-L-TH-PS------------------------------------------------------------------------------EF---A------------------------------------E----------------FGH-------------------------------------------LRG------KKF-----TNFD---EVRQEIENETDR-----LTGKN-------------------KG-------------------------IS--NVPITLRVFSP…
	PAA65118.1	------------FDLPQIAVVGS----Q----------------SAGKSSVLE-----N---FV-GKDFLPRG---SGIVTRRPL---------ILQ---L-L-YN-PS--------------------------------------------------------------------------A---EY---A------------------------------------E----------------FGH-------------------------------------------QRG------RKY-----TNFE---EVRQEIEAETDR-----LTGRN-------------------KG-------------------------IS--NVPIMLRVFSP…
	PAA59145.1	------------FDLPQIAVVGS----Q----------------SAGKSSVLE-----N---FV-GKDFLPRG---SGIVTRRPL---------VLQ---L-I-NF-HT------------------------------------------------------------------------------EY---A------------------------------------E----------------FGH-------------------------------------------IRG------KRF-----TNFD---EVRQEIENETDR-----VTGKN-------------------KG-------------------------IS--NVPIMLRVYSP…
	PAA64382.1	------------IDLPQIAVVGS----Q----------------SAGKSSVLE-----N---FV-GRDFLPRG---SGIVTRRPL---------ILQ---L-M-NY-QT------------------------------------------------------------------------------EY---A------------------------------------E----------------FGH-------------------------------------------IRG------KKF-----VNFD---EVRREIEVETDR-----LTGQN-------------------KG-------------------------IS--NVPITLRVYSP…
	NP_001024332.1	------------FELPQIAVVGG----Q----------------SAGKSSVLE-----N---FV-GKDFLPRG---SGIVTRRPL---------ILQ---L-I-QD-RN------------------------------------------------------------------------------EY---A------------------------------------E----------------FLH-------------------------------------------KKG------HRF-----VDFD---AVRKEIEDETDR-----VTGQN-------------------KG-------------------------IS--PHPINLRVFSP…
	XP_004347890.1	------------LDLPQIAVVGS----Q----------------SAGKSSVLE-----N---FV-GKDFLPRG---SGIVTRRPL---------VLQ---L-V-NS-KG--------------------------------------------------------------------------P---EY---G------------------------------------E----------------FLH-------------------------------------------NKS------KKF-----TDFD---EVRKEIEAETDR-----ITGTN-------------------KG-------------------------IS--PVPINLKVYSP…
	XP_001749319.1	------------LDLPQIAVVGG----Q----------------SAGKSSVLE-----N---FV-GKDFLPRG---SGIVTRRPL---------VLQ---L-N-YH-PS--------------------------------------------------------------------------A---EW---G------------------------------------E----------------FLH-------------------------------------------ARG------KKF-----TDFN---EIRQEIEAETDR-----MTGSN-------------------KG-------------------------IS--NIPINLRVYSP…
	XP_031757197.1	------------VDLPQIAVVGG----Q----------------SAGKSSVLE-----N---LV-GR---------------------------WIH---V-L--S-ST------------------------------------------------------------------------------EY---A------------------------------------E----------------FLH-------------------------------------------CKG------TKY-----TDFS---EVRQEIEEETER-----ATGLN-------------------KG-------------------------IS--AIPISLRIYSP…
	XP_014148725.1	----------------------------------------------------------T--------------------------------------------------------------------------------------------------------------------------------EY---G------------------------------------E----------------FLH-------------------------------------------KPG------RLF-----DNFD---EIRNEIEADTAR-----ITGAN-------------------KG-------------------------IS--HLPINLKVYSP…
	XP_014153758.1	----------------------------------------------------------N------------------------------------LY---LYI------------------------------------------------------------------------------------EW---G------------------------------------E----------------FLH-------------------------------------------QPG------RKY-----TDFE---EIMKEIEAETDR-----MTGSN-------------------KG-------------------------IS--NIPINLKVMSP…
	XP_006812840.1	------------ITKPSCLILAV---------------------TPGNSDLAN-----SDALKV-AKEVDPQGLRTIGVITKLDLLDDGTDAREILENKLLPL-RR-AS------------------------------------------------------------------------------EW---G------------------------------------E----------------FLH-------------------------------------------CKG------KKF-----TNFD---EIRMEIEAETDR-----LTGKN-------------------KG-------------------------IS--PIPINLRVYSP…
	XP_004348308.1	------------IQLPQIAVVGS----Q----------------SSGKSSVLE-----N---IV-GKDFLPRG---HGIVTRRPL---------ILQ---L-V-HRKPGS------------------PRPALPDDPSSSG------------------------------GHTDDGIDGEDVE---EW---G------------------------------------E----------------FLH-------------------------------------------APG------KRF-----ISFA---EIRKEIEAETDR-----VTGSN-------------------KG-------------------------IS--SKPINLRIYSP…
	KNE67543.1	------------LDLPQIAVVGS----Q----------------SSGKSSVLE-----A---IV-GKDFLPKG---AGIVTRRPL---------ILQ---L-N-YA-PV--------------------DPETPDE----------------------------------------------PE---EW---A------------------------------------E----------------FQH-------------------------------------------LPG------QQF-----ADFG---EVKREIERETAR-----IAGDN-------------------KG-------------------------IS--DEPITLRVHSP…
	KNE61418.1	------------LDLPQIAVVGS----Q----------------SSGKSSVLE-----A---IV-GKDFLPKG---NGIVTRRPL---------VLQ---L-R-NV-P----------------------PHAVPE----------------------------------------------GE---EAVDVA------------------------------------E----------------FSH-------------------------------------------CPD------RVF-----TDFA---DVRREIEAETAR-----IAGDN-------------------KG-------------------------IA--TDPIRLCVRSP…
	XP_011392073.1	------------VDLPQIVVVGS----Q----------------SAGKSSVLE-----T---IV-GRDFLPRG---SGIVTRRPL---------VLQ---L-I-HT-PS--------------------TKEQPRQPKQSSRPY-DLSDGLA-----------SDMQRGGSHASSADTRSPTYE---EY---G------------------------------------E----------------FLH-------------------------------------------L-D------KRF-----TDFN---EIRREIENETFR-----VAGQN-------------------KG-------------------------VS--KLPIHLKIYSP…
	XP_006461708.1	------------LDMPQIVVVGS----Q----------------SAGKSSVLE-----T---IV-GKDFLPRG---SGIVTRRPL---------VLQ---L-I-HT-PV------------------------PSEPSPNALP---------------------------------------YT---EW---G------------------------------------Q----------------FLH-------------------------------------------I-D------KRF-----TDFN---DIRKEIEQETFR-----VAGQN-------------------KG-------------------------IS--RLPISLRVYSP…
	XP_746923.1	------------LDLPQIVVVGS----Q----------------SSGKSSVLE-----N---IV-GRDFLPRG---SGIVTRRPL---------ILQ---L-I-NI-PS-------------------EHNDRPGDNDVLA-PH-------------------------------TAASVAGQH---EW---A------------------------------------E----------------FHH-------------------------------------------LPG------RKF-----EDFA---LVKQEIEAETAR-----IAGNN-------------------KG-------------------------IN--RQPINLKIFSP…
	KXN67416.1	------------LDLPQIVVVGS----Q----------------SSGKSSVLE-----N---LV-GRDFLPRG---NGIVTRRPL---------VLQ---L-V-NL-RE-------------------D-----ADLDLT-----------------------------------------------ER---A------------------------------------Q----------------FLH-------------------------------------------NPT------KFY-----TDFS---EVRQEIEQETNR-----LAGEN-------------------KG-------------------------IS--RNPIHLKIFST…
	NP_013100.1	------------LDLPILAVVGS----Q----------------SSGKSSILE-----T---LV-GRDFLPRG---TGIVTRRPL---------VLQ---L-N-NI-SP--------------------NSPLIEEDDNSVNPH-DEVTKI------------SGFEAGTKPLEYRGKERNHAD---EW---G------------------------------------E----------------FLH-------------------------------------------IPG------KRF-----YDFD---DIKREIENETAR-----IAGKD-------------------KG-------------------------IS--KIPINLKVFSP…
	NP_012926.1	------------IDLPQITVVGS----Q----------------SSGKSSVLE-----N---IV-GRDFLPRG---TGIVTRRPL---------VLQ---L-I-NR-RP--------------------KKSEHAKVNQTANELIDLNINDD-----------DKKKDESGKHQNEGQSEDNKE---EW---G------------------------------------E----------------FLH-------------------------------------------LPG------KKF-----YNFD---EIRKEIVKETDK-----VTGAN-------------------SG-------------------------IS--SVPINLRIYSP…
	OUM62108.1	------------IDLPQIVVIGS----Q----------------SSGKSSVLE-----N---IV-GRDFLPRG---TGIVTRRPL---------ILQ---L-I-NK-RD--------------------GLTTNS---------------------------------------APANSEQNMN---EW---G------------------------------------E----------------FLH-------------------------------------------LPG------KKF-----YDFT---EIRKEIEKETEL-----KVGKN-------------------AG-------------------------IS--DQPINLRIFSP…
	KXN66323.1	------------VDLPQIVVIGS----Q----------------SSGKSSVLE-----N---IV-GRDFLPRG---TGIVTRRPL---------VLQ---L-F-NV-PQ--------------------TQ-------------------------------------------ADSAKENEPA---EY---G------------------------------------E----------------FLH-------------------------------------------LPG------TKF-----TDFD---KIRKEIESETES-----KTGKN-------------------AG-------------------------IS--PLPINLRIFSP…
	XP_011389257.1	------------IDLPQITVLGS----Q----------------SSGKSSVLE-----N---IV-GRDFLPRG---TGIVTRRPL---------VLQ---L-I-NR-PA--------------------TSKANDE----------------------------------AAPAVSSKGANNPD---EW---G------------------------------------E----------------FLH-------------------------------------------LPG------EKF-----FDFD---KIREEIVRDTEL-----KTGRN-------------------AG-------------------------IS--PQPINLRIYSP…
	XP_006458578.1	------------IDLPQICVLGS----Q----------------SSGKSSVLE-----N---IV-GRDFLPRG---TGIVTRRPL---------VLQ---L-I-NR-PA--------------------GTPG---------------------------------GPQINGTDKSSDKHANAD---EW---G------------------------------------E----------------FLH-------------------------------------------LPG------EKF-----FDFN---KIRAEIVRDTEV-----KTGKN-------------------AG-------------------------IS--PLPINLRVFSP…
	KNE68830.1	------------IDLPQITVIGS----Q----------------SSGKSSVLE-----N---IV-GRDFLPRG---TGIVTRRPL---------VLQ---L-I-NR-PA--------------------TPAAPGS---------------------------PATDGEPAADGTSGDNQDNKN---EW---G------------------------------------E----------------FLH-------------------------------------------APN------KRF-----YNFD---EIRKEIIRDTDE-----KAGAN-------------------TG-------------------------IS--HAPINLRIYSP…
	XP_748106.1	------------IDLPQIVVVGS----Q----------------SSGKSSVLE-----N---IV-GRDFLPRG---SGIVTRRPL---------ILQ---L-I-NR-PS--------------------RNSV--------------------------------TNGVKEEKLETTDSEANVD---EY---G------------------------------------E----------------FLH-------------------------------------------IPG------QKF-----YDFN---KIREEIVRETEQ-----KVGRN-------------------AG-------------------------IS--PAPINLRIYSP…
	OAJ44422.1	------------IDLPQIAVVGS----Q----------------SSGKSSVLE-----N---IV-GKDFLPRG---SGIVTRRPL---------VLQ---L-I-NR-PN--------------------SKGEIGGIAAGT----DKPPSSP-----------STPGAKSATTSNAAVTVEEGD---EW---G------------------------------------E----------------FLH-------------------------------------------IPG------KRF-----TDFN---EIRDEIDRETEK-----TTGKN-------------------AG-------------------------VS--SNPINLRIYSP…
	XP_002129967.2	------------LQLPQIVVVGV----Q----------------SSGKSSVLE-----N---LV-GRDFLPRG---TGIVTRCPL---------VLQ---M-I-HT-TN-------------------EDTAQCSNEGSSGNN-----------------------DSDSSGESFK-ETNEEVK---EW---V------------------------------------K----------------FQH-------------------------------------------TKG------KIF-----RSFK---QVKKEIELETQR-----LSGNN-------------------KG-------------------------IS--SEAIRLKIFSP…
	NP_001259946.1	------------IQLPQIVVLGS----Q----------------SSGKSSVIE-----S---VV-GRSFLPRG---TGIVTRRPL---------VLQ---L-I-YS-PL-------------------DDRENRSAENG----------------------------------------TSNAE---EW---G------------------------------------R----------------FLH-------------------------------------------TK-------KCF-----TDFD---EIRKEIENETER-----AAGSN-------------------KG-------------------------IC--PEPINLKIFST…
	XP_035676386.1	------------IQLPQIVVIGT----Q----------------SSGKSSVLE-----S---LV-GRDFLPRG---TGIVTRRPL---------VLQ---L-V-HV-NS-------------------EEKKRPSEDED-------------------------------GGHKQDIKEHAHVE---EW---G------------------------------------K----------------FLH-------------------------------------------TKN------KIY-----TDFD---EIRQEIENETDR-----VTGTN-------------------KG-------------------------II--DDAIHLKIYSP…
	XP_006821224.1	---------------------------------------------------------------------------------------------------------------------------------------------------------------------------------------------------------------------------------------------------------------------------------------------------------------------------------------------------------------------------------------------------------------…
	XP_030827871.1	------------IQLPQIVVVGN----Q----------------SSGKSSVLE-----G---LV-GKDFLPRG---NGIVTRRPL---------VLQ---M-V-HV-DP-------------------EDKRGASGEGE---------------------------------------EEITAD---EW---G------------------------------------K----------------FLH-------------------------------------------TKN------KVY-----TDFE---EIREEIQNETDR-----MAGTN-------------------KG-------------------------IV--HDAIHLRIYSP…
	XP_032819300.1	------------IQLPQIVVVGA----Q----------------SSGKSSVLE-----S---LV-GRDFLPRG---TGIVTRRPL---------VLQ---L-V-HV-IP-------------------DERIRPGGEEN----------------------------------------GVEAE---EW---G------------------------------------K----------------FLH-------------------------------------------TKN------KVY-----SDFN---EIRQEIENETER-----ITGTN-------------------KG-------------------------IS--SEAIHLKIFSP…
	NP_957216.1	------------IQLPQIAVVGT----Q----------------SSGKSSVLE-----S---LV-GRDLLPRG---TGIVTRRPL---------ILQ---L-V-HV-DP-------------------EDRRKTS-EEN----------------------------------------GVDGE---EW---G------------------------------------K----------------FLH-------------------------------------------TKN------KIY-----TDFD---EIRQEIENETER-----VSGNN-------------------KG-------------------------IS--DEPIHLKIFSP…
	XP_025940269.1	------------IQLPQIVVVGT----Q----------------SSGKSSVLE-----S---LV-GRDLLPRG---TGVVTRRPL---------ILQ---L-V-HV-SP-------------------EDGRKTAGDEN----------------------------------------EIDAE---EW---G------------------------------------K----------------FLH-------------------------------------------TKN------KVY-----TDFD---EIRQEIENETER-----ISGNN-------------------KG-------------------------IS--PEPIHLKIFSS…
	XP_006168142.1	------------IQLPQIVVVGT----Q----------------SSGKSSVLE-----S---LV-GRDLLPRG---TGIVTRRPL---------ILQ---L-V-HV-SP-------------------EDKRKTTGEEN---------------------------DPATWKNSRHLSKGVEAE---EW---G------------------------------------K----------------FLH-------------------------------------------TKN------KLY-----TDFD---EIRQEIENETER-----ISGNN-------------------KG-------------------------VS--PEPIHLKIFSP…
	NP_001317309.1	------------IQLPQIVVVGT----Q----------------SSGKSSVLE-----S---LV-GRDLLPRG---TGIVTRRPL---------ILQ---L-V-HV-SQ-------------------EDKRKTTGEEN---------------------------DPATWKNSRHLSKGVEAE---EW---G------------------------------------K----------------FLH-------------------------------------------TKN------KLY-----TDFD---EIRQEIENETER-----ISGNN-------------------KG-------------------------VS--PEPIHLKIFSP…
	NP_001392186.1	------------IQLPQIVVVGT----Q----------------SSGKSSVLE-----S---LV-GRDLLPRG---TGVVTRRPL---------ILQ---L-V-HV-SP-------------------EDKRKTTGEENGKFQS---------------------WNPATWKNSRHLSKGVEAE---EW---G------------------------------------K----------------FLH-------------------------------------------TKN------KLY-----TDFD---EIRQEIENETER-----ISGNN-------------------KG-------------------------VS--PEPIHLKVFSP…
	XP_014394711.1	------------LLCPVCVQISS----L----------------SSGKSSVLE-----S---LV-GRDLLPRG---TGIVTRRPL---------ILQ---L-V-HV-SP-------------------EDQRKTSGEEN---------------------------DPATWKNSRHLSKGVEAE---EW---G------------------------------------K----------------FLH-------------------------------------------TKN------KLY-----TDFD---EIRQEIENETER-----ISGNN-------------------KG-------------------------VS--PEPIHLKIFSP…
	XP_028602039.1	------------IQLPQIVVVGT----Q----------------SSGKSSVLE-----S---LV-GRDLLPRG---TGIVTRRPL---------ILQ---L-V-NV-SA-------------------EDLRKKTGDEN---------------------------DPATWKHARHLTKGVDTE---EW---G------------------------------------K----------------FLH-------------------------------------------TKN------KLY-----SDFD---EIRQEIESETER-----ISGNN-------------------KG-------------------------IS--PEPIHLKVFSP…
	XP_012382650.2	------------------------------------------------------------------------G---FKLVISTKL---------ILC---C-F-SL-TT---------------------------------------------------------DPATWKNSRHLSKGVEAE---EW---G------------------------------------K----------------FLH-------------------------------------------TKN------KLY-----TDFD---EIRQEIENETER-----ISGNN-------------------KG-------------------------VS--PEPIHLKIFSP…
	XP_031753959.1	------------IGFGPVLRVPL----Q----------------PAKCWAAKE-----S---MVLSASLLP-V---PHLYERLLL---------SVV---F-F-SL-IP---------------------------------------------------------DPNAWKIPKHFSKGVETE---EW---G------------------------------------K----------------FLH-------------------------------------------TKN------KIY-----TDFD---EIRQEIENETER-----ISGNN-------------------KG-------------------------IS--SEPIHLKIFSP…
	PAA85687.1	------------IQLPQIVVIGT----Q----------------SSGKSSVLE-----S---LV-GRDFLPRG---TGIVTRRPL---------VLQ---L-V-HL-EA-------------------DEKDEAGDRPA-----------------------------------------AEEE---EW---G------------------------------------K----------------FLH-------------------------------------------TKG------KIY-----TDFN---EIRDEIARETDR-----IAGSG-------------------KC-------------------------VS--IDPINLKIYSP…
	NP_741403.2	------------IQLPQIVVVGS----Q----------------SAGKSSVLE-----N---LV-GRDFLPRG---TGIVTRRPL---------ILQ---L-N-HV-AL-------------------DDESKRRRSNG----------------------------------------TLLTD---DW---A------------------------------------M----------------FEH-------------------------------------------TGS------KVF-----TDFD---AVRKEIEDETDR-----VTGVN-------------------KG-------------------------IS--LLPISLKIYSH…
	XP_042914770.1	------------LDLPQVAVVGS----Q----------------SSGKSSVLE-----A---LV-GRDFLPRG---NDIVTRRPL---------LLQ---L-V-KT-TP------------------------------------------------------------------GPT--GRPS---EW---G------------------------------------E----------------FLH-------------------------------------------APG------KMF-----YDFD---RIRDEIHQETER-----LVGYN-------------------KN-------------------------VS--DKPIRLKIFSP…
	PWZ09977.1	------------IDLPQVAVVGS----Q----------------SSGKSSVLE-----A---LV-GRDFLPRG---SDICTRRPL---------VLQ---L-V-HQ-PR------------------------------------------------------------------RPAD-AEAD---EW---G------------------------------------E----------------FLH-------------------------------------------LSG------RRF-----YDFR---EIRREIQAETDR-----EAGGN-------------------KG-------------------------VS--DRQIRLKIFSP…
	KAH9304002.1	--------------------------------------------------------------------------------------------------------------------------------------------------------------------------------------------------------------------------------------------------------------------------------------------------------------------------------MVQAETER-----EVGVN-------------------KG-------------------------VS--DKQIRLKIYSP…
	EFJ15047.1	--------------LPQVAVVGS----Q----------------SSGKSSVLE-----A---LV-GRDFLPRG---CDICTRRPL---------VLQ---L-V-QT-TR------------------------------------------------------------------RGD---EVV---EW---G------------------------------------E----------------FLH-------------------------------------------LPN------RRF-----TDFS---AIRKEIQAETDR-----ELGSN-------------------KG-------------------------IS--DKQIRLKIFSP…
	EFJ37641.1	------------IDLPQVAVVGS----Q----------------SSGKSSVLE-----A---LV-GRDFLPRG---CDICTRRPL---------VLQ---L-V-QT-TR------------------------------------------------------------------RGD---EVV---EW---G------------------------------------E----------------FLH-------------------------------------------LPN------RRF-----TDFT---AIRKEIQAETDR-----ELGSN-------------------KG-------------------------IS--DKQIRLKIFSP…
	KAI5070335.1	------------IDLPQVAVIGS----Q----------------SSGKSSVLE-----A---LV-GRDFLPRG---SDICTRRPL---------VLQ---L-V-QL-VR------------------------------------------------------------------RPDDKSDVM---EW---G------------------------------------E----------------FLH-------------------------------------------TPG------KRY-----TDFS---LIRKEIQAETER-----ELGSN-------------------RG-------------------------IS--DKQIRLKIFSP…
	KAI5070758.1	------------VNLPQVAVVGS----Q----------------SSGKSSVLE-----G---LV-GRDFLPRG---SDICTRRPL---------VLQ---L-I-QT-TR------------------------------------------------------------------RPDEKSEVV---EW---G------------------------------------E----------------FLH-------------------------------------------APG------KRF-----TDFS---LIRKEIEAETER-----ELGSN-------------------KG-------------------------IS--DKQIRLKIFSP…
	PTQ35749.1	------------IDLPQVAVVGS----Q----------------SSGKSSVLE-----A---MV-GRDFLPRG---ADICTRRPL---------VLQ---L-V-QT-VR------------------------------------------------------------------RPEDRSELV---EW---G------------------------------------E----------------FLH-------------------------------------------IPG------RRF-----TDFT---AIRKEIQAETDR-----ELGTN-------------------KG-------------------------IS--EKQIRLKIFSP…
	KAG0555682.1	------------IDLPQVAVVGS----Q----------------SSGKSSVLE-----A---LV-GRDFLPRG---SDICTRRPL---------VLQ---L-V-QT-SR------------------------------------------------------------------RPEDRTELV---EW---G------------------------------------E----------------FLH-------------------------------------------IPG------RRF-----TDFA---AIRKEIQAETDR-----ELGTN-------------------KG-------------------------IS--EKQIRLKIFSP…
	KAG0554580.1	------------IDLPQVAVVGS----Q----------------SSGKSSVLE-----A---LV-GRDFLPRG---SDICTRRPL---------VLQ---L-V-QT-LR------------------------------------------------------------------RPDEKSEPV---EW---G------------------------------------E----------------FLH-------------------------------------------IPG------RRF-----TDFS---AIRKEIQLETER-----ELGTN-------------------KG-------------------------IS--EKQIRLKIFSP…
	XP_024362051.1	------------IDLPQVAVVGS----Q----------------SSGKSSVLE-----A---LV-GKDFLPRS---SDICTRRPL---------VLQ---L-V-QT-LR------------------------------------------------------------------RSDEKSELV---EW---G------------------------------------E----------------FLH-------------------------------------------IPG------RQF-----TNFS---AIRKEIQLETER-----DMGTN-------------------KG-------------------------IS--EKQIRLKIFSP…
	AAC61784.1	------------IALPQVVVVGS----Q----------------SSGKSSVLE-----A---LV-GRDFLPRG---NDICTRRPL---------VLQ---L-L-QT-KS------------------------------------------------------------------RANG-GSDD---EW---G------------------------------------E----------------FRH-------------------------------------------LPE------TRF-----YDFS---EIRREIEAETNR-----LVGEN-------------------KG-------------------------VA--DTQIRLKISSP…
	XP_052310486.1	------------IELPQVAVVGS----Q----------------SSGKSSVLE-----A---LV-GRDFLPRG---NEICTRRPL---------VLQ---L-L-QT-KR------------------------------------------------------------------KGDG-SGED---EW---G------------------------------------E----------------FLH-------------------------------------------LPG------KRF-----YDFS---EIRSEIQAETAK-----EAGGN-------------------KG-------------------------VS--DKQIRLKIFSP…
	ONM18162.1	------------LELPQVAAIGG----Q----------------SSGKSSVLE-----A---LV-GRDFLPRG---PDICTRRPL---------VLQ---L-V-RH--------------------------------------------------------------------------AAPE---EW---G------------------------------------E----------------FLH-------------------------------------------VPG------RQF-----HDFE---QIKREIQLETDK-----EAGDN-------------------KG-------------------------VS--EKQIRLKIFSP…
	KAH9327796.1	--------------------------------------------------MYP-----W---LV-VKEF--------------PD---------AIA---L-----------------------------------------------------------------------------------------------------------------------------------------------------------------------------------------------------------------------------QVETER-----EAGGN-------------------KG-------------------------IS--AKQIRLKIFSP…
	XP_014148015.1	---------------------------------------------------LQ---------LV--HHPVQRGG---------PA-----------------A------------------------------------------------------------------------------------EW---G------------------------------------E----------------FLH-------------------------------------------QPG------KIY-----TDFS---KIRDEIANETDR-----LTGTN-------------------KG-------------------------IS--HTPINLKLYSP…
	XP_001750431.1	------------IQLPQIVVVGA----QASSPADHPALRMSHEQSSGKSSILE-----N---VV-GKDFLPRG---TGIVTRVPL---------VLQ---L-V-QT-AD--------------------------------------------------------------------------D---EW---A------------------------------------T----------------FQH-------------------------------------------AGG------KVF-----RDFE---QVRQEIVDQTER-----ITGPG-------------------KA-------------------------VS--NEPIHLRVHSP…
	XP_042924642.1	--------------LPTIVVVGG----Q----------------SSGKSSVLE-----A---VV-GRDFLPRG---TGIVTRRPL---------VLQ---L---VK-TD----------------------------------------------------------------------DPNAV---DY---G------------------------------------E----------------FAH-------------------------------------------APG------RKF-----TNFD---DITTEIEDETTRH--LQRQGGT-------------------KV-------------------------VS--PDPIYLTVYSV…
	NP_001190448.1	--------------LPAIAVVGG----Q----------------SSGKSSVLE-----S---IV-GKDFLPRG---SGIVTRRPL---------VLQ---L---QK-ID-----------------------------------------------------------------------DGTR---EY---A------------------------------------E----------------FLH-------------------------------------------LPR------KKF-----TDFA---AVRKEIQDETDR-----ETGRS-------------------KA-------------------------IS--SVPIHLSIYSP…
	XP_002299468.1	--------------LPSIAVVGG----Q----------------SSGKSSVLE-----S---VV-GKDFLPRG---SGIVTRRPL---------VLQ---L---HK-ID-----------------------------------------------------------------------EGSR---EY---A------------------------------------E----------------FLH-------------------------------------------LPR------KRF-----TDFA---AVRREIQDETDR-----ETGRS-------------------KQ-------------------------IS--SVPIHLSIYSP…
	XP_002302631.1	--------------LPSIAVVGG----Q----------------SSGKSSVLE-----S---IV-GKDFLPRG---AGIVTRRPL---------VLQ---L---HK-ID-----------------------------------------------------------------------EG-K---EY---A------------------------------------E----------------FMH-------------------------------------------LPR------KKF-----TDFA---AVRKEIADETDR-----ETGRS-------------------KQ-------------------------IS--SVPIHLSIFSP…
	AQK88296.1	--------------ISRVAGGTA----R----------------SSGKSSVLE-----S---VV-GKDFLPRG---SGIVTRRPL---------VLQ---L---HR-ID------------------------------------------------------------------------GDR---EY---A------------------------------------E----------------FMH-------------------------------------------LPR------KRF-----TDFA---AVRKEIADETDR-----ETGRS-------------------KQ-------------------------IS--TVPIHLSIFSP…
	PTQ45603.1	--------------LPSVVVVGG----Q----------------SSGKSSVLE-----S---IV-GRDFLPRG---SGIVTRRPL---------VLQ---L---HK-T------------------------------------------------------------------------DDGS---DY---A------------------------------------E----------------FLH-------------------------------------------HPR------RRF-----ADFA---AVRKEIADETDR-----VTGRS-------------------KM-------------------------IS--PVPIHLSIYSP…
	KAI5072318.1	--------------LPSVAVVGG----Q----------------SSGKSSVLE-----S---IV-GRDFLPRG---SGIVTRRPL---------VLQ---L---YR-T------------------------------------------------------------------------DKGP---EY---A------------------------------------E----------------FLH-------------------------------------------APK------KRF-----TDFA---AVRKEISDETDR-----ITGRS-------------------KQ-------------------------IS--PVPIHLSIYSP…
	KAI5058380.1	--------------LPSVAVVGG----Q----------------SSGKSSVLE-----S---IV-GRDFLPRG---SGIVTRRPL---------VLQ---L---HK-L------------------------------------------------------------------------DEGS---EY---A------------------------------------E----------------FMH-------------------------------------------LPK------RRF-----TDFA---AVRKEIQDETDR-----VTGRS-------------------KQ-------------------------IS--PVPIHLSIYSP…
	XP_002987566.1	--------------LPSVVVVGG----Q----------------SSGKSSVLE-----S---IV-GRDFLPRG---SGIVTRRPL---------VLQ---L---HK-T------------------------------------------------------------------------EGGA---EY---A------------------------------------E----------------FLH-------------------------------------------IPK------KRF-----TDFS---LVRKEIQDETDR-----VTGRS-------------------KQ-------------------------IS--PIPIQLSIYSP…
	KAI5602084.1	--------------LPSVAVVGG----Q----------------SSGKSSVLE-----S---IV-GRDFLPRG---SGIVTRRPL---------VLQ---L---HK-TE-----------------------------------------------------------------------PGIT---EY---A------------------------------------E----------------FLH-------------------------------------------KQR------ERF-----TDFA---MVRKEIQDETDK-----ITGKS-------------------KQ-------------------------IS--PVPIHLSIYSP…
	XP_006375094.1	--------------LPSVAVVGG----Q----------------SSGKSSVLE-----S---IV-GRDFLPRG---SGIVTRRPL---------VLQ---L---HK-TE-----------------------------------------------------------------------DGSQ---EY---A------------------------------------E----------------FLH-------------------------------------------LPK------RRF-----SDFA---VVRKEIQDETDR-----ITGKT-------------------KQ-------------------------IS--PVPIHLSIYSP…
	XP_002315854.1	--------------LPSVAVVGG----Q----------------SSGKSSVLE-----S---VV-GRDFLPRG---SGIVTRRPL---------VLQ---L---HK-I------------------------------------------------------------------------DGGS---DY---A------------------------------------E----------------FLH-------------------------------------------APR------KKF-----TDFA---SVRKEIADETDR-----ITGKS-------------------KQ-------------------------IS--NVPIHLSIYSP…
	NP_001147100.1	--------------LPSVAVVGG----Q----------------SSGKSSVLE-----S---IV-GRDFLPRG---SGIVTRRPL---------VLQ---L---HK-T------------------------------------------------------------------------DGGH---EY---A------------------------------------E----------------FLH-------------------------------------------APR------KRF-----TDFA---AVRKEIADETDR-----ITGKT-------------------KA-------------------------IS--NVPIHLSIYSP…
	AAF22292.1	--------------LPTVAVVGG----Q----------------SSGKSSVLE-----S---IV-GRDFLPRG---SGIVTRRPL---------VLQ---L---HK-TD-----------------------------------------------------------------------DGTE---EY---A------------------------------------E----------------FLH-------------------------------------------LPK------KQF-----TDFA---LVRREIQDETDR-----ITGKN-------------------KQ-------------------------IS--PVPIHLSIYSP…
	KAG0556007.1	--------------LPSVAVVGG----Q----------------SSGKSSVLE-----S---IV-GRDFLPRG---SGIVTRRPL---------VLQ---L---HK-T------------------------------------------------------------------------EDKY---EY---A------------------------------------E----------------FLH-------------------------------------------MPK------RRF-----TDFA---AVRKEISDETDR-----ITGRS-------------------KQ-------------------------IS--PVPIHLSVYSP…
	KAH9306600.1	--------------LPSVAVVGG----Q----------------SSGKSSVLE-----S---IV-GRDFLPRG---SGIVTRRPL---------VLQ---L---HK-TD-----------------------------------------------------------------------EGTP---EY---G------------------------------------E----------------FLH-------------------------------------------RPN------KRI-----TDFA---KVRSEIQEETDR-----ITGRT-------------------KM-------------------------IS--PVPIHLSIYSP…
	AAF79238.1	--------------LPTVAVVGG----Q----------------SSGKSSVLE-----S---VV-GRDFLPRG---SGIVTRRPL---------VLQ---L---HK-TE-----------------------------------------------------------------------DGTT---EY---A------------------------------------E----------------FLH-------------------------------------------APK------KRF-----ADFA---AVRKEIEDETDR-----ITGKS-------------------KQ-------------------------IS--NIPIQLSIYSP…
	PWZ36850.1	--------------LPTIAVVGG----Q----------------SSGKSSVLE-----S---IV-GTDFLPRG---SGIVTRRPL---------VLQ---L---QQ-TE-----------------------------------------------------------------------DGSQ---EY---A------------------------------------E----------------FLH-------------------------------------------MPK------RRF-----SDFA---LVRQEIADETDR-----LTGKT-------------------KQ-------------------------IS--PVPIHLSIYSP…
	NP_850420.1	--------------LPSVAVVGG----Q----------------SSGKSSVLE-----S---IV-GRDFLPRG---SGIVTRRPL---------VLQ---L---HK-TE-----------------------------------------------------------------------NGTE---DN---A------------------------------------E----------------FLH-------------------------------------------LTN------KKF-----TNFS---LVRKEIEDETDR-----ITGKN-------------------KQ-------------------------IS--SIPIHLSIFSP…
	EFJ15761.1	--------------LPSVVVVGG----Q----------------SSGKSSVLE-----S---IV-GRDFLPRG---SGIVTRRPL---------VLQ---L---HR-T------------------------------------------------------------------------EDGP---DY---A------------------------------------E----------------FLH-------------------------------------------LPK------KKF-----TDFA---LVRKEIQDETDR-----ITGRS-------------------KQ-------------------------IS--PVPIHLSIYSR…
	PTQ29980.1	--------------LPSVVVVGG----Q----------------SSGKSSVLE-----S---VV-GKDFLPRG---SGIVTRRPL---------VLQ---L---QK-TE-----------------------------------------------------------------------DGTR---EW---A------------------------------------E----------------FLH-------------------------------------------APR------KRF-----EDFA---LVRKEISDETDR-----VGGR--------------------KG-------------------------IS--KIPIHLTVYSP…
	EFJ23099.1	--------------LPSVAVVGG----Q----------------SSGKSSVLE-----S---VV-GRDFLPRG---SGIVTRRPL---------VLQ---L---HK-T------------------------------------------------------------------------EGGQ---EY---A------------------------------------E----------------FLH-------------------------------------------NPK------TKF-----SDFS---LVRKEIEDETDR-----MTGHT-------------------KQ-------------------------IS--PVPIHLSIYSP…
	EFJ35472.1	------------VDLPQLVHVQR----K-----------------------MD------------DREF------------------------------------------------------------------------------------------------------------------S---EW---G------------------------------------E----------------FLH-------------------------------------------LPG------RRF-----TDFS---HIRKEIQAETER-----ELGDK-------------------KG-------------------------VS--DKQIRLKIFSP…
	KXN72852.1	------------LNLPSIVVVGS----Q----------------SSGKSSVLE-----A---IV-GKEFLPKG---DNMVTRRPI---------ELT---L-I-HS-P------------------------------------------------------------------------NLTQ---EF---G------------------------------------V----------------FPQ-------------------------------------------LGP------SKI-----TDFN---LITSQLT-ELNL-----QVSDK-------------------EC-------------------------IS--EEPVQLHIYSP…
	KNE54706.1	------------LVLPSIVVIGS----Q----------------SSGKSSVLE-----A---IV-GREFLPKG---TNMVTRRPL---------ELT---L-I-HT-P------------------------------------------------------------------------DSTE---EY---G------------------------------------E----------------FPQ-------------------------------------------LGF------GKV-----TNFQ---QIQRTLY-DLNM-----AVQD--------------------EC-------------------------IS--DKPIELRIYSP…
	OAJ38404.1	------------LNLPSIVVVGS----Q----------------SSGKSSVLE-----A---VV-GHEFLPKG---ANMVTRRPI---------ELT---L-I-HT-P------------------------------------------------------------------------DSKE---EY---S------------------------------------E----------------FPQ-------------------------------------------LGL------GKI-----KDFS---QVRRTLT-DLNL-----AVSDA-------------------EC-------------------------VS--EIPIELRVYSP…
	XP_011389557.1	------------LTLPSIVVIGS----Q----------------SSGKSSVLE-----A---IV-GHEFLPKG---NNMVTRRPI---------ELT---L-I-HT-TT------------------------------------------------------------------QPGR-PTKDTVVEY---A------------------------------------E----------------FPG-------------------------------------------LGL------GRI-----TDFS---HVQKTLY-DLNM-----AVPAS-------------------EC-------------------------VS--DEPIELRIHSP…
	XP_006459124.1	------------LKLPSIVVIGS----Q----------------SSGKSSVLE-----A---IV-GHEFLPKG---NNMVTRRPI---------ELT---L-I-HT-PT------------------------------------------------------------------KDGQLPT-----EY---G------------------------------------E----------------FPG-------------------------------------------LGM------GKI-----TNFA---DIQRTLT-DLNL-----AVPAS-------------------DC-------------------------VN--NDPIDLRIYSP…
	XP_752563.1	------------LTLPSIVVIGS----Q----------------SSGKSSVLE-----A---IV-GHEFLPKG---TNMVTRRPI---------ELT---L-V-NT-P------------------------------------------------------------------------NAQS---EY---G------------------------------------E----------------FPA-------------------------------------------LGL------GKI-----TDFS---QIQRTLT-DLNL-----AVPER-------------------DC-------------------------VS--DDPIKLTIYSP…
	OUM67143.1	------------LQLPSIVVIGS----Q----------------SSGKSSVLE-----A---IV-GHEFLPK-----------PI---------ELT---L-V-HT-P------------------------------------------------------------------------NAEE---EY---G------------------------------------E----------------FPE-------------------------------------------IGM------KNI-----TDFG---HIQKTLS-ELNM-----SVSES-------------------EC-------------------------IS--TDPIELKIFSP…
	NP_014854.2	------------LTLPSIVVIGS----Q----------------SSGKSSVLE-----S---IV-GREFLPKG---SNMVTRRPI---------ELT---L-V-NT-P------------------------------------------------------------------------NSNN---VT---A------------------------------------D----------------FPS-------------------------------------------MRL------YNI-----KDFK---EVKRMLM-ELNM-----AVPTS-------------------EA-------------------------VS--EEPIQLTIKSS…
	PSC76263.1	RLLGGIESG---IDLPKIAVVGD----Q----------------SSGKSSVIE-----S---IF-GIS-LPRG---SGIVTRTPI---------QVE---H---RY-T--------------------------------------------------------------------------EG---QA---Y-AEL--------------------------------S----------------YKT--------------------SPDD-----------------EEWTK------RVV-----EDLD---GIEQAVEEATDA-----VTGTT-------------------KG----------------------------------------…
	XP_005849062.1	------------LQIPKIAVVGD----Q----------------SSGKSSLIE-----S---IF-GIS-LPRG---EDIVTRTPI---------QVE---H---RY-SD-----------------------G------------------------------------------------------EA---Y-AEL--------------------------------S----------------FRS--------------------SPDSE-----------------ELIK------KRI-----ADLS---TIDDEVREATRR-----VAGSG-------------------KG-------------------------VV--DSPIYLRVYTN…
	PRW56740.1	---SGMPSAKRSKDMYRVVVVGD----Q----------------SSGKSSLIE-----S---MF-SFE-LPRG---QDIVTRTPI---------QVK---H---RF-E--------------------------------------------------------------------------KG---PP---R-AEI--------------------------------S----------------FR---------------------KPGE-----------------SDLTV------VKL-----DSLD---EIEEAVIQATDI-----VAGEG-------------------KD-------------------------IV--DSTIFLRVFSD…
	XP_006815062.1	------------VDLPAVVVIGD----Q----------------SVGKSSVLE-----A---IS-GVQ-LPRG---NEIVTRCPI---------ELR---L---KT-LD-----------------------------------------------------------------------N--D---EW---C-GKI--------------------------------L----------------YIN--------------------YSKE-------------------QVN------KYI-----DSPD---ELGAAIRTAQQD-----ITNSQ-------------------KG-------------------------IS--KTSITVEIQSA…
	XP_035690836.1	------------VSLPSVVVIGD----Q----------------SAGKSSTLE-----A---IS-GVQ-LPRG---SGIVTRCPL---------ELR---L---KK-SQ-----------------------------------------------------------------------KKDA---PW---K-GCI--------------------------------R----------------YV---------------------KNKK-------------------DVR------FDV-----DEPG---NVGDAVKKAQND-----LAGTT-------------------NG-------------------------IS--DSLITLDVESP…
	XP_002608668.1	------------VTLPSVVVIGD----Q----------------SAGKSSCLE-----A---MS-GVQ-LPRG---SGIVTRCPL---------ELR---L---KK-SQ-----------------------------------------------------------------------DPES---PW---K-GYI--------------------------------H----------------YHF--------------------EGDR------------------DETG------WKL-----TDPS---DVGEAVRKAQNN-----LAGDS-------------------HG-------------------------IS--PRLITLDVESP…
	XP_019617847.1	------------VTLPSVVVIGD----Q----------------SAGKSSCLE-----A---IS-GVQ-LPRG---SGIVTRCPL---------ELR---L---KK-SP-----------------------------------------------------------------------DPES---GW---R-GYI--------------------------------H----------------FE-----------------------DK------------------GETR------WEL-----DSPE---DVGEAVKKAQNQ-----LAGES-------------------LC-------------------------IS--PRLITLDVESP…
	XP_003973512.2.2	------------LALPAIAVIGD----Q----------------SSGKSSVLE-----A---LS-GVA-LPRG---SGIVTRCPL---------ELK---M---KR-RK-----------------------------------------------------------------------V-GE---PW---Y-GNI--------------------------------S----------------YL--------------------------------------------DQE------EVI-----EDPA---DVEKKIQEAQNE-----MAGVG-------------------VG-------------------------IS--DDLISLEIASP…
	NP_891987.2.2	------------LALPAIAVIGD----Q----------------SSGKSSVLE-----A---LS-GVP-LPRG---SGIVTRCPL---------ELK---M---IR-TK-----------------------------------------------------------------------D-QD---KW---H-GRI--------------------------------S----------------YK--------------------------------------------TYE------EDF-----DDPA---EVEKKIRQAQDE-----MAGAG-------------------VG-------------------------IS--EELISLQITSA…
	XP_009304072.1	------------LALPAIAVIGD----Q----------------SSGKSSVLE-----A---LS-GVP-LPRG---SGIVTRCPL---------ELK---M---IR-SK-----------------------------------------------------------------------E-DE---KW---H-GRI--------------------------------S----------------YQ--------------------------------------------NHE------EDF-----DDPA---EVEKKIREAQDE-----MAGAG-------------------VG-------------------------IS--EELISLQITSA…
	AGU16245.1	--------------LPAIAVIGD----Q----------------SSGKSSVLE-----A---LS-GVG-LPRG---SGIVTRCPL---------ELK---L---KK-AK-----------------------------------------------------------------------K-ET---EW---K-ATI--------------------------------R----------------YE--------------------------------------------DEY------KEL-----TSPS---EVEKEIRTAQNA-----MAGSG-------------------KG-------------------------IS--DKLISLEIESD…
	XP_007904885.1	------------LSLPAIAVIGD----Q----------------SSGKSSVLE-----A---LS-GVS-LPRG---TGIVTRCPL---------ELK---L---KK-AK-----------------------------------------------------------------------K-AN---VW---K-GAI--------------------------------S----------------FR--------------------------------------------EYS------KEI-----TNAS---EVEQEIRKAQNS-----MAGK--------------------EG-------------------------IS--HDLISLKIESS…
	XP_032888405.1	------------LGLPAIAVIGD----Q----------------SSGKSSVLE-----A---LS-GVA-FPRG---SGIVTRCPL---------ELK---L---KN-VK-----------------------------------------------------------------------K-AN---VW---K-GKI--------------------------------S----------------YK--------------------------------------------DYS------NKL-----SSAA---EVEQAILKAQDS-----IAGKG-------------------VG-------------------------IS--HELISLEIEST…
	XP_025933558.1	------------LALPSIAVIGD----Q----------------SSGKSSVLE-----A---LS-GIA-LPRG---NGIVTRCPL---------ELK---L---KK-TP-----------------------------------------------------------------------A-TQ---KW---K-GKI--------------------------------S----------------YH--------------------------------------------NTS------EEL-----KNPS---EVEKAIRGAQDV-----VAGTK-------------------GA-------------------------IS--RELISLEVWSP…
	XP_009815891.1	------------LALPAIAVIGD----Q----------------SSGKSSVLE-----A---LS-GIA-LPRG---NGIVTRCPL---------ELK---L---KR-IP-----------------------------------------------------------------------A-TQ---AW---K-GKI--------------------------------C----------------YR--------------------------------------------NIS------SEL-----QNAS---EVEKAIREAQDI-----VAGTR-------------------GA-------------------------IS--GELISLEIWSP…
	XP_015269256.1	------------LALPAIAVIGD----Q----------------SSGKSSVLE-----A---LS-GVA-LPRG---NGIVTRCPL---------ALK---L---KK-TR-----------------------------------------------------------------------Q-GC---GW---K-GKI--------------------------------S----------------YR--------------------------------------------DIN------EEL-----NHPS---EVEKEIRKAQIS-----IAGEG-------------------VG-------------------------IS--HELITLEIRSS…
	XP_006156438.1	------------LALPAIAVIGD----Q----------------SSGKSSVLE-----A---LS-GVA-LPRG---SGIVTRCPL---------VLK---L---MK-QS-----------------------------------------------------------------------Q-EP---VW---R-GKI--------------------------------R----------------YR--------------------------------------------NTE------KKL-----GDPT---QVEAEICKAQNI-----IAGSG-------------------VG-------------------------IS--HELITLEITSP…
	NP_002454.1	------------LALPAIAVIGD----Q----------------SSGKSSVLE-----A---LS-GVA-LPRG---SGIVTRCPL---------VLK---L---KK-QP-----------------------------------------------------------------------C--E---AW---A-GRI--------------------------------S----------------YR--------------------------------------------NTE------LEL-----QDPG---QVEKEIHKAQNV-----MAGNG-------------------RG-------------------------IS--HELISLEITSP…
	XP_002830747.1	------------LALPAIAVIGD----Q----------------SSGKSSVLE-----A---LS-GVA-LPRG---SGIVTRCPL---------VLK---L---KK-QP-----------------------------------------------------------------------C--E---AW---A-GRI--------------------------------S----------------YR--------------------------------------------NTE------LEL-----QDPG---QVEKEIHKAQNI-----MAGNG-------------------RG-------------------------IS--HELISLEITSP…
	XP_008569440.1	------------LALPAIAVIGD----Q----------------SSGKSSVLE-----A---LS-GVA-LPRG---SGIVTRCPL---------VLK---L---KK-HL-----------------------------------------------------------------------Q-ED---GW---K-GKI--------------------------------S----------------YR--------------------------------------------HTE------LLL-----QDPS---QVEKEIHKAQNT-----IAGNG-------------------VG-------------------------IS--HELISLEITSP…
	XP_017508123.1	------------LALPAIAVIGD----Q----------------SSGKSSVLE-----A---LS-GVA-LPRG---SGIVTRCPL---------VLK---L---KK-QL-----------------------------------------------------------------------H-EP---AW---T-GRL--------------------------------S----------------YQ--------------------------------------------TTE------LQL-----HNPS---QVEKEIQKAQNA-----IAGDG-------------------VG-------------------------IS--HELINLEITSP…
	XP_005885748.1	------------LALPAIAVIGD----Q----------------SSGKSSVLE-----A---LS-GVA-LPRG---SGIVTRCPL---------VLK---L---KK-QL-----------------------------------------------------------------------AGES---LW---T-GKI--------------------------------S----------------YR--------------------------------------------STE------LQL-----QDPS---QVEREIYKAQNT-----IAGNG-------------------VG-------------------------IS--HELINLEITSP…
	NP_001003133.1	------------LALPAIAVIGD----Q----------------SSGKSSVLE-----A---LS-GVA-LPRG---SGIVTRCPL---------VLK---L---KR-DP-----------------------------------------------------------------------H--K---AW---R-GRI--------------------------------S----------------YR--------------------------------------------KTE------LQF-----QDPS---QVEKEIRQAQNI-----IAGQG-------------------LG-------------------------IS--HELISLEITSP…
	NP_776366.1	------------LALPAIAVIGD----Q----------------SSGKSSVLE-----A---LS-GVA-LPRG---SGIITRCPL---------VLK---L---TK-R--------------------------------------------------------------------------EC---EW---T-GKI--------------------------------T----------------YR--------------------------------------------NIT------QQL-----QNPS---EVEWEIRRAQNI-----IAGNG-------------------LG-------------------------IS--HELINLEITSP…
	XP_032211320.1	------------LALPAIAVIGD----Q----------------SSGKSSVLE-----A---LS-GVA-LPRG---SGIVTRCPL---------VLK---L---KR-QP-----------------------------------------------------------------------Q-ES---AW---K-GRV--------------------------------I----------------YG--------------------------------------------TRE------VRL-----QDPS---QVEKEILKAQNT-----LAGDG-------------------VS-------------------------IS--HELISVDIISP…
	XP_004675614.2.2	------------LALPAIAVIGD----Q----------------SSGKSSVLE-----A---LS-GVA-LPRG---SGIVTRCPL---------VLK---L---KK-LM-----------------------------------------------------------------------N-ED---SW---K-GKI--------------------------------N----------------YQ--------------------------------------------GVE------VTI-----AKAS---DVEQEVNKAQAV-----IAGDG-------------------LG-------------------------IS--HELITLEVSSP…
	XP_004466363.1	------------LSLPAIAVIGD----Q----------------SSGKSSVLE-----A---LS-GVA-LPRG---SGIVTRCPL---------VLK---L---KK-LT-----------------------------------------------------------------------N-EE---KW---R-GKV--------------------------------T----------------YE--------------------------------------------DYE------IDI-----SDAS---EVEEEINKAQNV-----IAGEG-------------------LG-------------------------IS--QKLINLEVCSP…
	NP_002453.2.2	------------LALPAIAVIGD----Q----------------SSGKSSVLE-----A---LS-GVA-LPRG---SGIVTRCPL---------VLK---L---KK-LV-----------------------------------------------------------------------N-ED---KW---R-GKV--------------------------------S----------------YQ--------------------------------------------DYE------IEI-----SDAS---EVEKEINKAQNA-----IAGEG-------------------MG-------------------------IS--HELITLEISSR…
	NP_001127618.1	------------LALPAIAVIGD----Q----------------SSGKSSVLE-----A---LS-GVA-LPRG---SGIVTRCPL---------VLK---L---KK-LV-----------------------------------------------------------------------N-ED---KW---R-GKV--------------------------------S----------------YQ--------------------------------------------DYE------IEI-----SDAS---EVEKEINKAQNT-----IAGEG-------------------MG-------------------------IS--HELITLEISSR…
	XP_006156437.1	------------LALPAIAVIGD----Q----------------SSGKSSVLE-----A---LS-GVA-LPRG---SGIVTRCPL---------VLK---L---KK-LI-----------------------------------------------------------------------N-ED---KW---R-GKV--------------------------------S----------------YQ--------------------------------------------DIE------VEI-----TDPS---KVEPEINKAQNV-----IAGEG-------------------MG-------------------------IS--HELISLEVSSP…
	XP_017508130.1	------------LALPAIAVIGD----Q----------------SSGKSSVLE-----A---LS-GVA-LPRG---SGIVTRCPL---------VLK---L---KK-LT-----------------------------------------------------------------------N-EE---TW---R-GKV--------------------------------S----------------YQ--------------------------------------------DFE------AEL-----SDPS---EVEREINRAQNS-----IAGEG-------------------TG-------------------------IS--HELISLEISSP…
	NP_001003134.1	------------LALPAIAVIGD----Q----------------SSGKSSVLE-----A---LS-GVA-LPRG---SGIVTRCPL---------VLK---L---KK-LI-----------------------------------------------------------------------N-ED---EW---R-GKV--------------------------------S----------------YQ--------------------------------------------DTE------MEI-----SDPS---EVEVEINKAQDA-----IAGEG-------------------QG-------------------------IS--HELISLEVSSP…
	XP_032211398.1	------------LALPAIAVIGD----Q----------------SSGKSSVLE-----A---LS-GVA-LPRG---SGIVTRCPL---------VLK---L---KK-VT-----------------------------------------------------------------------N-QD---EW---R-GKV--------------------------------S----------------YQ--------------------------------------------DFE------KEI-----SDPS---EVEAEINKAQNA-----VAGEG-------------------QG-------------------------IS--HELISLEVSSS…
	XP_008569442.1	------------LALPAIAVIGD----Q----------------SSGKSSVLE-----A---LS-GVA-LPRG---SGIVTRCPL---------VLK---L---KK-LV-----------------------------------------------------------------------H-GE---EW---K-GKV--------------------------------S----------------YR--------------------------------------------DLE------IKI-----SDAL---EVEEEVRKAQTI-----IAGEG-------------------MG-------------------------IS--HELINLEISSP…
	XP_014388412.1	------------LALPAIAVIGD----Q----------------SSGKSSVLE-----A---LS-GVS-LPRG---SGIVTRCPL---------VLK---L---RK-LR-----------------------------------------------------------------------H-DD---EW---K-GKV--------------------------------T----------------YR--------------------------------------------DLE------IDL-----SAAS---EVEQEIRKAQNV-----IAGEG-------------------VG-------------------------IS--QELINLEVSSP…
	XP_005202045.1	------------LALPAIAVIGD----Q----------------SSGKSSVLE-----A---LS-GVA-LPRG---SGIVTRCPL---------VLR---L---KK-LG-----------------------------------------------------------------------N-ED---EW---K-GKV--------------------------------S----------------FL--------------------------------------------DKE------IEI-----PDAS---QVEKEISEAQIA-----IAGEG-------------------TG-------------------------IS--HELISLEVSSP…
	NP_038634.1	------------LALPAIAVIGD----Q----------------SSGKSSVLE-----A---LS-GVA-LPRG---SGIVTRCPL---------VLK---L---RK-LN-----------------------------------------------------------------------E-GE---EW---R-GKV--------------------------------S----------------YD--------------------------------------------DIE------VEL-----SDPS---EVEEAINKGQNF-----IAGVG-------------------LG-------------------------IS--DKLISLDVSSP…
	NP_034976.1	------------LALPAIAVIGD----Q----------------SSGKSSVLE-----A---LS-GVA-LPRG---SGIVTRCPL---------VLK---L---RK-LK-----------------------------------------------------------------------E-GE---EW---R-GKV--------------------------------S----------------YD--------------------------------------------DIE------VEL-----SDPS---EVEEAINKGQNF-----IAGVG-------------------LG-------------------------IS--DKLISLDVSSP…
	XP_028583072.1	------------LALPAIAVIGD----Q----------------SSGKSSVLE-----A---LS-GVA-LPRG---SGIVTRCPL---------ELR---L---KK-LL-----------------------------------------------------------------------P-GE---KW---N-GKI--------------------------------S----------------YL--------------------------------------------GKY------MEL-----ANPS---MVEIEIRKAQNI-----IAGDG-------------------VA-------------------------IS--DKLITLEIRSP…
	XP_028583068.1	------------LALPAIAVIGD----Q----------------SSGKSSVLE-----A---LS-GVA-LPRG---SGIVTRCPL---------ELK---L---KK-TH-----------------------------------------------------------------------N-TK---EW---K-GKI--------------------------------S----------------YL--------------------------------------------NTV------EEM-----NSSR---QVEEQIIRAQNA-----MAGSG-------------------SG-------------------------IS--SELISLEISSS…
	XP_031752404.1	------------LALPAIAVIGD----Q----------------SSGKSSVLE-----A---LS-GVT-LPRG---SGIVTRCPL---------ELK---L---KK-AM-----------------------------------------------------------------------K-KT---TW---S-GKI--------------------------------S----------------YR--------------------------------------------DHE------IKI-----ASAA---DVEEEVKRAQNL-----MAGSG-------------------KG-------------------------IS--DELISLEVISP…
	NP_001007285.1	------------LNLPAIAVIGD----Q----------------SSGKSSVLE-----A---LS-GVA-LPRG---IGIVTRCPL---------ILK---L---KK-IT-----------------------------------------------------------------------R-DK---NW---S-GLL--------------------------------T----------------YK--------------------------------------------DQT------EIL-----KEPT---GIENAVLKAQIA-----LAGTG-------------------EG-------------------------IS--HEMITLEIQSC…
	XP_005167721.2.2	------------LNLPAIAVIGD----Q----------------SSGKSSVLE-----A---LS-GVA-LPRG---TGIVTRCPL---------VLK---L---KK-IT-----------------------------------------------------------------------K-DK---SW---H-GLL--------------------------------T----------------YN--------------------------------------------DKI------REL-----KDPA---KIEKAVLNAQTA-----LAGIG-------------------EG-------------------------IS--HEMITLEIQSC…
	XP_012586448.1	------------LALPAIAVIGD----Q----------------SSGKSSVLE-----A---LS-GVA-LPRG---SGIVTRCPL---------VLK---L---KK-QL-----------------------------------------------------------------------Q-GA---PW---T-GTI--------------------------------S----------------YR--------------------------------------------GVT------LGL-----QDPS---AVEREIHVAQNV-----IAGHG-------------------VG-------------------------IS--HELITLEVSSP…
	KAI0213370.1	------------ISLPEVAVIGD----Q----------------SAGKSSVLE-----A---IS-GVQ-LPRG---SGIVTRCPL---------ALQ---L---KS-HD-----------------------------------------------------------------------T-PG---YW---N-GVI--------------------------------K----------------YE---------------------TYNH-------------------PVE------KTI-----EGPT---EVGAEVREAQDV-----IAGKN-------------------VG-------------------------IS--DTLISLQITSH…
	KAI0208044.1	------------ISLPEVAVIGD----Q----------------SAGKSSVLE-----A---IS-GVQ-LPRG---SGIVTRCPL---------ALQ---L---KS-HD-----------------------------------------------------------------------T-PG---YW---N-SVI--------------------------------K----------------YK---------------------YGDEFD-------------FEDIVVE------KTI-----EGPT---KVDAGVREAQDA-----IAGKN-------------------VG-------------------------IS--DTLISLQITAY…
	KAI0218869.1	------------IALPEVAVIGD----Q----------------SAGKSSVLE-----A---IS-GVQ-LPRG---SGIVTRCPL---------ALQ---L---KS-DK-----------------------------------------------------------------------T-PG---YW---N-GVI--------------------------------K----------------YE---------------------INER-------------------LVE------KTI-----VGPA---EVDAEVRNAQDV-----IAGKN-------------------VG-------------------------IS--SKLISLQITSY…
	XP_032804093.1	------------VGLPAVAVIGD----Q----------------SSGKSSVLE-----A---LS-GVQ-LPRG---SGIVTRCPL---------ALK---L---KR-A--------------------------------------------------------------------------PG---PW---H-GRI--------------------------------K----------------YR---------------------VQGR-------------------TVN------TKL-----DTPE---SVGDAVLQAQSE-----LTGDD-------------------LG-------------------------VS--KSLIELEVTSD…
	XP_046565196.1	------------INLPAVAVIGD----Q----------------SAGKSSVLE-----A---IS-GVQ-LPRG---TGIVTRCPL---------EMR---M---KH-SE-----------------------------------------------------------------------D-ED---KW---E-GKI--------------------------------M----------------YKD--------------------KHDE-------------------LHK------EDI-----QDRE---SVGDLVRKAQDE-----MTDCE-------------------KG-------------------------IS--DDLITLEVTSS…
	XP_046562919.1	------------INLPAVAVIGD----Q----------------SAGKSSVLE-----A---IS-GVQ-LPRG---TGIVTRCPL---------EMR---M---KH-SE-----------------------------------------------------------------------D-ED---KW---E-GKI--------------------------------M----------------YKD--------------------KHDM-------------------RQE------EVI-----LNRE---SVGDLVRKAQKE-----MTDGA-------------------KG-------------------------IS--DELITLEVTSS…
	XP_046563124.1	------------INLPAVAVIGD----Q----------------SAGKSSVLE-----A---IS-GVQ-LPRG---TGIVTRCPL---------EMR---L---KH-SE-----------------------------------------------------------------------D-ED---KW---E-GKI--------------------------------L----------------YKD--------------------KHDM-------------------RQE------EVI-----LNRE---SVGDLVRKAQKE-----MTDSA-------------------KG-------------------------IS--DELITLEVTSS…
	XP_046563126.1	------------INLPAVAVIGD----Q----------------SAGKSSVLE-----A---IS-GVQ-LPRG---TGIVTRCPL---------EMR---M---KH-SE-----------------------------------------------------------------------D-ED---KW---E-GKI--------------------------------M----------------YKD--------------------KHDM-------------------PHE------EVI-----LNRE---SVGDLVRKAQTE-----MTDGA-------------------TG-------------------------IS--DELITLEVTSS…
	XP_046565195.1	------------INLPAVAVIGD----Q----------------SAGKSSVLE-----A---IS-GVQ-LPRG---TGIVTRCPL---------EMR---M---KH-SE-----------------------------------------------------------------------D-ED---KW---E-GKI--------------------------------M----------------YKD--------------------KHDM-------------------PHE------EVI-----LNRE---SVGDLVRKAQKE-----MTDGA-------------------TG-------------------------IS--DELITLEVMSS…
	XP_046563125.1	------------INLPAVAVIGD----Q----------------SAGKSSVLE-----A---IS-GVQ-LPRG---TGIVTRCPL---------EMR---M---KH-SE-----------------------------------------------------------------------D-ED---KW---E-GKI--------------------------------M----------------YTD--------------------KHDE-------------------PHQ------EVI-----LNRE---SVGDLVRKAQKE-----MTDSA-------------------KG-------------------------IS--DELITLEVTSS…
	XP_046352527.2	------------INLPAVAVIGD----Q----------------SAGKSSVLE-----A---IS-GVQ-LPRG---TGIVTRCPL---------EMR---M---KH-SE-----------------------------------------------------------------------D-ED---MW---E-GKI--------------------------------M----------------YKD--------------------MHGE-------------------AHE------EII-----LNRE---SVGELVRKAQKE-----MTDSA-------------------KG-------------------------IS--DELITLEVTSS…
	XP_048248476.1	------------INLPAVAVIGD----Q----------------SAGKSSVLE-----A---IS-GVQ-LPRG---TGIVTRCPL---------EMR---M---KH-SE-----------------------------------------------------------------------D-GD---MW---E-GKI--------------------------------M----------------YKD--------------------MHDM-------------------AHE------EII-----LNRE---SVGELVRKAQIE-----MTDSA-------------------KG-------------------------IS--DELITLEVTSS…
	XP_048258111.1	------------INLPAVAVIGD----Q----------------SAGKSSVLE-----A---IS-GVQ-LPRG---TGIVTRCPL---------EMR---M---KH-SE-----------------------------------------------------------------------D-ED---MW---E-GKI--------------------------------M----------------YKD--------------------MHDM-------------------AHE------EII-----LNRE---SVGELVRKAQKE-----MTDSA-------------------KG-------------------------IS--DELITLEVTSS…
	XP_046352531.2	------------INLPSVAVIGD----Q----------------SAGKSSVLE-----A---IS-GVQ-LPRG---TGIVTRCPL---------EMR---M---KH-SE-----------------------------------------------------------------------D-ED---MW---E-GKI--------------------------------M----------------YKD--------------------MYDM-------------------AHE------EII-----LNRE---SVGELVRKAQKE-----MTDSA-------------------KG-------------------------IS--DELITLEVTSS…
	XP_048248472.1	------------INLPSVAVIGD----Q----------------SAGKSSVLE-----A---IS-GVQ-LPRG---TGIVTRCPL---------EMR---M---KH-SE-----------------------------------------------------------------------D-ED---MW---A-GKI--------------------------------M----------------YKD--------------------MYDM-------------------THE------EII-----LNRE---SVGELVRKAQKE-----MTDSA-------------------KG-------------------------IS--DELITLEVTSS…
	XP_048248473.1	------------INLPSVAVIGD----Q----------------SAGKSSVLE-----A---IS-GVQ-LPRG---TGIVTRCPL---------EMR---M---KH-SE-----------------------------------------------------------------------D-ED---MW---A-GKI--------------------------------M----------------YKD--------------------MYDM-------------------THE------EII-----LNRE---SVGELVRKAQKE-----MTDSA-------------------KG-------------------------IS--DELITLEVTSS…
	XP_048248474.1	------------INLPSVAVIGD----Q----------------SAGKSSVLE-----A---IS-GVQ-LPRG---TGIVTRCPL---------EMR---M---KH-SE-----------------------------------------------------------------------D-ED---MW---A-GKI--------------------------------M----------------YKD--------------------MYDM-------------------THE------EII-----LNRE---SVGELVRKAQKE-----MTDSA-------------------KG-------------------------IS--DELITLEVTSS…
	ABI53802.1	------------INLPAVAVIGD----Q----------------SAGKSSVLE-----A---IS-GVQ-LPRG---TGIVTRCPL---------EMR---M---KH-SE-----------------------------------------------------------------------A-ED---MW---E-GKI--------------------------------M----------------YKD--------------------MYDV-------------------AHE------EII-----LNRE---SVEELVRKAQKE-----MTDSA-------------------KG-------------------------IS--DELITLEVTSS…
	CAH1802128.1	------------VALPAVVVIGD----Q----------------SVGKSSVLE-----A---MS-GVQ-LPRG---TGIVTRCPL---------ELR---M---KQ-CD-------------------------------------------------------------------------PG---NF---H-AKI--------------------------------S----------------YDI--------------------QGGH------------------QPLE------KTI-----TDPS---NIDFEIRQAQRA-----LVGDS-------------------GG-------------------------VS--DRLIRLEVQAD…
	PAA74204.1	------------VRLPAIAVVGD----Q----------------SVGKSSVLE-----S---IS-GID-LPRG---LGIVTRCPL---------MLS---M---RN--------------------------------------------------------------------------REEA---GW---S-ARI--------------------------------K----------------YKT--------------------KTGE-------------------GRE------KKL-----TGAS---EVGQAIRDAQNE-----MTNSS-------------------GE-------------------------VS--EQLIELWVESP…
	PAA76532.1	------------ISLPAIAVVGD----Q----------------SVGKSSVLE-----A---IS-GVE-FPRG---LGIVTRCPL---------MLS---M---RG--------------------------------------------------------------------------REDS---GW---T-ARI--------------------------------R----------------YET--------------------KSGQ-------------------ARD------KPL-----STPA---EIGQAIRDAQEE-----MTSSS-------------------GE-------------------------IS--EKLIELHIEGA…
	PAA92268.1	------------LKLPMVAVVGD----Q----------------SVGKSSVLE-----A---IS-GVE-FPRG---TGMVTRCAL---------QLS---M---QW-NA-----------------------------------------------------------------------DPEA---PW---H-GRI--------------------------------S----------------YKD--------------------VNGH-------------------KVD------KEL-----NSPG---EVDGAVREAQQR-----MTHGD-------------------NE-------------------------IS--SEQIDLAIKGP…
	PAA69582.1	------------LRLPTVAVVGD----Q----------------SVGKSSVLE-----A---IS-GVD-LPRG---TGIVTRCPL---------QLS---M---R---S-----------------------------------------------------------------------KPTG---DW---T-GRI--------------------------------S----------------YQN--------------------RKGE-------------------HVE------REI-----SKKC---EVDEMVRKVQNE-----ITGDS-------------------NG-------------------------VS--TEQIDLTIESA…
	PAA83069.1	------------LKLPSIVVIGD----Q----------------SSGKSSVLE-----T---IS-GVS-FPRG---NGVVTLCPL---------QLS---M---RS-SD-----------------------------------------------------------------------K------KW---R-GTV--------------------------------R----------------YFD--------------------AQGK-------------------EVH------WDI-----DSPD---DVENAIQNAQMR-----ITGHK-------------------KA-------------------------IS--KNIIEMTLEAP…
	PAA94353.1	------------LRLPSIVVIGD----Q----------------STGKSSVLE-----S---IS-GVR-FPRG---NGVVTLCPL---------QLS---M---RT-SD-----------------------------------------------------------------------D--G---KW---R-GNI--------------------------------R----------------YYD--------------------TYGK-------------------LMK------WDI-----DGPE---DVEDAIQEAQMR-----ITGNQ-------------------RN-------------------------VS--KSIIEMTLESP…
	GMH43921.1	S-----------QMLTAIVVVGD----Q----------------SSGKSSTLE-----R---IA-GID-LPRG---QGICTRVPL---------EMQ---M---RK-GS------------------------------------------------------------------------------KF---S-ATL--------------------------------E----------------YQQ--------------------EKGGS------------------KQS------VEI-----KDAS---KISDAIQAATRD-----IVGNS-------------------KN-------------------------VE--DLPLVLRISSP…
	GMH36208.1	-------------MLPAIVVVGD----Q----------------SSGKSSLLE-----I---LS-GVT-LPRG---EGICTRVPL---------ELQ---L---RN-GT-----------------------------------------------------------------------EV----------S-AQI--------------------------------E----------------YQT--------------------DLDAP------------------RVS------KHI-----M-VE---EVKNEILLATKR-----IAGME-------------------LN-------------------------IK--DLPIVLRMTGP…
	GJP35534.1	-------EG---IELPTIVVVGD----Q----------------SSGKSSVLE-----N---LS-GIS-LPRG---KGIVTRVPL---------ILR---L---QS-CV-----------------------------------------------------------------------K--G---KD---M-ITI--------------------------------E----------------Y----------------------TPVTG------------------KVS------KVL-----SDEE---MIEEEISEATIA-----LAGSR-------------------KG-------------------------VM--NCPITLQVQRP…
	CAI5480041.1	-------EG---IELPTIVVVGD----Q----------------SSGKSSVLE-----N---LS-GIS-LPRG---NGIVTRVPL---------ILR---L---QS-CT-----------------------------------------------------------------------S--K---DG---E-ITI--------------------------------E----------------YN---------------------NPSSG------------------KIF------KIL-----PDEE---SIQEEISKATVT-----LAGSR-------------------KG-------------------------VM--DRPITLQVKRS…
	KAJ7294545.1	--------G---IQLPTIVVVGD----Q----------------SHGKSSVLE-----S---LA-EIT-LPRR---QGIATRVPL---------ILR---L---QS-CK-----------------------------------------------------------------------VA-S---EQ---S-ITI--------------------------------E----------------Y------------------------LNV------------------KD--------EI-----KSEE---LIEAAIDEATNV-----LAGPR-------------------KD-------------------------VR--DTPISLHVRKL…
	XP_024380180.1	-------EN---VNIPTIVVVGD----Q----------------SSGKSSVLE-----S---LA-GIT-LPRG---QGIATRVPL---------ILR---L---QS-CL-----------------------------------------------------------------------SE-Q---DS---K-ILM--------------------------------E----------------Y------------------------GSV------------------KE-------MRI-----NSED---DIEAAINAATDD-----LAGSN-------------------KN-------------------------IR--DTPILLHIRKP…
	XP_024367947.1	-------EN---VNIPTIVVVGD----Q----------------SSGKSSVLE-----S---LA-GIT-LPRG---QGIATRVPL---------ILR---L---QS-CL-----------------------------------------------------------------------SE-Q---DS---K-ILM--------------------------------E----------------Y------------------------ENV------------------KE-------MRI-----NSED---DIEAAINAATDD-----LAGSN-------------------KN-------------------------IR--NTPISLHIRKP…
	KAG0619429.1	--------N---VQLPTIVVVGD----Q----------------SSGKSSVLE-----S---LA-GIT-LPRG---QGIATRVPL---------ILR---L---QS-CD-----------------------------------------------------------------------ST-E---ES---L-IRM--------------------------------D----------------Y------------------------GNV------------------KD-------REI-----DGEE---QIEAAINEATNV-----LAGGN-------------------KD-------------------------VK--DTPISLHIRKP…
	KAG0561847.1	--------N---IQLPTIVVVGD----Q----------------SSGKSSVLE-----S---LA-GIT-LPRG---QGIATRVPL---------VLR---L---QS-C------------------------------------------------------------------------QL-E---ES---I-IKM--------------------------------D----------------Y------------------------GNV------------------KD-------QEI-----SGEE---QIEAAINAATNA-----LAGSG-------------------KG-------------------------VK--DSPIQLLIRKP…
	KAH9290598.1	--------G---IHLPTIVVVGD----Q----------------SSGKSSVLE-----S---LS-GID-LPRG---QGICTRVPL---------IMR---L---QN-ST-----------------------------------------------------------------------E--E---YS---V-ISV--------------------------------E----------------Y-------------------------KD------------------RK--------LS-----INEH---QIVDTINLVTEE-----IAGRN-------------------KG-------------------------IS--DDPITLHVRKK…
	KAH9320939.1	--------G---IQLPSIVVVGD----Q----------------SSGKSSVLE-----S---LA-GIK-LPRG---QGICTRVPL---------VMR---L---QS-CA-----------------------------------------------------------------------EE-S---EE---E-ISI--------------------------------E----------------F-------------------------NG------------------VE--------KF-----IQES---DITSSIDTATQE-----IAGNG-------------------KG-------------------------IS--HTPITLHVTKV…
	KAF8079489.1	-------EG---IQLPTIVVVGD----Q----------------SSGKSSVLE-----S---LA-GIS-LPRG---QGICTRVPL---------VMR---L---QG-SA-----------------------------------------------------------------------S--S---EP---E-IWL--------------------------------E----------------Y-------------------------SD------------------NV--------VP-----TDEE---HIAEAISAATDV-----IAGSH-------------------KG-------------------------VS--DAPLTLHVKKA…
	OAP13353.1	------------IQLPTIVVVGD----Q----------------SSGKSSVLE-----S---LA-GIS-LPRG---QGICTRVPL---------VMR---L---QR-RR-----------------------------------------------------------------------S--P---EP---E-IWL--------------------------------E----------------Y-------------------------GD------------------KI--------VP-----TDEE---HIAQTICAATDV-----IAGM--------------------------------------------------------------…
	OAP19580.1	------------IQLPTIVVVGD----Q----------------SSGKSSVLE-----S---LA-GIN-LPRG---QGICTRVPL---------VMR---L---QR-SS-----------------------------------------------------------------------S--P---EP---E-IWL--------------------------------E----------------Y-------------------------SD------------------KV--------VP-----TDEE---HVAEAICAATDV-----IAGK--------------------------------------------------------------…
	OAP13972.1	------------IQLPTIVVVGD----Q----------------SSGKSSVLD-----S---LA-GIS-LPRG---QGICTRVPL---------VMR---L---QR-SS-----------------------------------------------------------------------S--P---VP---E-IWL--------------------------------E----------------Y-------------------------SD------------------KI--------VP-----TDEE---HIAEAICAATDV-----IAGK--------------------------------------------------------------…
	XP_038984915.1	-------EG---IELPTIVVVGD----Q----------------SSGKSSVLE-----S---LA-GIS-LPRG---QGICTRVPL---------IMR---L---QD-DP-----------------------------------------------------------------------SL-S---QP---Q-LQL--------------------------------E----------------Y-------------------------KD------------------KA--------IH-----TSED---GIADAINSATDD-----IAGSG-------------------KG-------------------------IS--NAPLTLVVRKR…
	KAF8391993.1	-------EG---IELPTIVVVGD----Q----------------SSGKSSVLE-----S---LA-GIS-LPRG---QGICTRVPL---------IMR---L---QH-HS-----------------------------------------------------------------------T--P---SP---E-LHL--------------------------------E----------------Y-------------------------HN------------------KI--------IP-----TNET---HVAEAINMATNE-----IAGNG-------------------KG-------------------------IS--NTPLTLVVKKK…
	XP_058079501.1	-------EG---IELPTIVVVGD----Q----------------SSGKSSVIE-----S---LA-GIS-LPRG---QGICTRVPL---------IMC---L---QN-VP-----------------------------------------------------------------------T--D---KP---Q-MHL--------------------------------E----------------Y-------------------------QG------------------KI--------VL-----TSEN---QISDSISMATDE-----IAGNG-------------------KG-------------------------IS--NIPLTLVVKKK…
	KAF5727250.1	-------EG---IQLPTIVVVGD----Q----------------SSGKSSVLE-----S---LA-GIS-LPRG---QGICTRVPL---------VMR---L---QH-HH-----------------------------------------------------------------------I--P---EP---E-LYL--------------------------------E----------------F-------------------------NG------------------KT--------VQ-----TTES---RISEAINLATDE-----IAGNG-------------------KG-------------------------VS--NTPLTLVVKKH…
	XP_002303204.3	--------G---IQLPTIVVVGD----Q----------------SSGKSSVLE-----S---LA-GIS-LPRG---QGICTRVPL---------IMR---L---QH-HT-----------------------------------------------------------------------A--P---EP---E-LSL--------------------------------E----------------F-------------------------NG------------------KT--------VP-----TSEA---KIANAISLATDE-----IAGNA-------------------KG-------------------------IS--NTPLTLVVKKN…
	KAK1401877.1	-------EG---IQLPTIVVVGD----Q----------------SSGKSSVLE-----S---LA-GIS-LPRG---QGICTRVPL---------IMR---L---HH-HS-----------------------------------------------------------------------K--P---ES---E-LHL--------------------------------E----------------Y-------------------------CG------------------KV--------VS-----TDEL---KIAESINMATAE-----IAGDG-------------------KG-------------------------IS--HTPLTLVVKKN…
	XP_002297993.1	------------IQLPTIVVVGD----Q----------------SSGKSSVLE-----S---LA-GIS-LPRG---QGICTRVPL---------IMR---L---QH-HT-----------------------------------------------------------------------S--L---IP---E-MFL--------------------------------E----------------F-------------------------NG------------------KT--------TQ-----TDEA---NVADDINIATEE-----IAGSG-------------------KG-------------------------IS--DAPLTLVIKKN…
	XP_024439231.1	------------IQLPTIVVVGD----Q----------------SSGKSSVLE-----S---LA-CIN-LPRG---DGICTRVPL---------IVR---L---KH-HP-----------------------------------------------------------------------S--L---VP---E-IFL--------------------------------Q----------------F-------------------------NG------------------KT--------VP-----TDEA---HVADAINLVTDE-----IAGNG-------------------KG-------------------------IS--NTELTLVVKKN…
	KAH0683503.1	-------EG---IQLPTIVVVGD----Q----------------SSGKSSVLE-----S---LA-GIS-LPRG---QGICTRVPL---------VMR---L---KN-DP-----------------------------------------------------------------------NI-T---AP---N-LQL--------------------------------E----------------Y-------------------------NN------------------KS--------LP-----VDEI---GIADAIILATDE-----IAGHG-------------------KG-------------------------IS--NNPLTLVVKKN…
	PWZ56863.1	--------G---IQLPTIVVVGD----Q----------------SSGKSSVLE-----S---LA-GIS-LPRG---QGICTRVPL---------VMR---L---QD-DP-----------------------------------------------------------------------SA-D---SP---K-LQL--------------------------------E----------------Y------------------------SNG------------------RV--------VT-----TTEA---DVADAINAATAE-----IAGSG-------------------KG-------------------------IS--DAPITLVVRKR…
	PWZ56864.1	--------G---IQLPTIVVVGD----Q----------------SSGKSSVLE-----S---LA-GIS-LPRG---QGICTRVPL---------VMR---L---QG-DP-----------------------------------------------------------------------ST-D---SP---K-LQL--------------------------------E----------------Y------------------------SNG------------------RV--------VT-----TTEA---KVADAINAATAE-----IAGSG-------------------KG-------------------------IS--DAPITLVVRKS…
	KAH9291961.1	--------G---IQLPYIVVVGD----Q----------------SSGKSSVLE-----C---LT-GIS-LPRG---VGICTRVPL---------IMR---L---QN-SS-----------------------------------------------------------------------E--Q---DS---E-IVV--------------------------------E----------------Y-------------------------ND------------------TV--------EH-----IIES---QITERIDSITKE-----IAGTN-------------------KG-------------------------IS--HVPIRLNVKKM…
	KAH9325151.1	------------IQLLSIVVVGD----Q----------------SSGKSSMLR-----S---LA-GIN-LPKG---QWICTRVPL---------IMR---L---QI-SK-----------------------------------------------------------------------S--Q---ET---E-ITI--------------------------------E----------------Y-------------------------SG------------------VK--------NN-----IFEY---KIIEALNAATDE-----IAGVG-------------------KG-------------------------IS--DTPITLNVSKS…
	KAH9300179.1	-------------NCLVLLL---------------------------------------------------------WETSRLE------------------------------------------------------------------------------------------------------------------------------------------------------------------------------------------------------------------------------------------------------------PG-------------------RS-------------------------IN--DTPITLNVGKS…
	KAH9314974.1	--------------------------------------------------------------------------------------------------------------------------------------------------------------------------------------------------------------------------------------------------------------------------------------------------------------------------------ALNAATNE-----FAGAG-------------------KS-------------------------IS--DTPITLNVSKS…
	EFJ22917.1	------------IKLPTIVVVGD----Q----------------SSGKSSVLE-----S---LA-QVD-LPRG---QGVVTRVPL---------VLR---L---QN-TS-----------------------------------------------------------------------VTDQ---SH---Q-VVI--------------------------------Q----------------Y-------------------------GG------------------KK--------RV-----IEEA---EISAAVVEATIE-----LAGD--------------------KH-------------------------IV--NKPISLHITKP…
	CAG9460856.1	------------DKLPTIVVTGD----Q----------------SAGKSSVLE-----S---LS-GIA-FPVG---DGIVTRLPC---------QVA---L---RE-GP-----------------------------------------------------------------------AF-R---AV---C-TPP--------------------------------E----------------G-------------------------HG------------------EA-------VTL-----TDPK---AVTKWIEDTTAA-----VAGDK-------------------KG-------------------------VL--DKPLSIKVERE…
	KAK3283006.1	--------QD--IPIPQIAVMGD----Q----------------SSGKSSVLE-----A---LS-GVH-FPRG---TGLVTKCAV---------EVR---M---KR-LQP------------------------------------------------------------------------NE---DW---N-ASV--------SLSW---------------------------------------D--------------------RP-QP------------------SEA------GVA-----TTPN---EVGEKISKLTEV---LLRARGN-------------------RA------------------------TFEP-EHRIQVELKSP…
	GHP04420.1	--------QDA-IAIPQIAVMGD----Q----------------SSGKSSVLE-----A---IS-GVP-FPRG---KGLVTKCAT---------QVI---M---RT-APK------------------------------------------------------------------------GS---PW---S-AVT--------SVRWADG-----------------T----------------TEH--------------------DQ-QP------------------EEA------GVI-----ASPE---EVAGVIERLTQV---LLKKSGH-------------------QK------------------------SFS--EHSIIIKLSSP…
	'KAJ3066410.1'	--------DKY-VELPQIAVMGD----T----------------SSGKSSVLS-----A---IS-GIT-FPSS---SELTTRCPT---------QLI---L---SE-AE------------------------------------------------------------------------------EF---S-GTV--------RLM---------------------R----------------FKP--------------------QEGEI------------------LES------TTL-----SSPA---DITGEIERLTKQ-----IVSEQ-------------------QL-------------------------IS--DDAIIIEVRGP…
	KAI9324922.1	--------DRY-VELPQIATMGD----T----------------SSGKSSVLS-----A---IS-GIT-FPSS---SELTTRCPT---------QLI---L---SQ-SE------------------------------------------------------------------------------TF---S-GSV--------RLQ---------------------R----------------FKPQ-------------------QNEEP------------------PET------KTL-----TNAN---EIEHEIERLTRQ-----LVQEN-------------------QS-------------------------IS--DDSIIINVSGP…
	KAI8836453.1	--------DKY-IELPQIAVMGD----T----------------SSGKSSVLS-----A---IS-GIE-FPSS---DTLTTRCPT---------QIV---L---SE-AD------------------------------------------------------------------------------KF---S-GTV--------CLV---------------------R----------------FGSG-------------------IS---------------------SHL------THL-----KNRN---EITTEIARLTQV-----IRDEG-------------------QT-------------------------IS--DDAIVIEVRGP…
	KAJ3350919.1	--------DQY-VELPQIAVMGD----T----------------SSGKSSVLS-----A---IS-GIE-FPSH---AELTTRCPT---------QLV---L---ST-AE------------------------------------------------------------------------------AF---T-CTV--------CII---------------------R----------------VKN--------------------SKASS------------------PPS------LKL-----KEPG---EIRGAITELTKI-----IIDDG-------------------PA-------------------------IS--EDMISIEVSGP…
	KAI8587516.1	--------GQD-VSLPQLVVAGD----Q----------------SSGKSSLLE-----S---LS-GIS-FPKA---AELCTTFPT---------QIV---M---RT-K---------------------------------------------------------------------------K---TW---E-ARV--------YTVPE-------------------------------------------------------------IAN------------------FPA------TNC-----ASKV---AVQNIIQFIKRD---VLKATAG----------------------------------------------VS--ETVLVIELGSP…
	XP_047808890.1	--------QDM-VSLPQIAVVGD----Q----------------SSGKSTLLE-----Y---IS-GVT-FPKD---AGMCTCFAT---------EVS---M---RP-S---------------------------------------------------------------------------T---QF---S-ARVF------INHQPD-SRI---------------------------------------------------------------------------------------KQP-----RSPE---DVAGVIQQAKKL---FVEASGQ-------------------KA-------------------------IY--DDILTVELNGP…
	KXS17655.1	--------NHL-ISLPQIAVVGD----Q----------------SAGKSSLLE-----A---IS-GIS-FPKD---KEMCTTFAT---------QIV---M---AK-G---------------------------------------------------------------------------A---SF---A-AKV--------TIDPDPSNI-----------------------------------------------------------S------------------VGL------PVP-----KSPL---DVAAVIEEAKNL---MSEGNSN-------------------LI-------------------------IA--DKILTIELTGP…
	XP_021869222.1	--------GAE-VELPQLVVVGN----Q----------------SSGKSSVLE-----A---LT-GIP-FPRD---DGLCTRFAT---------RIT---F---RR-A---------------------------------------------------------------------------L---ET---R-YQA--------KIVPDKLSS---------------K----------------EHQ--------------------DKCQQ------------------WGQ-------EL-----ESFDL-FQIADLMKKVRTV---MGVSDKT-------------------SDSTYPAG-----------------SAFS--NDVLSLEITGP…
	TVY17522.1	--------GDY-IDLPQVVVVGD----Q----------------SSGKSSVLE-----G---LT-NLP-FPRD---SGLCTKFVT---------KIT---F---RR-S---------------------------------------------------------------------------P---MT---R-IAI--------TIIPAKNSS---------------T----------------EHV--------------------EHVRG------------------WAK------ADL-----RSLDE-KTFADIMKEVHTV---MGLSEQV-------------------DGMTPP--------------------TFS--DDVLSLEVCGP…
	OLL24579.1	--------NSV-ISLPQIVVCGD----Q----------------SSGKSSVLE-----A---LT-QIP-FPRS---DGLCTKFAT---------QVI---L---RR-A---------------------------------------------------------------------------S---KT---S-VRV--------QIIPDCKRP---------------E----------------AEQ--------------------RALQS------------------VD-------IKL-----KKLE---DMTILIEEASKH---MGVQSSS-------------------STS-----------------------TFS--SDILSIEVSGP…
	KAI9096888.1	--------SEY-VSLPQLVVCGD----Q----------------SAGKSSVLE-----A---IT-EVP-FPQN---QGTCTRFAT---------QIV---L---RR-S---------------------------------------------------------------------------V---VT---E-AIV--------TIIPESRRT---------------D----------------NEV--------------------AKFAQ------------------FK-------KKI-----EDLK---DLPSIITEAEAL---ILFSNNV-------------------RTK------------------------FS--KDVLNVEISGP…
	RSH87279.1	--------DSV-LSLPQIVVCGD----Q----------------SSGKSSLLE-----A---LT-EIP-FPRN---DNLCTRFAT---------EIS---L---RR-E---------------------------------------------------------------------------S---ES---S-LTI--------RIIPAHSRP---------------Q----------------EEQ--------------------KRLER------------------FS-------EVI-----TDFE---DLPAVMDKAMQE---LGISEGT-------------------GA-------------------------FA--KDTLSVEIQGP…
	XP_041144356.1	--------SHY-ISLPQIIVCGD----Q----------------SSGKSSVLE-----A---IS-GVS-FPVK---SNLCTRFPT---------ELV---L---RK-S---------------------------------------------------------------------------S---HI---G-VKV--------SIVPHRSRS---------------H----------------VEQ--------------------DALSR------------------FH-------EEL-----ESFE---GLPTLIENAKAA---MGIFTHG-------------------KA-------------------------FS--NDLLRVEVSGP…
	KAJ5704467.1	--------SHY-VSLPQIIVCGD----Q----------------SSGKSSVLE-----A---IS-GVS-FPVK---SSLCTRFPT---------ELV---L---RK-N---------------------------------------------------------------------------S---QV---G-VRV--------SIVPHQSRS---------------D----------------AEQ--------------------HSLGS------------------FC-------EQL-----DGFD---GLANLIENAKAA---MGISTHG-------------------KA-------------------------FS--NDLLRVEVSGP…
	MCJ1392161.1	--------SHY-VSLPQIIVCGD----Q----------------SSGKSSVLE-----A---IS-GVS-FPVK---SNLSTRFPT---------ELV---L---RK-T---------------------------------------------------------------------------S---QI---S-VSV--------SIVPHQARS---------------E----------------SER--------------------LILSS------------------FH-------EEL-----EGFE---GLPSLIENAKSA---MGISTLG-------------------KA-------------------------FS--KDLLRVEISGP…
	KAI9774215.1	--------SHY-VSLPQIIVCGD----Q----------------SSGKSSVLE-----A---IS-GVS-FPIK---SNLCTRFPT---------ELV---L---RK-T---------------------------------------------------------------------------S---QI---G-VSV--------SIVPHQSRS---------------E----------------SEQ--------------------HTLSS------------------FH-------EEL-----DGFE---GLPALIENAKAV---MGISTHG-------------------KA-------------------------FS--KDLLRVEVSGP…
	XP_002543522.1	--------SHY-ISLPQIIVCGD----Q----------------SSGKSSVLE-----A---IS-GVA-FPVK---SNLCTRFPT---------ELV---L---RK-S---------------------------------------------------------------------------P---EV---H-VSV--------SIVPHRSRS---------------E----------------SEQ--------------------HSLES------------------FR-------EDL-----DSFE---GLPELIENVKTA---LGISTHG-------------------RA-------------------------FS--NDILRIEISGP…
	XP_746402.1	------------ISLPQIIVCGD----Q----------------SSGKSSVLE-----A---IS-GVS-FPIR---SSLCTRFPT---------ELV---L---RK-S---------------------------------------------------------------------------S---QV---G-VCV--------SIVPHRSRS---------------E----------------SER--------------------EALAQ------------------FH-------EEL-----DSFE---GLPQLIENAKSA---MGIYTNA-------------------KS-------------------------FS--NDLLRVEVSGP…
	XP_751069.1	------------VELPQLIVCGN----Q----------------SSGKSSVLE-----A---IS-RVR-FPAK---SNVCTRFAT---------EVI---L---RR-N---------------------------------------------------------------------------A---AF---SKIKV--------SIEPGPSRT--------------DE----------------DER--------------------RRLRS------------------FTY------EDF-----SNGD---DLPPLIEKAKVH---MGITESV-------------------NTG------------------------FS--DDVLKVEISGP…
	XP_026607910.1	--------GEV-VALPQLAVCGD----Q----------------SAGKSSVLE-----A---IT-GIP-FPQQ---DGLCTRFPT---------EIT---L---RH-S---------------------------------------------------------------------------E---AT---QSITIF------ASIRPHSVRS---------------R----------------KEK--------------------DYLAS------------------YQ-------KTL-----GAIS---ELPSIIADASKL---MGIRGYG-------------------GQKNGP--------------------AFA--ADVLRIEITGP…
	XP_748757.2	------------ISLPQLVVSGD----Q----------------SSGKSSVLT-----A---VT-GFS-FPRR---EGTCTRFAT---------EII---L---RH-S---------------------------------------------------------------------------K---ET---ETIIT-------ASIIPSLSRH---------------D----------------GSE--------------------EALKR------------------FK-------KVL-----KSTE---ELPSVIHEASVA---MGIRGYS-------------------DSDDSP--------------------AFT--ADVLRIEVVGD…
	XP_040633937.1	--------GDH-VALPQLVVCGD----Q----------------SAGKSSVLE-----G---IS-GIP-FPRQ---DGLCTRFAT---------EII---L---RH-----------------------------------------------------------------------------E---PG---EQRAT-------AMIIPHVSRT---------------D----------------EEK--------------------SSLGA------------------FH-------RNI-----SDFT---ELPIIVEEARSI---MDIHGHG-------------------IGSNAS--------------------AFS--ADVLRLELVGS…
	XP_043140374.1	--------GDH-IALPQLVVCGD----Q----------------SAGKSSVLE-----G---IS-GIP-FPRQ---DGVCTRFAT---------EII---L---RH-----------------------------------------------------------------------------E---PN---DQRNT-------ATIIPHMSRA---------------E----------------DEK--------------------VRLSA------------------FH-------RDI-----NDLV---NLPGIVDEAARL---MGVQGAN-------------------DSTDAP--------------------TFA--ADVLRLEVVGD…
	XP_754266.1	------------IALPQLVVCGD----Q----------------SAGKSSVLE-----G---IT-GIP-FPRQ---DGVCTRFAT---------EII---L---RH-----------------------------------------------------------------------------E---PN---HRRNT-------ATILPHISRT---------------E----------------EEK--------------------AKLSA------------------FR-------REV-----SDLA---QLPGIIEEAARL---MGVQGMN-------------------DLADAP--------------------TFA--ADVLRLEIVGD…
	KAF9951223.1	--------NHV-LSVPQIAIVGD----Q----------------SSGKSSVLE-----A---FT-QLS-FPRD---KGMCTRFAT---------QVN---L---CR-DL---------------------------------------------------T-------------------LDKD---TL---S-ARI--------------------------------D----------------DE------------------------DS------------------FN-------ERW-----KTFQV-DQFYAVIKEAVSL---LCGTS-----------------------------------------------DIS--DKVLELTLSGP…
	GAX85982.1	---RQLGVSND-IKLPTLVTAGN----Q----------------SSGKSSVVE-----A---IA-GIP-LPRS---SGTCTRCPT---------EVR---M---RS-------------------------------------------------------------------------------------------------------------------------------------------------------------------------------------------------------------------------VHQVVRLTLTDVDQK---------------KP--KEPEHSRS------FLEL--PTEYQLEFT--RNSVVLEIEGA…
	XP_042923301.1	------------LKVPALVIAGD----Q----------------SSGKSSVVE-----A---IA-GVP-LPRS---DGTCTRCPT---------EVR---M---RT-HG-----------------------AP---------------------------------------------GEGGSA--VW---Q-CRI--------KVVR--------------------N----------------FDS--------------------TGKPLAP-----------GEAHEKLF------CTV-----TDKA---HITACISAAQAVLLNPTVVGDAVADGAERFVPLLSAAEPGGRAPEASSA------MRGLGDAAGYELQFT--ANKVVLEIVGA…
	XP_042924848.1	------------LQVPTLVIAGD----Q----------------SSGKSSVVE-----A---SA-GVP-LPRS---DGTCTRCPT---------EVR---M---RT-TQQLPAATGVCGGSALSAAAASSPPGPHSGEDGEDDEDDEDEEDEE-------DD-AVVNNAAGLPPGTTRGGGGGSSASAW---Q-CRI--------KLCR--------------------E----------------FDS--------------------DGVRLAT------------KPPEQPF------CVV-----RDKA---HIATCVLAAQAVLLNPRAVEDT-PGGAGAFVPLLSSAQP-GRQPAAAAK------LLALRDASHYELPFT--PNKVVLEIDGA…
	KAG2488600.1	--LRALGVGSA-LQLPALVIAGD----Q----------------SSGKSSVVE-----A---IA-GVS-LPRS---DGTCTRCPT---------EVR---L---RT-HA-----------------------GP---------------------------------DANGDSP-----MPDGDV--PW---T-CRI--------KLHR--------------------E----------------YDS--------------------DGHPLTE------------LPPEELF------ATL-----TNKA---HIAAFVTAAQAVLLNPRAADAA-PGGARAFVPDVSGDRP--RDPQPLRA---------LGHPTTYELSFT--ANKVVLEVDGA…
	XP_042924875.1	--MR--------TQAANADLASD---ME----------------SSGGGEDGS------------GME-----E--DGEGAANGA---------DGK-------RRP--------------------------------------------------------------------------------AW---R-CRI--------KLCR--------------------D----------------YDS--------------------EDKPLAE------------KPPEQPF------CVV-----RDKA---HIAACVSAAQAVLLNPRAVEAA-AGGPQAFVPELSSA----HSPSH--------------------------PNKVVLEIDGA…
	KAJ9515210.1	--LADFGAAHE-ISYPTIVVCGD----Q----------------SAGKSSIIQ-----R---IS-GID-LPRS---SGTCTRCPM---------EVRM-TL---SE----------------------------------------------------------------------------GGV--PW---S-CKI--------KI----------------------R----------------REW--------------------DDGKRKTLS---------KVSWEDFG------APL-----LDKE---AVGPAVSRAQKA-----VLNPG-------------------KGYASFVD------PTSPILADADELGFS--RNVVVLEIQGA…
	KAI3646081.1	------------LNLPGIVVCGN----Q----------------SSGKSSLIE-----A---IS-RVP-LPRA---AGTCTRCPF---------ECR---L---SE----------------------------------------------------------------------------SKN--PW---S-CKV--------ML----------------------R----------------YEV--------------------DA-KGQAL-----------------------------------------------TLKA-----VLNPG-------------------LEAQQFLT-------DTNWEKIEDQQKFT--ENVVCLTIEGE…
	OAJ38670.1	------------LSLPTLVVCGN----Q----------------SVGKSSLVE-----A---IC-GIT-LPKA---AGTCTRCVT---------EVR---L---SE-YSDV---------------------GPVDSVRKKSVAGDRNSTESTITQGVYIDALDTVSSGSVPSAFHIDGHEKESS--TW---S-CTI--------TL----------------------R----------------FEY--------------------DE-AGIPLR---------SIREVLFG------PPL-----VEKS---LVALAVRRAQKA-----LLNPT-------------------LDPSVFLTHIFTDNDQSNSDTKSNQLKFT--KNIVCLDIQGA…
	XP_006461472.1	------------IDLPQIAVVGN----Q----------------SAGKSSLIE-----S---IS-GIT-LPRA---SGTCTRCPT---------ECR---L---SY----------------------------------------------------------------------------SSQ--PW---K-CVV--------SL----------------------R----------------ITT--------------------DR-SGQPLG---------QSRNETFG------STI-----YDKK---EVDDRIRRAQLA-----ILNPD-------------------KPAKSFLN------DDEPSLMEGNFLTFS--KNCVSLAISGP…
	XP_006461433.1	------------IDLPQIAVIGS----Q----------------SAGKSSLIE-----S---IS-GIT-LPRA---AGTCTRCPT---------ECR---L---SY----------------------------------------------------------------------------SPL--PW---K-CTV--------HL----------------------R----------------FTT--------------------DG-NGTPLG---------QSRNEIFG------PTI-----YEKS---EVEERIRRAQRA-----ILNPG-------------------KPTKLFLE------DDDEMSGEAE-LSFS--NNCVSLQISGP…
	XP_006457072.1	------------FDLPKIVVIGN----Q----------------SAGKSSLIE-----A---VT-GIN-VPRD---SGTCTRCPM---------ECS---M---SS-DTR-----------------------------------------------------------------------------SW---S-CTISLRSGTSTSIPPTSPRVL-----RSTRGTSIAS----------------ASS--------------------TASAGVTPTPARASTGVRNITTQSFG------PTI-----TDKS---QVELWLRRAQGA-----ILSTD-----------ADKSQWLNKSAEEIRQAI---------QNKTGMRDFT--EDTIVVDIQDP…
	XP_750654.1	------------IALPKICVIGD----Q----------------STGKSSLIE-----G---MS-QIK-VPRS---AGTCTRCPM---------EIN---L---SE-GE---------------------P---------------------------------------------------GQ---DW---N-CRI--------FLSR--------------------K----------------YIF--------------------DGSRKVTKLPKKSQPLGPWIEQDQED------EHF-----TDVRDKDGVQAAIKWAQLA-----ILNPGRPS---------TDYQPGHNGDTDESYC---------------QVKFS--PNVVRLDISAP…
	PAA68234.1	------------DHLPRVVVIGD----Q----------------SSGKTSVLE-----A---VA-RARLFPRGA--GEMMTRAPV---------QVT---L---------------------------------------------------------------------------------ADG--PY---HVARF--------------------------------K----------------DDP-------------------------------------------DRE------FDL-----TKESELAALRDAIERRMRA-----AVRSS-------------------GP----------------------DAAVS--TEAIPLSVQGP…
	PAA87312.1	------------DHLPRVVVVGD----Q----------------SSGKTSVLE-----M---IA-KARIFPRGA--GEMMTRAPV---------QVT---L---------------------------------------------------------------------------------AEG--PY---HVARF--------------------------------K----------------DNP-------------------------------------------SRE------YDL-----TQESELAALRDTIERRMRS-----VVQSG-------------------G-------------------------TVS--AETISLSVQGP…
	XP_002602331.1	------------DELPRVVVVGD----Q----------------SAGKTSVLE-----M---VA-QARIFPRGA--GEMMTRAPV---------KVT---L---------------------------------------------------------------------------------SEG--PH---HIAMF--------------------------------K----------------DS--------------------------------------------DRE------FDL-----TKESELEALRREVEIRMKA-----SVRPG-------------------Q-------------------------TVS--METIAMSVKGP…
	XP_019637857.1	------------DELPRVVVVGD----Q----------------SAGKTSVLE-----M---VA-QARIFPRGA--GEMMTRAPV---------KVT---L---------------------------------------------------------------------------------SEG--PH---HIAMF--------------------------------K----------------DS--------------------------------------------DRE------FDL-----TKESELEALRREVEIRMKA-----SVRPG-------------------Q-------------------------TVS--METISMSVKGP…
	XP_006813643.1	------------DHLPRVVVVGD----Q----------------SSGKTSVLE-----M---IA-QARIFPRGS--GEMMTRTPV---------KVT---L---------------------------------------------------------------------------------SEG--PY---HVAQF--------------------------------K----------------DS--------------------------------------------NKE------YDL-----SKESELQSLRQEIELRMKN-----RVKKG-------------------Q-------------------------TVS--NDTISLSVRGP…
	XP_030843280.1	------------DHLPRVVVVGD----Q----------------SAGKTSVLE-----M---IA-QARIFPRGA--GQMMTRAPV---------KVT---L---------------------------------------------------------------------------------SEG--PN---HIAQF--------------------------------K----------------DS--------------------------------------------GKE------FDL-----TKESELKALRQEIEARMKG-----SVKEG-------------------Q-------------------------TIS--PEVISLSVRGP…
	XP_018667792.1	------------DHLPRVVVVGD----Q----------------SAGKTSVLE-----M---IA-QARIFPRGS--GEMMTRAPV---------KVT---L---------------------------------------------------------------------------------SEG--PN---HVAQF--------------------------------R----------------DS--------------------------------------------SRE------FDL-----SKEEELKSLRHEIELRMKS-----SCSDG-------------------K-------------------------TVS--NDTISLTVKGP…
	XP_032818114.1	------------DQLPRVVVVGD----Q----------------SSGKTSVLE-----M---IA-QARIFPRGS--GEMMTRSPV---------KVT---L---------------------------------------------------------------------------------SEG--PH---HVAIF--------------------------------K----------------DS--------------------------------------------SRE------FDL-----TKEDDLAALRKEIEIRMKK-----SVKEG-------------------H-------------------------TVS--AETISLSVKGP…
	XP_021332524.1	------------DHLPRVVVVGD----Q----------------SAGKTSVLE-----M---IA-QARIFPRGS--GEMMTRSPV---------KVT---L---------------------------------------------------------------------------------SEG--PH---HVAMF--------------------------------K----------------DS--------------------------------------------SRE------FDL-----GKEEDLAALRHEIELRMRK-----SVKEG-------------------Q-------------------------TVS--PETISLSVKGP…
	XP_028587646.1	------------DHLPRVVVVGD----Q----------------SAGKTSVLE-----M---IA-QARIFPRGS--GEMMTRSPV---------KVT---L---------------------------------------------------------------------------------SEG--PH---HVAMF--------------------------------K----------------DS--------------------------------------------SRE------FDL-----TKEEDLAALRNEIEIRMRK-----SVSDG-------------------C-------------------------TVS--TETISLSVKGP…
	XP_025913835.1	------------DHLPRVVVVGD----Q----------------SAGKTSVLE-----M---IA-QARIFPRGS--GEMMTRSPV---------KVT---L---------------------------------------------------------------------------------SEG--PH---HVALF--------------------------------K----------------DS--------------------------------------------SRE------FDL-----TKEEDLAALRNEIEIRMRN-----SVKEG-------------------C-------------------------TVS--TETISLSVKGP…
	XP_023440724.1	------------DHLPRVVVVGD----Q----------------SAGKTSVLE-----M---IA-QARIFPRGS--GEMMTRSPV---------KVT---L---------------------------------------------------------------------------------SEG--PH---HVALF--------------------------------K----------------DS--------------------------------------------SRE------FDL-----TKEEDLAALRREIEIRMRK-----SVKEG-------------------C-------------------------TVS--PETISLNVKGP…
	XP_005873264.1	------------DHLPRVVVVGD----Q----------------SAGKTSVLE-----M---IA-QARIFPRGS--GEMMTRSPV---------KVT---L---------------------------------------------------------------------------------SEG--PH---HVALF--------------------------------K----------------DS--------------------------------------------SRE------FDL-----TKEEDLAALRHEIELRMRK-----NVKEG-------------------C-------------------------TVS--PETISLNVKGP…
	XP_006163024.2.2	------------DHLPRVVVVGD----Q----------------SAGKTSVLE-----M---IA-QARIFPRGS--GEMMTRSPV---------KVT---L---------------------------------------------------------------------------------SEG--PH---HVALF--------------------------------K----------------DS--------------------------------------------SRE------FDL-----TKEEDLAALRHEIELRMRK-----NVKEG-------------------C-------------------------TVS--PETISLNVKGP…
	NP_056375.2.2	------------DHLPRVVVVGD----Q----------------SAGKTSVLE-----M---IA-QARIFPRGS--GEMMTRSPV---------KVT---L---------------------------------------------------------------------------------SEG--PH---HVALF--------------------------------K----------------DS--------------------------------------------SRE------FDL-----TKEEDLAALRHEIELRMRK-----NVKEG-------------------C-------------------------TVS--PETISLNVKGP…
	NP_598513.1	------------DHLPRVVVVGD----Q----------------SAGKTSVLE-----M---IA-QARIFPRGS--GEMMTRSPV---------KVT---L---------------------------------------------------------------------------------SEG--PH---HVALF--------------------------------K----------------DS--------------------------------------------SRE------FDL-----TKEEDLAALRHEIELRMRK-----NVKEG-------------------C-------------------------TVS--PETISLNVKGP…
	XP_031757388.1	------------DHLPRVVVVGD----Q----------------SAGKTSVLE-----M---IA-QARIFPRGS--GEMMTRSPV---------KVT---L---------------------------------------------------------------------------------SEG--PH---HVAMF--------------------------------K----------------DS--------------------------------------------SRE------FDL-----SKETDLAALRNEIEVRMRK-----SVKNG-------------------Q-------------------------TVS--PETISLSVKGP…
	NP_495986.3.3	------------DNLPRVVVVGD----Q----------------SAGKTSVLE-----M---VA-QARIFPRGS--GEMMTRAPV---------KVT---L---------------------------------------------------------------------------------SEG--PY---HVAQF--------------------------------R----------------DS--------------------------------------------SRE------FDL-----TKETDLQQLRNETEVRMRN-----SVRDG-------------------K-------------------------TVS--NEVISLTVKGP…
	NP_610941.1	------------DHLPRVVVVGD----Q----------------SSGKTSVLE-----S---IA-KARIFPRGS--GEMMTRAPV---------KVT---L---------------------------------------------------------------------------------AEG--PY---HVAQF--------------------------------R----------------DS--------------------------------------------DRE------YDL-----TKESDLQDLRRDVEFRMKA-----SVRGG-------------------K-------------------------TVS--NEVIAMTVKGP…
	EFJ33653.1	-----------------VVTIGN---T-----------------GAGKSAVLN-----S---II-GYTVMPTG---ENGATRAPI---------VVE---L---ER-DQ-----------------------------------------------------------------------SEGK---GL---A-VMT-----------------------------------------------------------------------------------------------EGR------ARP-----SSAN---EIRLSLQSRISR-----IASSR-------------------SG----------------------R------PEEIRLRLRSS…
	EFJ28901.1	-----------------VVALGN---T-----------------GAGKSAVLN-----S---LI-GYAVLPTG---ENGATRAPV---------TID---L---EA-DD-----------------------------------------------------------------------SGNKR--GL---T-VQM-----------------------------------------------------------------------------------------------EGK------SMQ-----VSAT---DIRHSLQNKFGR-----M--ST-------------------GA----------------------V------KENIHLKLKCS…
	KAG0632288.1	-----------------VVTLGS---V-----------------GAGKSAVLN-----S---LM-GYPVLPTG---ENGATRAPI---------IIQ---M---QR-GS-----------------------------------------------------------------------SSTNR--GL---Y-VVL-----------------------------------------------------------------------------------------------DGR------TSN-----VTAS---DVRHSLQGRLKSW----TPNAR-------------------SG----------------------R------TEGIQLTLQSS…
	'KAG0555995.1'	-----------------VVALGS---V-----------------SAGKSAVLN-----S---LI-GHPVLPTG---ENGATRAPI---------ILD---M---ER-DK-----------------------------------------------------------------------SSSSR--GL---A-VVL-----------------------------------------------------------------------------------------------EGR------TQN-----VSAS---DVRHSLQGRLKN------ASSS-------------------KG----------------------R------TEGIRLTLRSA…
	XP_024391061.1	-----------------AIALGN---V-----------------SAGKSAVLN-----S---LI-GHPVLPTG---ENGATRAPI---------IID---M---ER-DK-----------------------------------------------------------------------SGRPG--GL---A-VVL-----------------------------------------------------------------------------------------------EGR------TQN-----VSAS---DIRHSLQGRLKS------VSSS-------------------KG----------------------R------GDGIRLTLRSN…
	XP_024368367.1	-----------------AIALGS---V-----------------SAGKSAVLN-----T---II-GHPVLPTG---ENGATRAPI---------IID---M---ER-DK-----------------------------------------------------------------------SGRPG--GL---A-VVL-----------------------------------------------------------------------------------------------EGR------TQN-----VSAS---DVRHSLQGRLKS------VSSS-------------------KS----------------------R------GDGIRLTLRSN…
	OAE31801.1	-----------------VVAVGH---I-----------------SAGKSAVLN-----S---LV-GYPVLPTG---ENGATRVPI---------IIE---M---KR-DE-----------------------------------------------------------------------SGNRK--GL---A-IQV-----------------------------------------------------------------------------------------------EGG----R-IQS-----VSAS---DLRHNLQGRLQK-----WTPNA-------------------KG----------------------R------PDEIKLRLVSS…
	KAI5073815.1	-----------------VVALGN---V-----------------GAGKSAVLN-----S---LT-GHPVLPTG---ENGATRVPI---------VID---M---ER-DE-----------------------------------------------------------------------GLNSK--QL---V-LQI-----------------------------------------------------------------------------------------------ESK------TQQ-----VSAS---SIRRSLQEKLTS-------ASE-------------------RG----------------------R------LDEIYLKLRSS…
	XP_008646219.1	-----------------AVALGN---V-----------------GAGKSAVLN-----S---LI-GHPVLPTG---ENGATRAPI---------VVD---L---AR-DP-----------------------------------------------------------------------GLSSK--SI---V-LQI-----------------------------------------------------------------------------------------------DSK------SQQ-----VSAS---ALRHSLQDRLSK---GASSGSG-------------------RS----------------------R------SDEIYLKLRTS…
	ACG47836.1	-----------------AVALGN---V-----------------GAGKSAVLN-----S---LI-GHPVLPTG---ENGATRAPI---------VVD---L---QR-EP-----------------------------------------------------------------------GLSSK--SI---V-LQI-----------------------------------------------------------------------------------------------DSK------SQQ-----VSAS---ALRHSLQDRLSR---GASGGSG-------------------RG----------------------R------VDEIYLKLRTS…
	'KAG7649995.1'	-----------------VVALGN---V-----------------GAGKSAVLN-----S---LI-GHPVLPTG---ENGATRAPI---------IID---L---SR-EE-----------------------------------------------------------------------SLSSK--AI---I-LQI-----------------------------------------------------------------------------------------------DNK------NQQ-----VSAS---ALRHSLQDRLSK------GASG-------------------RG-----------------------------RDEIYLKLRTS…
	'NP_172500.1'	-----------------VVALGN---V-----------------GAGKSAVLN-----S---LI-GHPVLPTG---ENGATRAPI---------IIE---L---SR-ES-----------------------------------------------------------------------SLSSK--AI---I-LQI-----------------------------------------------------------------------------------------------DNK------SQQ-----VSAS---ALRHSLQDRLSK------GASG-------------------KN-----------------------------RDEINLKLRTS…
	XP_006385192.1	-----------------VVALGN---V-----------------GAGKSAVLN-----S---LI-GHPVLPTG---ENGATRAPI---------SID---L---SR-DS-----------------------------------------------------------------------SVSSK--SI---I-LQI-----------------------------------------------------------------------------------------------DSK------NQQ-----VSAS---ALRHSLQERLSK------VSSG-------------------RS-----------------------------RDEIYLKLRTS…
	KAH9330549.1	-----------------VVALGN---V-----------------GAGKSAVLN-----S---LI-GHPLLPTG---ENGATRAPI---------IID---L---QR-DS-----------------------------------------------------------------------SVSSR--AI---F-LQI-----------------------------------------------------------------------------------------------ENK------TQQ-----VSAS---ALRHSLQDKLSK---GL--------------------------------------------------------GIPPMKLRTS…
	ONM04707.1	-----------------VVAIGN---V-----------------GAGKSAVLN-----G---LI-GHPVLPTG---ENGATRAPI---------CVE---L---QR-DA-----------------------------------------------------------------------SLSSK--AI---V-LQI-----------------------------------------------------------------------------------------------DSK------SQQ-----VSAS---SIRHSLQDRLSK---V----SG-------------------KG----------------------R------PDEITVKLCTS…
	XP_042918632.1	------------LAIPEIVAIGG----Q----------------SDGKSSLLE-----A---FL-GFRFNVRE---VEMGTRRPL---------IVQ---M---VH-DP-----------------------------------------------------------------------TAQE---PR-----CRL--------------------------------Q----------------EED-----------------------------------------SDEYG------PPI-----VPET---AVADAIQRRTEE-----HLRKM-------------------GG-----------------------IAVS--SKPIVMRAEYA…
	NP_001130364.1	------------LPIPEIVVIGG----Q----------------SDGKSSLLE-----A---LL-GFRFNVRE---VEMGTRRPL---------VLQ---M---VH-DP-----------------------------------------------------------------------TALE---PR-----CRF--------------------------------Q----------------EED-----------------------------------------SEEYG------SPM-----VVAT---AIADLIKQRTES-----HLRKI-------------------QA------------------------AVS--SKPIVMRAEYA…
	PWZ11893.1	------------LPIPEIVAIGG----Q----------------SDGKSSLLE-----A---LL-GFRFNVRE---VEMGTRRPL---------VLQ---M---VH-DP-----------------------------------------------------------------------TALE---PR-----CRF--------------------------------Q----------------EED-----------------------------------------SEEYG------SPM-----VLAT---AIADLIKQRTES-----HLRKI-------------------QA------------------------AVS--SKPIVMRAEYA…
	XP_002317496.2	------------LPIPEIVALGG----Q----------------SDGKSSLLE-----A---LL-GFRFNVRE---VEMGTRRPL---------ILQ---M---VH-DP-----------------------------------------------------------------------SALE---PR-----CRF--------------------------------Q----------------EED-----------------------------------------SEEYG------SSV-----VSST---TIADIIKSRTEV-----LLKRT-------------------KT------------------------AVS--SKPIVMRAEYA…
	AAF87857.1	------------LPIPEIVAIGG----Q----------------SDGKSSLLE-----A---LL-GFRFNVRE---VEMGTRRPL---------ILQ---M---VH-DL-----------------------------------------------------------------------SALE---PR-----CRF--------------------------------QISRIFFVELAILITDLDED-----------------------------------------SEEYG------SPI-----VSAT---AVADVIRSRTEA-----LLKKT-------------------KT------------------------AVS--PKPIVMRAEYA…
	KAI5058044.1	------------LPIPEIVALGG----Q----------------SDGKSSLLE-----A---LL-GFRFNIRE---VEMGTRRPL---------MIQ---M---VH-DA-----------------------------------------------------------------------SALE---PL-----CRL--------------------------------Q----------------DED-----------------------------------------SDDYG------PVI-----APAS---AVAEAIKLRTEE-----HLKKE-------------------RT------------------------AVS--SKPIVMRVEYA…
	EFJ18064.1	------------LSIPEIVAVGG----Q----------------SDGKSSLLE-----A---LL-GFRFNVRE---VEMGTRRPL---------VLQ---M---IH-EP-----------------------------------------------------------------------AAVD---PR-----CRL--------------------------------Q----------------HED-----------------------------------------DEEYG------PVI-----VPHY---AVAEAIKLRTEE-----HLKKI-------------------RA------------------------AVS--SKPIVMRVEYA…
	KAG0628798.1	------------LPIPEIVAVGG----Q----------------SDGKSSLLE-----A---LL-GFRFNVKE---VEMGTRRPL---------MLQ---M---IH-DP-----------------------------------------------------------------------EALE---PR-----CRL--------------------------------Q----------------DED-----------------------------------------ADDYG------PVI-----TPVS---SVADHIRIRTEG-----FLKKL-------------------GT------------------------AVS--AKPIVMRAEYA…
	PTQ33908.1	------------LPIPEIVAVGG----Q----------------SDGKSSLLE-----A---LL-GFRFNVRE---VEMGTRRPL---------MLQ---M---IH-DP-----------------------------------------------------------------------GALE---PR-----CRL--------------------------------Q----------------DED-----------------------------------------SDEYG------PAI-----VPAS---AVAEAIRSRTEL-----FLKRT-------------------GT------------------------AVA--SKPIVMRAEYA…
	KAH9322298.1	------------------------------------------------------------------------------------------------------------------------------------------------------------------------------------------------------------------------------------------------------DED-----------------------------------------SDDYG------APV-----ALAS---AVADAIKSRTEE-----HLKKI-------------------RA------------------------AVS--AKPIIMRAEYA…
	XP_009032466.1	------------FDVPSVVVIGA----Q----------------SSGKSALVE-----A---LM-GFQFNEVG---GGTRTRRPI---------ALQ---M---HY-NA-----------------------------------------------------------------------ACDE---PA-----CYI--------------------------------M----------------DERFS-------------GGEPVDGGAP----------------FERRA-------TL-----AEAR---RFIEEENRRLER-----DQHR----------------------------------------------SFE--AREIVMRVEYR…
	XP_042920073.1	------------FDAPAILVVGH----Q----------------TDGKSALVE-----G---LM-GFQFNSVG---GGTKTRRPI---------AIN---M---KY-NG-----------------------------------------------------------------------ACST---PA-----CFL--------------------------------K----------------LE---------------------DGVS-----------------EQEMS--------L-----AELQ---AYIDADNAALER-----E--Q----------------------------------------------RFA--AKEIVVRMEYK…
	PWZ44616.1	------------AAAPAVVVVGH----Q----------------TDGKSALVE-----A---LM-GFQFNHVG---GGTKTRRPV---------ALH---L---RF-NP-----------------------------------------------------------------------RCDE---PQ-----CRL--------------------------------L----------------SA---------------------TGDAE----------------EHDEAGVAARPMPL-----ADIQ---AYIEAENLRLEN-----DPCQ-----------------------------------------------FS--EKEIIIKVEYK…
	XP_002309632.3	------------FDAPAVLVVGH----Q----------------TDGKSALVE-----G---LM-GFQFNHVG---GGTKTRRPI---------TLH---M---KY-DP-----------------------------------------------------------------------ECEV---PT-----CHL--------------------------------V----------------SD---------------------DDPSF----------------AQEKS--------L-----HEIQ---AYIEYENMRLEK-----ESFQ-----------------------------------------------FS--AKEIIIRVEYK…
	NP_001189935.1	------------FEAPAVLVVGQ----Q----------------TDGKSALVE-----A---LM-GFQFNHVG---GGTKTRRPI---------TLH---M---KY-DP-----------------------------------------------------------------------QCQF---PL-----CHL--------------------------------G----------------SD---------------------DDPSV----------------SLPKS--------L-----SQIQ---AYIEAENMRLEQ-----EPCS----------------------------------------------PFS--AKEIIVKVQYK…
	EFJ19523.1	------------FEAPAILLVGH----Q----------------TDGKSALIE-----A---LM-GFQFNHVG---GGTKTRRPI---------TLH---M---KY-NA-----------------------------------------------------------------------ACSE---PL-----CYL--------------------------------M----------------TE---------------------DGLPR----------------EEERS--------L-----DDIQ---AHIESENLRLER-----DTHQ-----------------------------------------------FW--AKEIIIKIEYK…
	KAI5064281.1	------------FDAPAILVVGH----Q----------------TDGKSALVE-----A---LM-GFQFNHVG---GGTKTRRPI---------TLH---M---KY-NA-----------------------------------------------------------------------GCSE---PV-----CYL--------------------------------M----------------TD---------------------DKPPI----------------EEERS--------L-----EELQ---AFIEAENMRLEQ-----EACQ-----------------------------------------------FW--AKEIVVKIEYK…
	PTQ34556.1	------------FDAPAILVVGH----Q----------------TDGKSALVE-----A---LM-GFQFNHVG---GGTKTRRPI---------TLH---M---TY-NA-----------------------------------------------------------------------ECTE---PR-----CFL--------------------------------L----------------SE---------------------DAPPK----------------EEEKS--------L-----DDLQ---AYIESENMRLEL-----EPSQ-----------------------------------------------FW--AKEIVVKIEYK…
	KAH9308354.1	---------------------------------------------------------------------------------------------------------------------------------------------------------------------------------------------------------------------------------------------------------------------------------------------------------------------------------------------------------------------------------------------------------------…
	KAG0561482.1	------------FDAPAIVVVGH----Q----------------TDGKSALVE-----A---LM-GFQFNHVG---GGTKTRRPI---------TLH---M---KY-NA-----------------------------------------------------------------------MCAE---PR-----CYL--------------------------------I----------------TE---------------------DRPPR----------------EEEKS--------L-----EELQ---AYIEAENLRLER-----EVCQ-----------------------------------------------FW--EKEIILKIEYK…
	KAG0605142.1	------------FDAPAILVVGH----Q----------------TDGKSALVE-----A---LM-GFQFNHVG---GGTKTRRPI---------TLH---M---KY-NA-----------------------------------------------------------------------NCAQ---PR-----CFL--------------------------------I----------------SE---------------------DQPHR----------------EKEQS--------L-----EEIQ---AYIEAENKRLER-----EACQ-----------------------------------------------FS--AKEIILKIEYK…
	XP_042916771.1	---------------FLVAVVGE---F-----------------NSGKSSVIN-----A---LL-GRRYLAEGI--------LPT----TN---EIS--IL--------------------------------------------------------------------------------------KY---S---------------------------------------------------------------------------------------------------------------------------DTAPATSNPSQV----QLVQQ---------------------------------------------------SDGLYVRYLPA…
	EFJ26018.1	---------------FLLVVVGE---F-----------------NSGKSSVIN-----A---LL-GDRFLKQGV--------LPT----TN---EIT--LL--------------------------------------------------------------------------------------KY---S---------------------------------------------------------------------------------------------------------------------------DESYE--ERPA--------RH---------------------------------------------------PDGHLMRYLSA…
	KAG0631008.1	---------------FLSVVVGE---F-----------------NSGKSSIIN-----A---LL-GKRFLKEGV--------LPT----TN---EIT--LL--------------------------------------------------------------------------------------RH---A---------------------------------------------------------------------------------------------------------------------------NDGGNTEEREE--------RH---------------------------------------------------PDGHFLRFLPA…
	OAE29693.1	---------------FLLVIVGE---F-----------------NSGKSSVIN-----A---LL-GERFLKEGV--------LPT----TN---EIT--VL--------------------------------------------------------------------------------------RH---T---------------------------------------------------------------------------------------------------------------------------GEGDEGKERSE--------KH---------------------------------------------------PDGHFLRYLPA…
	KAH9315399.1	---------------FLLVIVGE---F-----------------NSGKSTVIN-----A---ML-GKRYLKEGV--------VPT----TN---EIS--VL--------------------------------------------------------------------------------------CY---S---------------------------------------------------------------------------------------------------------------------------GEGHDEEERSE--------RH---------------------------------------------------PNGYFIQYLPA…
	KAI5059498.1	---------------FLLMVVGE---F-----------------NSGKSSVIN-----A---LL-GKRYLPEGV--------LPT----TN---EIA--LL--------------------------------------------------------------------------------------KH---A---------------------------------------------------------------------------------------------------------------------------GNGFNDKERSE--------RH---------------------------------------------------PDGHFMYYLPA…
	CAD5311589.1	---------------FLMVIVGE---F-----------------NSGKSTVIN-----A---LL-GKRYLKEGV--------VPT----TN---EIT--FL--------------------------------------------------------------------------------------CY---S---------------------------------------------------------------------------------------------------------------------------DLESEEQQRCQ--------TH---------------------------------------------------PDGQYVCYLPA…
	XP_008649599.1	---------------FLLVIVGE---F-----------------NSGKSTFIN-----A---LL-GRQYLQEGV--------VPT----TN---EIT--LL--------------------------------------------------------------------------------------SY---S---------------------------------------------------------------------------------------------------------------------------EVESENFERCE--------RH---------------------------------------------------PDGQFMCYLSV…
	OUM66167.1	----------------KVLVMGE----T----------------NSGKTTFIN-----A---IV-GGEILFEN---RFPCKAPLC---------EIK--HS---SQ-NN------------------------------------------------------------------------DKE---EV---H-CFI-------------------------------------------------NER----------------------------------------------------CDI-----KSID---EFKTLIKDIEKK--------------------------------------------------------YEEKMPYDFYRIFYN…
	XP_001481516.1	----------------KVLITGD---L-----------------NAGKSTFCN-----A---LL-RRKVLPED---QQPCTSIFC---------EVL--DA---RE-NS------------------------------------------------------------------------GVE---EV---HAVHK--------DK----------------------Q----------------YDR-----------------------------------------NDEST------YDV-----YTLP---ELENIVIDNS---------------------------------------------------------------KYMQCKVYVK…
	XP_011392385.1	----------------KVLVTGD---L-----------------NAGKSTFVN-----A---LL-RRPLMPTD---QQPCTTVFC---------EVL--DA---SHLDS------------------------------------------------------------------------SAE---EV---HMLKP--------GF----------------------K----------------YNC-----------------------------------------NDDSS------FTR-----HSLA---EIEQIVAEAEQV---------------------------------------------------------SP-EDAPILKCYAH…
	XP_006462464.1	----------------KVLVTGD---L-----------------NAGKSTFVN-----A---LL-RREIMPVD---QQPCTTAFC---------EVH--DA---AE-NQ------------------------------------------------------------------------AKE---EV---HFLKE--------GV----------------------E----------------YNI-----------------------------------------NDEST------FTR-----GTIA---QLEEFVADNE--------------------------------------------------------------DTQQMIKVYLA…
	XP_006676761.1	----------------RVLVTGD---V-----------------NAGKSTFVN-----T---LL-RRQIVPDD---QEPCTALFV---------EVM--DP---QQ-NG------------------------------------------------------------------------GVE---EF---HAIKE--------NV----------------------D----------------YHP-----------------------------------------SDRSS------FTR-----FDLH---ELRSVVEINE--------------------------------------------------------------PEFSMIKVYCM…
	KXN69997.1	----------------KVLVTGD---L-----------------NSGKSTFVN-----A---LL-KRRVMPTD---QQPCTMLFV---------ETL--NV---KL-ND------------------------------------------------------------------------GVE---EA---HAIPV--------AA----------------------L----------------YDR-----------------------------------------TDPST------FVV-----IPME---DLERTVAEDY--------------------------------------------------------------KEYELVKVYAH…
	NP_009738.1	----------------KVFITGD---V-----------------NTGKSALCN-----S---LL-KQRLLPED---QLPCTNVFS---------EIL--EA---RE-ND------------------------------------------------------------------------GIE---EV---HAIPL--------NIA-------------PTLKEAIDM----------------YSI-----------------------------------------QNPKT------YEI-----HTLK---ELPDLVPQNG---------------------------------------------------------------KYALLKIYIK…
	KNE73082.1	----------------RILVTGD---L-----------------NSGKSSFVN-----A---LL-RRNVVPVD---QQPLTNVFV---------EVL--DA---RH-NTA---------------------------------------------------------------------RGQRE---EV---HLVRD--------GATILSSSQGGDDKSKRAVQPAAQK----------------RHP-----------------------------------------KHKAA------AHVDEADVYPLD---QLAHLVADPN---------------------------------------------------------------GYEMIKCFIS…
	KNE65701.1	----------------RVLVGGD---L-----------------NAGKSTFVN-----A---LL-RRDVVPVD---QQPLTNVFV---------EVL--DA---RH-NQL---------------------------------------------------------------------HPGVE---EV---H-------------------------------------------------------------------------------------------------AHKEV------GSV-------------IAHSSRRPD---------------------------------------------------------------DCELVKVYCN…
	XP_001745740.1	--------RSVTRESMKVVFVGR----T----------------SNGKSTTIN-----A---ML-HTRVLPAG---PGHTTNCFV---------TLQ--G--------------------------------------------------------------------------------SDQS---K------AYM--------------------------------Q---------------------------------------LPGDP-------------------TP------RDL-----KDVQ---SLTDALQQEHV----------L--------------------------------------------------PPGQSVEIHWP…
	NP_495161.1	--------DTFQRDNMKVVFFGR----T----------------SNGKSTTIN-----A---ML-HEKVLPQG---MGHTTCCFL---------QVE--G--------------------------------------------------------------------------------SEGE---V------GHL--------------------------------Q---------------------------------------LDDNP-------------------QK------IDM-----KMLG---KIGHALSDENSD-LPA-----M--------------------------------------------------GQDSLLKVFHP…
	PAA75551.1	--------EVISRNQMKCAFFGR----T----------------SNGKSTVIN-----A---ML-GRKVLPSG---IGHTTNCFL---------QVE--G--------------------------------------------------------------------------------TSKQ---S------AYL--------------------------------Q---------------------------------------TPNSS-------------------EE------QPI-----ESVS---QLGSALSNEK-----------M--------------------------------------------------DCESLVRVFWP…
	PAA75258.1	--------EVISRNQMKCAFFGR----T----------------SNGKSTVIN-----A---ML-GRKVLPSG---IGHTTNCFL---------QVE--G--------------------------------------------------------------------------------TSKE---S------AYL--------------------------------Q---------------------------------------TPNSS-------------------EE------RPI-----ESVS---QLGSALSNEK-----------L--------------------------------------------------DCESLVRVFWP…
	XP_002126852.1	--------DMLTRNHMKVVFFGR----T----------------SNGKSSVVN-----A---ML-WDRILPTG---IGHTTNCFL---------SVA--GC-S-DEGST----------------------------------------------------------------------STDSD---EG-----AYL--------------------------------L---------------------------------------CNGSE-------------------EK------RSI-----KSVT---QLSHALSEES-----------M--------------------------------------------------SPDSLIQVFWP…
	XP_006819998.1	--------EVLARDHMKVAFFGR----T----------------SSGKSTVIN-----A---ML-KDKVLPTG---IGHTTDCFL---------SIE--G--------------------------------------------------------------------------------SDTS---E------AYL--------------------------------I---------------------------------------IPQSN-------------------ER------RNV-----RSVS---QLAHALSNEKL----------A--------------------------------------------------DQSSLIHVFWP…
	XP_002591612.1	--------QVISRDKMKVAFFGR----T----------------SNGKSTVVN-----A---ML-RDKILPSG---IGHTTNCFI---------NVE--G--------------------------------------------------------------------------------SDGY---E------AYL--------------------------------L---------------------------------------TPDSD-------------------DR------KTV-----QSVG---QLAHALCGERL----------E--------------------------------------------------DSSILVKVFWP…
	XP_019628129.1	--------QVISRDKMKVAFFGR----T----------------SNGKSTVVN-----A---ML-RDKILPSG---IGHTTNCFI---------NVE--G--------------------------------------------------------------------------------SDGF---E------AYL--------------------------------L---------------------------------------TPDSD-------------------DR------KTV-----QSVG---QLAHALCSERL----------E--------------------------------------------------DSSVLVKVFWP…
	NP_001121726.1	--------EVLSRRHMKVVFFGR----T----------------SNGKSSVIN-----A---ML-WDKVLPSG---IGHTTNCFL---------RVE--G--------------------------------------------------------------------------------TDGN---E------SFL--------------------------------L---------------------------------------TEGSD-------------------ER------KSV-----KTVN---QLAHALHQDED----------L--------------------------------------------------DAGSLVCVMWP…
	XP_025929938.1	--------EVLARRHMKVAFFGR----T----------------SNGKSTVIN-----A---ML-WDKVLPSG---IGHTTNCFL---------RVE--G--------------------------------------------------------------------------------TDGH---E------AFL--------------------------------L---------------------------------------TEGSE-------------------EK------KSV-----KTVN---QLAHALHQDEL----------L--------------------------------------------------DAGSLVSVMWP…
	XP_004482574.1	--------EVLARRHMKVAFFGR----T----------------SNGKSTVIN-----A---ML-WDKVLPSG---IGHTTNCFL---------RVG--G--------------------------------------------------------------------------------TDGH---E------AFL--------------------------------L---------------------------------------TEGSE-------------------EK------RSV-----KTVN---QLAHALHQDEQ----------L--------------------------------------------------HAGSLVSVMWP…
	XP_006145367.1	--------EVLARRHMKVAFFGR----T----------------SNGKSTVIN-----A---ML-WDKVLPSG---IGHTTNCFL---------RVE--G--------------------------------------------------------------------------------TDGH---E------AFL--------------------------------L---------------------------------------TEGSE-------------------EK------RSV-----KTVN---QLAHALHQDEQ----------L--------------------------------------------------HAGSLVSVMWP…
	XP_014400986.1	--------EVLARRHMKVAFFGR----T----------------SNGKSTVIN-----A---ML-WDKVLPSG---IGHTTNCFL---------RVE--G--------------------------------------------------------------------------------TDGH---E------AFL--------------------------------L---------------------------------------TEGSE-------------------EK------RSI-----KTVN---QLAHALHQDEQ----------L--------------------------------------------------HAGSLVSVMWP…
	NP_001177198.1	--------EVLARRHMKVAFFGR----T----------------SNGKSTVIN-----A---ML-WDKVLLSG---IGHTTNCFL---------RVE--G--------------------------------------------------------------------------------TDGH---E------AFL--------------------------------L---------------------------------------TEGSE-------------------EK------RSV-----KTVN---QLAHALHQDEQ----------L--------------------------------------------------HAGSLVSVMWP…
	NP_001272849.1	--------EVLARRHMKVAFFGR----T----------------SNGKSTVIN-----A---ML-WDKVLPSG---IGHTTNCFL---------RVG--G--------------------------------------------------------------------------------TDGH---E------AFL--------------------------------L---------------------------------------TEGSE-------------------EK------KSV-----KTVN---QLAHALHQDEQ----------L--------------------------------------------------HAGSMVSVMWP…
	NP_001121132.1	--------EVLARRHMKVAFFGR----T----------------SNGKSTVIN-----A---ML-WDKVLPSG---IGHTTNCFL---------RVE--G--------------------------------------------------------------------------------TDGH---E------AFL--------------------------------L---------------------------------------TEGSE-------------------EK------RSA-----KTVN---QLAHALHQDKQ----------L--------------------------------------------------HAGSLVSVMWP…
	XP_015268039.1	--------EVLARRHMKVAFFGR----T----------------SNGKSTVIN-----A---ML-WDKVLPSG---IGHTTNCFL---------RVE--G--------------------------------------------------------------------------------TDGH---D------AFL--------------------------------L---------------------------------------TEGSE-------------------XX------XXX-----XTVN---QLAHALHQDEL----------L--------------------------------------------------TAGSLVSVMWP…
	XP_028597443.1	--------QVLARRHMKVAFFGR----T----------------SNGKSTVIN-----A---ML-WDKVLPSG---IGHTTNCFL---------RVE--G--------------------------------------------------------------------------------TEGQ---D------AFL--------------------------------L---------------------------------------TEGSE-------------------EK------KSV-----KTVN---QLAHALHQDEL----------L--------------------------------------------------TAGGMVSVMWP…
	XP_017213868.2.2	--------EVLARRHMKVAFFGR----T----------------SNGKSTVIN-----A---ML-RDRVLPSG---IGHTTNCFL---------SVE--G--------------------------------------------------------------------------------TDED---K------AFL--------------------------------K---------------------------------------TEGSE-------------------EE------KSI-----KTVN---QLAHALHMDES----------L--------------------------------------------------DAGCLVKVFWP…
	NP_001016189.1	--------EVLARRNMKVAFFGR----T----------------SSGKSTVIN-----S---ML-WDKVLPSG---IGHTTNCFL---------SVE--G--------------------------------------------------------------------------------TEGD---K------AYL--------------------------------M---------------------------------------TEGSE-------------------EK------KSV-----KTVN---QLAHALHMDKD----------L--------------------------------------------------GAGCLVHVFWP…
	XP_028587453.1	--------GVLARRHMKVAFFGR----T----------------SSGKSSVIN-----A---ML-WDRVLPSG---IGHTTNCFL---------SVE--G--------------------------------------------------------------------------------TDGD---K------AYL--------------------------------M---------------------------------------TEGSD-------------------EK------KSV-----KTVN---QLAHALHMDKD----------L--------------------------------------------------EAGCLVHVFWP…
	XP_025917892.1	--------EVLSRRHMKVAFFGR----T----------------SSGKSSVIN-----A---ML-WDKVLPSG---IGHTTNCFL---------SVE--G--------------------------------------------------------------------------------TDGD---K------AYL--------------------------------M---------------------------------------TEGSD-------------------EK------KSV-----KTVN---QLAHALHMDKD----------L--------------------------------------------------KAGCLVHVFWP…
	XP_004479029.1	--------EVLSRRHMKVAFFGR----T----------------SSGKSSVIN-----A---ML-WDKVLPSG---IGHTTNCFL---------SVE--G--------------------------------------------------------------------------------TDGD---K------AYL--------------------------------M---------------------------------------TEGSD-------------------EK------KSV-----KTVN---QLAHALHMDND----------L--------------------------------------------------KAGCLVHVFWP…
	NP_001193437.1	--------EVLSRRHMKVAFFGR----T----------------SSGKSSVIN-----A---ML-WDKVLPSG---IGHTTNCFL---------SVE--G--------------------------------------------------------------------------------TDGD---K------AYL--------------------------------M---------------------------------------TEGSD-------------------EK------RSV-----KTVN---QLAHALHMDKD----------L--------------------------------------------------KAGCLVHVFWP…
	NP_077162.2.2	--------EVLSRRHMKVAFFGR----T----------------SSGKSSVIN-----A---ML-WDKVLPSG---IGHTTNCFL---------SVE--G--------------------------------------------------------------------------------TDGD---K------AYL--------------------------------M---------------------------------------TEGSD-------------------EK------KSV-----KTVN---QLAHALHMDKD----------L--------------------------------------------------KAGCLVHVFWP…
	XP_006162789.1	--------EVLSRRHMKVAFFGR----T----------------SSGKSSVIN-----A---ML-WDKVLPSG---IGHTTNCFL---------SVE--G--------------------------------------------------------------------------------TDGD---K------AYL--------------------------------M---------------------------------------TEGSD-------------------EK------KSV-----KTVN---QLAHALHMDKD----------L--------------------------------------------------KAGCLVHVFWP…
	XP_005883071.1	--------EVLSRRHMKVAFFGR----T----------------SSGKSSVIN-----A---ML-WDKVLPSG---IGHTTNCLL---------SVE--G--------------------------------------------------------------------------------TDGD---R------AYL--------------------------------M---------------------------------------TEGSD-------------------EK------KSV-----KTVN---QLAHALHMDKD----------L--------------------------------------------------KAGSLVHVFWP…
	NP_284941.2.2	--------EVLSRRHMKVAFFGR----T----------------SSGKSSVIN-----A---ML-WDKVLPSG---IGHITNCFL---------SVE--G--------------------------------------------------------------------------------TDGD---K------AYL--------------------------------M---------------------------------------TEGSD-------------------EK------KSV-----KTVN---QLAHALHMDKD----------L--------------------------------------------------KAGCLVRVFWP…
	XP_030846906.1	--------DVLERDHMKVAFFGR----T----------------SNGKSTVIN-----A---ML-RDKVLPSG---IGHTTDCFL---------CVE--G--------------------------------------------------------------------------------CEGQ---E------GYM--------------------------------S---------------------------------------RQNSS-------------------EK------IST-----TSVS---QLANALAGERDH-------EDF--------------------------------------------------QQRSILHIFWP…
	XP_030847518.1	--------DVLERDHMKVAFFGR----T----------------SNGKSTVIN-----A---ML-RDKVLPSG---IGHTTDCFL---------CVE--G--------------------------------------------------------------------------------CEGQ---E------GYM--------------------------------S---------------------------------------RQNSS-------------------EK------MSI-----TSVS---QLAHALAGERDH-------EEC--------------------------------------------------QQSSILHIFWP…
	NP_996357.1	--------EVLQRDHMKVAFFGR----T----------------SNGKSSVIN-----A---ML-REKILPSG---IGHTTNCFC---------QVE--G--------------------------------------------------------------------------------SNGG---E------AYL--------------------------------M---------------------------------------TEGSE-------------------EK------LNV-----VNIK---QLANALCQEK-----------L--------------------------------------------------CESSLVRIFWP…
	XP_004365821.1	--------KLFERDHMKVVFVGQ----T----------------SNGKSTVVN-----A---ML-YNRILPSG---IGHTTNCFV---------SVS--G--------------------------------------------------------------------------------SDAN---T------PYI--------------------------------I---------------------------------------DSLSS-------------------EQ------QPI-----SNVL---QLANALHPEGS----------L--------------------------------------------------NQSGLIRVFWP…
	XP_014153836.1	---------MLRRDSMKVVFVGH----T----------------SNGKSTVIN-----S---ML-GQKVLPMG---IGHTTSCFC---------SVT--G--------------------------------------------------------------------------------TDEE----------PYI--------------------------------ILG--------------HEPKAKNSNSIRLNRVQRSDSPPSPPPE-------------------KR------MAI-----DNVK---TVANALCPESD----------H--------------------------------------------------DAYQFVRVFWD…
;
end;
begin trees;
	tree tree_1 = [&U] [&branchAttributeNames={"FastTree support value"}](XP_026693152.1[&Organism="Ciona intestinalis","Genetic Code"="Standard",Taxonomy="Eukaryota; Metazoa; Chordata; Tunicata; Ascidiacea; Enterogona; Phlebobranchia; Cionidae; Ciona","Common Name"="vase tunicate"]:0.09567000000000014,XP_004347890.1[&Organism="Capsaspora owczarzaki ATCC 30864","Genetic Code"="Standard",Taxonomy="Euk…
end;
