# Supplementary material for: Antiviral Mx proteins have an ancient origin and widespread distribution among eukaryotes
Source: bioRxiv. 2024 Aug 17:2024.08.06.606855. Originally published 2024 Aug 6. Preprint. [Version 2] doi: 10.1101/2024.08.06.606855 (PMC11326297; doi:10.1101/2024.08.06.606855)
Supplement: Supplement 1 [file media-1.zip › Supplementary Data/Figure_3_FastTree.nex]

#NEXUS
begin taxa;
	dimensions ntax=549;
	taxlabels
	GMI12809.1[&Organism="Triparma laevis f. longispina",Description="hypothetical protein TrLO_g525 [Triparma laevis f. longispina]","Genetic Code"="Standard",Taxonomy="Eukaryota; Sar; Stramenopiles; Ochrophyta; Bolidophyceae; Parmales; Triparmaceae; Triparma"]
	GMI47362.1[&Organism="Triparma columacea",Description="hypothetical protein TrCOL_g11230 [Triparma columacea]","Genetic Code"="Standard",Taxonomy="Eukaryota; Sar; Stramenopiles; Ochrophyta; Bolidophyceae; Parmales; Triparmaceae; Triparma"]
	OQR85161.1[&Organism="Achlya hypogyna",Description="dynamin-2 [Achlya hypogyna]","Genetic Code"="Standard",Taxonomy="Eukaryota; Sar; Stramenopiles; Oomycota; Saprolegniales; Saprolegniaceae; Achlya"]
	RLO06844.1[&Organism="Aphanomyces astaci",Description="hypothetical protein DYB28_000925, partial [Aphanomyces astaci]","Genetic Code"="Standard",Taxonomy="Eukaryota; Sar; Stramenopiles; Oomycota; Saprolegniales; Saprolegniaceae; Aphanomyces"]
	KAF0740912.1[&Organism="Aphanomyces euteiches",Description="hypothetical protein Ae201684_003801 [Aphanomyces euteiches]","Genetic Code"="Standard",Taxonomy="Eukaryota; Sar; Stramenopiles; Oomycota; Saprolegniales; Saprolegniaceae; Aphanomyces"]
	CAH0521473.1[&Organism="Peronospora belbahrii",Description="unnamed protein product [Peronospora belbahrii]","Genetic Code"="Standard",Taxonomy="Eukaryota; Sar; Stramenopiles; Oomycota; Peronosporales; Peronosporaceae; Peronospora"]
	KAG2764740.1[&Organism="Phytophthora cactorum",Description="Dynamin-1-like protein [Phytophthora cactorum]","Genetic Code"="Standard",Taxonomy="Eukaryota; Sar; Stramenopiles; Oomycota; Peronosporales; Peronosporaceae; Phytophthora"]
	GMF38092.1[&Organism="Phytophthora lilii",Description="unnamed protein product [Phytophthora lilii]","Genetic Code"="Standard",Taxonomy="Eukaryota; Sar; Stramenopiles; Oomycota; Peronosporales; Peronosporaceae; Phytophthora"]
	KAH7500220.1[&Organism="Phytophthora ramorum",Description="Dynamin-1-like protein [Phytophthora ramorum]","Genetic Code"="Standard",Taxonomy="Eukaryota; Sar; Stramenopiles; Oomycota; Peronosporales; Peronosporaceae; Phytophthora","Common Name"="sudden oak death agent"]
	TMW56688.1[&Organism="Pythium oligandrum",Description="hypothetical protein Poli38472_006698 [Pythium oligandrum]","Genetic Code"="Standard",Taxonomy="Eukaryota; Sar; Stramenopiles; Oomycota; Pythiales; Pythiaceae; Pythium"]
	CCI11042.1[&Organism="Albugo candida",Description="unnamed protein product [Albugo candida]","Genetic Code"="Standard",Taxonomy="Eukaryota; Sar; Stramenopiles; Oomycota; Albuginales; Albuginaceae; Albugo"]
	CCA17876.1[&Organism="Albugo laibachii Nc14",Description="dynamin GTPase putative [Albugo laibachii Nc14]","Genetic Code"="Standard",Taxonomy="Eukaryota; Sar; Stramenopiles; Oomycota; Albuginales; Albuginaceae; Albugo"]
	CEP02405.1[&Organism="Plasmodiophora brassicae",Description="hypothetical protein PBRA_008989 [Plasmodiophora brassicae]","Genetic Code"="Standard",Taxonomy="Eukaryota; Sar; Rhizaria; Endomyxa; Phytomyxea; Plasmodiophorida; Plasmodiophoridae; Plasmodiophora"]
	XP_044553261.1[&Organism="Naegleria lovaniensis",Description="uncharacterized protein C9374_014669 [Naegleria lovaniensis]","Genetic Code"="Standard",Taxonomy="Eukaryota; Discoba; Heterolobosea; Tetramitia; Eutetramitia; Vahlkampfiidae; Naegleria"]
	XP_044569353.1[&Organism="Naegleria fowleri",Description="uncharacterized protein FDP41_000539 [Naegleria fowleri]","Genetic Code"="Standard",Taxonomy="Eukaryota; Discoba; Heterolobosea; Tetramitia; Eutetramitia; Vahlkampfiidae; Naegleria"]
	XP_044550536.1[&Organism="Naegleria lovaniensis",Description="uncharacterized protein C9374_002288 [Naegleria lovaniensis]","Genetic Code"="Standard",Taxonomy="Eukaryota; Discoba; Heterolobosea; Tetramitia; Eutetramitia; Vahlkampfiidae; Naegleria"]
	XP_002681690.1[&Organism="Naegleria gruberi",Description="dynamin [Naegleria gruberi]","Genetic Code"="Standard",Taxonomy="Eukaryota; Discoba; Heterolobosea; Tetramitia; Eutetramitia; Vahlkampfiidae; Naegleria"]
	KAH3761456.1[&Organism="Pelomyxa schiedti",Description="Dynamin GTPase [Pelomyxa schiedti]","Genetic Code"="Standard",Taxonomy="Eukaryota; Amoebozoa; Evosea; Archamoebae; Pelobiontida; Pelomyxidae; Pelomyxa"]
	PRP82407.1[&Organism="Planoprotostelium fungivorum",Description="dynamin-2 [Planoprotostelium fungivorum]","Genetic Code"="Standard",Taxonomy="Eukaryota; Amoebozoa; Evosea; Variosea; Cavosteliida; Cavosteliaceae; Planoprotostelium"]
	XP_004368323.1[&Organism="Acanthamoeba castellanii str. Neff",Description="dynamin domain containing protein [Acanthamoeba castellanii str. Neff]","Genetic Code"="Standard",Taxonomy="Eukaryota; Amoebozoa; Discosea; Longamoebia; Centramoebida; Acanthamoebidae; Acanthamoeba"]
	XP_012754660.1[&Organism="Acytostelium subglobosum LB1",Description="hypothetical protein SAMD00019534_057150 [Acytostelium subglobosum LB1]","Genetic Code"="Standard",Taxonomy="Eukaryota; Amoebozoa; Evosea; Eumycetozoa; Dictyostelia; Acytosteliales; Acytosteliaceae; Acytostelium"]
	KYR01170.1[&Organism="Tieghemostelium lacteum",Description="dynamin like protein [Tieghemostelium lacteum]","Genetic Code"="Standard",Taxonomy="Eukaryota; Amoebozoa; Evosea; Eumycetozoa; Dictyostelia; Dictyosteliales; Raperosteliaceae; Tieghemostelium"]
	XP_003294436.1[&Organism="Dictyostelium purpureum",Description="uncharacterized protein DICPUDRAFT_51521 [Dictyostelium purpureum]","Genetic Code"="Standard",Taxonomy="Eukaryota; Amoebozoa; Evosea; Eumycetozoa; Dictyostelia; Dictyosteliales; Dictyosteliaceae; Dictyostelium"]
	PRP81066.1[&Organism="Planoprotostelium fungivorum",Description="hypothetical protein PROFUN_11144 [Planoprotostelium fungivorum]","Genetic Code"="Standard",Taxonomy="Eukaryota; Amoebozoa; Evosea; Variosea; Cavosteliida; Cavosteliaceae; Planoprotostelium"]
	XP_004348308.1[&Organism="Capsaspora owczarzaki ATCC 30864",Description="dynamin central region family protein [Capsaspora owczarzaki ATCC 30864]","Genetic Code"="Standard",Taxonomy="Eukaryota; Filasterea; Capsaspora"]
	NP_012926.1[&Organism="Saccharomyces cerevisiae S288C",Description="dynamin-like GTPase VPS1 [Saccharomyces cerevisiae S288C]","Genetic Code"="Standard",Taxonomy="Eukaryota; Fungi; Dikarya; Ascomycota; Saccharomycotina; Saccharomycetes; Saccharomycetales; Saccharomycetaceae; Saccharomyces"]
	OUM62108.1[&Organism="Piromyces sp. E2",Description="hypothetical protein PIROE2DRAFT_51763 [Piromyces sp. E2]","Genetic Code"="Standard",Taxonomy="Eukaryota; Fungi; Fungi incertae sedis; Chytridiomycota; Chytridiomycota incertae sedis; Neocallimastigomycetes; Neocallimastigales; Neocallimastigaceae; Piromyces; unclassified Piromyces"]
	KXN66323.1[&Organism="Conidiobolus coronatus NRRL 28638",Description="vacuolar dynamin-like GTPase-like protein VpsA [Conidiobolus coronatus NRRL 28638]","Genetic Code"="Standard",Taxonomy="Eukaryota; Fungi; Fungi incertae sedis; Zoopagomycota; Entomophthoromycotina; Entomophthoromycetes; Entomophthorales; Ancylistaceae; Conidiobolus"]
	XP_011389257.1[&Organism="Ustilago maydis 521",Description="putative dynamin-like GTPase VPS1 [Ustilago maydis 521]","Genetic Code"="Standard",Taxonomy="Eukaryota; Fungi; Dikarya; Basidiomycota; Ustilaginomycotina; Ustilaginomycetes; Ustilaginales; Ustilaginaceae; Ustilago"]
	XP_006458578.1[&Organism="Agaricus bisporus var. bisporus H97",Description="hypothetical protein AGABI2DRAFT_190843 [Agaricus bisporus var. bisporus H97]","Genetic Code"="Standard",Taxonomy="Eukaryota; Fungi; Dikarya; Basidiomycota; Agaricomycotina; Agaricomycetes; Agaricomycetidae; Agaricales; Agaricaceae; Agaricus"]
	KNE68830.1[&Organism="Allomyces macrogynus ATCC 38327",Description="hypothetical protein AMAG_13468 [Allomyces macrogynus ATCC 38327]","Genetic Code"="Standard",Taxonomy="Eukaryota; Fungi; Fungi incertae sedis; Blastocladiomycota; Blastocladiomycota incertae sedis; Blastocladiomycetes; Blastocladiales; Blastocladiaceae; Allomyces"]
	XP_748106.1[&Organism="Aspergillus fumigatus Af293",Description="vacuolar dynamin-like GTPase VpsA, putative [Aspergillus fumigatus Af293]","Genetic Code"="Standard",Taxonomy="Eukaryota; Fungi; Dikarya; Ascomycota; Pezizomycotina; Eurotiomycetes; Eurotiomycetidae; Eurotiales; Aspergillaceae; Aspergillus; Aspergillus subgen. Fumigati"]
	OAJ44422.1[&Organism="Batrachochytrium dendrobatidis JEL423",Description="hypothetical protein BDEG_27650 [Batrachochytrium dendrobatidis JEL423]","Genetic Code"="Standard",Taxonomy="Eukaryota; Fungi; Fungi incertae sedis; Chytridiomycota; Chytridiomycota incertae sedis; Chytridiomycetes; Rhizophydiales; Rhizophydiales incertae sedis; Batrachochytrium"]
	KAJ1432693.1[&Organism="Ochromonadaceae sp. CCMP2298",Description="dynamin-2 [Ochromonadaceae sp. CCMP2298]","Genetic Code"="Standard",Taxonomy="Eukaryota; Sar; Stramenopiles; Ochrophyta; Synurophyceae; Ochromonadales; Ochromonadaceae"]
	XP_004347890.1[&Organism="Capsaspora owczarzaki ATCC 30864",Description="dynamin 1 [Capsaspora owczarzaki ATCC 30864]","Genetic Code"="Standard",Taxonomy="Eukaryota; Filasterea; Capsaspora"]
	NP_001024332.1[&Organism="Caenorhabditis elegans",Description="Dynamin [Caenorhabditis elegans]","Genetic Code"="Standard",Taxonomy="Eukaryota; Metazoa; Ecdysozoa; Nematoda; Chromadorea; Rhabditida; Rhabditina; Rhabditomorpha; Rhabditoidea; Rhabditidae; Peloderinae; Caenorhabditis"]
	KMZ10000.1[&Organism="Drosophila melanogaster",Description="dynamin [Drosophila melanogaster]","Genetic Code"="Standard",Taxonomy="Eukaryota; Metazoa; Ecdysozoa; Arthropoda; Hexapoda; Insecta; Pterygota; Neoptera; Holometabola; Diptera; Brachycera; Muscomorpha; Ephydroidea; Drosophilidae; Drosophila; Sophophora","Common Name"="fruit fly"]
	XP_030853442.1[&Organism="Strongylocentrotus purpuratus",Description="dynamin-1 isoform X4 [Strongylocentrotus purpuratus]","Genetic Code"="Standard",Taxonomy="Eukaryota; Metazoa; Echinodermata; Eleutherozoa; Echinozoa; Echinoidea; Euechinoidea; Echinacea; Echinoida; Strongylocentrotidae; Strongylocentrotus","Common Name"="purple sea urchin"]
	XP_030853442.1.2[&Organism="Strongylocentrotus purpuratus",Description="dynamin-1 isoform X1 [Strongylocentrotus purpuratus]","Genetic Code"="Standard",Taxonomy="Eukaryota; Metazoa; Echinodermata; Eleutherozoa; Echinozoa; Echinoidea; Euechinoidea; Echinacea; Echinoida; Strongylocentrotidae; Strongylocentrotus","Common Name"="purple sea urchin"]
	XP_005165639.1[&Organism="Danio rerio",Description="dynamin-1 isoform X3 [Danio rerio]","Genetic Code"="Standard",Taxonomy="Eukaryota; Metazoa; Chordata; Craniata; Vertebrata; Euteleostomi; Actinopterygii; Neopterygii; Teleostei; Ostariophysi; Cypriniformes; Cyprinidae; Danio","Common Name"="zebrafish"]
	XP_028570166.1[&Organism="Podarcis muralis",Description="dynamin-1 isoform X14 [Podarcis muralis]","Genetic Code"="Standard",Taxonomy="Eukaryota; Metazoa; Chordata; Craniata; Vertebrata; Euteleostomi; Lepidosauria; Squamata; Bifurcata; Unidentata; Episquamata; Laterata; Lacertibaenia; Lacertidae; Podarcis","Common Name"="Common wall lizard"]
	EPQ17174.1[&Organism="Myotis brandtii",Description="PREDICTED: dynamin-1 [Myotis brandtii]","Genetic Code"="Standard",Taxonomy="Eukaryota; Metazoa; Chordata; Craniata; Vertebrata; Euteleostomi; Mammalia; Eutheria; Laurasiatheria; Chiroptera; Microchiroptera; Vespertilionidae; Myotis","Common Name"="Brandt's bat"]
	BAB27759.1[&Organism="Mus musculus",Description="dynamin-1 isoform X5 [Mus musculus]","Genetic Code"="Standard",Taxonomy="Eukaryota; Metazoa; Chordata; Craniata; Vertebrata; Euteleostomi; Mammalia; Eutheria; Euarchontoglires; Glires; Rodentia; Myomorpha; Muroidea; Muridae; Murinae; Mus; Mus","Common Name"="house mouse"]
	ELW62001.1[&Organism="Tupaia chinensis",Description="dynamin-1 isoform X3 [Tupaia chinensis]","Genetic Code"="Standard",Taxonomy="Eukaryota; Metazoa; Chordata; Craniata; Vertebrata; Euteleostomi; Mammalia; Eutheria; Euarchontoglires; Scandentia; Tupaiidae; Tupaia","Common Name"="Chinese tree shrew"]
	EAW87759.1[&Organism="Homo sapiens",Description="dynamin-1 isoform 2 [Homo sapiens]","Genetic Code"="Standard",Taxonomy="Eukaryota; Metazoa; Chordata; Craniata; Vertebrata; Euteleostomi; Mammalia; Eutheria; Euarchontoglires; Primates; Haplorrhini; Catarrhini; Hominidae; Homo","Common Name"="human"]
	XP_025915522.1[&Organism="Apteryx rowi",Description="dynamin-1 isoform X1 [Apteryx rowi]","Genetic Code"="Standard",Taxonomy="Eukaryota; Metazoa; Chordata; Craniata; Vertebrata; Euteleostomi; Archelosauria; Archosauria; Dinosauria; Saurischia; Theropoda; Coelurosauria; Aves; Palaeognathae; Apterygiformes; Apterygidae; Apteryx","Common Name"="Okarito brown kiwi"]
	XP_012378586.1[&Organism="Dasypus novemcinctus",Description="dynamin-1, partial [Dasypus novemcinctus]","Genetic Code"="Standard",Taxonomy="Eukaryota; Metazoa; Chordata; Craniata; Vertebrata; Euteleostomi; Mammalia; Eutheria; Xenarthra; Cingulata; Dasypodidae; Dasypus","Common Name"="nine-banded armadillo"]
	KAE8583055.1[&Organism="Xenopus tropicalis",Description="dynamin-1 isoform X18 [Xenopus tropicalis]","Genetic Code"="Standard",Taxonomy="Eukaryota; Metazoa; Chordata; Craniata; Vertebrata; Euteleostomi; Amphibia; Batrachia; Anura; Pipoidea; Pipidae; Xenopodinae; Xenopus; Silurana","Common Name"="tropical clawed frog"]
	XP_032814666.1[&Organism="Petromyzon marinus",Description="dynamin-1-like isoform X25 [Petromyzon marinus]","Genetic Code"="Standard",Taxonomy="Eukaryota; Metazoa; Chordata; Craniata; Vertebrata; Cyclostomata; Hyperoartia; Petromyzontiformes; Petromyzontidae; Petromyzon","Common Name"="sea lamprey"]
	XP_025944940.1[&Organism="Apteryx rowi",Description="dynamin-3 isoform X1 [Apteryx rowi]","Genetic Code"="Standard",Taxonomy="Eukaryota; Metazoa; Chordata; Craniata; Vertebrata; Euteleostomi; Archelosauria; Archosauria; Dinosauria; Saurischia; Theropoda; Coelurosauria; Aves; Palaeognathae; Apterygiformes; Apterygidae; Apteryx","Common Name"="Okarito brown kiwi"]
	EPQ08653.1[&Organism="Myotis brandtii",Description="PREDICTED: dynamin-3 isoform X1 [Myotis brandtii]","Genetic Code"="Standard",Taxonomy="Eukaryota; Metazoa; Chordata; Craniata; Vertebrata; Euteleostomi; Mammalia; Eutheria; Laurasiatheria; Chiroptera; Microchiroptera; Vespertilionidae; Myotis","Common Name"="Brandt's bat"]
	XP_006496668.1[&Organism="Mus musculus",Description="dynamin-3 isoform X6 [Mus musculus]","Genetic Code"="Standard",Taxonomy="Eukaryota; Metazoa; Chordata; Craniata; Vertebrata; Euteleostomi; Mammalia; Eutheria; Euarchontoglires; Glires; Rodentia; Myomorpha; Muroidea; Muridae; Murinae; Mus; Mus","Common Name"="house mouse"]
	XP_016856477.1[&Organism="Homo sapiens",Description="dynamin-3 isoform d [Homo sapiens]","Genetic Code"="Standard",Taxonomy="Eukaryota; Metazoa; Chordata; Craniata; Vertebrata; Euteleostomi; Mammalia; Eutheria; Euarchontoglires; Primates; Haplorrhini; Catarrhini; Hominidae; Homo","Common Name"="human"]
	XP_027623811.1[&Organism="Tupaia chinensis",Description="dynamin-3 isoform X3 [Tupaia chinensis]","Genetic Code"="Standard",Taxonomy="Eukaryota; Metazoa; Chordata; Craniata; Vertebrata; Euteleostomi; Mammalia; Eutheria; Euarchontoglires; Scandentia; Tupaiidae; Tupaia","Common Name"="Chinese tree shrew"]
	XP_012379251.1[&Organism="Dasypus novemcinctus",Description="dynamin-3 [Dasypus novemcinctus]","Genetic Code"="Standard",Taxonomy="Eukaryota; Metazoa; Chordata; Craniata; Vertebrata; Euteleostomi; Mammalia; Eutheria; Xenarthra; Cingulata; Dasypodidae; Dasypus","Common Name"="nine-banded armadillo"]
	XP_031753735.1[&Organism="Xenopus tropicalis",Description="dynamin-2 isoform X2 [Xenopus tropicalis]","Genetic Code"="Standard",Taxonomy="Eukaryota; Metazoa; Chordata; Craniata; Vertebrata; Euteleostomi; Amphibia; Batrachia; Anura; Pipoidea; Pipidae; Xenopodinae; Xenopus; Silurana","Common Name"="tropical clawed frog"]
	XP_028568434.1[&Organism="Podarcis muralis",Description="dynamin-2 isoform X7 [Podarcis muralis]","Genetic Code"="Standard",Taxonomy="Eukaryota; Metazoa; Chordata; Craniata; Vertebrata; Euteleostomi; Lepidosauria; Squamata; Bifurcata; Unidentata; Episquamata; Laterata; Lacertibaenia; Lacertidae; Podarcis","Common Name"="Common wall lizard"]
	XP_025920181.1[&Organism="Apteryx rowi",Description="dynamin-2 isoform X1 [Apteryx rowi]","Genetic Code"="Standard",Taxonomy="Eukaryota; Metazoa; Chordata; Craniata; Vertebrata; Euteleostomi; Archelosauria; Archosauria; Dinosauria; Saurischia; Theropoda; Coelurosauria; Aves; Palaeognathae; Apterygiformes; Apterygidae; Apteryx","Common Name"="Okarito brown kiwi"]
	XP_006510037.1[&Organism="Mus musculus",Description="dynamin-2 isoform X18 [Mus musculus]","Genetic Code"="Standard",Taxonomy="Eukaryota; Metazoa; Chordata; Craniata; Vertebrata; Euteleostomi; Mammalia; Eutheria; Euarchontoglires; Glires; Rodentia; Myomorpha; Muroidea; Muridae; Murinae; Mus; Mus","Common Name"="house mouse"]
	NP_001005360.1[&Organism="Homo sapiens",Description="dynamin-2 isoform 4 [Homo sapiens]","Genetic Code"="Standard",Taxonomy="Eukaryota; Metazoa; Chordata; Craniata; Vertebrata; Euteleostomi; Mammalia; Eutheria; Euarchontoglires; Primates; Haplorrhini; Catarrhini; Hominidae; Homo","Common Name"="human"]
	XP_014389433.1[&Organism="Myotis brandtii",Description="PREDICTED: dynamin-2 isoform X6 [Myotis brandtii]","Genetic Code"="Standard",Taxonomy="Eukaryota; Metazoa; Chordata; Craniata; Vertebrata; Euteleostomi; Mammalia; Eutheria; Laurasiatheria; Chiroptera; Microchiroptera; Vespertilionidae; Myotis","Common Name"="Brandt's bat"]
	XP_006161648.2.2[&Organism="Tupaia chinensis",Description="dynamin-2 [Tupaia chinensis]","Genetic Code"="Standard",Taxonomy="Eukaryota; Metazoa; Chordata; Craniata; Vertebrata; Euteleostomi; Mammalia; Eutheria; Euarchontoglires; Scandentia; Tupaiidae; Tupaia","Common Name"="Chinese tree shrew"]
	XP_012381548.1[&Organism="Dasypus novemcinctus",Description="dynamin-2 [Dasypus novemcinctus]","Genetic Code"="Standard",Taxonomy="Eukaryota; Metazoa; Chordata; Craniata; Vertebrata; Euteleostomi; Mammalia; Eutheria; Xenarthra; Cingulata; Dasypodidae; Dasypus","Common Name"="nine-banded armadillo"]
	NP_001025299.1[&Organism="Danio rerio",Description="dynamin-3 [Danio rerio]","Genetic Code"="Standard",Taxonomy="Eukaryota; Metazoa; Chordata; Craniata; Vertebrata; Euteleostomi; Actinopterygii; Neopterygii; Teleostei; Ostariophysi; Cypriniformes; Cyprinidae; Danio","Common Name"="zebrafish"]
	XP_021326548.1[&Organism="Danio rerio",Description="dynamin-2 isoform X5 [Danio rerio]","Genetic Code"="Standard",Taxonomy="Eukaryota; Metazoa; Chordata; Craniata; Vertebrata; Euteleostomi; Actinopterygii; Neopterygii; Teleostei; Ostariophysi; Cypriniformes; Cyprinidae; Danio","Common Name"="zebrafish"]
	XP_035683496.1[&Organism="Branchiostoma floridae",Description="hypothetical protein BRAFLDRAFT_121263, partial [Branchiostoma floridae]","Genetic Code"="Standard",Taxonomy="Eukaryota; Metazoa; Chordata; Cephalochordata; Branchiostomidae; Branchiostoma","Common Name"="Florida lancelet"]
	XP_026693152.1[&Organism="Ciona intestinalis",Description="dynamin-1 isoform X15 [Ciona intestinalis]","Genetic Code"="Standard",Taxonomy="Eukaryota; Metazoa; Chordata; Tunicata; Ascidiacea; Enterogona; Phlebobranchia; Cionidae; Ciona","Common Name"="vase tunicate"]
	PAA65118.1[&Organism="Macrostomum lignano",Description="hypothetical protein BOX15_Mlig013747g2 [Macrostomum lignano]","Genetic Code"="Standard",Taxonomy="Eukaryota; Metazoa; Platyhelminthes; Rhabditophora; Macrostomorpha; Macrostomida; Macrostomidae; Macrostomum"]
	PAA78248.1[&Organism="Macrostomum lignano",Description="hypothetical protein BOX15_Mlig010364g2 [Macrostomum lignano]","Genetic Code"="Standard",Taxonomy="Eukaryota; Metazoa; Platyhelminthes; Rhabditophora; Macrostomorpha; Macrostomida; Macrostomidae; Macrostomum"]
	PAA59145.1[&Organism="Macrostomum lignano",Description="hypothetical protein BOX15_Mlig005677g1 [Macrostomum lignano]","Genetic Code"="Standard",Taxonomy="Eukaryota; Metazoa; Platyhelminthes; Rhabditophora; Macrostomorpha; Macrostomida; Macrostomidae; Macrostomum"]
	PAA64382.1[&Organism="Macrostomum lignano",Description="hypothetical protein BOX15_Mlig016602g2 [Macrostomum lignano]","Genetic Code"="Standard",Taxonomy="Eukaryota; Metazoa; Platyhelminthes; Rhabditophora; Macrostomorpha; Macrostomida; Macrostomidae; Macrostomum"]
	XP_001749319.1[&Organism="Monosiga brevicollis MX1",Description="uncharacterized protein MONBRDRAFT_28892 [Monosiga brevicollis MX1]","Genetic Code"="Standard",Taxonomy="Eukaryota; Choanoflagellata; Craspedida; Salpingoecidae; Monosiga"]
	XP_031757197.1[&Organism="Xenopus tropicalis",Description="dynamin-3 [Xenopus tropicalis]","Genetic Code"="Standard",Taxonomy="Eukaryota; Metazoa; Chordata; Craniata; Vertebrata; Euteleostomi; Amphibia; Batrachia; Anura; Pipoidea; Pipidae; Xenopodinae; Xenopus; Silurana","Common Name"="tropical clawed frog"]
	XP_014148725.1[&Organism="Sphaeroforma arctica JP610",Description="hypothetical protein SARC_12638, partial [Sphaeroforma arctica JP610]","Genetic Code"="Standard",Taxonomy="Eukaryota; Ichthyosporea; Ichthyophonida; Sphaeroforma"]
	XP_014153758.1[&Organism="Sphaeroforma arctica JP610",Description="dynamin-3 [Sphaeroforma arctica JP610]","Genetic Code"="Standard",Taxonomy="Eukaryota; Ichthyosporea; Ichthyophonida; Sphaeroforma"]
	XP_006812840.1[&Organism="Saccoglossus kowalevskii",Description="PREDICTED: dynamin-1-like, partial [Saccoglossus kowalevskii]","Genetic Code"="Standard",Taxonomy="Eukaryota; Metazoa; Hemichordata; Enteropneusta; Harrimaniidae; Saccoglossus"]
	NP_013100.1[&Organism="Saccharomyces cerevisiae S288C",Description="dynamin-related GTPase DNM1 [Saccharomyces cerevisiae S288C]","Genetic Code"="Standard",Taxonomy="Eukaryota; Fungi; Dikarya; Ascomycota; Saccharomycotina; Saccharomycetes; Saccharomycetales; Saccharomycetaceae; Saccharomyces"]
	XP_011392073.1[&Organism="Ustilago maydis 521",Description="dynamin-related GTPase DNM1 [Ustilago maydis 521]","Genetic Code"="Standard",Taxonomy="Eukaryota; Fungi; Dikarya; Basidiomycota; Ustilaginomycotina; Ustilaginomycetes; Ustilaginales; Ustilaginaceae; Ustilago"]
	XP_006461708.1[&Organism="Agaricus bisporus var. bisporus H97",Description="hypothetical protein AGABI2DRAFT_185821 [Agaricus bisporus var. bisporus H97]","Genetic Code"="Standard",Taxonomy="Eukaryota; Fungi; Dikarya; Basidiomycota; Agaricomycotina; Agaricomycetes; Agaricomycetidae; Agaricales; Agaricaceae; Agaricus"]
	XP_746923.1[&Organism="Aspergillus fumigatus Af293",Description="dynamin-like GTPase Dnm1, putative [Aspergillus fumigatus Af293]","Genetic Code"="Standard",Taxonomy="Eukaryota; Fungi; Dikarya; Ascomycota; Pezizomycotina; Eurotiomycetes; Eurotiomycetidae; Eurotiales; Aspergillaceae; Aspergillus; Aspergillus subgen. Fumigati"]
	KXN67416.1[&Organism="Conidiobolus coronatus NRRL 28638",Description="hypothetical protein CONCODRAFT_19627 [Conidiobolus coronatus NRRL 28638]","Genetic Code"="Standard",Taxonomy="Eukaryota; Fungi; Fungi incertae sedis; Zoopagomycota; Entomophthoromycotina; Entomophthoromycetes; Entomophthorales; Ancylistaceae; Conidiobolus"]
	KNE61418.1[&Organism="Allomyces macrogynus ATCC 38327",Description="hypothetical protein AMAG_06247 [Allomyces macrogynus ATCC 38327]","Genetic Code"="Standard",Taxonomy="Eukaryota; Fungi; Fungi incertae sedis; Blastocladiomycota; Blastocladiomycota incertae sedis; Blastocladiomycetes; Blastocladiales; Blastocladiaceae; Allomyces"]
	KNE67543.1[&Organism="Allomyces macrogynus ATCC 38327",Description="hypothetical protein AMAG_11997 [Allomyces macrogynus ATCC 38327]","Genetic Code"="Standard",Taxonomy="Eukaryota; Fungi; Fungi incertae sedis; Blastocladiomycota; Blastocladiomycota incertae sedis; Blastocladiomycetes; Blastocladiales; Blastocladiaceae; Allomyces"]
	GAX23670.1[&Organism="Fistulifera solaris",Description="dynamin GTPase [Fistulifera solaris]","Genetic Code"="Standard",Taxonomy="Eukaryota; Sar; Stramenopiles; Ochrophyta; Bacillariophyta; Bacillariophyceae; Bacillariophycidae; Naviculales; Naviculaceae; Fistulifera"]
	CAB9512103.1[&Organism="Seminavis robusta",Description="Dynamin-1-like protein [Seminavis robusta]","Genetic Code"="Standard",Taxonomy="Eukaryota; Sar; Stramenopiles; Ochrophyta; Bacillariophyta; Bacillariophyceae; Bacillariophycidae; Naviculales; Naviculaceae; Seminavis"]
	XP_002296064.1[&Organism="Thalassiosira pseudonana CCMP1335",Description="dynamin GTPase, switch/motor protein [Thalassiosira pseudonana CCMP1335]","Genetic Code"="Standard",Taxonomy="Eukaryota; Sar; Stramenopiles; Ochrophyta; Bacillariophyta; Coscinodiscophyceae; Thalassiosirophycidae; Thalassiosirales; Thalassiosiraceae; Thalassiosira"]
	XP_004184473.1[&Organism="Entamoeba invadens IP1",Description="dynamin, putative [Entamoeba invadens IP1]","Genetic Code"="Standard",Taxonomy="Eukaryota; Amoebozoa; Evosea; Archamoebae; Mastigamoebida; Entamoebidae; Entamoeba"]
	EMS16943.1[&Organism="Entamoeba histolytica HM-3:IMSS",Description="dynamin-1 family protein [Entamoeba histolytica HM-3:IMSS]","Genetic Code"="Standard",Taxonomy="Eukaryota; Amoebozoa; Evosea; Archamoebae; Mastigamoebida; Entamoebidae; Entamoeba"]
	NP_741403.2[&Organism="Caenorhabditis elegans",Description="Dynamin GTPase [Caenorhabditis elegans]","Genetic Code"="Standard",Taxonomy="Eukaryota; Metazoa; Ecdysozoa; Nematoda; Chromadorea; Rhabditida; Rhabditina; Rhabditomorpha; Rhabditoidea; Rhabditidae; Peloderinae; Caenorhabditis"]
	XP_002129967.2[&Organism="Ciona intestinalis",Description="dynamin-1-like protein [Ciona intestinalis]","Genetic Code"="Standard",Taxonomy="Eukaryota; Metazoa; Chordata; Tunicata; Ascidiacea; Phlebobranchia; Cionidae; Ciona","Common Name"="vase tunicate"]
	NP_001259946.1[&Organism="Drosophila melanogaster",Description="dynamin related protein 1, isoform B [Drosophila melanogaster]","Genetic Code"="Standard",Taxonomy="Eukaryota; Metazoa; Ecdysozoa; Arthropoda; Hexapoda; Insecta; Pterygota; Neoptera; Endopterygota; Diptera; Brachycera; Muscomorpha; Ephydroidea; Drosophilidae; Drosophila; Sophophora","Common Name"="fruit fly"]
	XP_035676386.1[&Organism="Branchiostoma floridae",Description="dynamin-1-like protein isoform X5 [Branchiostoma floridae]","Genetic Code"="Standard",Taxonomy="Eukaryota; Metazoa; Chordata; Cephalochordata; Leptocardii; Amphioxiformes; Branchiostomatidae; Branchiostoma","Common Name"="Florida lancelet"]
	XP_006821224.1[&Organism="Saccoglossus kowalevskii",Description="PREDICTED: dynamin-1-like protein-like [Saccoglossus kowalevskii]","Genetic Code"="Standard",Taxonomy="Eukaryota; Metazoa; Hemichordata; Enteropneusta; Harrimaniidae; Saccoglossus"]
	XP_030827871.1[&Organism="Strongylocentrotus purpuratus",Description="dynamin-1-like protein isoform X2 [Strongylocentrotus purpuratus]","Genetic Code"="Standard",Taxonomy="Eukaryota; Metazoa; Echinodermata; Eleutherozoa; Echinozoa; Echinoidea; Euechinoidea; Echinacea; Camarodonta; Echinidea; Strongylocentrotidae; Strongylocentrotus","Common Name"="purple sea urchin"]
	XP_032819300.1[&Organism="Petromyzon marinus",Description="dynamin-1-like protein isoform X2 [Petromyzon marinus]","Genetic Code"="Standard",Taxonomy="Eukaryota; Metazoa; Chordata; Craniata; Vertebrata; Cyclostomata; Hyperoartia; Petromyzontiformes; Petromyzontidae; Petromyzon","Common Name"="sea lamprey"]
	NP_957216.1[&Organism="Danio rerio",Description="dynamin-1-like protein [Danio rerio]","Genetic Code"="Standard",Taxonomy="Eukaryota; Metazoa; Chordata; Craniata; Vertebrata; Euteleostomi; Actinopterygii; Neopterygii; Teleostei; Ostariophysi; Cypriniformes; Danionidae; Danioninae; Danio","Common Name"="zebrafish"]
	XP_025940269.1[&Organism="Apteryx rowi",Description="dynamin-1-like protein isoform X4 [Apteryx rowi]","Genetic Code"="Standard",Taxonomy="Eukaryota; Metazoa; Chordata; Craniata; Vertebrata; Euteleostomi; Archelosauria; Archosauria; Dinosauria; Saurischia; Theropoda; Coelurosauria; Aves; Palaeognathae; Apterygiformes; Apterygidae; Apteryx","Common Name"="Okarito brown kiwi"]
	XP_006168142.1[&Organism="Tupaia chinensis",Description="dynamin-1-like protein isoform X1 [Tupaia chinensis]","Genetic Code"="Standard",Taxonomy="Eukaryota; Metazoa; Chordata; Craniata; Vertebrata; Euteleostomi; Mammalia; Eutheria; Euarchontoglires; Scandentia; Tupaiidae; Tupaia","Common Name"="Chinese tree shrew"]
	NP_001317309.1[&Organism="Homo sapiens",Description="dynamin-1-like protein isoform 8 [Homo sapiens]","Genetic Code"="Standard",Taxonomy="Eukaryota; Metazoa; Chordata; Craniata; Vertebrata; Euteleostomi; Mammalia; Eutheria; Euarchontoglires; Primates; Haplorrhini; Catarrhini; Hominidae; Homo","Common Name"="human"]
	NP_001392186.1[&Organism="Mus musculus",Description="dynamin-1-like protein isoform m [Mus musculus]","Genetic Code"="Standard",Taxonomy="Eukaryota; Metazoa; Chordata; Craniata; Vertebrata; Euteleostomi; Mammalia; Eutheria; Euarchontoglires; Glires; Rodentia; Myomorpha; Muroidea; Muridae; Murinae; Mus; Mus","Common Name"="house mouse"]
	XP_014394711.1[&Organism="Myotis brandtii",Description="PREDICTED: dynamin-1-like protein isoform X6 [Myotis brandtii]","Genetic Code"="Standard",Taxonomy="Eukaryota; Metazoa; Chordata; Craniata; Vertebrata; Euteleostomi; Mammalia; Eutheria; Laurasiatheria; Chiroptera; Microchiroptera; Vespertilionidae; Myotis","Common Name"="Brandt's bat"]
	XP_028602039.1[&Organism="Podarcis muralis",Description="dynamin-1-like protein isoform X3 [Podarcis muralis]","Genetic Code"="Standard",Taxonomy="Eukaryota; Metazoa; Chordata; Craniata; Vertebrata; Euteleostomi; Lepidosauria; Squamata; Bifurcata; Unidentata; Episquamata; Laterata; Lacertibaenia; Lacertidae; Podarcis","Common Name"="Common wall lizard"]
	XP_012382650.2[&Organism="Dasypus novemcinctus",Description="dynamin-1-like protein, partial [Dasypus novemcinctus]","Genetic Code"="Standard",Taxonomy="Eukaryota; Metazoa; Chordata; Craniata; Vertebrata; Euteleostomi; Mammalia; Eutheria; Xenarthra; Cingulata; Dasypodidae; Dasypus","Common Name"="nine-banded armadillo"]
	XP_031753959.1[&Organism="Xenopus tropicalis",Description="dynamin-1-like protein [Xenopus tropicalis]","Genetic Code"="Standard",Taxonomy="Eukaryota; Metazoa; Chordata; Craniata; Vertebrata; Euteleostomi; Amphibia; Batrachia; Anura; Pipoidea; Pipidae; Xenopodinae; Xenopus; Silurana","Common Name"="tropical clawed frog"]
	PAA85687.1[&Organism="Macrostomum lignano",Description="hypothetical protein BOX15_Mlig022202g1 [Macrostomum lignano]","Genetic Code"="Standard",Taxonomy="Eukaryota; Metazoa; Spiralia; Lophotrochozoa; Platyhelminthes; Rhabditophora; Macrostomorpha; Macrostomida; Macrostomidae; Macrostomum"]
	XP_042914770.1[&Organism="Chlamydomonas reinhardtii",Description="uncharacterized protein CHLRE_17g724150v5 [Chlamydomonas reinhardtii]","Genetic Code"="Standard",Taxonomy="Eukaryota; Viridiplantae; Chlorophyta; core chlorophytes; Chlorophyceae; CS clade; Chlamydomonadales; Chlamydomonadaceae; Chlamydomonas"]
	PWZ09977.1[&Organism="Zea mays",Description="Dynamin-related protein 3A [Zea mays]","Genetic Code"="Standard",Taxonomy="Eukaryota; Viridiplantae; Streptophyta; Embryophyta; Tracheophyta; Spermatophyta; Magnoliopsida; Liliopsida; Poales; Poaceae; PACMAD clade; Panicoideae; Andropogonodae; Andropogoneae; Tripsacinae; Zea"]
	KAH9304002.1[&Organism="Taxus chinensis",Description="hypothetical protein KI387_008406 [Taxus chinensis]","Genetic Code"="Standard",Taxonomy="Eukaryota; Viridiplantae; Streptophyta; Embryophyta; Tracheophyta; Spermatophyta; Pinopsida; Pinidae; Conifers II; Cupressales; Taxaceae; Taxus"]
	EFJ37641.1[&Organism="Selaginella moellendorffii",Description="hypothetical protein SELMODRAFT_437242 [Selaginella moellendorffii]","Genetic Code"="Standard",Taxonomy="Eukaryota; Viridiplantae; Streptophyta; Embryophyta; Tracheophyta; Lycopodiopsida; Selaginellales; Selaginellaceae; Selaginella"]
	EFJ15047.1[&Organism="Selaginella moellendorffii",Description="hypothetical protein SELMODRAFT_119205 [Selaginella moellendorffii]","Genetic Code"="Standard",Taxonomy="Eukaryota; Viridiplantae; Streptophyta; Embryophyta; Tracheophyta; Lycopodiopsida; Selaginellales; Selaginellaceae; Selaginella"]
	KAI5070758.1[&Organism="Adiantum capillus-veneris",Description="hypothetical protein GOP47_0015101 [Adiantum capillus-veneris]","Genetic Code"="Standard",Taxonomy="Eukaryota; Viridiplantae; Streptophyta; Embryophyta; Tracheophyta; Polypodiopsida; Polypodiidae; Polypodiales; Pteridineae; Pteridaceae; Vittarioideae; Adiantum"]
	PTQ35749.1[&Organism="Marchantia polymorpha",Description="hypothetical protein MARPO_0069s0084 [Marchantia polymorpha]","Genetic Code"="Standard",Taxonomy="Eukaryota; Viridiplantae; Streptophyta; Embryophyta; Marchantiophyta; Marchantiopsida; Marchantiidae; Marchantiales; Marchantiaceae; Marchantia","Common Name"="liverwort"]
	KAG0555682.1[&Organism="Ceratodon purpureus",Description="hypothetical protein KC19_12G188200 [Ceratodon purpureus]","Genetic Code"="Standard",Taxonomy="Eukaryota; Viridiplantae; Streptophyta; Embryophyta; Bryophyta; Bryophytina; Bryopsida; Dicranidae; Pseudoditrichales; Ditrichaceae; Ceratodon"]
	XP_024362051.1[&Organism="Physcomitrium patens",Description="dynamin-related protein 3A-like isoform X1 [Physcomitrium patens]","Genetic Code"="Standard",Taxonomy="Eukaryota; Viridiplantae; Streptophyta; Embryophyta; Bryophyta; Bryophytina; Bryopsida; Funariidae; Funariales; Funariaceae; Physcomitrium"]
	KAG0554580.1[&Organism="Ceratodon purpureus",Description="hypothetical protein KC19_12G102200 [Ceratodon purpureus]","Genetic Code"="Standard",Taxonomy="Eukaryota; Viridiplantae; Streptophyta; Embryophyta; Bryophyta; Bryophytina; Bryopsida; Dicranidae; Pseudoditrichales; Ditrichaceae; Ceratodon"]
	KAI5070335.1[&Organism="Adiantum capillus-veneris",Description="hypothetical protein GOP47_0014678 [Adiantum capillus-veneris]","Genetic Code"="Standard",Taxonomy="Eukaryota; Viridiplantae; Streptophyta; Embryophyta; Tracheophyta; Polypodiopsida; Polypodiidae; Polypodiales; Pteridineae; Pteridaceae; Vittarioideae; Adiantum"]
	ONM18162.1[&Organism="Zea mays",Description="Dynamin-related protein 3A [Zea mays]","Genetic Code"="Standard",Taxonomy="Eukaryota; Viridiplantae; Streptophyta; Embryophyta; Tracheophyta; Spermatophyta; Magnoliopsida; Liliopsida; Poales; Poaceae; PACMAD clade; Panicoideae; Andropogonodae; Andropogoneae; Tripsacinae; Zea"]
	XP_052310486.1[&Organism="Populus trichocarpa",Description="dynamin-related protein 3A [Populus trichocarpa]","Genetic Code"="Standard",Taxonomy="Eukaryota; Viridiplantae; Streptophyta; Embryophyta; Tracheophyta; Spermatophyta; Magnoliopsida; eudicotyledons; Gunneridae; Pentapetalae; rosids; fabids; Malpighiales; Salicaceae; Saliceae; Populus","Common Name"="Populus balsamifera subsp. trichocarpa…
	AAC61784.1[&Organism="Arabidopsis thaliana",Description="similar to dynamin-like protein encoded by GenBank Accession Number X99669 [Arabidopsis thaliana]","Genetic Code"="Standard",Taxonomy="Eukaryota; Viridiplantae; Streptophyta; Embryophyta; Tracheophyta; Spermatophyta; Magnoliopsida; eudicotyledons; Gunneridae; Pentapetalae; rosids; malvids; Brassicales; Brassicaceae; Camelineae; Arabidopsis"…
	KAH9327796.1[&Organism="Taxus chinensis",Description="hypothetical protein KI387_007974, partial [Taxus chinensis]","Genetic Code"="Standard",Taxonomy="Eukaryota; Viridiplantae; Streptophyta; Embryophyta; Tracheophyta; Spermatophyta; Pinopsida; Pinidae; Conifers II; Cupressales; Taxaceae; Taxus"]
	XP_014148015.1[&Organism="Sphaeroforma arctica JP610",Description="hypothetical protein SARC_13330, partial [Sphaeroforma arctica JP610]","Genetic Code"="Standard",Taxonomy="Eukaryota; Ichthyosporea; Ichthyophonida; Sphaeroforma"]
	GMH85941.1[&Organism="Triparma verrucosa",Description="hypothetical protein TrVE_jg2671 [Triparma verrucosa]","Genetic Code"="Standard",Taxonomy="Eukaryota; Sar; Stramenopiles; Ochrophyta; Bolidophyceae; Parmales; Triparmaceae; Triparma"]
	GMI59178.1[&Organism="Parmales sp. scaly parma",Description="hypothetical protein ScalyP_jg8911 [Parmales sp. scaly parma]","Genetic Code"="Standard",Taxonomy="Eukaryota; Sar; Stramenopiles; Ochrophyta; Bolidophyceae; Parmales"]
	GMI25649.1[&Organism="Tetraparma gracilis",Description="hypothetical protein TeGR_g6469 [Tetraparma gracilis]","Genetic Code"="Standard",Taxonomy="Eukaryota; Sar; Stramenopiles; Ochrophyta; Bolidophyceae; Parmales; Triparmaceae; Tetraparma"]
	GMI62840.1[&Organism="Parmales sp. scaly parma",Description="hypothetical protein ScalyP_jg9771 [Parmales sp. scaly parma]","Genetic Code"="Standard",Taxonomy="Eukaryota; Sar; Stramenopiles; Ochrophyta; Bolidophyceae; Parmales"]
	GMH55978.1[&Organism="Triparma strigata",Description="hypothetical protein TrST_g5167 [Triparma strigata]","Genetic Code"="Standard",Taxonomy="Eukaryota; Sar; Stramenopiles; Ochrophyta; Bolidophyceae; Parmales; Triparmaceae; Triparma"]
	PRP80825.1[&Organism="Planoprotostelium fungivorum",Description="dynamin-2 [Planoprotostelium fungivorum]","Genetic Code"="Standard",Taxonomy="Eukaryota; Amoebozoa; Evosea; Variosea; Cavosteliida; Cavosteliaceae; Planoprotostelium"]
	XP_004355605.1[&Organism="Cavenderia fasciculata",Description="dynamin B [Cavenderia fasciculata]","Genetic Code"="Standard",Taxonomy="Eukaryota; Amoebozoa; Evosea; Eumycetozoa; Dictyostelia; Acytosteliales; Cavenderiaceae; Cavenderia"]
	XP_020436927.1[&Organism="Heterostelium album PN500",Description="dynamin B [Heterostelium album PN500]","Genetic Code"="Standard",Taxonomy="Eukaryota; Amoebozoa; Evosea; Eumycetozoa; Dictyostelia; Acytosteliales; Acytosteliaceae; Heterostelium"]
	AER35077.1[&Organism="Tieghemostelium lacteum",Description="dynamin B [Tieghemostelium lacteum]","Genetic Code"="Standard",Taxonomy="Eukaryota; Amoebozoa; Evosea; Eumycetozoa; Dictyostelia; Dictyosteliales; Raperosteliaceae; Tieghemostelium"]
	KAF2075389.1[&Organism="Polysphondylium violaceum",Description="hypothetical protein CYY_003313 [Polysphondylium violaceum]","Genetic Code"="Standard",Taxonomy="Eukaryota; Amoebozoa; Evosea; Eumycetozoa; Dictyostelia; Dictyosteliales; Dictyosteliaceae; Polysphondylium"]
	XP_003292385.1[&Organism="Dictyostelium purpureum",Description="uncharacterized protein DICPUDRAFT_57918 [Dictyostelium purpureum]","Genetic Code"="Standard",Taxonomy="Eukaryota; Amoebozoa; Evosea; Eumycetozoa; Dictyostelia; Dictyosteliales; Dictyosteliaceae; Dictyostelium"]
	KOO24608.1[&Organism="Chrysochromulina tobinii",Description="dynamin like protein [Chrysochromulina tobinii]","Genetic Code"="Standard",Taxonomy="Eukaryota; Haptista; Haptophyta; Prymnesiophyceae; Prymnesiales; Chrysochromulinaceae; Chrysochromulina"]
	CCW59714.1[&Organism="Phytomonas sp. EM1",Description="unnamed protein product [Phytomonas sp. EM1]","Genetic Code"="Standard",Taxonomy="Eukaryota; Discoba; Euglenozoa; Kinetoplastea; Metakinetoplastina; Trypanosomatida; Trypanosomatidae; Phytomonas"]
	KAG5490335.1[&Organism="Porcisia hertigi",Description="hypothetical protein JKF63_00455 [Porcisia hertigi]","Genetic Code"="Standard",Taxonomy="Eukaryota; Discoba; Euglenozoa; Kinetoplastea; Metakinetoplastina; Trypanosomatida; Trypanosomatidae; Leishmaniinae; Porcisia"]
	XP_003872337.1[&Organism="Leishmania mexicana MHOM/GT/2001/U1103",Description="putative GTP-binding protein [Leishmania mexicana MHOM/GT/2001/U1103]","Genetic Code"="Standard",Taxonomy="Eukaryota; Discoba; Euglenozoa; Kinetoplastea; Metakinetoplastina; Trypanosomatida; Trypanosomatidae; Leishmaniinae; Leishmania"]
	KAI5685071.1[&Organism="Leishmania braziliensis",Description="Dynamin family [Leishmania braziliensis]","Genetic Code"="Standard",Taxonomy="Eukaryota; Discoba; Euglenozoa; Kinetoplastea; Metakinetoplastina; Trypanosomatida; Trypanosomatidae; Leishmaniinae; Leishmania; Leishmania braziliensis species complex"]
	XP_028887534.1[&Organism="Trypanosoma theileri",Description="putative dynamin, putative,vacuolar sortin protein 1 [Trypanosoma theileri]","Genetic Code"="Standard",Taxonomy="Eukaryota; Discoba; Euglenozoa; Kinetoplastea; Metakinetoplastina; Trypanosomatida; Trypanosomatidae; Trypanosoma"]
	EKF32958.1[&Organism="Trypanosoma cruzi marinkellei",Description="dynamin, putative,vacuolar sortin protein 1, putative [Trypanosoma cruzi marinkellei]","Genetic Code"="Standard",Taxonomy="Eukaryota; Discoba; Euglenozoa; Kinetoplastea; Metakinetoplastina; Trypanosomatida; Trypanosomatidae; Trypanosoma; Schizotrypanum"]
	ESL10883.1[&Organism="Trypanosoma rangeli SC58",Description="dynamin [Trypanosoma rangeli SC58]","Genetic Code"="Standard",Taxonomy="Eukaryota; Discoba; Euglenozoa; Kinetoplastea; Metakinetoplastina; Trypanosomatida; Trypanosomatidae; Trypanosoma; Herpetosoma"]
	RHW73545.1[&Organism="Trypanosoma brucei equiperdum",Description="dynamin-1-like protein [Trypanosoma brucei equiperdum]","Genetic Code"="Standard",Taxonomy="Eukaryota; Discoba; Euglenozoa; Kinetoplastea; Metakinetoplastina; Trypanosomatida; Trypanosomatidae; Trypanosoma"]
	CCC89860.1[&Organism="Trypanosoma congolense IL3000",Description="unnamed protein product, partial [Trypanosoma congolense IL3000]","Genetic Code"="Standard",Taxonomy="Eukaryota; Discoba; Euglenozoa; Kinetoplastea; Metakinetoplastina; Trypanosomatida; Trypanosomatidae; Trypanosoma; Nannomonas"]
	KAH8605762.1[&Organism="Trypanosoma vivax",Description="50S ribosome binding GTPase putative Dynamin family Dynamin central region [Trypanosoma vivax]","Genetic Code"="Standard",Taxonomy="Eukaryota; Discoba; Euglenozoa; Kinetoplastea; Metakinetoplastina; Trypanosomatida; Trypanosomatidae; Trypanosoma; Duttonella"]
	KAJ9467322.1[&Organism="Diplonema papillatum",Description="hypothetical protein DIPPA_70197 [Diplonema papillatum]","Genetic Code"="Standard",Taxonomy="Eukaryota; Discoba; Euglenozoa; Diplonemea; Diplonemidae; Diplonema"]
	KAJ9466576.1[&Organism="Diplonema papillatum",Description="Vacuolar protein sorting-associated protein 1 [Diplonema papillatum]","Genetic Code"="Standard",Taxonomy="Eukaryota; Discoba; Euglenozoa; Diplonemea; Diplonemidae; Diplonema"]
	XP_018636213.1[&Organism="Toxoplasma gondii ME49",Description="dynamin-related protein DRPA [Toxoplasma gondii ME49]","Genetic Code"="Standard",Taxonomy="Eukaryota; Sar; Alveolata; Apicomplexa; Conoidasida; Coccidia; Eucoccidiorida; Eimeriorina; Sarcocystidae; Toxoplasma"]
	XP_001750431.1[&Organism="Monosiga brevicollis MX1",Description="uncharacterized protein MONBRDRAFT_34545 [Monosiga brevicollis MX1]","Genetic Code"="Standard",Taxonomy="Eukaryota; Choanoflagellata; Craspedida; Salpingoecidae; Monosiga"]
	XP_042924642.1[&Organism="Chlamydomonas reinhardtii",Description="uncharacterized protein CHLRE_05g245950v5 [Chlamydomonas reinhardtii]","Genetic Code"="Standard",Taxonomy="Eukaryota; Viridiplantae; Chlorophyta; core chlorophytes; Chlorophyceae; CS clade; Chlamydomonadales; Chlamydomonadaceae; Chlamydomonas"]
	PTQ29980.1[&Organism="Marchantia polymorpha",Description="hypothetical protein MARPO_0132s0051 [Marchantia polymorpha]","Genetic Code"="Standard",Taxonomy="Eukaryota; Viridiplantae; Streptophyta; Embryophyta; Marchantiophyta; Marchantiopsida; Marchantiidae; Marchantiales; Marchantiaceae; Marchantia","Common Name"="liverwort"]
	XP_002302631.1[&Organism="Populus trichocarpa",Description="phragmoplastin DRP1B isoform X1 [Populus trichocarpa]","Genetic Code"="Standard",Taxonomy="Eukaryota; Viridiplantae; Streptophyta; Embryophyta; Tracheophyta; Spermatophyta; Magnoliopsida; eudicotyledons; Gunneridae; Pentapetalae; rosids; fabids; Malpighiales; Salicaceae; Saliceae; Populus","Common Name"="Populus balsamifera subsp. tricho…
	XP_002299468.1[&Organism="Populus trichocarpa",Description="dynamin-related protein 5A isoform X2 [Populus trichocarpa]","Genetic Code"="Standard",Taxonomy="Eukaryota; Viridiplantae; Streptophyta; Embryophyta; Tracheophyta; Spermatophyta; Magnoliopsida; eudicotyledons; Gunneridae; Pentapetalae; rosids; fabids; Malpighiales; Salicaceae; Saliceae; Populus","Common Name"="Populus balsamifera subsp. …
	NP_001190448.1[&Organism="Arabidopsis thaliana",Description="dynamin-like protein [Arabidopsis thaliana]","Genetic Code"="Standard",Taxonomy="Eukaryota; Viridiplantae; Streptophyta; Embryophyta; Tracheophyta; Spermatophyta; Magnoliopsida; eudicotyledons; Gunneridae; Pentapetalae; rosids; malvids; Brassicales; Brassicaceae; Camelineae; Arabidopsis","Common Name"="thale cress"]
	AQK88296.1[&Description="Dynamin-related protein 1A [Zea mays]"]
	PTQ45603.1[&Organism="Marchantia polymorpha",Description="hypothetical protein MARPO_0014s0125 [Marchantia polymorpha]","Genetic Code"="Standard",Taxonomy="Eukaryota; Viridiplantae; Streptophyta; Embryophyta; Marchantiophyta; Marchantiopsida; Marchantiidae; Marchantiales; Marchantiaceae; Marchantia","Common Name"="liverwort"]
	KAI5072318.1[&Organism="Adiantum capillus-veneris",Description="hypothetical protein GOP47_0012424 [Adiantum capillus-veneris]","Genetic Code"="Standard",Taxonomy="Eukaryota; Viridiplantae; Streptophyta; Embryophyta; Tracheophyta; Polypodiopsida; Polypodiidae; Polypodiales; Pteridineae; Pteridaceae; Vittarioideae; Adiantum"]
	KAI5058380.1[&Organism="Adiantum capillus-veneris",Description="hypothetical protein GOP47_0026550 [Adiantum capillus-veneris]","Genetic Code"="Standard",Taxonomy="Eukaryota; Viridiplantae; Streptophyta; Embryophyta; Tracheophyta; Polypodiopsida; Polypodiidae; Polypodiales; Pteridineae; Pteridaceae; Vittarioideae; Adiantum"]
	XP_002987566.1[&Organism="Selaginella moellendorffii",Description="dynamin-related protein 1E [Selaginella moellendorffii]","Genetic Code"="Standard",Taxonomy="Eukaryota; Viridiplantae; Streptophyta; Embryophyta; Tracheophyta; Lycopodiopsida; Selaginellales; Selaginellaceae; Selaginella"]
	KAI5602084.1[&Organism="Populus trichocarpa",Description="hypothetical protein BDE02_01G133700 [Populus trichocarpa]","Genetic Code"="Standard",Taxonomy="Eukaryota; Viridiplantae; Streptophyta; Embryophyta; Tracheophyta; Spermatophyta; Magnoliopsida; eudicotyledons; Gunneridae; Pentapetalae; rosids; fabids; Malpighiales; Salicaceae; Saliceae; Populus","Common Name"="Populus balsamifera subsp. tri…
	XP_006375094.1[&Organism="Populus trichocarpa",Description="phragmoplastin DRP1E [Populus trichocarpa]","Genetic Code"="Standard",Taxonomy="Eukaryota; Viridiplantae; Streptophyta; Embryophyta; Tracheophyta; Spermatophyta; Magnoliopsida; eudicotyledons; Gunneridae; Pentapetalae; rosids; fabids; Malpighiales; Salicaceae; Saliceae; Populus","Common Name"="Populus balsamifera subsp. trichocarpa"]
	XP_002315854.1[&Organism="Populus trichocarpa",Description="phragmoplastin DRP1C [Populus trichocarpa]","Genetic Code"="Standard",Taxonomy="Eukaryota; Viridiplantae; Streptophyta; Embryophyta; Tracheophyta; Spermatophyta; Magnoliopsida; eudicotyledons; Gunneridae; Pentapetalae; rosids; fabids; Malpighiales; Salicaceae; Saliceae; Populus","Common Name"="Populus balsamifera subsp. trichocarpa"]
	NP_001147100.1[&Organism="Zea mays",Description="dynamin-related protein 1C [Zea mays]","Genetic Code"="Standard",Taxonomy="Eukaryota; Viridiplantae; Streptophyta; Embryophyta; Tracheophyta; Spermatophyta; Magnoliopsida; Liliopsida; Poales; Poaceae; PACMAD clade; Panicoideae; Andropogonodae; Andropogoneae; Tripsacinae; Zea"]
	AAF22292.1[&Organism="Arabidopsis thaliana",Description="dynamin-like protein 4 [Arabidopsis thaliana]","Genetic Code"="Standard",Taxonomy="Eukaryota; Viridiplantae; Streptophyta; Embryophyta; Tracheophyta; Spermatophyta; Magnoliopsida; eudicotyledons; Gunneridae; Pentapetalae; rosids; malvids; Brassicales; Brassicaceae; Camelineae; Arabidopsis","Common Name"="thale cress"]
	KAH9306600.1[&Organism="Taxus chinensis",Description="hypothetical protein KI387_011004, partial [Taxus chinensis]","Genetic Code"="Standard",Taxonomy="Eukaryota; Viridiplantae; Streptophyta; Embryophyta; Tracheophyta; Spermatophyta; Pinopsida; Pinidae; Conifers II; Cupressales; Taxaceae; Taxus"]
	KAG0556007.1[&Organism="Ceratodon purpureus",Description="hypothetical protein KC19_11G019300 [Ceratodon purpureus]","Genetic Code"="Standard",Taxonomy="Eukaryota; Viridiplantae; Streptophyta; Embryophyta; Bryophyta; Bryophytina; Bryopsida; Dicranidae; Pseudoditrichales; Ditrichaceae; Ceratodon"]
	PWZ36850.1[&Organism="Zea mays",Description="Dynamin-related protein 1E [Zea mays]","Genetic Code"="Standard",Taxonomy="Eukaryota; Viridiplantae; Streptophyta; Embryophyta; Tracheophyta; Spermatophyta; Magnoliopsida; Liliopsida; Poales; Poaceae; PACMAD clade; Panicoideae; Andropogonodae; Andropogoneae; Tripsacinae; Zea"]
	AAF79238.1[&Organism="Arabidopsis thaliana",Description="F10B6.23 [Arabidopsis thaliana]","Genetic Code"="Standard",Taxonomy="Eukaryota; Viridiplantae; Streptophyta; Embryophyta; Tracheophyta; Spermatophyta; Magnoliopsida; eudicotyledons; Gunneridae; Pentapetalae; rosids; malvids; Brassicales; Brassicaceae; Camelineae; Arabidopsis","Common Name"="thale cress"]
	NP_850420.1[&Organism="Arabidopsis thaliana",Description="DYNAMIN-like 1D [Arabidopsis thaliana]","Genetic Code"="Standard",Taxonomy="Eukaryota; Viridiplantae; Streptophyta; Embryophyta; Tracheophyta; Spermatophyta; Magnoliopsida; eudicotyledons; Gunneridae; Pentapetalae; rosids; malvids; Brassicales; Brassicaceae; Camelineae; Arabidopsis","Common Name"="thale cress"]
	EFJ15761.1[&Organism="Selaginella moellendorffii",Description="hypothetical protein SELMODRAFT_451592 [Selaginella moellendorffii]","Genetic Code"="Standard",Taxonomy="Eukaryota; Viridiplantae; Streptophyta; Embryophyta; Tracheophyta; Lycopodiopsida; Selaginellales; Selaginellaceae; Selaginella"]
	EFJ23099.1[&Organism="Selaginella moellendorffii",Description="hypothetical protein SELMODRAFT_232702 [Selaginella moellendorffii]","Genetic Code"="Standard",Taxonomy="Eukaryota; Viridiplantae; Streptophyta; Embryophyta; Tracheophyta; Lycopodiopsida; Selaginellales; Selaginellaceae; Selaginella"]
	XP_008860500.1[&Organism="Entamoeba nuttalli P19",Description="dynamin family protein [Entamoeba nuttalli P19]","Genetic Code"="Standard",Taxonomy="Eukaryota; Amoebozoa; Evosea; Archamoebae; Mastigamoebida; Entamoebidae; Entamoeba"]
	XP_004185630.1[&Organism="Entamoeba invadens IP1",Description="dynamin, putative [Entamoeba invadens IP1]","Genetic Code"="Standard",Taxonomy="Eukaryota; Amoebozoa; Evosea; Archamoebae; Mastigamoebida; Entamoebidae; Entamoeba"]
	KAF0852279.1[&Organism="Andalucia godoyi",Description="mitochondrial dynamin family protein [Andalucia godoyi]","Genetic Code"="Standard",Taxonomy="Eukaryota; Discoba; Jakobida; Andalucina; Andaluciidae; Andalucia"]
	ETO36135.1[&Organism="Reticulomyxa filosa",Description="hypothetical protein RFI_00927 [Reticulomyxa filosa]","Genetic Code"="Standard",Taxonomy="Eukaryota; Sar; Rhizaria; Retaria; Foraminifera; Monothalamids; Reticulomyxidae; Reticulomyxa"]
	KNH06820.1[&Organism="Perkinsela sp. CCAP 1560/4",Description="hypothetical protein XU18_2422 [Perkinsela sp. CCAP 1560/4]","Genetic Code"="Standard",Taxonomy="Eukaryota; Discoba; Euglenozoa; Kinetoplastea; Prokinetoplastina; Ichthyobodonidae; Perkinsela"]
	CAD2212698.1[&Organism="Angomonas deanei",Description="Dynamin family/Dynamin central region/Dynamin GTPase effector domain containing protein, putative [Angomonas deanei]","Genetic Code"="Standard",Taxonomy="Eukaryota; Discoba; Euglenozoa; Kinetoplastea; Metakinetoplastina; Trypanosomatida; Trypanosomatidae; Strigomonadinae; Angomonas"]
	ABB13595.1[&Organism="Tetrahymena thermophila",Description="Drp7p [Tetrahymena thermophila]","Genetic Code"="Ciliate",Taxonomy="Eukaryota; Sar; Alveolata; Ciliophora; Intramacronucleata; Oligohymenophorea; Hymenostomatida; Tetrahymenina; Tetrahymenidae; Tetrahymena"]
	XP_001009829.2[&Organism="Tetrahymena thermophila SB210",Description="dynamin central region family protein [Tetrahymena thermophila SB210]","Genetic Code"="Ciliate",Taxonomy="Eukaryota; Sar; Alveolata; Ciliophora; Intramacronucleata; Oligohymenophorea; Hymenostomatida; Tetrahymenina; Tetrahymenidae; Tetrahymena"]
	XP_002371703.1[&Organism="Toxoplasma gondii ME49",Description="dynamin-related protein DRPB [Toxoplasma gondii ME49]","Genetic Code"="Standard",Taxonomy="Eukaryota; Sar; Alveolata; Apicomplexa; Conoidasida; Coccidia; Eucoccidiorida; Eimeriorina; Sarcocystidae; Toxoplasma"]
	'XP_019914840.1'[&Organism="Plasmodium coatneyi",Description="Dynamin protein [Plasmodium coatneyi]","Genetic Code"="Standard",Taxonomy="Eukaryota; Sar; Alveolata; Apicomplexa; Aconoidasida; Haemosporida; Plasmodiidae; Plasmodium"]
	'XP_012763851.2_1'[&Organism="Plasmodium reichenowi",Description="dynamin-like protein [Plasmodium reichenowi]","Genetic Code"="Standard",Taxonomy="Eukaryota; Sar; Alveolata; Apicomplexa; Aconoidasida; Haemosporida; Plasmodiidae; Plasmodium; Plasmodium (Laverania)"]
	'EUR69800.1_1'[&Organism="Plasmodium falciparum 7G8",Description="hypothetical protein PFBG_03636 [Plasmodium falciparum 7G8]","Genetic Code"="Standard",Taxonomy="Eukaryota; Sar; Alveolata; Apicomplexa; Aconoidasida; Haemosporida; Plasmodiidae; Plasmodium; Plasmodium (Laverania)"]
	XP_028867889.1[&Organism="Babesia ovata",Description="dynamin [Babesia ovata]","Genetic Code"="Standard",Taxonomy="Eukaryota; Sar; Alveolata; Apicomplexa; Aconoidasida; Piroplasmida; Babesiidae; Babesia"]
	'CAE8701890.1'[&Organism="Polarella glacialis",Description="unnamed protein product, partial [Polarella glacialis]","Genetic Code"="Standard",Taxonomy="Eukaryota; Sar; Alveolata; Dinophyceae; Suessiales; Suessiaceae; Polarella"]
	XP_001016567.2[&Organism="Tetrahymena thermophila SB210",Description="dynamin central region family protein [Tetrahymena thermophila SB210]","Genetic Code"="Ciliate",Taxonomy="Eukaryota; Sar; Alveolata; Ciliophora; Intramacronucleata; Oligohymenophorea; Hymenostomatida; Tetrahymenina; Tetrahymenidae; Tetrahymena"]
	XP_001032891.1[&Organism="Tetrahymena thermophila SB210",Description="dynamin central region family protein [Tetrahymena thermophila SB210]","Genetic Code"="Ciliate",Taxonomy="Eukaryota; Sar; Alveolata; Ciliophora; Intramacronucleata; Oligohymenophorea; Hymenostomatida; Tetrahymenina; Tetrahymenidae; Tetrahymena"]
	'CAD8140652.1_1'[&Organism="Paramecium pentaurelia",Description="unnamed protein product [Paramecium pentaurelia]","Genetic Code"="Ciliate",Taxonomy="Eukaryota; Sar; Alveolata; Ciliophora; Intramacronucleata; Oligohymenophorea; Peniculida; Parameciidae; Paramecium"]
	XP_001029982.1[&Organism="Tetrahymena thermophila SB210",Description="dynamin central region family protein [Tetrahymena thermophila SB210]","Genetic Code"="Ciliate",Taxonomy="Eukaryota; Sar; Alveolata; Ciliophora; Intramacronucleata; Oligohymenophorea; Hymenostomatida; Tetrahymenina; Tetrahymenidae; Tetrahymena"]
	XP_001029985.2[&Organism="Tetrahymena thermophila SB210",Description="dynamin central region family protein [Tetrahymena thermophila SB210]","Genetic Code"="Ciliate",Taxonomy="Eukaryota; Sar; Alveolata; Ciliophora; Intramacronucleata; Oligohymenophorea; Hymenostomatida; Tetrahymenina; Tetrahymenidae; Tetrahymena"]
	XP_005788601.1[&Organism="Emiliania huxleyi CCMP1516",Description="hypothetical protein EMIHUDRAFT_43878, partial [Emiliania huxleyi CCMP1516]","Genetic Code"="Standard",Taxonomy="Eukaryota; Haptista; Haptophyta; Prymnesiophyceae; Isochrysidales; Noelaerhabdaceae; Emiliania"]
	EFJ35472.1[&Organism="Selaginella moellendorffii",Description="hypothetical protein SELMODRAFT_404911 [Selaginella moellendorffii]","Genetic Code"="Standard",Taxonomy="Eukaryota; Viridiplantae; Streptophyta; Embryophyta; Tracheophyta; Lycopodiopsida; Selaginellales; Selaginellaceae; Selaginella"]
	OUM67143.1[&Organism="Piromyces sp. E2",Description="hypothetical protein PIROE2DRAFT_40291 [Piromyces sp. E2]","Genetic Code"="Standard",Taxonomy="Eukaryota; Fungi; Fungi incertae sedis; Chytridiomycota; Chytridiomycota incertae sedis; Neocallimastigomycetes; Neocallimastigales; Neocallimastigaceae; Piromyces; unclassified Piromyces"]
	KNE54706.1[&Organism="Allomyces macrogynus ATCC 38327",Description="hypothetical protein AMAG_00665 [Allomyces macrogynus ATCC 38327]","Genetic Code"="Standard",Taxonomy="Eukaryota; Fungi; Fungi incertae sedis; Blastocladiomycota; Blastocladiomycota incertae sedis; Blastocladiomycetes; Blastocladiales; Blastocladiaceae; Allomyces"]
	OAJ38404.1[&Organism="Batrachochytrium dendrobatidis JEL423",Description="hypothetical protein BDEG_22342 [Batrachochytrium dendrobatidis JEL423]","Genetic Code"="Standard",Taxonomy="Eukaryota; Fungi; Fungi incertae sedis; Chytridiomycota; Chytridiomycota incertae sedis; Chytridiomycetes; Rhizophydiales; Rhizophydiales incertae sedis; Batrachochytrium"]
	XP_006459124.1[&Organism="Agaricus bisporus var. bisporus H97",Description="hypothetical protein AGABI2DRAFT_201103 [Agaricus bisporus var. bisporus H97]","Genetic Code"="Standard",Taxonomy="Eukaryota; Fungi; Dikarya; Basidiomycota; Agaricomycotina; Agaricomycetes; Agaricomycetidae; Agaricales; Agaricaceae; Agaricus"]
	XP_011389557.1[&Organism="Ustilago maydis 521",Description="putative dynamin-related GTPase [Ustilago maydis 521]","Genetic Code"="Standard",Taxonomy="Eukaryota; Fungi; Dikarya; Basidiomycota; Ustilaginomycotina; Ustilaginomycetes; Ustilaginales; Ustilaginaceae; Ustilago"]
	XP_752563.1[&Organism="Aspergillus fumigatus Af293",Description="mitochondrial dynamin GTPase (Msp1), putative [Aspergillus fumigatus Af293]","Genetic Code"="Standard",Taxonomy="Eukaryota; Fungi; Dikarya; Ascomycota; Pezizomycotina; Eurotiomycetes; Eurotiomycetidae; Eurotiales; Aspergillaceae; Aspergillus; Aspergillus subgen. Fumigati"]
	KXN72852.1[&Organism="Conidiobolus coronatus NRRL 28638",Description="hypothetical protein CONCODRAFT_77587 [Conidiobolus coronatus NRRL 28638]","Genetic Code"="Standard",Taxonomy="Eukaryota; Fungi; Fungi incertae sedis; Zoopagomycota; Entomophthoromycotina; Entomophthoromycetes; Entomophthorales; Ancylistaceae; Conidiobolus"]
	NP_014854.2[&Organism="Saccharomyces cerevisiae S288C",Description="dynamin-related GTPase MGM1 [Saccharomyces cerevisiae S288C]","Genetic Code"="Standard",Taxonomy="Eukaryota; Fungi; Dikarya; Ascomycota; Saccharomycotina; Saccharomycetes; Saccharomycetales; Saccharomycetaceae; Saccharomyces"]
	PSC76263.1[&Organism="Micractinium conductrix",Description="dynamin-related 4C-like [Micractinium conductrix]","Genetic Code"="Standard",Taxonomy="Eukaryota; Viridiplantae; Chlorophyta; core chlorophytes; Trebouxiophyceae; Chlorellales; Chlorellaceae; Chlorella clade; Micractinium"]
	PRW56740.1[&Organism="Chlorella sorokiniana",Description="chromatin-remodeling complex ATPase chain [Chlorella sorokiniana]","Genetic Code"="Standard",Taxonomy="Eukaryota; Viridiplantae; Chlorophyta; core chlorophytes; Trebouxiophyceae; Chlorellales; Chlorellaceae; Chlorella clade; Chlorella"]
	XP_005849062.1[&Organism="Chlorella variabilis",Description="hypothetical protein CHLNCDRAFT_21811, partial [Chlorella variabilis]","Genetic Code"="Standard",Taxonomy="Eukaryota; Viridiplantae; Chlorophyta; core chlorophytes; Trebouxiophyceae; Chlorellales; Chlorellaceae; Chlorella clade; Chlorella"]
	GHP04420.1[&Organism="Pycnococcus provasolii",Description="hypothetical protein PPROV_000317400 [Pycnococcus provasolii]","Genetic Code"="Standard",Taxonomy="Eukaryota; Viridiplantae; Chlorophyta; Pycnococcaceae; Pycnococcus"]
	OSX73843.1[&Organism="Porphyra umbilicalis",Description="hypothetical protein BU14_0324s0007 [Porphyra umbilicalis]","Genetic Code"="Standard",Taxonomy="Eukaryota; Rhodophyta; Bangiophyceae; Bangiales; Bangiaceae; Porphyra","Common Name"="laver"]
	OSX70108.1[&Organism="Porphyra umbilicalis",Description="hypothetical protein BU14_0900s0001 [Porphyra umbilicalis]","Genetic Code"="Standard",Taxonomy="Eukaryota; Rhodophyta; Bangiophyceae; Bangiales; Bangiaceae; Porphyra","Common Name"="laver"]
	KAJ1442373.1[&Organism="Ochromonadaceae sp. CCMP2298",Description="Mx2, Mx-like dynamin-related GTPase [Ochromonadaceae sp. CCMP2298]","Genetic Code"="Standard",Taxonomy="Eukaryota; Sar; Stramenopiles; Ochrophyta; Synurophyceae; Ochromonadales; Ochromonadaceae"]
	CAH0370685.1[&Organism="Pelagomonas calceolata",Description="unnamed protein product [Pelagomonas calceolata]","Genetic Code"="Standard",Taxonomy="Eukaryota; Sar; Stramenopiles; Ochrophyta; Pelagophyceae; Pelagomonadales; Pelagomonas"]
	KAH8053135.1[&Organism="Aureococcus anophagefferens",Description="hypothetical protein JL722_9801 [Aureococcus anophagefferens]","Genetic Code"="Standard",Taxonomy="Eukaryota; Sar; Stramenopiles; Ochrophyta; Pelagophyceae; Pelagomonadales; Aureococcus"]
	KAJ8603921.1[&Organism="Chrysophaeum taylorii",Description="hypothetical protein CTAYLR_009714 [Chrysophaeum taylorii]","Genetic Code"="Standard",Taxonomy="Eukaryota; Sar; Stramenopiles; Ochrophyta; Pelagophyceae; Pelagomonadales; Chrysophaeum"]
	KAJ1460259.1[&Organism="Pelagophyceae sp. CCMP2097",Description="P-loop containing nucleoside triphosphate hydrolase protein [Pelagophyceae sp. CCMP2097]","Genetic Code"="Standard",Taxonomy="Eukaryota; Sar; Stramenopiles; Ochrophyta; Pelagophyceae"]
	KAG5178451.1[&Organism="Tribonema minus",Description="Mgm1-like protein [Tribonema minus]","Genetic Code"="Standard",Taxonomy="Eukaryota; Sar; Stramenopiles; Ochrophyta; PX clade; Xanthophyceae; Tribonematales; Tribonemataceae; Tribonema"]
	CBN76986.1[&Organism="Ectocarpus siliculosus",Description="Mgm1 homolog, dynamin-related GTPase [Ectocarpus siliculosus]","Genetic Code"="Standard",Taxonomy="Eukaryota; Sar; Stramenopiles; Ochrophyta; PX clade; Phaeophyceae; Ectocarpales; Ectocarpaceae; Ectocarpus"]
	KAG5185531.1[&Organism="Tribonema minus",Description="P-loop containing nucleoside triphosphate hydrolase protein [Tribonema minus]","Genetic Code"="Standard",Taxonomy="Eukaryota; Sar; Stramenopiles; Ochrophyta; PX clade; Xanthophyceae; Tribonematales; Tribonemataceae; Tribonema"]
	XP_009038401.1[&Organism="Aureococcus anophagefferens",Description="hypothetical protein AURANDRAFT_28354, partial [Aureococcus anophagefferens]","Genetic Code"="Standard",Taxonomy="Eukaryota; Sar; Stramenopiles; Ochrophyta; Pelagophyceae; Pelagomonadales; Aureococcus"]
	KAJ1460532.1[&Organism="Pelagophyceae sp. CCMP2097",Description="Mgm1-like protein [Pelagophyceae sp. CCMP2097]","Genetic Code"="Standard",Taxonomy="Eukaryota; Sar; Stramenopiles; Ochrophyta; Pelagophyceae"]
	CBN78192.1[&Organism="Ectocarpus siliculosus",Description="Mx2, Mx-like dynamin-related GTPase [Ectocarpus siliculosus]","Genetic Code"="Standard",Taxonomy="Eukaryota; Sar; Stramenopiles; Ochrophyta; PX clade; Phaeophyceae; Ectocarpales; Ectocarpaceae; Ectocarpus"]
	KAG5184845.1[&Organism="Tribonema minus",Description="Mx2, Mx-like dynamin-related GTPase [Tribonema minus]","Genetic Code"="Standard",Taxonomy="Eukaryota; Sar; Stramenopiles; Ochrophyta; PX clade; Xanthophyceae; Tribonematales; Tribonemataceae; Tribonema"]
	XP_009039543.1[&Organism="Aureococcus anophagefferens",Description="hypothetical protein AURANDRAFT_38339 [Aureococcus anophagefferens]","Genetic Code"="Standard",Taxonomy="Eukaryota; Sar; Stramenopiles; Ochrophyta; Pelagophyceae; Pelagomonadales; Aureococcus"]
	KAJ8614481.1[&Organism="Chrysophaeum taylorii",Description="hypothetical protein CTAYLR_000866 [Chrysophaeum taylorii]","Genetic Code"="Standard",Taxonomy="Eukaryota; Sar; Stramenopiles; Ochrophyta; Pelagophyceae; Pelagomonadales; Chrysophaeum"]
	XP_009039855.1[&Organism="Aureococcus anophagefferens",Description="hypothetical protein AURANDRAFT_38499 [Aureococcus anophagefferens]","Genetic Code"="Standard",Taxonomy="Eukaryota; Sar; Stramenopiles; Ochrophyta; Pelagophyceae; Pelagomonadales; Aureococcus"]
	KAJ1428896.1[&Organism="Ochromonadaceae sp. CCMP2298",Description="P-loop containing nucleoside triphosphate hydrolase protein [Ochromonadaceae sp. CCMP2298]","Genetic Code"="Standard",Taxonomy="Eukaryota; Sar; Stramenopiles; Ochrophyta; Synurophyceae; Ochromonadales; Ochromonadaceae"]
	KAG5183739.1[&Organism="Tribonema minus",Description="P-loop containing nucleoside triphosphate hydrolase protein [Tribonema minus]","Genetic Code"="Standard",Taxonomy="Eukaryota; Sar; Stramenopiles; Ochrophyta; PX clade; Xanthophyceae; Tribonematales; Tribonemataceae; Tribonema"]
	KAK3283006.1[&Organism="Cymbomonas tetramitiformis",Description="hypothetical protein CYMTET_9279 [Cymbomonas tetramitiformis]","Genetic Code"="Standard",Taxonomy="Eukaryota; Viridiplantae; Chlorophyta; Pyramimonadophyceae; Pyramimonadales; Pyramimonadaceae; Cymbomonas"]
	KAJ1474099.1[&Organism="Cryptophyta sp. CCMP2293",Description="P-loop containing nucleoside triphosphate hydrolase protein, partial [Cryptophyta sp. CCMP2293]","Genetic Code"="Standard",Taxonomy="Eukaryota; Cryptophyceae"]
	KAJ1495567.1[&Organism="Cryptophyta sp. CCMP2293",Description="P-loop containing nucleoside triphosphate hydrolase protein [Cryptophyta sp. CCMP2293]","Genetic Code"="Standard",Taxonomy="Eukaryota; Cryptophyceae"]
	KAJ1474882.1[&Organism="Cryptophyta sp. CCMP2293",Description="P-loop containing nucleoside triphosphate hydrolase protein [Cryptophyta sp. CCMP2293]","Genetic Code"="Standard",Taxonomy="Eukaryota; Cryptophyceae"]
	KAJ1487321.1[&Organism="Cryptophyta sp. CCMP2293",Description="P-loop containing nucleoside triphosphate hydrolase protein, partial [Cryptophyta sp. CCMP2293]","Genetic Code"="Standard",Taxonomy="Eukaryota; Cryptophyceae"]
	XP_005711749.1[&Organism="Chondrus crispus",Description="unnamed protein product [Chondrus crispus]","Genetic Code"="Standard",Taxonomy="Eukaryota; Rhodophyta; Florideophyceae; Rhodymeniophycidae; Gigartinales; Gigartinaceae; Chondrus","Common Name"="carragheen"]
	KAI0564035.1[&Organism="Gracilaria domingensis",Description="Dynamin [Gracilaria domingensis]","Genetic Code"="Standard",Taxonomy="Eukaryota; Rhodophyta; Florideophyceae; Rhodymeniophycidae; Gracilariales; Gracilariaceae; Gracilaria"]
	PXF49978.1[&Organism="Gracilariopsis chorda",Description="Interferon-induced GTP-binding protein Mx [Gracilariopsis chorda]","Genetic Code"="Standard",Taxonomy="Eukaryota; Rhodophyta; Florideophyceae; Rhodymeniophycidae; Gracilariales; Gracilariaceae; Gracilariopsis"]
	XP_006815062.1[&Organism="Saccoglossus kowalevskii",Description="PREDICTED: interferon-induced GTP-binding protein Mx-like [Saccoglossus kowalevskii]","Genetic Code"="Standard",Taxonomy="Eukaryota; Metazoa; Hemichordata; Enteropneusta; Harrimaniidae; Saccoglossus"]
	XP_035690836.1[&Organism="Branchiostoma floridae",Description="interferon-induced GTP-binding protein Mx3-like [Branchiostoma floridae]","Genetic Code"="Standard",Taxonomy="Eukaryota; Metazoa; Chordata; Cephalochordata; Leptocardii; Amphioxiformes; Branchiostomidae; Branchiostoma","Common Name"="Florida lancelet"]
	XP_019617847.1[&Organism="Branchiostoma belcheri",Description="PREDICTED: interferon-induced GTP-binding protein Mx1-like [Branchiostoma belcheri]","Genetic Code"="Standard",Taxonomy="Eukaryota; Metazoa; Chordata; Cephalochordata; Branchiostomidae; Branchiostoma","Common Name"="Belcher's lancelet"]
	XP_002608668.1[&Organism="Branchiostoma floridae",Description="hypothetical protein BRAFLDRAFT_58103 [Branchiostoma floridae]","Genetic Code"="Standard",Taxonomy="Eukaryota; Metazoa; Chordata; Cephalochordata; Branchiostomidae; Branchiostoma","Common Name"="Florida lancelet"]
	XP_003973512.2.2[&Organism="Takifugu rubripes",Description="interferon-induced GTP-binding protein Mx [Takifugu rubripes]","Genetic Code"="Standard",Taxonomy="Eukaryota; Metazoa; Chordata; Craniata; Vertebrata; Euteleostomi; Actinopterygii; Neopterygii; Teleostei; Neoteleostei; Acanthomorphata; Eupercaria; Tetraodontiformes; Tetradontoidea; Tetraodontidae; Takifugu","Common Name"="torafugu"]
	NP_891987.2.2[&Organism="Danio rerio",Description="interferon-induced GTP-binding protein MxA [Danio rerio]","Genetic Code"="Standard",Taxonomy="Eukaryota; Metazoa; Chordata; Craniata; Vertebrata; Euteleostomi; Actinopterygii; Neopterygii; Teleostei; Ostariophysi; Cypriniformes; Cyprinidae; Danio","Common Name"="zebrafish"]
	XP_009304072.1[&Organism="Danio rerio",Description="interferon-induced GTP-binding protein MxB isoform X1 [Danio rerio]","Genetic Code"="Standard",Taxonomy="Eukaryota; Metazoa; Chordata; Craniata; Vertebrata; Euteleostomi; Actinopterygii; Neopterygii; Teleostei; Ostariophysi; Cypriniformes; Cyprinidae; Danio","Common Name"="zebrafish"]
	AGU16245.1[&db_xref="taxon:27779",Organism="Protopterus dolloi",Description="Mx1 protein, partial [Protopterus dolloi]","Genetic Code"="Standard",Modified=Mon Mar 27 11:17:17 PDT 2023,Taxonomy="Eukaryota; Metazoa; Chordata; Craniata; Vertebrata; Euteleostomi; Dipnoi; Lepidosireniformes; Protopteridae; Protopterus",Accession="AGU16245.1","Common Name"="slender lungfish",Topology="linear","Molecule…
	XP_007904885.1[&Organism="Callorhinchus milii",Description="PREDICTED: interferon-induced GTP-binding protein Mx-like isoform X2 [Callorhinchus milii]","Genetic Code"="Standard",Taxonomy="Eukaryota; Metazoa; Chordata; Craniata; Vertebrata; Chondrichthyes; Holocephali; Chimaeriformes; Callorhinchidae; Callorhinchus","Common Name"="elephant shark"]
	XP_032888405.1[&Organism="Amblyraja radiata",Description="interferon-induced GTP-binding protein Mx3-like isoform X1 [Amblyraja radiata]","Genetic Code"="Standard",Taxonomy="Eukaryota; Metazoa; Chordata; Craniata; Vertebrata; Chondrichthyes; Elasmobranchii; Batoidea; Rajiformes; Rajidae; Amblyraja","Common Name"="thorny skate"]
	XP_009815891.1[&Organism="Gavia stellata",Description="PREDICTED: interferon-induced GTP-binding protein Mx-like [Gavia stellata]","Genetic Code"="Standard",Taxonomy="Eukaryota; Metazoa; Chordata; Craniata; Vertebrata; Euteleostomi; Archelosauria; Archosauria; Dinosauria; Saurischia; Theropoda; Coelurosauria; Aves; Neognathae; Gaviiformes; Gaviidae; Gavia","Common Name"="red-throated loon"]
	XP_025933558.1[&Organism="Apteryx rowi",Description="interferon-induced GTP-binding protein Mx-like isoform X1 [Apteryx rowi]","Genetic Code"="Standard",Taxonomy="Eukaryota; Metazoa; Chordata; Craniata; Vertebrata; Euteleostomi; Archelosauria; Archosauria; Dinosauria; Saurischia; Theropoda; Coelurosauria; Aves; Palaeognathae; Apterygiformes; Apterygidae; Apteryx","Common Name"="Okarito brown kiwi…
	XP_015269256.1[&Organism="Gekko japonicus",Description="PREDICTED: interferon-induced GTP-binding protein Mx1 [Gekko japonicus]","Genetic Code"="Standard",Taxonomy="Eukaryota; Metazoa; Chordata; Craniata; Vertebrata; Euteleostomi; Lepidosauria; Squamata; Bifurcata; Gekkota; Gekkonidae; Gekkoninae; Gekko"]
	XP_006156438.1[&Organism="Tupaia chinensis",Description="interferon-induced GTP-binding protein Mx2 [Tupaia chinensis]","Genetic Code"="Standard",Taxonomy="Eukaryota; Metazoa; Chordata; Craniata; Vertebrata; Euteleostomi; Mammalia; Eutheria; Euarchontoglires; Scandentia; Tupaiidae; Tupaia","Common Name"="Chinese tree shrew"]
	NP_001003133.1[&Organism="Canis lupus familiaris",Description="interferon-induced GTP-binding protein Mx2 [Canis lupus familiaris]","Genetic Code"="Standard",Taxonomy="Eukaryota; Metazoa; Chordata; Craniata; Vertebrata; Euteleostomi; Mammalia; Eutheria; Laurasiatheria; Carnivora; Caniformia; Canidae; Canis","Common Name"="dog"]
	XP_002830747.1[&Organism="Pongo abelii",Description="interferon-induced GTP-binding protein Mx2 [Pongo abelii]","Genetic Code"="Standard",Taxonomy="Eukaryota; Metazoa; Chordata; Craniata; Vertebrata; Euteleostomi; Mammalia; Eutheria; Euarchontoglires; Primates; Haplorrhini; Catarrhini; Hominidae; Pongo","Common Name"="Sumatran orangutan"]
	NP_002454.1[&Organism="Homo sapiens",Description="interferon-induced GTP-binding protein Mx2 [Homo sapiens]","Genetic Code"="Standard",Taxonomy="Eukaryota; Metazoa; Chordata; Craniata; Vertebrata; Euteleostomi; Mammalia; Eutheria; Euarchontoglires; Primates; Haplorrhini; Catarrhini; Hominidae; Homo","Common Name"="human"]
	XP_008569440.1[&Organism="Galeopterus variegatus",Description="PREDICTED: interferon-induced GTP-binding protein Mx2 [Galeopterus variegatus]","Genetic Code"="Standard",Taxonomy="Eukaryota; Metazoa; Chordata; Craniata; Vertebrata; Euteleostomi; Mammalia; Eutheria; Euarchontoglires; Dermoptera; Cynocephalidae; Galeopterus","Common Name"="Sunda flying lemur"]
	XP_017508123.1[&Organism="Manis javanica",Description="PREDICTED: interferon-induced GTP-binding protein Mx2-like, partial [Manis javanica]","Genetic Code"="Standard",Taxonomy="Eukaryota; Metazoa; Chordata; Craniata; Vertebrata; Euteleostomi; Mammalia; Eutheria; Laurasiatheria; Pholidota; Manidae; Manis","Common Name"="Malayan pangolin"]
	XP_005885748.1[&Organism="Myotis brandtii",Description="PREDICTED: interferon-induced GTP-binding protein Mx2 [Myotis brandtii]","Genetic Code"="Standard",Taxonomy="Eukaryota; Metazoa; Chordata; Craniata; Vertebrata; Euteleostomi; Mammalia; Eutheria; Laurasiatheria; Chiroptera; Microchiroptera; Vespertilionidae; Myotis","Common Name"="Brandt's bat"]
	NP_776366.1[&Organism="Bos taurus",Description="interferon-induced GTP-binding protein Mx2 [Bos taurus]","Genetic Code"="Standard",Taxonomy="Eukaryota; Metazoa; Chordata; Craniata; Vertebrata; Euteleostomi; Mammalia; Eutheria; Laurasiatheria; Artiodactyla; Ruminantia; Pecora; Bovidae; Bovinae; Bos","Common Name"="cattle"]
	XP_032211320.1[&Organism="Mustela erminea",Description="interferon-induced GTP-binding protein Mx2 isoform X1 [Mustela erminea]","Genetic Code"="Standard",Taxonomy="Eukaryota; Metazoa; Chordata; Craniata; Vertebrata; Euteleostomi; Mammalia; Eutheria; Laurasiatheria; Carnivora; Caniformia; Mustelidae; Mustelinae; Mustela","Common Name"="ermine"]
	XP_004675614.2.2[&Organism="Condylura cristata",Description="PREDICTED: interferon-induced GTP-binding protein Mx1 [Condylura cristata]","Genetic Code"="Standard",Taxonomy="Eukaryota; Metazoa; Chordata; Craniata; Vertebrata; Euteleostomi; Mammalia; Eutheria; Laurasiatheria; Insectivora; Talpidae; Condylura","Common Name"="star-nosed mole"]
	XP_004466363.1[&Organism="Dasypus novemcinctus",Description="interferon-induced GTP-binding protein Mx1 [Dasypus novemcinctus]","Genetic Code"="Standard",Taxonomy="Eukaryota; Metazoa; Chordata; Craniata; Vertebrata; Euteleostomi; Mammalia; Eutheria; Xenarthra; Cingulata; Dasypodidae; Dasypus","Common Name"="nine-banded armadillo"]
	NP_002453.2.2[&Organism="Homo sapiens",Description="interferon-induced GTP-binding protein Mx1 isoform a [Homo sapiens]","Genetic Code"="Standard",Taxonomy="Eukaryota; Metazoa; Chordata; Craniata; Vertebrata; Euteleostomi; Mammalia; Eutheria; Euarchontoglires; Primates; Haplorrhini; Catarrhini; Hominidae; Homo","Common Name"="human"]
	NP_001127618.1[&Organism="Pongo abelii",Description="interferon-induced GTP-binding protein Mx1 [Pongo abelii]","Genetic Code"="Standard",Taxonomy="Eukaryota; Metazoa; Chordata; Craniata; Vertebrata; Euteleostomi; Mammalia; Eutheria; Euarchontoglires; Primates; Haplorrhini; Catarrhini; Hominidae; Pongo","Common Name"="Sumatran orangutan"]
	XP_006156437.1[&Organism="Tupaia chinensis",Description="interferon-induced GTP-binding protein Mx1 [Tupaia chinensis]","Genetic Code"="Standard",Taxonomy="Eukaryota; Metazoa; Chordata; Craniata; Vertebrata; Euteleostomi; Mammalia; Eutheria; Euarchontoglires; Scandentia; Tupaiidae; Tupaia","Common Name"="Chinese tree shrew"]
	XP_017508130.1[&Organism="Manis javanica",Description="PREDICTED: interferon-induced GTP-binding protein Mx1 [Manis javanica]","Genetic Code"="Standard",Taxonomy="Eukaryota; Metazoa; Chordata; Craniata; Vertebrata; Euteleostomi; Mammalia; Eutheria; Laurasiatheria; Pholidota; Manidae; Manis","Common Name"="Malayan pangolin"]
	XP_032211398.1[&Organism="Mustela erminea",Description="interferon-induced GTP-binding protein Mx1 isoform X1 [Mustela erminea]","Genetic Code"="Standard",Taxonomy="Eukaryota; Metazoa; Chordata; Craniata; Vertebrata; Euteleostomi; Mammalia; Eutheria; Laurasiatheria; Carnivora; Caniformia; Mustelidae; Mustelinae; Mustela","Common Name"="ermine"]
	NP_001003134.1[&Organism="Canis lupus familiaris",Description="interferon-induced GTP-binding protein Mx1 [Canis lupus familiaris]","Genetic Code"="Standard",Taxonomy="Eukaryota; Metazoa; Chordata; Craniata; Vertebrata; Euteleostomi; Mammalia; Eutheria; Laurasiatheria; Carnivora; Caniformia; Canidae; Canis","Common Name"="dog"]
	XP_008569442.1[&Organism="Galeopterus variegatus",Description="PREDICTED: interferon-induced GTP-binding protein Mx1 [Galeopterus variegatus]","Genetic Code"="Standard",Taxonomy="Eukaryota; Metazoa; Chordata; Craniata; Vertebrata; Euteleostomi; Mammalia; Eutheria; Euarchontoglires; Dermoptera; Cynocephalidae; Galeopterus","Common Name"="Sunda flying lemur"]
	XP_014388412.1[&Organism="Myotis brandtii",Description="PREDICTED: interferon-induced GTP-binding protein Mx1 isoform X1 [Myotis brandtii]","Genetic Code"="Standard",Taxonomy="Eukaryota; Metazoa; Chordata; Craniata; Vertebrata; Euteleostomi; Mammalia; Eutheria; Laurasiatheria; Chiroptera; Microchiroptera; Vespertilionidae; Myotis","Common Name"="Brandt's bat"]
	XP_005202045.1[&Organism="Bos taurus",Description="interferon-induced GTP-binding protein Mx1 isoform X1 [Bos taurus]","Genetic Code"="Standard",Taxonomy="Eukaryota; Metazoa; Chordata; Craniata; Vertebrata; Euteleostomi; Mammalia; Eutheria; Laurasiatheria; Cetartiodactyla; Ruminantia; Pecora; Bovidae; Bovinae; Bos","Common Name"="cattle"]
	NP_034976.1[&Organism="Mus musculus",Description="interferon-induced GTP-binding protein Mx1 [Mus musculus]","Genetic Code"="Standard",Taxonomy="Eukaryota; Metazoa; Chordata; Craniata; Vertebrata; Euteleostomi; Mammalia; Eutheria; Euarchontoglires; Glires; Rodentia; Myomorpha; Muroidea; Muridae; Murinae; Mus; Mus","Common Name"="house mouse"]
	NP_038634.1[&Organism="Mus musculus",Description="interferon-induced GTP-binding protein Mx2 [Mus musculus]","Genetic Code"="Standard",Taxonomy="Eukaryota; Metazoa; Chordata; Craniata; Vertebrata; Euteleostomi; Mammalia; Eutheria; Euarchontoglires; Glires; Rodentia; Myomorpha; Muroidea; Muridae; Murinae; Mus; Mus","Common Name"="house mouse"]
	XP_028583072.1[&Organism="Podarcis muralis",Description="interferon-induced GTP-binding protein Mx2-like [Podarcis muralis]","Genetic Code"="Standard",Taxonomy="Eukaryota; Metazoa; Chordata; Craniata; Vertebrata; Euteleostomi; Lepidosauria; Squamata; Bifurcata; Unidentata; Episquamata; Laterata; Lacertibaenia; Lacertidae; Podarcis","Common Name"="Common wall lizard"]
	XP_028583068.1[&Organism="Podarcis muralis",Description="interferon-induced GTP-binding protein Mx1-like isoform X1 [Podarcis muralis]","Genetic Code"="Standard",Taxonomy="Eukaryota; Metazoa; Chordata; Craniata; Vertebrata; Euteleostomi; Lepidosauria; Squamata; Bifurcata; Unidentata; Episquamata; Laterata; Lacertibaenia; Lacertidae; Podarcis","Common Name"="Common wall lizard"]
	XP_031752404.1[&Organism="Xenopus tropicalis",Description="interferon-induced GTP-binding protein Mx2 [Xenopus tropicalis]","Genetic Code"="Standard",Taxonomy="Eukaryota; Metazoa; Chordata; Craniata; Vertebrata; Euteleostomi; Amphibia; Batrachia; Anura; Pipoidea; Pipidae; Xenopodinae; Xenopus; Silurana","Common Name"="tropical clawed frog"]
	XP_005167721.2.2[&Organism="Danio rerio",Description="interferon-induced GTP-binding protein MxE isoform X1 [Danio rerio]","Genetic Code"="Standard",Taxonomy="Eukaryota; Metazoa; Chordata; Craniata; Vertebrata; Euteleostomi; Actinopterygii; Neopterygii; Teleostei; Ostariophysi; Cypriniformes; Cyprinidae; Danio","Common Name"="zebrafish"]
	NP_001007285.1[&Organism="Danio rerio",Description="interferon-induced GTP-binding protein MxC [Danio rerio]","Genetic Code"="Standard",Taxonomy="Eukaryota; Metazoa; Chordata; Craniata; Vertebrata; Euteleostomi; Actinopterygii; Neopterygii; Teleostei; Ostariophysi; Cypriniformes; Cyprinidae; Danio","Common Name"="zebrafish"]
	XP_012586448.1[&Organism="Condylura cristata",Description="PREDICTED: interferon-induced GTP-binding protein Mx2 [Condylura cristata]","Genetic Code"="Standard",Taxonomy="Eukaryota; Metazoa; Chordata; Craniata; Vertebrata; Euteleostomi; Mammalia; Eutheria; Laurasiatheria; Insectivora; Talpidae; Condylura","Common Name"="star-nosed mole"]
	KAI0213370.1[&Organism="Lamellibrachia satsuma",Description="Interferon-induced GTP-binding protein Mx2 [Lamellibrachia satsuma]","Genetic Code"="Standard",Taxonomy="Eukaryota; Metazoa; Spiralia; Lophotrochozoa; Annelida; Polychaeta; Sedentaria; Canalipalpata; Sabellida; Siboglinidae; Lamellibrachia"]
	KAI0208044.1[&Organism="Lamellibrachia satsuma",Description="Interferon-induced GTP-binding protein Mx1 [Lamellibrachia satsuma]","Genetic Code"="Standard",Taxonomy="Eukaryota; Metazoa; Spiralia; Lophotrochozoa; Annelida; Polychaeta; Sedentaria; Canalipalpata; Sabellida; Siboglinidae; Lamellibrachia"]
	KAI0218869.1[&Organism="Lamellibrachia satsuma",Description="hypothetical protein LSAT2_029455 [Lamellibrachia satsuma]","Genetic Code"="Standard",Taxonomy="Eukaryota; Metazoa; Spiralia; Lophotrochozoa; Annelida; Polychaeta; Sedentaria; Canalipalpata; Sabellida; Siboglinidae; Lamellibrachia"]
	XP_032804093.1[&Organism="Petromyzon marinus",Description="interferon-induced GTP-binding protein Mx1-like isoform X2 [Petromyzon marinus]","Genetic Code"="Standard",Taxonomy="Eukaryota; Metazoa; Chordata; Craniata; Vertebrata; Cyclostomata; Hyperoartia; Petromyzontiformes; Petromyzontidae; Petromyzon","Common Name"="sea lamprey"]
	XP_046565196.1[&Organism="Haliotis rubra",Description="interferon-induced GTP-binding protein Mx-like [Haliotis rubra]","Genetic Code"="Standard",Taxonomy="Eukaryota; Metazoa; Spiralia; Lophotrochozoa; Mollusca; Gastropoda; Vetigastropoda; Lepetellida; Haliotoidea; Haliotidae; Haliotis","Common Name"="blacklip abalone"]
	XP_046563124.1[&Organism="Haliotis rubra",Description="interferon-induced GTP-binding protein Mx-like [Haliotis rubra]","Genetic Code"="Standard",Taxonomy="Eukaryota; Metazoa; Spiralia; Lophotrochozoa; Mollusca; Gastropoda; Vetigastropoda; Lepetellida; Haliotoidea; Haliotidae; Haliotis","Common Name"="blacklip abalone"]
	XP_046562919.1[&Organism="Haliotis rubra",Description="interferon-induced GTP-binding protein Mx-like [Haliotis rubra]","Genetic Code"="Standard",Taxonomy="Eukaryota; Metazoa; Spiralia; Lophotrochozoa; Mollusca; Gastropoda; Vetigastropoda; Lepetellida; Haliotoidea; Haliotidae; Haliotis","Common Name"="blacklip abalone"]
	XP_046563126.1[&Organism="Haliotis rubra",Description="interferon-induced GTP-binding protein Mx-like [Haliotis rubra]","Genetic Code"="Standard",Taxonomy="Eukaryota; Metazoa; Spiralia; Lophotrochozoa; Mollusca; Gastropoda; Vetigastropoda; Lepetellida; Haliotoidea; Haliotidae; Haliotis","Common Name"="blacklip abalone"]
	XP_046565195.1[&Organism="Haliotis rubra",Description="interferon-induced GTP-binding protein Mx-like [Haliotis rubra]","Genetic Code"="Standard",Taxonomy="Eukaryota; Metazoa; Spiralia; Lophotrochozoa; Mollusca; Gastropoda; Vetigastropoda; Lepetellida; Haliotoidea; Haliotidae; Haliotis","Common Name"="blacklip abalone"]
	XP_046563125.1[&Organism="Haliotis rubra",Description="interferon-induced GTP-binding protein Mx-like [Haliotis rubra]","Genetic Code"="Standard",Taxonomy="Eukaryota; Metazoa; Spiralia; Lophotrochozoa; Mollusca; Gastropoda; Vetigastropoda; Lepetellida; Haliotoidea; Haliotidae; Haliotis","Common Name"="blacklip abalone"]
	XP_046352527.2[&Organism="Haliotis rufescens",Description="interferon-induced GTP-binding protein Mx1-like [Haliotis rufescens]","Genetic Code"="Standard",Taxonomy="Eukaryota; Metazoa; Spiralia; Lophotrochozoa; Mollusca; Gastropoda; Vetigastropoda; Lepetellida; Haliotoidea; Haliotidae; Haliotis","Common Name"="red abalone"]
	XP_048248476.1[&Organism="Haliotis rufescens",Description="interferon-induced GTP-binding protein Mx-like [Haliotis rufescens]","Genetic Code"="Standard",Taxonomy="Eukaryota; Metazoa; Spiralia; Lophotrochozoa; Mollusca; Gastropoda; Vetigastropoda; Lepetellida; Haliotoidea; Haliotidae; Haliotis","Common Name"="red abalone"]
	XP_048258111.1[&Organism="Haliotis rufescens",Description="interferon-induced GTP-binding protein Mx-like [Haliotis rufescens]","Genetic Code"="Standard",Taxonomy="Eukaryota; Metazoa; Spiralia; Lophotrochozoa; Mollusca; Gastropoda; Vetigastropoda; Lepetellida; Haliotoidea; Haliotidae; Haliotis","Common Name"="red abalone"]
	XP_046352531.2[&Organism="Haliotis rufescens",Description="interferon-induced GTP-binding protein Mx-like [Haliotis rufescens]","Genetic Code"="Standard",Taxonomy="Eukaryota; Metazoa; Spiralia; Lophotrochozoa; Mollusca; Gastropoda; Vetigastropoda; Lepetellida; Haliotoidea; Haliotidae; Haliotis","Common Name"="red abalone"]
	XP_048248472.1[&Organism="Haliotis rufescens",Description="LOW QUALITY PROTEIN: interferon-induced GTP-binding protein Mx-like [Haliotis rufescens]","Genetic Code"="Standard",Taxonomy="Eukaryota; Metazoa; Spiralia; Lophotrochozoa; Mollusca; Gastropoda; Vetigastropoda; Lepetellida; Haliotoidea; Haliotidae; Haliotis","Common Name"="red abalone"]
	XP_048248474.1[&Organism="Haliotis rufescens",Description="interferon-induced GTP-binding protein Mx-like isoform X2 [Haliotis rufescens]","Genetic Code"="Standard",Taxonomy="Eukaryota; Metazoa; Spiralia; Lophotrochozoa; Mollusca; Gastropoda; Vetigastropoda; Lepetellida; Haliotoidea; Haliotidae; Haliotis","Common Name"="red abalone"]
	XP_048248473.1[&Organism="Haliotis rufescens",Description="interferon-induced GTP-binding protein Mx-like isoform X1 [Haliotis rufescens]","Genetic Code"="Standard",Taxonomy="Eukaryota; Metazoa; Spiralia; Lophotrochozoa; Mollusca; Gastropoda; Vetigastropoda; Lepetellida; Haliotoidea; Haliotidae; Haliotis","Common Name"="red abalone"]
	ABI53802.1[&Organism="Haliotis discus discus",Description="Mx [Haliotis discus discus]","Genetic Code"="Standard",Taxonomy="Eukaryota; Metazoa; Lophotrochozoa; Mollusca; Gastropoda; Vetigastropoda; Haliotoidea; Haliotidae; Haliotis","Common Name"="disc abalone"]
	CAH1802128.1[&Organism="Owenia fusiformis",Description="unnamed protein product [Owenia fusiformis]","Genetic Code"="Standard",Taxonomy="Eukaryota; Metazoa; Spiralia; Lophotrochozoa; Annelida; Polychaeta; Sedentaria; Canalipalpata; Sabellida; Oweniida; Oweniidae; Owenia"]
	PAA74204.1[&Organism="Macrostomum lignano",Description="hypothetical protein BOX15_Mlig022940g2 [Macrostomum lignano]","Genetic Code"="Standard",Taxonomy="Eukaryota; Metazoa; Platyhelminthes; Rhabditophora; Macrostomorpha; Macrostomida; Macrostomidae; Macrostomum"]
	PAA76532.1[&Organism="Macrostomum lignano",Description="hypothetical protein BOX15_Mlig002592g2 [Macrostomum lignano]","Genetic Code"="Standard",Taxonomy="Eukaryota; Metazoa; Platyhelminthes; Rhabditophora; Macrostomorpha; Macrostomida; Macrostomidae; Macrostomum"]
	PAA92268.1[&Organism="Macrostomum lignano",Description="hypothetical protein BOX15_Mlig009769g1 [Macrostomum lignano]","Genetic Code"="Standard",Taxonomy="Eukaryota; Metazoa; Platyhelminthes; Rhabditophora; Macrostomorpha; Macrostomida; Macrostomidae; Macrostomum"]
	PAA69582.1[&Organism="Macrostomum lignano",Description="hypothetical protein BOX15_Mlig021727g2 [Macrostomum lignano]","Genetic Code"="Standard",Taxonomy="Eukaryota; Metazoa; Platyhelminthes; Rhabditophora; Macrostomorpha; Macrostomida; Macrostomidae; Macrostomum"]
	PAA83069.1[&Organism="Macrostomum lignano",Description="hypothetical protein BOX15_Mlig009247g1 [Macrostomum lignano]","Genetic Code"="Standard",Taxonomy="Eukaryota; Metazoa; Platyhelminthes; Rhabditophora; Macrostomorpha; Macrostomida; Macrostomidae; Macrostomum"]
	PAA94353.1[&Organism="Macrostomum lignano",Description="hypothetical protein BOX15_Mlig014920g1 [Macrostomum lignano]","Genetic Code"="Standard",Taxonomy="Eukaryota; Metazoa; Platyhelminthes; Rhabditophora; Macrostomorpha; Macrostomida; Macrostomidae; Macrostomum"]
	KAI9324922.1[&"% Charged Amino Acids"=24.91%,"% Acidic Amino Acids"=13.17%,"% Hydrophobic Amino Acids"=46.26%,Description="KAI9324922.1",Modified=Fri Jun 28 11:50:37 PDT 2024,"% GC-rich Amino Acids"=21.71%,"# Nucleotide Sequences With Quality"=0,"Extinction Coefficient"=13075.0,"Molecular Weight (kDa)"=30.80993478000001,Topology="linear","Alignment method"="MAFFT Alignment",Created=Fri Jun 28 11:…
	'KAJ3066410.1'[&"% Charged Amino Acids"=27.50%,"% Acidic Amino Acids"=15.00%,"% Hydrophobic Amino Acids"=47.14%,Description="JEL0797 KAJ3066410.1",Modified=Fri Jun 28 11:50:27 PDT 2024,"% GC-rich Amino Acids"=22.14%,"# Nucleotide Sequences With Quality"=0,"Extinction Coefficient"=13075.0,"Molecular Weight (kDa)"=30.847098080000013,Topology="linear","Alignment method"="MAFFT Alignment",Created=Fri…
	KAI8836453.1[&"% Charged Amino Acids"=29.14%,"% Acidic Amino Acids"=13.67%,"% Hydrophobic Amino Acids"=46.76%,Description="JEL632 KAI8836453.1",Modified=Fri Jun 28 11:50:45 PDT 2024,"% GC-rich Amino Acids"=22.30%,"# Nucleotide Sequences With Quality"=0,"Extinction Coefficient"=13200.0,"Molecular Weight (kDa)"=30.927449480000007,Topology="linear","Alignment method"="MAFFT Alignment",Created=Fri Ju…
	KAJ3350919.1[&"% Charged Amino Acids"=24.29%,"% Acidic Amino Acids"=12.14%,"% Hydrophobic Amino Acids"=49.64%,Description="KAJ3350919.1",Modified=Fri Jun 28 11:50:59 PDT 2024,"% GC-rich Amino Acids"=20.71%,"# Nucleotide Sequences With Quality"=0,"Extinction Coefficient"=13200.0,"Molecular Weight (kDa)"=30.724561180000016,Topology="linear","Alignment method"="MAFFT Alignment",Created=Fri Jun 28 11…
	TDH66190.1[&Organism="Bremia lactucae",Description="hypothetical protein CCR75_009300 [Bremia lactucae]","Genetic Code"="Standard",Taxonomy="Eukaryota; Sar; Stramenopiles; Oomycota; Peronosporales; Peronosporaceae; Bremia","Common Name"="lettuce downy mildew"]
	XP_024574100.1[&Organism="Plasmopara halstedii",Description="interferon-induced gtp-binding protein mx [Plasmopara halstedii]","Genetic Code"="Standard",Taxonomy="Eukaryota; Sar; Stramenopiles; Oomycota; Peronosporales; Peronosporaceae; Plasmopara"]
	KAG1692046.1[&Organism="Phytophthora capsici",Description="hypothetical protein DVH05_025855 [Phytophthora capsici]","Genetic Code"="Standard",Taxonomy="Eukaryota; Sar; Stramenopiles; Oomycota; Peronosporales; Peronosporaceae; Phytophthora"]
	KAG3062152.1[&Organism="Phytophthora cactorum",Description="hypothetical protein PC121_g12701 [Phytophthora cactorum]","Genetic Code"="Standard",Taxonomy="Eukaryota; Sar; Stramenopiles; Oomycota; Peronosporales; Peronosporaceae; Phytophthora"]
	XP_009533587.1[&Organism="Phytophthora sojae",Description="hypothetical protein PHYSODRAFT_520498 [Phytophthora sojae]","Genetic Code"="Standard",Taxonomy="Eukaryota; Sar; Stramenopiles; Oomycota; Peronosporales; Peronosporaceae; Phytophthora"]
	KAI9918701.1[&Organism="Peronosclerospora sorghi",Description="hypothetical protein PsorP6_011823 [Peronosclerospora sorghi]","Genetic Code"="Standard",Taxonomy="Eukaryota; Sar; Stramenopiles; Oomycota; Peronosporales; Peronosporaceae; Peronosclerospora"]
	RMX63821.1[&Organism="Peronospora effusa",Description="hypothetical protein DD238_005926 [Peronospora effusa]","Genetic Code"="Standard",Taxonomy="Eukaryota; Sar; Stramenopiles; Oomycota; Peronosporales; Peronosporaceae; Peronospora"]
	GMH36208.1[&Organism="Bryopsis sp. KO-2023",Description="hypothetical protein BSKO_04076 [Bryopsis sp. KO-2023]","Genetic Code"="Standard",Taxonomy="Eukaryota; Viridiplantae; Chlorophyta; Ulvophyceae; TCBD clade; Bryopsidales; Bryopsidineae; Bryopsidaceae; Bryopsis"]
	GMH43921.1[&Organism="Bryopsis sp. KO-2023",Description="hypothetical protein BSKO_11855 [Bryopsis sp. KO-2023]","Genetic Code"="Standard",Taxonomy="Eukaryota; Viridiplantae; Chlorophyta; Ulvophyceae; TCBD clade; Bryopsidales; Bryopsidineae; Bryopsidaceae; Bryopsis"]
	CAG9460856.1[&Organism="Pedinophyceae sp. YPF-701",Description="unnamed protein product [Pedinophyceae sp. YPF-701]","Genetic Code"="Standard",Taxonomy="Eukaryota; Viridiplantae; Chlorophyta; Pedinophyceae"]
	GJP35534.1[&Organism="Closterium sp. NIES-68",Description="hypothetical protein CLOM_g20043 [Closterium sp. NIES-68]","Genetic Code"="Standard",Taxonomy="Eukaryota; Viridiplantae; Streptophyta; Zygnemophyceae; Zygnematophycidae; Desmidiales; Closteriaceae; Closterium; Closterium peracerosum-strigosum-littorale complex"]
	CAI5480041.1[&Organism="Closterium sp. Yama58-4",Description="unnamed protein product [Closterium sp. Yama58-4]","Genetic Code"="Standard",Taxonomy="Eukaryota; Viridiplantae; Streptophyta; Zygnemophyceae; Zygnematophycidae; Desmidiales; Closteriaceae; Closterium; Closterium peracerosum-strigosum-littorale complex"]
	KAJ7294545.1[&Organism="Diphasiastrum complanatum",Description="hypothetical protein O6H91_Y251600 [Diphasiastrum complanatum]","Genetic Code"="Standard",Taxonomy="Eukaryota; Viridiplantae; Streptophyta; Embryophyta; Tracheophyta; Lycopodiopsida; Lycopodiales; Lycopodiaceae; Lycopodioideae; Diphasiastrum"]
	XP_024380180.1[&Organism="Physcomitrium patens",Description="dynamin-related protein 4C-like [Physcomitrium patens]","Genetic Code"="Standard",Taxonomy="Eukaryota; Viridiplantae; Streptophyta; Embryophyta; Bryophyta; Bryophytina; Bryopsida; Funariidae; Funariales; Funariaceae; Physcomitrium"]
	XP_024367947.1[&Organism="Physcomitrium patens",Description="dynamin-related protein 4C-like, partial [Physcomitrium patens]","Genetic Code"="Standard",Taxonomy="Eukaryota; Viridiplantae; Streptophyta; Embryophyta; Bryophyta; Bryophytina; Bryopsida; Funariidae; Funariales; Funariaceae; Physcomitrium"]
	KAG0619429.1[&Organism="Ceratodon purpureus",Description="hypothetical protein M758_4G139100 [Ceratodon purpureus]","Genetic Code"="Standard",Taxonomy="Eukaryota; Viridiplantae; Streptophyta; Embryophyta; Bryophyta; Bryophytina; Bryopsida; Dicranidae; Pseudoditrichales; Ditrichaceae; Ceratodon"]
	KAG0561847.1[&Organism="Ceratodon purpureus",Description="hypothetical protein KC19_9G097200 [Ceratodon purpureus]","Genetic Code"="Standard",Taxonomy="Eukaryota; Viridiplantae; Streptophyta; Embryophyta; Bryophyta; Bryophytina; Bryopsida; Dicranidae; Pseudoditrichales; Ditrichaceae; Ceratodon"]
	KAH9290598.1[&Organism="Taxus chinensis",Description="hypothetical protein KI387_034715 [Taxus chinensis]","Genetic Code"="Standard",Taxonomy="Eukaryota; Viridiplantae; Streptophyta; Embryophyta; Tracheophyta; Spermatophyta; Pinopsida; Pinidae; Conifers II; Cupressales; Taxaceae; Taxus"]
	KAH9320939.1[&Organism="Taxus chinensis",Description="hypothetical protein KI387_015578 [Taxus chinensis]","Genetic Code"="Standard",Taxonomy="Eukaryota; Viridiplantae; Streptophyta; Embryophyta; Tracheophyta; Spermatophyta; Pinopsida; Pinidae; Conifers II; Cupressales; Taxaceae; Taxus"]
	KAF8079489.1[&Organism="Sinapis alba",Description="hypothetical protein N665_1024s0016 [Sinapis alba]","Genetic Code"="Standard",Taxonomy="Eukaryota; Viridiplantae; Streptophyta; Embryophyta; Tracheophyta; Spermatophyta; Magnoliopsida; eudicotyledons; Gunneridae; Pentapetalae; rosids; malvids; Brassicales; Brassicaceae; Brassiceae; Sinapis","Common Name"="white mustard"]
	OAP19580.1[&Description="DRP4A [Arabidopsis thaliana]"]
	OAP13353.1[&Description="hypothetical protein AXX17_AT1G53610 [Arabidopsis thaliana]"]
	OAP13972.1[&Description="hypothetical protein AXX17_AT1G53540 [Arabidopsis thaliana]"]
	KAF5727250.1[&Organism="Tripterygium wilfordii",Description="hypothetical protein HS088_TW22G00939 [Tripterygium wilfordii]","Genetic Code"="Standard",Taxonomy="Eukaryota; Viridiplantae; Streptophyta; Embryophyta; Tracheophyta; Spermatophyta; Magnoliopsida; eudicotyledons; Gunneridae; Pentapetalae; rosids; fabids; Celastrales; Celastraceae; Tripterygium"]
	XP_002303204.3[&Organism="Populus trichocarpa",Description="dynamin-related protein 4C isoform X2 [Populus trichocarpa]","Genetic Code"="Standard",Taxonomy="Eukaryota; Viridiplantae; Streptophyta; Embryophyta; Tracheophyta; Spermatophyta; Magnoliopsida; eudicotyledons; Gunneridae; Pentapetalae; rosids; fabids; Malpighiales; Salicaceae; Saliceae; Populus","Common Name"="Populus balsamifera subsp. …
	KAF8391993.1[&Organism="Tetracentron sinense",Description="hypothetical protein HHK36_022333 [Tetracentron sinense]","Genetic Code"="Standard",Taxonomy="Eukaryota; Viridiplantae; Streptophyta; Embryophyta; Tracheophyta; Spermatophyta; Magnoliopsida; Trochodendrales; Trochodendraceae; Tetracentron"]
	XP_058079501.1[&Organism="Magnolia sinica",Description="dynamin-related protein 4C-like [Magnolia sinica]","Genetic Code"="Standard",Taxonomy="Eukaryota; Viridiplantae; Streptophyta; Embryophyta; Tracheophyta; Spermatophyta; Magnoliopsida; Magnoliidae; Magnoliales; Magnoliaceae; Magnolia"]
	KAK1401877.1[&Organism="Heracleum sosnowskyi",Description="Dynamin-related protein 4C [Heracleum sosnowskyi]","Genetic Code"="Standard",Taxonomy="Eukaryota; Viridiplantae; Streptophyta; Embryophyta; Tracheophyta; Spermatophyta; Magnoliopsida; eudicotyledons; Gunneridae; Pentapetalae; asterids; campanulids; Apiales; Apiaceae; Apioideae; apioid superclade; Tordylieae; Tordyliinae; Heracleum"]
	XP_038984915.1[&Organism="Phoenix dactylifera",Description="dynamin-related protein 4C-like [Phoenix dactylifera]","Genetic Code"="Standard",Taxonomy="Eukaryota; Viridiplantae; Streptophyta; Embryophyta; Tracheophyta; Spermatophyta; Magnoliopsida; Liliopsida; Arecaceae; Coryphoideae; Phoeniceae; Phoenix","Common Name"="date palm"]
	XP_002297993.1[&Description="dynamin-related protein 4C [Populus trichocarpa]"]
	XP_024439231.1[&Description="dynamin-related protein 4C [Populus trichocarpa]"]
	KAH0683503.1[&Organism="Solanum tuberosum",Description="hypothetical protein KY289_021255 [Solanum tuberosum]","Genetic Code"="Standard",Taxonomy="Eukaryota; Viridiplantae; Streptophyta; Embryophyta; Tracheophyta; Spermatophyta; Magnoliopsida; eudicotyledons; Gunneridae; Pentapetalae; asterids; lamiids; Solanales; Solanaceae; Solanoideae; Solaneae; Solanum","Common Name"="potato"]
	PWZ56863.1[&Organism="Zea mays",Description="Dynamin-related protein 4C [Zea mays]","Genetic Code"="Standard",Taxonomy="Eukaryota; Viridiplantae; Streptophyta; Embryophyta; Tracheophyta; Spermatophyta; Magnoliopsida; Liliopsida; Poales; Poaceae; PACMAD clade; Panicoideae; Andropogonodae; Andropogoneae; Tripsacinae; Zea"]
	PWZ56864.1[&Organism="Zea mays",Description="Dynamin-related protein 4C [Zea mays]","Genetic Code"="Standard",Taxonomy="Eukaryota; Viridiplantae; Streptophyta; Embryophyta; Tracheophyta; Spermatophyta; Magnoliopsida; Liliopsida; Poales; Poaceae; PACMAD clade; Panicoideae; Andropogonodae; Andropogoneae; Tripsacinae; Zea"]
	KAH9291961.1[&Organism="Taxus chinensis",Description="hypothetical protein KI387_042849 [Taxus chinensis]","Genetic Code"="Standard",Taxonomy="Eukaryota; Viridiplantae; Streptophyta; Embryophyta; Tracheophyta; Spermatophyta; Pinopsida; Pinidae; Conifers II; Cupressales; Taxaceae; Taxus"]
	KAH9325151.1[&Description="hypothetical protein KI387_005329, partial [Taxus chinensis]"]
	KAH9300179.1[&Description="hypothetical protein KI387_011762, partial [Taxus chinensis]"]
	KAH9314974.1[&Description="hypothetical protein KI387_023601, partial [Taxus chinensis]"]
	EFJ22917.1[&Description="hypothetical protein SELMODRAFT_104286 [Selaginella moellendorffii]"]
	XP_005823288.1[&Organism="Guillardia theta CCMP2712",Description="hypothetical protein GUITHDRAFT_79026, partial [Guillardia theta CCMP2712]","Genetic Code"="Standard",Taxonomy="Eukaryota; Cryptophyceae; Pyrenomonadales; Geminigeraceae; Guillardia"]
	KAJ1441760.1[&Organism="Ochromonadaceae sp. CCMP2298",Description="P-loop containing nucleoside triphosphate hydrolase protein [Ochromonadaceae sp. CCMP2298]","Genetic Code"="Standard",Taxonomy="Eukaryota; Sar; Stramenopiles; Ochrophyta; Synurophyceae; Ochromonadales; Ochromonadaceae"]
	KAG8471152.1[&Organism="Diacronema lutheri",Description="hypothetical protein KFE25_009573 [Diacronema lutheri]","Genetic Code"="Standard",Taxonomy="Eukaryota; Haptista; Haptophyta; Pavlovales; Pavlovaceae; Diacronema"]
	KOO34643.1[&Organism="Chrysochromulina tobinii",Description="dynamin-like protein [Chrysochromulina tobinii]","Genetic Code"="Standard",Taxonomy="Eukaryota; Haptista; Haptophyta; Prymnesiophyceae; Prymnesiales; Chrysochromulinaceae; Chrysochromulina"]
	XP_005775544.1[&Organism="Emiliania huxleyi CCMP1516",Description="hypothetical protein EMIHUDRAFT_461229, partial [Emiliania huxleyi CCMP1516]","Genetic Code"="Standard",Taxonomy="Eukaryota; Haptista; Haptophyta; Prymnesiophyceae; Isochrysidales; Noelaerhabdaceae; Emiliania"]
	ATZ81043.1[&Organism="Bodo saltans virus",Description="dynamin-like protein [Bodo saltans virus]","Genetic Code"="Standard",Taxonomy="Viruses; Varidnaviria; Bamfordvirae; Nucleocytoviricota; Megaviricetes; Imitervirales; Mimiviridae; Klosneuvirinae; Klosneuvirus"]
	ARF10282.1[&Organism="Hokovirus HKV1",Description="dynamin family protein [Hokovirus HKV1]","Genetic Code"="Standard",Taxonomy="Viruses; Varidnaviria; Bamfordvirae; Nucleocytoviricota; Megaviricetes; Imitervirales; Mimiviridae; Klosneuvirinae; Hokovirus"]
	QKF94243.1[&Organism="Fadolivirus 1",Description="dynamin GTPase [Fadolivirus 1]","Genetic Code"="Standard",Taxonomy="Viruses; unclassified viruses; unclassified DNA viruses"]
	ARF11508.1[&Organism="Klosneuvirus KNV1",Description="dynamin family protein [Klosneuvirus KNV1]","Genetic Code"="Standard",Taxonomy="Viruses; Varidnaviria; Bamfordvirae; Nucleocytoviricota; Megaviricetes; Imitervirales; Mimiviridae; Klosneuvirinae; Klosneuvirus"]
	ARF09562.1[&Organism="Indivirus ILV1",Description="dynamin family protein [Indivirus ILV1]","Genetic Code"="Standard",Taxonomy="Viruses; Varidnaviria; Bamfordvirae; Nucleocytoviricota; Megaviricetes; Imitervirales; Mimiviridae; Klosneuvirinae; Indivirus"]
	AYV76902.1[&Organism="Barrevirus sp.",Description="MAG: dynamin family protein [Barrevirus sp.]","Genetic Code"="Standard",Taxonomy="Viruses; Varidnaviria; Bamfordvirae; Nucleocytoviricota; Megaviricetes; Imitervirales; Mimiviridae","Common Name"="soil metagenome"]
	ARF08414.1[&Organism="Catovirus CTV1",Description="dynamin family protein [Catovirus CTV1]","Genetic Code"="Standard",Taxonomy="Viruses; Varidnaviria; Bamfordvirae; Nucleocytoviricota; Megaviricetes; Imitervirales; Mimiviridae; Klosneuvirinae; Catovirus"]
	AYV78912.1[&Organism="Edafosvirus sp.",Description="MAG: dynamin family protein [Edafosvirus sp.]","Genetic Code"="Standard",Taxonomy="Viruses; Varidnaviria; Bamfordvirae; Nucleocytoviricota; Megaviricetes; Imitervirales; Mimiviridae","Common Name"="soil metagenome"]
	VBB18790.1[&Organism="Yasminevirus sp. GU-2018",Description="dynamin family protein [Yasminevirus sp. GU-2018]","Genetic Code"="Standard",Taxonomy="Viruses"]
	ABI33144.1[&Organism="Bigelowiella natans",Description="dynamin-like protein 1 [Bigelowiella natans]","Genetic Code"="Standard",Taxonomy="Eukaryota; Sar; Rhizaria; Cercozoa; Chlorarachniophyceae; Bigelowiella"]
	KAI8587516.1[&"% Charged Amino Acids"=22.91%,"% Acidic Amino Acids"=11.27%,"% Hydrophobic Amino Acids"=52.00%,Description="KAI8587516.1",Modified=Fri Jun 28 11:50:12 PDT 2024,"% GC-rich Amino Acids"=23.27%,"# Nucleotide Sequences With Quality"=0,"Extinction Coefficient"=24075.0,"Molecular Weight (kDa)"=30.21366338000001,Topology="linear","Alignment method"="MAFFT Alignment",Created=Fri Jun 28 11:…
	OLL24579.1[&"% Charged Amino Acids"=26.39%,"% Acidic Amino Acids"=12.15%,"% Hydrophobic Amino Acids"=44.79%,Description="OLL24579.1",Modified=Fri Jun 28 11:46:17 PDT 2024,"% GC-rich Amino Acids"=20.49%,"# Nucleotide Sequences With Quality"=0,"Extinction Coefficient"=14565.0,"Molecular Weight (kDa)"=31.81140938000001,Topology="linear","Alignment method"="MAFFT Alignment",Created=Fri Jun 28 11:46:1…
	KAI9096888.1[&"% Charged Amino Acids"=30.14%,"% Acidic Amino Acids"=15.07%,"% Hydrophobic Amino Acids"=44.18%,Description="KAI9096888.1",Modified=Fri Jun 28 11:51:56 PDT 2024,"% GC-rich Amino Acids"=17.47%,"# Nucleotide Sequences With Quality"=0,"Extinction Coefficient"=20065.0,"Molecular Weight (kDa)"=33.101868080000024,Topology="linear","Alignment method"="MAFFT Alignment",Created=Fri Jun 28 11…
	RSH87279.1[&"% Charged Amino Acids"=29.37%,"% Acidic Amino Acids"=15.03%,"% Hydrophobic Amino Acids"=47.20%,Description="RSH87279.1",Modified=Fri Jun 28 11:48:55 PDT 2024,"% GC-rich Amino Acids"=24.13%,"# Nucleotide Sequences With Quality"=0,"Extinction Coefficient"=7115.0,"Molecular Weight (kDa)"=31.83822928,Topology="linear","Alignment method"="MAFFT Alignment",Created=Fri Jun 28 11:46:17 PDT 2…
	XP_041144356.1[&"% Charged Amino Acids"=26.92%,"% Acidic Amino Acids"=12.24%,"% Hydrophobic Amino Acids"=48.25%,Description="XM_041290714.1",Modified=Fri Jun 28 11:46:17 PDT 2024,"% GC-rich Amino Acids"=22.03%,"# Nucleotide Sequences With Quality"=0,"Extinction Coefficient"=17085.0,"Molecular Weight (kDa)"=31.70809888000001,Topology="linear","Alignment method"="MAFFT Alignment",Created=Fri Jun 28…
	KAJ5704467.1[&"% Charged Amino Acids"=24.13%,"% Acidic Amino Acids"=11.89%,"% Hydrophobic Amino Acids"=49.30%,Description="KAJ5704467.1",Modified=Fri Jun 28 11:46:17 PDT 2024,"% GC-rich Amino Acids"=23.78%,"# Nucleotide Sequences With Quality"=0,"Extinction Coefficient"=19605.0,"Molecular Weight (kDa)"=31.15122537999999,Topology="linear","Alignment method"="MAFFT Alignment",Created=Fri Jun 28 11:…
	KAI9774215.1[&"% Charged Amino Acids"=25.87%,"% Acidic Amino Acids"=12.24%,"% Hydrophobic Amino Acids"=47.90%,Description="KAI9774215.1",Modified=Fri Jun 28 11:46:17 PDT 2024,"% GC-rich Amino Acids"=21.68%,"# Nucleotide Sequences With Quality"=0,"Extinction Coefficient"=21095.0,"Molecular Weight (kDa)"=31.32162668,Topology="linear","Alignment method"="MAFFT Alignment",Created=Fri Jun 28 11:46:17 …
	MCJ1392161.1[&"% Charged Amino Acids"=26.22%,"% Acidic Amino Acids"=13.29%,"% Hydrophobic Amino Acids"=47.90%,Description="MCJ1392161.1",Modified=Fri Jun 28 11:46:17 PDT 2024,"% GC-rich Amino Acids"=21.68%,"# Nucleotide Sequences With Quality"=0,"Extinction Coefficient"=22585.0,"Molecular Weight (kDa)"=31.422763779999993,Topology="linear","Alignment method"="MAFFT Alignment",Created=Fri Jun 28 11…
	XP_002543522.1[&"% Charged Amino Acids"=26.92%,"% Acidic Amino Acids"=12.59%,"% Hydrophobic Amino Acids"=48.95%,Description="1704 XP_002543522.1",Modified=Fri Jun 28 11:46:17 PDT 2024,"% GC-rich Amino Acids"=23.78%,"# Nucleotide Sequences With Quality"=0,"Extinction Coefficient"=14105.0,"Molecular Weight (kDa)"=31.483921279999993,Topology="linear","Alignment method"="MAFFT Alignment",Created=Fri …
	XP_746402.1[&Organism="Aspergillus fumigatus Af293",Description="dynamin GTPase, putative [Aspergillus fumigatus Af293]","Genetic Code"="Standard",Taxonomy="Eukaryota; Fungi; Dikarya; Ascomycota; Pezizomycotina; Eurotiomycetes; Eurotiomycetidae; Eurotiales; Aspergillaceae; Aspergillus; Aspergillus subgen. Fumigati"]
	XP_751069.1[&Organism="Aspergillus fumigatus Af293",Description="dynamin GTPase, putative [Aspergillus fumigatus Af293]","Genetic Code"="Standard",Taxonomy="Eukaryota; Fungi; Dikarya; Ascomycota; Pezizomycotina; Eurotiomycetes; Eurotiomycetidae; Eurotiales; Aspergillaceae; Aspergillus; Aspergillus subgen. Fumigati"]
	XP_026607910.1[&"% Charged Amino Acids"=25.93%,"% Acidic Amino Acids"=11.11%,"% Hydrophobic Amino Acids"=48.82%,Description="XM_026742065.1",Modified=Fri Jun 28 11:46:17 PDT 2024,"% GC-rich Amino Acids"=24.58%,"# Nucleotide Sequences With Quality"=0,"Extinction Coefficient"=11710.0,"Molecular Weight (kDa)"=32.72361798000001,Topology="linear","Alignment method"="MAFFT Alignment",Created=Fri Jun 28…
	XP_748757.2[&Organism="Aspergillus fumigatus Af293",Description="dynamin GTPase, putative [Aspergillus fumigatus Af293]","Genetic Code"="Standard",Taxonomy="Eukaryota; Fungi; Dikarya; Ascomycota; Pezizomycotina; Eurotiomycetes; Eurotiomycetidae; Eurotiales; Aspergillaceae; Aspergillus; Aspergillus subgen. Fumigati"]
	XP_040633937.1[&"% Charged Amino Acids"=27.74%,"% Acidic Amino Acids"=14.04%,"% Hydrophobic Amino Acids"=51.71%,Description="XM_040785195.1",Modified=Fri Jun 28 11:46:17 PDT 2024,"% GC-rich Amino Acids"=27.40%,"# Nucleotide Sequences With Quality"=0,"Extinction Coefficient"=7115.0,"Molecular Weight (kDa)"=31.85812448,Topology="linear","Alignment method"="MAFFT Alignment",Created=Fri Jun 28 11:46:…
	XP_754266.1[&Organism="Aspergillus fumigatus Af293",Description="dynamin GTPase, putative [Aspergillus fumigatus Af293]","Genetic Code"="Standard",Taxonomy="Eukaryota; Fungi; Dikarya; Ascomycota; Pezizomycotina; Eurotiomycetes; Eurotiomycetidae; Eurotiales; Aspergillaceae; Aspergillus; Aspergillus subgen. Fumigati"]
	XP_043140374.1[&"% Charged Amino Acids"=27.74%,"% Acidic Amino Acids"=14.38%,"% Hydrophobic Amino Acids"=51.03%,Description="XM_043283056.1",Modified=Fri Jun 28 11:46:17 PDT 2024,"% GC-rich Amino Acids"=26.71%,"# Nucleotide Sequences With Quality"=0,"Extinction Coefficient"=7115.0,"Molecular Weight (kDa)"=32.242680480000004,Topology="linear","Alignment method"="MAFFT Alignment",Created=Fri Jun 28…
	KXS17655.1[&"% Charged Amino Acids"=25.81%,"% Acidic Amino Acids"=13.26%,"% Hydrophobic Amino Acids"=53.05%,Description="KXS17655.1",Modified=Fri Jun 28 11:49:57 PDT 2024,"% GC-rich Amino Acids"=23.30%,"# Nucleotide Sequences With Quality"=0,"Extinction Coefficient"=14105.0,"Molecular Weight (kDa)"=30.090607580000007,Topology="linear","Alignment method"="MAFFT Alignment",Created=Fri Jun 28 11:46:…
	XP_021869222.1[&"% Charged Amino Acids"=32.55%,"% Acidic Amino Acids"=15.77%,"% Hydrophobic Amino Acids"=44.30%,Description="XP_021869222.1",Modified=Fri Jun 28 11:49:08 PDT 2024,"% GC-rich Amino Acids"=21.48%,"# Nucleotide Sequences With Quality"=0,"Extinction Coefficient"=21095.0,"Molecular Weight (kDa)"=33.45680067999999,Topology="linear","Alignment method"="MAFFT Alignment",Created=Fri Jun 28…
	TVY17522.1[&"% Charged Amino Acids"=29.25%,"% Acidic Amino Acids"=13.95%,"% Hydrophobic Amino Acids"=50.00%,Description="TVY17522.1",Modified=Fri Jun 28 11:46:17 PDT 2024,"% GC-rich Amino Acids"=22.79%,"# Nucleotide Sequences With Quality"=0,"Extinction Coefficient"=19605.0,"Molecular Weight (kDa)"=32.82586588,Topology="linear","Alignment method"="MAFFT Alignment",Created=Fri Jun 28 11:46:17 PDT …
	KAF9951223.1[&"% Charged Amino Acids"=29.71%,"% Acidic Amino Acids"=15.22%,"% Hydrophobic Amino Acids"=45.65%,Description="KAF9951223.1",Modified=Fri Jun 28 11:51:59 PDT 2024,"% GC-rich Amino Acids"=21.01%,"# Nucleotide Sequences With Quality"=0,"Extinction Coefficient"=27055.0,"Molecular Weight (kDa)"=31.347671079999994,Topology="linear","Alignment method"="MAFFT Alignment",Created=Fri Jun 28 11…
	XP_047808890.1[&"% Charged Amino Acids"=27.17%,"% Acidic Amino Acids"=12.68%,"% Hydrophobic Amino Acids"=47.10%,Description="XP_047808890.1",Modified=Fri Jun 28 11:49:32 PDT 2024,"% GC-rich Amino Acids"=23.91%,"# Nucleotide Sequences With Quality"=0,"Extinction Coefficient"=13200.0,"Molecular Weight (kDa)"=30.56279258,Topology="linear","Alignment method"="MAFFT Alignment",Created=Fri Jun 28 11:46…
	CAD7955538.1[&Organism="Amoebophrya sp. A120",Description="unnamed protein product [Amoebophrya sp. A120]","Genetic Code"="Standard",Taxonomy="Eukaryota; Sar; Alveolata; Dinophyceae; Syndiniales; Amoebophryaceae; Amoebophrya"]
	CAD7971727.1[&Organism="Amoebophrya sp. A25",Description="unnamed protein product [Amoebophrya sp. A25]","Genetic Code"="Standard",Taxonomy="Eukaryota; Sar; Alveolata; Dinophyceae; Syndiniales; Amoebophryaceae; Amoebophrya"]
	CAE6914669.1[&Organism="Symbiodinium sp. CCMP2592",Description="DRP4C [Symbiodinium sp. CCMP2592]","Genetic Code"="Standard",Taxonomy="Eukaryota; Sar; Alveolata; Dinophyceae; Suessiales; Symbiodiniaceae; Symbiodinium"]
	CAI4004018.1[&Organism="Cladocopium goreaui",Description="unnamed protein product [Cladocopium goreaui]","Genetic Code"="Standard",Taxonomy="Eukaryota; Sar; Alveolata; Dinophyceae; Suessiales; Symbiodiniaceae; Cladocopium"]
	CAI3978736.1[&Organism="Cladocopium goreaui",Description="unnamed protein product [Cladocopium goreaui]","Genetic Code"="Standard",Taxonomy="Eukaryota; Sar; Alveolata; Dinophyceae; Suessiales; Symbiodiniaceae; Cladocopium"]
	OLP81297.1[&Organism="Symbiodinium microadriaticum",Description="Dynamin-related protein 4C [Symbiodinium microadriaticum]","Genetic Code"="Standard",Taxonomy="Eukaryota; Sar; Alveolata; Dinophyceae; Suessiales; Symbiodiniaceae; Symbiodinium"]
	CAE7315868.1[&Organism="Symbiodinium natans",Description="DRP4C [Symbiodinium natans]","Genetic Code"="Standard",Taxonomy="Eukaryota; Sar; Alveolata; Dinophyceae; Suessiales; Symbiodiniaceae; Symbiodinium"]
	CAE8582582.1[&Organism="Polarella glacialis",Description="unnamed protein product [Polarella glacialis]","Genetic Code"="Standard",Taxonomy="Eukaryota; Sar; Alveolata; Dinophyceae; Suessiales; Suessiaceae; Polarella"]
	KAI0562045.1[&Organism="Gracilaria domingensis",Description="Dynamin [Gracilaria domingensis]","Genetic Code"="Standard",Taxonomy="Eukaryota; Rhodophyta; Florideophyceae; Rhodymeniophycidae; Gracilariales; Gracilariaceae; Gracilaria"]
	KAI0557988.1[&Organism="Gracilaria domingensis",Description="Dynamin [Gracilaria domingensis]","Genetic Code"="Standard",Taxonomy="Eukaryota; Rhodophyta; Florideophyceae; Rhodymeniophycidae; Gracilariales; Gracilariaceae; Gracilaria"]
	XP_005716602.1[&Organism="Chondrus crispus",Description="unnamed protein product [Chondrus crispus]","Genetic Code"="Standard",Taxonomy="Eukaryota; Rhodophyta; Florideophyceae; Rhodymeniophycidae; Gigartinales; Gigartinaceae; Chondrus","Common Name"="carragheen"]
	KAI0559778.1[&Organism="Gracilaria domingensis",Description="Dynamin [Gracilaria domingensis]","Genetic Code"="Standard",Taxonomy="Eukaryota; Rhodophyta; Florideophyceae; Rhodymeniophycidae; Gracilariales; Gracilariaceae; Gracilaria"]
	WGU15254.1[&Organism="Variosea sp.",Description="dynamin superfamily protein [Variosea sp.]","Genetic Code"="Standard",Taxonomy="Eukaryota; Amoebozoa; Evosea; Variosea"]
	XP_013756556.1[&Organism="Thecamonas trahens ATCC 50062",Description="uncharacterized protein AMSG_12025 [Thecamonas trahens ATCC 50062]","Genetic Code"="Standard",Taxonomy="Eukaryota; Apusozoa; Apusomonadida; Apusomonadidae; Thecamonas"]
	CAH6419740.1[&Organism="uncultured virus",Description="Dynamin family GTPase [uncultured virus]","Genetic Code"="Standard",Taxonomy="Viruses; environmental samples"]
	AYV81982.1[&Organism="Homavirus sp.",Description="MAG: dynamin family protein [Homavirus sp.]","Genetic Code"="Standard",Taxonomy="Viruses; Varidnaviria; Bamfordvirae; Nucleocytoviricota; Megaviricetes; Imitervirales; Mimiviridae","Common Name"="soil metagenome"]
	CAH6421112.1[&Organism="uncultured virus",Description="Dynamin family GTPase [uncultured virus]","Genetic Code"="Standard",Taxonomy="Viruses; environmental samples"]
	ARF12445.1[&Organism="Klosneuvirus KNV1",Description="dynamin family protein [Klosneuvirus KNV1]","Genetic Code"="Standard",Taxonomy="Viruses; Varidnaviria; Bamfordvirae; Nucleocytoviricota; Megaviricetes; Imitervirales; Mimiviridae; Klosneuvirinae; Klosneuvirus"]
	QKF93607.1[&Organism="Fadolivirus 1",Description="dynamin superfamily protein [Fadolivirus 1]","Genetic Code"="Standard",Taxonomy="Viruses"]
	QKU35298.1[&Organism="Tupanvirus soda lake",Description="dynamin family protein [Tupanvirus soda lake]","Genetic Code"="Standard",Taxonomy="Viruses; Varidnaviria; Bamfordvirae; Nucleocytoviricota; Megaviricetes; Imitervirales; Mimiviridae; Tupanvirus"]
	AYV83919.1[&Organism="Hyperionvirus sp.",Description="MAG: dynamin family protein [Hyperionvirus sp.]","Genetic Code"="Standard",Taxonomy="Viruses; Varidnaviria; Bamfordvirae; Nucleocytoviricota; Megaviricetes; Imitervirales; Mimiviridae","Common Name"="soil metagenome"]
	QFG74079.1[&Organism="Megaviridae environmental sample",Description="MAG: dynamin family protein [Megaviridae environmental sample]","Genetic Code"="Standard",Taxonomy="Viruses; Varidnaviria; Bamfordvirae; Nucleocytoviricota; Megaviricetes; Imitervirales; Mimiviridae; environmental samples","Common Name"="marine metagenome"]
	XP_750654.1[&Organism="Aspergillus fumigatus Af293",Description="dynamin GTPase, putative [Aspergillus fumigatus Af293]","Genetic Code"="Standard",Taxonomy="Eukaryota; Fungi; Dikarya; Ascomycota; Pezizomycotina; Eurotiomycetes; Eurotiomycetidae; Eurotiales; Aspergillaceae; Aspergillus; Aspergillus subgen. Fumigati"]
	XP_006461472.1[&Organism="Agaricus bisporus var. bisporus H97",Description="hypothetical protein AGABI2DRAFT_222252 [Agaricus bisporus var. bisporus H97]","Genetic Code"="Standard",Taxonomy="Eukaryota; Fungi; Dikarya; Basidiomycota; Agaricomycotina; Agaricomycetes; Agaricomycetidae; Agaricales; Agaricaceae; Agaricus"]
	XP_006461433.1[&Organism="Agaricus bisporus var. bisporus H97",Description="hypothetical protein AGABI2DRAFT_185678 [Agaricus bisporus var. bisporus H97]","Genetic Code"="Standard",Taxonomy="Eukaryota; Fungi; Dikarya; Basidiomycota; Agaricomycotina; Agaricomycetes; Agaricomycetidae; Agaricales; Agaricaceae; Agaricus"]
	KAI3646081.1[&Organism="Amoeboaphelidium protococcarum",Description="hypothetical protein MP228_009009 [Amoeboaphelidium protococcarum]","Genetic Code"="Ciliate",Taxonomy="Eukaryota; Aphelida; Aphelidea; Amoeboaphelidium"]
	KAJ9515210.1[&Description="KAJ9515210.1"]
	ETO25748.1[&Organism="Reticulomyxa filosa",Description="myxovirus resistance 1 [Reticulomyxa filosa]","Genetic Code"="Standard",Taxonomy="Eukaryota; Sar; Rhizaria; Retaria; Foraminifera; Monothalamids; Reticulomyxidae; Reticulomyxa"]
	OAJ38670.1[&Organism="Batrachochytrium dendrobatidis JEL423",Description="hypothetical protein BDEG_22578 [Batrachochytrium dendrobatidis JEL423]","Genetic Code"="Standard",Taxonomy="Eukaryota; Fungi; Fungi incertae sedis; Chytridiomycota; Chytridiomycota incertae sedis; Chytridiomycetes; Rhizophydiales; Rhizophydiales incertae sedis; Batrachochytrium"]
	GAX85982.1[&Description="GAX85982.1"]
	KAG2488600.1[&Description="KAG2488600.1"]
	XP_042924875.1[&Description="uncharacterized protein CHLRE_05g238290v5 [Chlamydomonas reinhardtii]"]
	XP_042924848.1[&Description="uncharacterized protein CHLRE_05g237200v5 [Chlamydomonas reinhardtii]"]
	XP_042923301.1[&Description="uncharacterized protein CHLRE_06g250650v5 [Chlamydomonas reinhardtii]"]
	XP_006457072.1[&Organism="Agaricus bisporus var. bisporus H97",Description="hypothetical protein AGABI2DRAFT_139599 [Agaricus bisporus var. bisporus H97]","Genetic Code"="Standard",Taxonomy="Eukaryota; Fungi; Dikarya; Basidiomycota; Agaricomycotina; Agaricomycetes; Agaricomycetidae; Agaricales; Agaricaceae; Agaricus"]
	GBG30247.1[&Organism="Hondaea fermentalgiana",Description="Interferon-induced GTP-binding protein Mx1 [Hondaea fermentalgiana]","Genetic Code"="Standard",Taxonomy="Eukaryota; Sar; Stramenopiles; Bigyra; Labyrinthulomycetes; Thraustochytrida; Thraustochytriaceae; Hondaea"]
	CEM15039.1[&Organism="Vitrella brassicaformis CCMP3155",Description="unnamed protein product [Vitrella brassicaformis CCMP3155]","Genetic Code"="Standard",Taxonomy="Eukaryota; Sar; Alveolata; Colpodellida; Vitrellaceae; Vitrella"]
	PAA87312.1[&Organism="Macrostomum lignano",Description="hypothetical protein BOX15_Mlig004017g1, partial [Macrostomum lignano]","Genetic Code"="Standard",Taxonomy="Eukaryota; Metazoa; Platyhelminthes; Rhabditophora; Macrostomorpha; Macrostomida; Macrostomidae; Macrostomum"]
	PAA68234.1[&Organism="Macrostomum lignano",Description="hypothetical protein BOX15_Mlig021919g1, partial [Macrostomum lignano]","Genetic Code"="Standard",Taxonomy="Eukaryota; Metazoa; Platyhelminthes; Rhabditophora; Macrostomorpha; Macrostomida; Macrostomidae; Macrostomum"]
	NP_495986.3.3[&Organism="Caenorhabditis elegans",Description="Dynamin-type G domain-containing protein [Caenorhabditis elegans]","Genetic Code"="Standard",Taxonomy="Eukaryota; Metazoa; Ecdysozoa; Nematoda; Chromadorea; Rhabditida; Rhabditina; Rhabditomorpha; Rhabditoidea; Rhabditidae; Peloderinae; Caenorhabditis"]
	XP_002602331.1[&Organism="Branchiostoma floridae",Description="hypothetical protein BRAFLDRAFT_60684 [Branchiostoma floridae]","Genetic Code"="Standard",Taxonomy="Eukaryota; Metazoa; Chordata; Cephalochordata; Branchiostomidae; Branchiostoma","Common Name"="Florida lancelet"]
	XP_019637857.1[&Organism="Branchiostoma belcheri",Description="PREDICTED: dynamin-like 120 kDa protein, mitochondrial isoform X3 [Branchiostoma belcheri]","Genetic Code"="Standard",Taxonomy="Eukaryota; Metazoa; Chordata; Cephalochordata; Branchiostomidae; Branchiostoma","Common Name"="Belcher's lancelet"]
	XP_006813643.1[&Organism="Saccoglossus kowalevskii",Description="PREDICTED: dynamin-like 120 kDa protein, mitochondrial-like [Saccoglossus kowalevskii]","Genetic Code"="Standard",Taxonomy="Eukaryota; Metazoa; Hemichordata; Enteropneusta; Harrimaniidae; Saccoglossus"]
	XP_030843280.1[&Organism="Strongylocentrotus purpuratus",Description="dynamin-like 120 kDa protein, mitochondrial [Strongylocentrotus purpuratus]","Genetic Code"="Standard",Taxonomy="Eukaryota; Metazoa; Echinodermata; Eleutherozoa; Echinozoa; Echinoidea; Euechinoidea; Echinacea; Echinoida; Strongylocentrotidae; Strongylocentrotus","Common Name"="purple sea urchin"]
	XP_018667792.1[&Organism="Ciona intestinalis",Description="dynamin-like 120 kDa protein, mitochondrial [Ciona intestinalis]","Genetic Code"="Standard",Taxonomy="Eukaryota; Metazoa; Chordata; Tunicata; Ascidiacea; Enterogona; Phlebobranchia; Cionidae; Ciona","Common Name"="vase tunicate"]
	XP_032818114.1[&Organism="Petromyzon marinus",Description="dynamin-like 120 kDa protein, mitochondrial isoform X2 [Petromyzon marinus]","Genetic Code"="Standard",Taxonomy="Eukaryota; Metazoa; Chordata; Craniata; Vertebrata; Cyclostomata; Hyperoartia; Petromyzontiformes; Petromyzontidae; Petromyzon","Common Name"="sea lamprey"]
	XP_021332524.1[&Organism="Danio rerio",Description="dynamin-like 120 kDa protein, mitochondrial isoform X5 [Danio rerio]","Genetic Code"="Standard",Taxonomy="Eukaryota; Metazoa; Chordata; Craniata; Vertebrata; Euteleostomi; Actinopterygii; Neopterygii; Teleostei; Ostariophysi; Cypriniformes; Cyprinidae; Danio","Common Name"="zebrafish"]
	XP_028587646.1[&Organism="Podarcis muralis",Description="LOW QUALITY PROTEIN: dynamin-like 120 kDa protein, mitochondrial [Podarcis muralis]","Genetic Code"="Standard",Taxonomy="Eukaryota; Metazoa; Chordata; Craniata; Vertebrata; Euteleostomi; Lepidosauria; Squamata; Bifurcata; Unidentata; Episquamata; Laterata; Lacertibaenia; Lacertidae; Podarcis","Common Name"="Common wall lizard"]
	XP_025913835.1[&Organism="Apteryx rowi",Description="dynamin-like 120 kDa protein, mitochondrial isoform X10 [Apteryx rowi]","Genetic Code"="Standard",Taxonomy="Eukaryota; Metazoa; Chordata; Craniata; Vertebrata; Euteleostomi; Archelosauria; Archosauria; Dinosauria; Saurischia; Theropoda; Coelurosauria; Aves; Palaeognathae; Apterygiformes; Apterygidae; Apteryx","Common Name"="Okarito brown kiwi"]
	XP_023440724.1[&Organism="Dasypus novemcinctus",Description="dynamin-like 120 kDa protein, mitochondrial [Dasypus novemcinctus]","Genetic Code"="Standard",Taxonomy="Eukaryota; Metazoa; Chordata; Craniata; Vertebrata; Euteleostomi; Mammalia; Eutheria; Xenarthra; Cingulata; Dasypodidae; Dasypus","Common Name"="nine-banded armadillo"]
	XP_005873264.1[&Organism="Myotis brandtii",Description="PREDICTED: dynamin-like 120 kDa protein, mitochondrial isoform X5 [Myotis brandtii]","Genetic Code"="Standard",Taxonomy="Eukaryota; Metazoa; Chordata; Craniata; Vertebrata; Euteleostomi; Mammalia; Eutheria; Laurasiatheria; Chiroptera; Microchiroptera; Vespertilionidae; Myotis","Common Name"="Brandt's bat"]
	NP_598513.1[&Organism="Mus musculus",Description="dynamin-like 120 kDa protein, mitochondrial isoform 2 precursor [Mus musculus]","Genetic Code"="Standard",Taxonomy="Eukaryota; Metazoa; Chordata; Craniata; Vertebrata; Euteleostomi; Mammalia; Eutheria; Euarchontoglires; Glires; Rodentia; Myomorpha; Muroidea; Muridae; Murinae; Mus; Mus","Common Name"="house mouse"]
	XP_006163024.2.2[&Organism="Tupaia chinensis",Description="LOW QUALITY PROTEIN: dynamin-like 120 kDa protein, mitochondrial [Tupaia chinensis]","Genetic Code"="Standard",Taxonomy="Eukaryota; Metazoa; Chordata; Craniata; Vertebrata; Euteleostomi; Mammalia; Eutheria; Euarchontoglires; Scandentia; Tupaiidae; Tupaia","Common Name"="Chinese tree shrew"]
	NP_056375.2.2[&Organism="Homo sapiens",Description="dynamin-like 120 kDa protein, mitochondrial isoform 1 preproprotein [Homo sapiens]","Genetic Code"="Standard",Taxonomy="Eukaryota; Metazoa; Chordata; Craniata; Vertebrata; Euteleostomi; Mammalia; Eutheria; Euarchontoglires; Primates; Haplorrhini; Catarrhini; Hominidae; Homo","Common Name"="human"]
	XP_031757388.1[&Organism="Xenopus tropicalis",Description="dynamin-like 120 kDa protein, mitochondrial isoform X3 [Xenopus tropicalis]","Genetic Code"="Standard",Taxonomy="Eukaryota; Metazoa; Chordata; Craniata; Vertebrata; Euteleostomi; Amphibia; Batrachia; Anura; Pipoidea; Pipidae; Xenopodinae; Xenopus; Silurana","Common Name"="tropical clawed frog"]
	NP_610941.1[&Organism="Drosophila melanogaster",Description="optic atrophy 1, isoform B [Drosophila melanogaster]","Genetic Code"="Standard",Taxonomy="Eukaryota; Metazoa; Ecdysozoa; Arthropoda; Hexapoda; Insecta; Pterygota; Neoptera; Holometabola; Diptera; Brachycera; Muscomorpha; Ephydroidea; Drosophilidae; Drosophila; Sophophora","Common Name"="fruit fly"]
	MEN2496893[&Organism="Marteilia pararefringens",Description="MAG: Dynamin-like 120 kDa protein, mitochondrial, variant 2 [Marteilia pararefringens]","Genetic Code"="Standard",Taxonomy="Eukaryota; Sar; Rhizaria; Endomyxa; Ascetosporea; Paramyxea; Paramyxida; Marteiliidae; Marteilia","Common Name"="invertebrate metagenome"]
	KAJ1637655.1[&Organism="Pavlovales sp. CCMP2436",Description="P-loop containing nucleoside triphosphate hydrolase protein [Pavlovales sp. CCMP2436]","Genetic Code"="Standard",Taxonomy="Eukaryota; Haptista; Haptophyta; Pavlovales"]
	AYV75702.1[&Organism="Terrestrivirus sp.",Description="MAG: dynamin family protein [Terrestrivirus sp.]","Genetic Code"="Standard",Taxonomy="Viruses; Varidnaviria; Bamfordvirae; Nucleocytoviricota; Megaviricetes; Imitervirales; Mimiviridae","Common Name"="soil metagenome"]
	KAI5073815.1[&Organism="Adiantum capillus-veneris",Description="hypothetical protein GOP47_0011828 [Adiantum capillus-veneris]","Genetic Code"="Standard",Taxonomy="Eukaryota; Viridiplantae; Streptophyta; Embryophyta; Tracheophyta; Polypodiopsida; Polypodiidae; Polypodiales; Pteridineae; Pteridaceae; Vittarioideae; Adiantum"]
	XP_008646219.1[&Organism="Zea mays",Description="dynamin-2A [Zea mays]","Genetic Code"="Standard",Taxonomy="Eukaryota; Viridiplantae; Streptophyta; Embryophyta; Tracheophyta; Spermatophyta; Magnoliopsida; Liliopsida; Poales; Poaceae; PACMAD clade; Panicoideae; Andropogonodae; Andropogoneae; Tripsacinae; Zea"]
	ACG47836.1[&Organism="Zea mays",Description="dynamin-2A [Zea mays]","Genetic Code"="Standard",Taxonomy="Eukaryota; Viridiplantae; Streptophyta; Embryophyta; Tracheophyta; Spermatophyta; Magnoliopsida; Liliopsida; Poales; Poaceae; PACMAD clade; Panicoideae; Andropogonodae; Andropogoneae; Tripsacinae; Zea"]
	XP_006385192.1[&Organism="Populus trichocarpa",Description="dynamin-2A [Populus trichocarpa]","Genetic Code"="Standard",Taxonomy="Eukaryota; Viridiplantae; Streptophyta; Embryophyta; Tracheophyta; Spermatophyta; Magnoliopsida; eudicotyledons; Gunneridae; Pentapetalae; rosids; fabids; Malpighiales; Salicaceae; Saliceae; Populus","Common Name"="Populus balsamifera subsp. trichocarpa"]
	'KAG7649995.1'[&Organism="Arabidopsis thaliana",Description="DRP2B [Arabidopsis thaliana]","Genetic Code"="Standard",Taxonomy="Eukaryota; Viridiplantae; Streptophyta; Embryophyta; Tracheophyta; Spermatophyta; Magnoliopsida; eudicotyledons; Gunneridae; Pentapetalae; rosids; malvids; Brassicales; Brassicaceae; Camelineae; Arabidopsis","Common Name"="thale cress"]
	'NP_172500.1'[&Organism="Arabidopsis thaliana",Description="unnamed protein product [Arabidopsis thaliana]","Genetic Code"="Standard",Taxonomy="Eukaryota; Viridiplantae; Streptophyta; Embryophyta; Tracheophyta; Spermatophyta; Magnoliopsida; eudicotyledons; Gunneridae; Pentapetalae; rosids; malvids; Brassicales; Brassicaceae; Camelineae; Arabidopsis","Common Name"="thale cress"]
	KAH9330549.1[&Organism="Taxus chinensis",Description="hypothetical protein KI387_002657 [Taxus chinensis]","Genetic Code"="Standard",Taxonomy="Eukaryota; Viridiplantae; Streptophyta; Embryophyta; Tracheophyta; Spermatophyta; Pinopsida; Pinidae; Conifers II; Cupressales; Taxaceae; Taxus"]
	ONM04707.1[&Organism="Zea mays",Description="Dynamin-2A [Zea mays]","Genetic Code"="Standard",Taxonomy="Eukaryota; Viridiplantae; Streptophyta; Embryophyta; Tracheophyta; Spermatophyta; Magnoliopsida; Liliopsida; Poales; Poaceae; PACMAD clade; Panicoideae; Andropogonodae; Andropogoneae; Tripsacinae; Zea"]
	EFJ33653.1[&Organism="Selaginella moellendorffii",Description="hypothetical protein SELMODRAFT_439053 [Selaginella moellendorffii]","Genetic Code"="Standard",Taxonomy="Eukaryota; Viridiplantae; Streptophyta; Embryophyta; Tracheophyta; Lycopodiopsida; Selaginellales; Selaginellaceae; Selaginella"]
	EFJ28901.1[&Organism="Selaginella moellendorffii",Description="hypothetical protein SELMODRAFT_171046 [Selaginella moellendorffii]","Genetic Code"="Standard",Taxonomy="Eukaryota; Viridiplantae; Streptophyta; Embryophyta; Tracheophyta; Lycopodiopsida; Selaginellales; Selaginellaceae; Selaginella"]
	OAE31801.1[&Organism="Marchantia polymorpha subsp. ruderalis",Description="hypothetical protein AXG93_1838s1110 [Marchantia polymorpha subsp. ruderalis]","Genetic Code"="Standard",Taxonomy="Eukaryota; Viridiplantae; Streptophyta; Embryophyta; Marchantiophyta; Marchantiopsida; Marchantiidae; Marchantiales; Marchantiaceae; Marchantia"]
	KAG0632288.1[&Organism="Ceratodon purpureus",Description="hypothetical protein M758_1G317400 [Ceratodon purpureus]","Genetic Code"="Standard",Taxonomy="Eukaryota; Viridiplantae; Streptophyta; Embryophyta; Bryophyta; Bryophytina; Bryopsida; Dicranidae; Pseudoditrichales; Ditrichaceae; Ceratodon"]
	'KAG0555995.1'[&Organism="Ceratodon purpureus",Description="hypothetical protein KC19_11G018700 [Ceratodon purpureus]","Genetic Code"="Standard",Taxonomy="Eukaryota; Viridiplantae; Streptophyta; Embryophyta; Bryophyta; Bryophytina; Bryopsida; Dicranidae; Pseudoditrichales; Ditrichaceae; Ceratodon"]
	XP_024368367.1[&Organism="Physcomitrium patens",Description="dynamin-2A-like [Physcomitrium patens]","Genetic Code"="Standard",Taxonomy="Eukaryota; Viridiplantae; Streptophyta; Embryophyta; Bryophyta; Bryophytina; Bryopsida; Funariidae; Funariales; Funariaceae; Physcomitrium"]
	XP_024391061.1[&Organism="Physcomitrium patens",Description="dynamin-2B-like [Physcomitrium patens]","Genetic Code"="Standard",Taxonomy="Eukaryota; Viridiplantae; Streptophyta; Embryophyta; Bryophyta; Bryophytina; Bryopsida; Funariidae; Funariales; Funariaceae; Physcomitrium"]
	ARF10781.1[&Organism="Hokovirus HKV1",Description="dynamin-like protein [Hokovirus HKV1]","Genetic Code"="Standard",Taxonomy="Viruses; Varidnaviria; Bamfordvirae; Nucleocytoviricota; Megaviricetes; Imitervirales; Mimiviridae; Klosneuvirinae; Hokovirus"]
	ARF10780.1[&Organism="Hokovirus HKV1",Description="dynamin-like protein [Hokovirus HKV1]","Genetic Code"="Standard",Taxonomy="Viruses; Varidnaviria; Bamfordvirae; Nucleocytoviricota; Megaviricetes; Imitervirales; Mimiviridae; Klosneuvirinae; Hokovirus"]
	KAH8061769.1[&Organism="Aureococcus anophagefferens",Description="hypothetical protein JL722_3723 [Aureococcus anophagefferens]","Genetic Code"="Standard",Taxonomy="Eukaryota; Sar; Stramenopiles; Ochrophyta; Pelagophyceae; Pelagomonadales; Aureococcus"]
	OUS45493.1[&Organism="Ostreococcus tauri",Description="P-loop containing nucleoside triphosphate hydrolase protein [Ostreococcus tauri]","Genetic Code"="Standard",Taxonomy="Eukaryota; Viridiplantae; Chlorophyta; Mamiellophyceae; Mamiellales; Bathycoccaceae; Ostreococcus"]
	XP_001419538.1[&Organism="Ostreococcus lucimarinus CCE9901",Description="predicted protein [Ostreococcus lucimarinus CCE9901]","Genetic Code"="Standard",Taxonomy="Eukaryota; Viridiplantae; Chlorophyta; Mamiellophyceae; Mamiellales; Bathycoccaceae; Ostreococcus"]
	PRP82121.1[&Organism="Planoprotostelium fungivorum",Description="hypothetical protein PROFUN_10329 [Planoprotostelium fungivorum]","Genetic Code"="Standard",Taxonomy="Eukaryota; Amoebozoa; Evosea; Variosea; Cavosteliida; Cavosteliaceae; Planoprotostelium"]
	TMW65229.1[&Organism="Pythium oligandrum",Description="hypothetical protein Poli38472_009396 [Pythium oligandrum]","Genetic Code"="Standard",Taxonomy="Eukaryota; Sar; Stramenopiles; Oomycota; Pythiales; Pythiaceae; Pythium"]
	KAG1689960.1[&Organism="Phytophthora capsici",Description="hypothetical protein DVH05_001790 [Phytophthora capsici]","Genetic Code"="Standard",Taxonomy="Eukaryota; Sar; Stramenopiles; Oomycota; Peronosporales; Peronosporaceae; Phytophthora"]
	KAE9027747.1[&Organism="Phytophthora rubi",Description="hypothetical protein PR001_g11898 [Phytophthora rubi]","Genetic Code"="Standard",Taxonomy="Eukaryota; Sar; Stramenopiles; Oomycota; Peronosporales; Peronosporaceae; Phytophthora"]
	KAG7385474.1[&Organism="Phytophthora boehmeriae",Description="hypothetical protein PHYBOEH_009011 [Phytophthora boehmeriae]","Genetic Code"="Standard",Taxonomy="Eukaryota; Sar; Stramenopiles; Oomycota; Peronosporales; Peronosporaceae; Phytophthora"]
	KAH7489187.1[&Organism="Phytophthora ramorum",Description="Interferon-induced GTP-binding protein Mx1 [Phytophthora ramorum]","Genetic Code"="Standard",Taxonomy="Eukaryota; Sar; Stramenopiles; Oomycota; Peronosporales; Peronosporaceae; Phytophthora","Common Name"="sudden oak death agent"]
	POM76499.1[&Organism="Phytophthora palmivora var. palmivora",Description="Dynamin domain containing protein, partial [Phytophthora palmivora var. palmivora]","Genetic Code"="Standard",Taxonomy="Eukaryota; Sar; Stramenopiles; Oomycota; Peronosporales; Peronosporaceae; Phytophthora"]
	KAG7377001.1[&Organism="Phytophthora pseudosyringae",Description="hypothetical protein PHYPSEUDO_012338 [Phytophthora pseudosyringae]","Genetic Code"="Standard",Taxonomy="Eukaryota; Sar; Stramenopiles; Oomycota; Peronosporales; Peronosporaceae; Phytophthora"]
	XP_008910862.1[&Organism="Phytophthora parasitica INRA-310",Description="hypothetical protein PPTG_15242 [Phytophthora parasitica INRA-310]","Genetic Code"="Standard",Taxonomy="Eukaryota; Sar; Stramenopiles; Oomycota; Peronosporales; Peronosporaceae; Phytophthora"]
	KAF1774311.1[&Organism="Phytophthora cactorum",Description="Dynamin-type guanine nucleotide-binding (G) domain [Phytophthora cactorum]","Genetic Code"="Standard",Taxonomy="Eukaryota; Sar; Stramenopiles; Oomycota; Peronosporales; Peronosporaceae; Phytophthora"]
	KAI9982172.1[&Organism="Phytophthora infestans",Description="hypothetical protein PInf_008063 [Phytophthora infestans]","Genetic Code"="Standard",Taxonomy="Eukaryota; Sar; Stramenopiles; Oomycota; Peronosporales; Peronosporaceae; Phytophthora","Common Name"="potato late blight agent"]
	KAE8986371.1[&Organism="Phytophthora rubi",Description="hypothetical protein PR001_g22620 [Phytophthora rubi]","Genetic Code"="Standard",Taxonomy="Eukaryota; Sar; Stramenopiles; Oomycota; Peronosporales; Peronosporaceae; Phytophthora"]
	KAG8459568.1[&Organism="Diacronema lutheri",Description="hypothetical protein KFE25_000924 [Diacronema lutheri]","Genetic Code"="Standard",Taxonomy="Eukaryota; Haptista; Haptophyta; Pavlovales; Pavlovaceae; Diacronema"]
	XP_004338334.1[&Organism="Acanthamoeba castellanii str. Neff",Description="dynamin domain containing protein [Acanthamoeba castellanii str. Neff]","Genetic Code"="Standard",Taxonomy="Eukaryota; Amoebozoa; Discosea; Longamoebia; Centramoebida; Acanthamoebidae; Acanthamoeba"]
	KOO23261.1[&Organism="Chrysochromulina tobinii",Description="hypothetical protein Ctob_000830 [Chrysochromulina tobinii]","Genetic Code"="Standard",Taxonomy="Eukaryota; Haptista; Haptophyta; Prymnesiophyceae; Prymnesiales; Chrysochromulinaceae; Chrysochromulina"]
	'XP_005785253.1'[&Organism="Emiliania huxleyi CCMP1516",Description="hypothetical protein EMIHUDRAFT_631932, partial [Emiliania huxleyi CCMP1516]","Genetic Code"="Standard",Taxonomy="Eukaryota; Haptista; Haptophyta; Prymnesiophyceae; Isochrysidales; Noelaerhabdaceae; Emiliania"]
	XP_005792501.1[&Organism="Emiliania huxleyi CCMP1516",Description="hypothetical protein EMIHUDRAFT_522907 [Emiliania huxleyi CCMP1516]","Genetic Code"="Standard",Taxonomy="Eukaryota; Haptista; Haptophyta; Prymnesiophyceae; Isochrysidales; Noelaerhabdaceae; Emiliania"]
	XP_042918632.1[&Organism="Chlamydomonas reinhardtii",Description="uncharacterized protein CHLRE_12g529450v5 [Chlamydomonas reinhardtii]","Genetic Code"="Standard",Taxonomy="Eukaryota; Viridiplantae; Chlorophyta; core chlorophytes; Chlorophyceae; CS clade; Chlamydomonadales; Chlamydomonadaceae; Chlamydomonas"]
	PWZ11893.1[&Organism="Zea mays",Description="Dynamin-related protein 5A [Zea mays]","Genetic Code"="Standard",Taxonomy="Eukaryota; Viridiplantae; Streptophyta; Embryophyta; Tracheophyta; Spermatophyta; Magnoliopsida; Liliopsida; Poales; Poaceae; PACMAD clade; Panicoideae; Andropogonodae; Andropogoneae; Tripsacinae; Zea"]
	NP_001130364.1[&Organism="Zea mays",Description="Dynamin-related protein 5A-like [Zea mays]","Genetic Code"="Standard",Taxonomy="Eukaryota; Viridiplantae; Streptophyta; Embryophyta; Tracheophyta; Spermatophyta; Magnoliopsida; Liliopsida; Poales; Poaceae; PACMAD clade; Panicoideae; Andropogonodae; Andropogoneae; Tripsacinae; Zea"]
	AAF87857.1[&Organism="Arabidopsis thaliana",Description="Hypothetical protein [Arabidopsis thaliana]","Genetic Code"="Standard",Taxonomy="Eukaryota; Viridiplantae; Streptophyta; Embryophyta; Tracheophyta; Spermatophyta; Magnoliopsida; eudicotyledons; Gunneridae; Pentapetalae; rosids; malvids; Brassicales; Brassicaceae; Camelineae; Arabidopsis","Common Name"="thale cress"]
	XP_002317496.2[&Organism="Populus trichocarpa",Description="dynamin-related protein 5A [Populus trichocarpa]","Genetic Code"="Standard",Taxonomy="Eukaryota; Viridiplantae; Streptophyta; Embryophyta; Tracheophyta; Spermatophyta; Magnoliopsida; eudicotyledons; Gunneridae; Pentapetalae; rosids; fabids; Malpighiales; Salicaceae; Saliceae; Populus","Common Name"="Populus balsamifera subsp. trichocarpa…
	KAI5058044.1[&Organism="Adiantum capillus-veneris",Description="hypothetical protein GOP47_0026214 [Adiantum capillus-veneris]","Genetic Code"="Standard",Taxonomy="Eukaryota; Viridiplantae; Streptophyta; Embryophyta; Tracheophyta; Polypodiopsida; Polypodiidae; Polypodiales; Pteridineae; Pteridaceae; Vittarioideae; Adiantum"]
	EFJ18064.1[&Organism="Selaginella moellendorffii",Description="hypothetical protein SELMODRAFT_113285 [Selaginella moellendorffii]","Genetic Code"="Standard",Taxonomy="Eukaryota; Viridiplantae; Streptophyta; Embryophyta; Tracheophyta; Lycopodiopsida; Selaginellales; Selaginellaceae; Selaginella"]
	PTQ33908.1[&Organism="Marchantia polymorpha",Description="hypothetical protein MARPO_0084s0004 [Marchantia polymorpha]","Genetic Code"="Standard",Taxonomy="Eukaryota; Viridiplantae; Streptophyta; Embryophyta; Marchantiophyta; Marchantiopsida; Marchantiidae; Marchantiales; Marchantiaceae; Marchantia","Common Name"="liverwort"]
	KAG0628798.1[&Organism="Ceratodon purpureus",Description="hypothetical protein M758_1G053700 [Ceratodon purpureus]","Genetic Code"="Standard",Taxonomy="Eukaryota; Viridiplantae; Streptophyta; Embryophyta; Bryophyta; Bryophytina; Bryopsida; Dicranidae; Pseudoditrichales; Ditrichaceae; Ceratodon"]
	KAH9322298.1[&Organism="Taxus chinensis",Description="hypothetical protein KI387_016937, partial [Taxus chinensis]","Genetic Code"="Standard",Taxonomy="Eukaryota; Viridiplantae; Streptophyta; Embryophyta; Tracheophyta; Spermatophyta; Pinopsida; Pinidae; Conifers II; Cupressales; Taxaceae; Taxus"]
	XP_002683545.1[&Organism="Naegleria gruberi",Description="dynamin family GTPase [Naegleria gruberi]","Genetic Code"="Standard",Taxonomy="Eukaryota; Discoba; Heterolobosea; Tetramitia; Eutetramitia; Vahlkampfiidae; Naegleria"]
	XP_044544418.1[&Organism="Naegleria lovaniensis",Description="uncharacterized protein C9374_009867 [Naegleria lovaniensis]","Genetic Code"="Standard",Taxonomy="Eukaryota; Discoba; Heterolobosea; Tetramitia; Eutetramitia; Vahlkampfiidae; Naegleria"]
	XP_044559198.1[&Organism="Naegleria fowleri",Description="uncharacterized protein FDP41_006517 [Naegleria fowleri]","Genetic Code"="Standard",Taxonomy="Eukaryota; Discoba; Heterolobosea; Tetramitia; Eutetramitia; Vahlkampfiidae; Naegleria"]
	XP_004182822.1[&Organism="Entamoeba invadens IP1",Description="hypothetical protein EIN_376410 [Entamoeba invadens IP1]","Genetic Code"="Standard",Taxonomy="Eukaryota; Amoebozoa; Evosea; Archamoebae; Mastigamoebida; Entamoebidae; Entamoeba"]
	XP_008857507.1[&Organism="Entamoeba nuttalli P19",Description="dynamin family protein [Entamoeba nuttalli P19]","Genetic Code"="Standard",Taxonomy="Eukaryota; Amoebozoa; Evosea; Archamoebae; Mastigamoebida; Entamoebidae; Entamoeba"]
	XP_004340186.1[&Organism="Acanthamoeba castellanii str. Neff",Description="dynamin domain containing protein [Acanthamoeba castellanii str. Neff]","Genetic Code"="Standard",Taxonomy="Eukaryota; Amoebozoa; Discosea; Longamoebia; Centramoebida; Acanthamoebidae; Acanthamoeba"]
	KAH3742895.1[&Organism="Pelomyxa schiedti",Description="dynamin family GTPase [Pelomyxa schiedti]","Genetic Code"="Standard",Taxonomy="Eukaryota; Amoebozoa; Evosea; Archamoebae; Pelobiontida; Pelomyxidae; Pelomyxa"]
	KYQ94066.1[&Organism="Tieghemostelium lacteum",Description="dynamin like protein [Tieghemostelium lacteum]","Genetic Code"="Standard",Taxonomy="Eukaryota; Amoebozoa; Evosea; Eumycetozoa; Dictyostelia; Dictyosteliales; Raperosteliaceae; Tieghemostelium"]
	XP_004366192.1[&Organism="Cavenderia fasciculata",Description="dynamin like protein [Cavenderia fasciculata]","Genetic Code"="Standard",Taxonomy="Eukaryota; Amoebozoa; Evosea; Eumycetozoa; Dictyostelia; Acytosteliales; Cavenderiaceae; Cavenderia"]
	XP_645576.2[&Organism="Dictyostelium discoideum AX4",Description="dynamin like protein [Dictyostelium discoideum AX4]","Genetic Code"="Standard",Taxonomy="Eukaryota; Amoebozoa; Evosea; Eumycetozoa; Dictyostelia; Dictyosteliales; Dictyosteliaceae; Dictyostelium"]
	XP_003288319.1[&Organism="Dictyostelium purpureum",Description="hypothetical protein DICPUDRAFT_33855 [Dictyostelium purpureum]","Genetic Code"="Standard",Taxonomy="Eukaryota; Amoebozoa; Evosea; Eumycetozoa; Dictyostelia; Dictyosteliales; Dictyosteliaceae; Dictyostelium"]
	KAF2073270.1[&Organism="Polysphondylium violaceum",Description="hypothetical protein CYY_005432 [Polysphondylium violaceum]","Genetic Code"="Standard",Taxonomy="Eukaryota; Amoebozoa; Evosea; Eumycetozoa; Dictyostelia; Dictyosteliales; Dictyosteliaceae; Polysphondylium"]
	XP_020428321.1[&Organism="Heterostelium album PN500",Description="dynamin like protein [Heterostelium album PN500]","Genetic Code"="Standard",Taxonomy="Eukaryota; Amoebozoa; Evosea; Eumycetozoa; Dictyostelia; Acytosteliales; Acytosteliaceae; Heterostelium"]
	XP_012754836.1[&Organism="Acytostelium subglobosum LB1",Description="hypothetical protein SAMD00019534_049110, partial [Acytostelium subglobosum LB1]","Genetic Code"="Standard",Taxonomy="Eukaryota; Amoebozoa; Evosea; Eumycetozoa; Dictyostelia; Acytosteliales; Acytosteliaceae; Acytostelium"]
	PRP82286.1[&Organism="Planoprotostelium fungivorum",Description="hypothetical protein PROFUN_06298 [Planoprotostelium fungivorum]","Genetic Code"="Standard",Taxonomy="Eukaryota; Amoebozoa; Evosea; Variosea; Cavosteliida; Cavosteliaceae; Planoprotostelium"]
	QYA18543.1[&Organism="Clandestinovirus",Description="dynamin 1-like protein [Clandestinovirus]","Genetic Code"="Standard",Taxonomy="Viruses; unclassified viruses"]
	XP_005775651.1[&Organism="Emiliania huxleyi CCMP1516",Description="ARC5B, dynamin-related protein [Emiliania huxleyi CCMP1516]","Genetic Code"="Standard",Taxonomy="Eukaryota; Haptista; Haptophyta; Prymnesiophyceae; Isochrysidales; Noelaerhabdaceae; Emiliania"]
	XP_005767412.1[&Organism="Emiliania huxleyi CCMP1516",Description="ARC5A, dynamin-related protein [Emiliania huxleyi CCMP1516]","Genetic Code"="Standard",Taxonomy="Eukaryota; Haptista; Haptophyta; Prymnesiophyceae; Isochrysidales; Noelaerhabdaceae; Emiliania"]
	KOO34265.1[&Organism="Chrysochromulina tobinii",Description="protein arc5 [Chrysochromulina tobinii]","Genetic Code"="Standard",Taxonomy="Eukaryota; Haptista; Haptophyta; Prymnesiophyceae; Prymnesiales; Chrysochromulinaceae; Chrysochromulina"]
	EWM28268.1[&Organism="Nannochloropsis gaditana",Description="Dynamin [Nannochloropsis gaditana]","Genetic Code"="Standard",Taxonomy="Eukaryota; Sar; Stramenopiles; Ochrophyta; Eustigmatophyceae; Eustigmatales; Monodopsidaceae; Nannochloropsis"]
	KAG5184668.1[&Organism="Tribonema minus",Description="hypothetical protein JKP88DRAFT_348446 [Tribonema minus]","Genetic Code"="Standard",Taxonomy="Eukaryota; Sar; Stramenopiles; Ochrophyta; PX clade; Xanthophyceae; Tribonematales; Tribonemataceae; Tribonema"]
	CBN78455.1[&Organism="Ectocarpus siliculosus",Description="ARC5, dynamin-related protein involved in plastid division [Ectocarpus siliculosus]","Genetic Code"="Standard",Taxonomy="Eukaryota; Sar; Stramenopiles; Ochrophyta; PX clade; Phaeophyceae; Ectocarpales; Ectocarpaceae; Ectocarpus"]
	GMI61978.1[&Organism="Parmales sp. scaly parma",Description="hypothetical protein ScalyP_jg8233 [Parmales sp. scaly parma]","Genetic Code"="Standard",Taxonomy="Eukaryota; Sar; Stramenopiles; Ochrophyta; Bolidophyceae; Parmales"]
	GMH67967.1[&Organism="Triparma retinervis",Description="hypothetical protein TrRE_jg10005 [Triparma retinervis]","Genetic Code"="Standard",Taxonomy="Eukaryota; Sar; Stramenopiles; Ochrophyta; Bolidophyceae; Parmales; Triparmaceae; Triparma"]
	GMH92561.1[&Organism="Triparma strigata",Description="hypothetical protein TrST_g7259 [Triparma strigata]","Genetic Code"="Standard",Taxonomy="Eukaryota; Sar; Stramenopiles; Ochrophyta; Bolidophyceae; Parmales; Triparmaceae; Triparma"]
	GMI07688.1[&Organism="Triparma laevis f. longispina",Description="hypothetical protein TrLO_g13234 [Triparma laevis f. longispina]","Genetic Code"="Standard",Taxonomy="Eukaryota; Sar; Stramenopiles; Ochrophyta; Bolidophyceae; Parmales; Triparmaceae; Triparma"]
	EJK67908.1[&Organism="Thalassiosira oceanica",Description="hypothetical protein THAOC_10987 [Thalassiosira oceanica]","Genetic Code"="Standard",Taxonomy="Eukaryota; Sar; Stramenopiles; Ochrophyta; Bacillariophyta; Coscinodiscophyceae; Thalassiosirophycidae; Thalassiosirales; Thalassiosiraceae; Thalassiosira"]
	KAI2494507.1[&Organism="Fragilaria crotonensis",Description="hypothetical protein MHU86_20003 [Fragilaria crotonensis]","Genetic Code"="Standard",Taxonomy="Eukaryota; Sar; Stramenopiles; Ochrophyta; Bacillariophyta; Fragilariophyceae; Fragilariophycidae; Fragilariales; Fragilariaceae; Fragilaria"]
	CAB9516894.1[&Organism="Seminavis robusta",Description="Dynamin-like protein ARC5 [Seminavis robusta]","Genetic Code"="Standard",Taxonomy="Eukaryota; Sar; Stramenopiles; Ochrophyta; Bacillariophyta; Bacillariophyceae; Bacillariophycidae; Naviculales; Naviculaceae; Seminavis"]
	GKY99394.1[&Organism="Mayamaea pseudoterrestris",Description="hypothetical protein MPSEU_000894100 [Mayamaea pseudoterrestris]","Genetic Code"="Standard",Taxonomy="Eukaryota; Sar; Stramenopiles; Ochrophyta; Bacillariophyta; Bacillariophyceae; Bacillariophycidae; Naviculales; Naviculaceae; Mayamaea"]
	XP_042920073.1[&Organism="Chlamydomonas reinhardtii",Description="uncharacterized protein CHLRE_10g433050v5 [Chlamydomonas reinhardtii]","Genetic Code"="Standard",Taxonomy="Eukaryota; Viridiplantae; Chlorophyta; core chlorophytes; Chlorophyceae; CS clade; Chlamydomonadales; Chlamydomonadaceae; Chlamydomonas"]
	PWZ44616.1[&Organism="Zea mays",Description="Dynamin-like protein ARC5 [Zea mays]","Genetic Code"="Standard",Taxonomy="Eukaryota; Viridiplantae; Streptophyta; Embryophyta; Tracheophyta; Spermatophyta; Magnoliopsida; Liliopsida; Poales; Poaceae; PACMAD clade; Panicoideae; Andropogonodae; Andropogoneae; Tripsacinae; Zea"]
	NP_001189935.1[&Organism="Arabidopsis thaliana",Description="P-loop containing nucleoside triphosphate hydrolases superfamily protein [Arabidopsis thaliana]","Genetic Code"="Standard",Taxonomy="Eukaryota; Viridiplantae; Streptophyta; Embryophyta; Tracheophyta; Spermatophyta; Magnoliopsida; eudicotyledons; Gunneridae; Pentapetalae; rosids; malvids; Brassicales; Brassicaceae; Camelineae; Arabidopsi…
	XP_002309632.3[&Organism="Populus trichocarpa",Description="dynamin-like protein ARC5 [Populus trichocarpa]","Genetic Code"="Standard",Taxonomy="Eukaryota; Viridiplantae; Streptophyta; Embryophyta; Tracheophyta; Spermatophyta; Magnoliopsida; eudicotyledons; Gunneridae; Pentapetalae; rosids; fabids; Malpighiales; Salicaceae; Saliceae; Populus","Common Name"="Populus balsamifera subsp. trichocarpa"]
	EFJ19523.1[&Organism="Selaginella moellendorffii",Description="hypothetical protein SELMODRAFT_110974 [Selaginella moellendorffii]","Genetic Code"="Standard",Taxonomy="Eukaryota; Viridiplantae; Streptophyta; Embryophyta; Tracheophyta; Lycopodiopsida; Selaginellales; Selaginellaceae; Selaginella"]
	KAH9308354.1[&Organism="Taxus chinensis",Description="hypothetical protein KI387_036265, partial [Taxus chinensis]","Genetic Code"="Standard",Taxonomy="Eukaryota; Viridiplantae; Streptophyta; Embryophyta; Tracheophyta; Spermatophyta; Pinopsida; Pinidae; Conifers II; Cupressales; Taxaceae; Taxus"]
	KAI5064281.1[&Organism="Adiantum capillus-veneris",Description="hypothetical protein GOP47_0020951 [Adiantum capillus-veneris]","Genetic Code"="Standard",Taxonomy="Eukaryota; Viridiplantae; Streptophyta; Embryophyta; Tracheophyta; Polypodiopsida; Polypodiidae; Polypodiales; Pteridineae; Pteridaceae; Vittarioideae; Adiantum"]
	PTQ34556.1[&Organism="Marchantia polymorpha",Description="hypothetical protein MARPO_0079s0059 [Marchantia polymorpha]","Genetic Code"="Standard",Taxonomy="Eukaryota; Viridiplantae; Streptophyta; Embryophyta; Marchantiophyta; Marchantiopsida; Marchantiidae; Marchantiales; Marchantiaceae; Marchantia","Common Name"="liverwort"]
	KAG0561482.1[&Organism="Ceratodon purpureus",Description="hypothetical protein KC19_9G067700 [Ceratodon purpureus]","Genetic Code"="Standard",Taxonomy="Eukaryota; Viridiplantae; Streptophyta; Embryophyta; Bryophyta; Bryophytina; Bryopsida; Dicranidae; Pseudoditrichales; Ditrichaceae; Ceratodon"]
	KAG0605142.1[&Organism="Ceratodon purpureus",Description="hypothetical protein M758_9G034900 [Ceratodon purpureus]","Genetic Code"="Standard",Taxonomy="Eukaryota; Viridiplantae; Streptophyta; Embryophyta; Bryophyta; Bryophytina; Bryopsida; Dicranidae; Pseudoditrichales; Ditrichaceae; Ceratodon"]
	XP_009032466.1.2[&Organism="Aureococcus anophagefferens",Description="hypothetical protein AURANDRAFT_60924 [Aureococcus anophagefferens]","Genetic Code"="Standard",Taxonomy="Eukaryota; Sar; Stramenopiles; Ochrophyta; Pelagophyceae; Pelagomonadales; Aureococcus"]
	XP_009032466.1[&Organism="Aureococcus anophagefferens",Description="hypothetical protein AURANDRAFT_60924 [Aureococcus anophagefferens]","Genetic Code"="Standard",Taxonomy="Eukaryota; Sar; Stramenopiles; Ochrophyta; Pelagophyceae; Pelagomonadales; Aureococcus"]
	XP_004336224.1[&Organism="Acanthamoeba castellanii str. Neff",Description="dynamin family protein [Acanthamoeba castellanii str. Neff]","Genetic Code"="Standard",Taxonomy="Eukaryota; Amoebozoa; Discosea; Longamoebia; Centramoebida; Acanthamoebidae; Acanthamoeba"]
	XP_002649212.1[&Organism="Dictyostelium discoideum AX4",Description="dynamin like protein [Dictyostelium discoideum AX4]","Genetic Code"="Standard",Taxonomy="Eukaryota; Amoebozoa; Evosea; Eumycetozoa; Dictyostelia; Dictyosteliales; Dictyosteliaceae; Dictyostelium"]
	XP_003288465.1[&Organism="Dictyostelium purpureum",Description="uncharacterized protein DICPUDRAFT_34090 [Dictyostelium purpureum]","Genetic Code"="Standard",Taxonomy="Eukaryota; Amoebozoa; Evosea; Eumycetozoa; Dictyostelia; Dictyosteliales; Dictyosteliaceae; Dictyostelium"]
	KAF2077035.1[&Organism="Polysphondylium violaceum",Description="hypothetical protein CYY_001667 [Polysphondylium violaceum]","Genetic Code"="Standard",Taxonomy="Eukaryota; Amoebozoa; Evosea; Eumycetozoa; Dictyostelia; Dictyosteliales; Dictyosteliaceae; Polysphondylium"]
	XP_020436215.1[&Organism="Heterostelium album PN500",Description="dynamin like protein [Heterostelium album PN500]","Genetic Code"="Standard",Taxonomy="Eukaryota; Amoebozoa; Evosea; Eumycetozoa; Dictyostelia; Acytosteliales; Acytosteliaceae; Heterostelium"]
	XP_012753198.1[&Organism="Acytostelium subglobosum LB1",Description="hypothetical protein SAMD00019534_073370 [Acytostelium subglobosum LB1]","Genetic Code"="Standard",Taxonomy="Eukaryota; Amoebozoa; Evosea; Eumycetozoa; Dictyostelia; Acytosteliales; Acytosteliaceae; Acytostelium"]
	XP_004360608.1[&Organism="Cavenderia fasciculata",Description="dynamin like protein [Cavenderia fasciculata]","Genetic Code"="Standard",Taxonomy="Eukaryota; Amoebozoa; Evosea; Eumycetozoa; Dictyostelia; Acytosteliales; Cavenderiaceae; Cavenderia"]
	KYQ90260.1[&Organism="Tieghemostelium lacteum",Description="dynamin like protein [Tieghemostelium lacteum]","Genetic Code"="Standard",Taxonomy="Eukaryota; Amoebozoa; Evosea; Eumycetozoa; Dictyostelia; Dictyosteliales; Raperosteliaceae; Tieghemostelium"]
	KAH3767868.1[&Organism="Pelomyxa schiedti",Description="dynamin family protein [Pelomyxa schiedti]","Genetic Code"="Standard",Taxonomy="Eukaryota; Amoebozoa; Evosea; Archamoebae; Pelobiontida; Pelomyxidae; Pelomyxa"]
	ATZ80405.1[&Organism="Bodo saltans virus",Description="putative dynamin-1-like protein [Bodo saltans virus]","Genetic Code"="Standard",Taxonomy="Viruses; Varidnaviria; Bamfordvirae; Nucleocytoviricota; Megaviricetes; Imitervirales; Mimiviridae; Klosneuvirinae; Klosneuvirus"]
	KAF5834941.1[&Organism="Dunaliella salina",Description="P-loop containing nucleoside triphosphate hydrolase protein [Dunaliella salina]","Genetic Code"="Standard",Taxonomy="Eukaryota; Viridiplantae; Chlorophyta; core chlorophytes; Chlorophyceae; CS clade; Chlamydomonadales; Dunaliellaceae; Dunaliella"]
	QFG74057.1[&Organism="Megaviridae environmental sample",Description="MAG: dynamin family protein [Megaviridae environmental sample]","Genetic Code"="Standard",Taxonomy="Viruses; Varidnaviria; Bamfordvirae; Nucleocytoviricota; Megaviricetes; Imitervirales; Mimiviridae; environmental samples","Common Name"="marine metagenome"]
	CEM26963.1[&Organism="Vitrella brassicaformis CCMP3155",Description="unnamed protein product [Vitrella brassicaformis CCMP3155]","Genetic Code"="Standard",Taxonomy="Eukaryota; Sar; Alveolata; Colpodellida; Vitrellaceae; Vitrella"]
	OII76931.1[&Organism="Cryptosporidium andersoni",Description="hypothetical protein cand_022740 [Cryptosporidium andersoni]","Genetic Code"="Standard",Taxonomy="Eukaryota; Sar; Alveolata; Apicomplexa; Conoidasida; Coccidia; Eucoccidiorida; Eimeriorina; Cryptosporidiidae; Cryptosporidium"]
	KAH8582109.1[&Organism="Cryptosporidium sp. chipmunk genotype I",Description="dynamin like TRAFAC class GTpase domain [Cryptosporidium sp. chipmunk genotype I]","Genetic Code"="Standard",Taxonomy="Eukaryota; Sar; Alveolata; Apicomplexa; Conoidasida; Coccidia; Eucoccidiorida; Eimeriorina; Cryptosporidiidae; Cryptosporidium"]
	POM84969.1[&Organism="Cryptosporidium meleagridis",Description="Dynamin family protein [Cryptosporidium meleagridis]","Genetic Code"="Standard",Taxonomy="Eukaryota; Sar; Alveolata; Apicomplexa; Conoidasida; Coccidia; Eucoccidiorida; Eimeriorina; Cryptosporidiidae; Cryptosporidium"]
	XP_667128.1[&Organism="Cryptosporidium hominis TU502",Description="hypothetical protein [Cryptosporidium hominis TU502]","Genetic Code"="Standard",Taxonomy="Eukaryota; Sar; Alveolata; Apicomplexa; Conoidasida; Coccidia; Eucoccidiorida; Eimeriorina; Cryptosporidiidae; Cryptosporidium"]
	XP_001617280.1[&Organism="Plasmodium vivax",Description="hypothetical protein, conserved [Plasmodium vivax]","Genetic Code"="Standard",Taxonomy="Eukaryota; Sar; Alveolata; Apicomplexa; Aconoidasida; Haemosporida; Plasmodiidae; Plasmodium; Plasmodium (Plasmodium)","Common Name"="malaria parasite P. vivax"]
	XP_028539355.1[&Organism="Plasmodium sp. gorilla clade G2",Description="conserved Plasmodium protein, unknown function [Plasmodium sp. gorilla clade G2]","Genetic Code"="Standard",Taxonomy="Eukaryota; Sar; Alveolata; Apicomplexa; Aconoidasida; Haemosporida; Plasmodiidae; Plasmodium; Plasmodium (Laverania)"]
	PHJ24853.1[&Organism="Cystoisospora suis",Description="arginyl-trna synthetase [Cystoisospora suis]","Genetic Code"="Standard",Taxonomy="Eukaryota; Sar; Alveolata; Apicomplexa; Conoidasida; Coccidia; Eucoccidiorida; Eimeriorina; Sarcocystidae; Cystoisospora"]
	KFG43683.1[&Organism="Toxoplasma gondii GAB2-2007-GAL-DOM2",Description="arginyl-tRNA synthetase, partial [Toxoplasma gondii GAB2-2007-GAL-DOM2]","Genetic Code"="Standard",Taxonomy="Eukaryota; Sar; Alveolata; Apicomplexa; Conoidasida; Coccidia; Eucoccidiorida; Eimeriorina; Sarcocystidae; Toxoplasma"]
	UKJ88078.2[&Organism="Theileria orientalis",Description="hypothetical protein MACJ_000521 [Theileria orientalis]","Genetic Code"="Standard",Taxonomy="Eukaryota; Sar; Alveolata; Apicomplexa; Aconoidasida; Piroplasmida; Theileriidae; Theileria"]
	XP_004833148.1[&Organism="Theileria equi strain WA",Description="conserved hypothetical protein [Theileria equi strain WA]","Genetic Code"="Standard",Taxonomy="Eukaryota; Sar; Alveolata; Apicomplexa; Aconoidasida; Piroplasmida; Theileriidae; Theileria"]
	GFE54186.1[&Organism="Babesia ovis",Description="arginyl-tRNA synthetase, putative [Babesia ovis]","Genetic Code"="Standard",Taxonomy="Eukaryota; Sar; Alveolata; Apicomplexa; Aconoidasida; Piroplasmida; Babesiidae; Babesia"]
	XP_012766661.1[&Organism="Babesia bigemina",Description="Dynamin-1-like protein [Babesia bigemina]","Genetic Code"="Standard",Taxonomy="Eukaryota; Sar; Alveolata; Apicomplexa; Aconoidasida; Piroplasmida; Babesiidae; Babesia"]
	GIX62800.1[&Organism="Babesia caballi",Description="arginyl-tRNA synthetase [Babesia caballi]","Genetic Code"="Standard",Taxonomy="Eukaryota; Sar; Alveolata; Apicomplexa; Aconoidasida; Piroplasmida; Babesiidae; Babesia"]
	KAH0479249.1[&Organism="Porospora cf. gigantea B",Description="MAG: hypothetical protein KVP17_000372 [Porospora cf. gigantea B]","Genetic Code"="Standard",Taxonomy="Eukaryota; Sar; Alveolata; Apicomplexa; Conoidasida; Gregarinasina; Eugregarinorida; Porosporidae; Porospora","Common Name"="symbiont metagenome"]
;
end;
begin characters;
	dimensions nchar=1103;
	format datatype=protein missing=? gap=-;
	matrix
	GMI12809.1	------------IDLPQ--------IVTI--------------------------------------------GS----Q----------------SSGKSSVLE-----N--VV-G-K-GFLPRG--------------TG-IVTRRPL---------------VLQ--------------L-Y-NTS------------------------------NHS----------------IPT--SP-NAISSSLRSSPTDTNRAATNPAADSDSSD-----ENNNENSNDVNTPP-PKPASSRKSTEIASPPVLPGDE--------------W---------------------------GEF-------------------------------------…
	GMI47362.1	------------IDLPQ--------IVTI--------------------------------------------GS----Q----------------SSGKSSVLE-----N--VV-G-K-GFLPRG--------------TG-IVTRRPL---------------VLQ--------------L-Y-NTS------------------------------NHS----------------VPA--SP-GSISSSLRSPGLDDVEEETNPA--EEEAD-----ENSNLN---MHTPPESKPKRKSKVAADASPVVLPGDE--------------W---------------------------GEF-------------------------------------…
	OQR85161.1	------------INLPQ--------IVVV--------------------------------------------GS----Q----------------SSGKSSVLE-----N--IV-G-K-DFLPRG--------------SG-IVTRRPL---------------VLQ--------------L-Y-NI-----------------------------------------------------------------------------------PAGD-----DKEKE-------------------------------E--------------W---------------------------GEF-------------------------------------…
	RLO06844.1	------------INLPQ--------IVVV--------------------------------------------GS----Q----------------SSGKSSVLE-----N--IV-G-K-DFLPRG--------------SG-IVTRRPL---------------VLQ--------------L-Y-NT-----------------------------------------------------------------------------------DGGV-----SKD-E-------------------------------E--------------W---------------------------GEF-------------------------------------…
	KAF0740912.1	------------INLPQ--------IVVV--------------------------------------------GS----Q----------------SSGKSSVLE-----N--IV-G-K-DFLPRG--------------SG-IVTRRPL---------------VLQ--------------L-Y-NT-----------------------------------------------------------------------------------DGGV-----TKD-E-------------------------------E--------------W---------------------------GEF-------------------------------------…
	CAH0521473.1	------------INLPQ--------IVVI--------------------------------------------GS----Q----------------SSGKSSVLE-----N--IV-G-K-DFLPRG--------------SG-IVTRRPL---------------ILQ--------------L-Y-NSS------------------------------TNG----------------V------------------------------VENHEE-----TLRSE-------------------------------E--------------W---------------------------GEF-------------------------------------…
	KAG2764740.1	------------INLPQ--------IVVI--------------------------------------------GS----Q----------------SSGKSSVLE-----N--IV-G-K-DFLPRG--------------SG-IVTRRPL---------------VLQ--------------L-Y-NSS------------------------------ATV----------------P--------------------------------GEGE-----DETVE-------------------------------E--------------W---------------------------GEF-------------------------------------…
	GMF38092.1	------------INLPQ--------IVVI--------------------------------------------GS----Q----------------SSGKSSVLE-----N--IV-G-K-DFLPRG--------------SG-IVTRRPL---------------VLQ--------------L-Y-NSS------------------------------ATV----------------P------------------------------VDDADG------AEAE-------------------------------E--------------W---------------------------GEF-------------------------------------…
	KAH7500220.1	------------INLPQ--------IVVI--------------------------------------------GS----Q----------------SSGKSSVLE-----N--IV-G-K-DFLPRG--------------SG-IVTRRPL---------------VLQ--------------L-Y-NSS------------------------------TSV----------------PA-----------------------------AEDAGG-----DASAE-------------------------------E--------------W---------------------------GEF-------------------------------------…
	TMW56688.1	------------INLPQ--------IVVI--------------------------------------------GS----Q----------------SSGKSSVLE-----N--IV-G-R-DFLPRG--------------SG-IVTRRPL---------------VLQ--------------L-Y-NIS------------------------------NT--------------------------------------------------DLAK-----ESDVE-------------------------------E--------------W---------------------------GEF-------------------------------------…
	CCI11042.1	------------VNLPQ--------IVVI--------------------------------------------GS----Q----------------SSGKSSVLE-----N--IV-G-R-DFLPRG--------------SG-IVTRRPL---------------ILQ--------------L-Y-NSQ------------------------------SN-------------------------------------------------LDETQ-----LIGGES----------------------------NVE--------------W---------------------------GEF-------------------------------------…
	CCA17876.1	------------VNLPQ--------IVVI--------------------------------------------GS----Q----------------SSGKSSVLE-----N--IV-G-R-DFLPRG--------------SG-IVTRRPL---------------ILQ--------------L-Y-NSQ------------------------------SNS-----------------------------------------------TLDESQ-----PLRGEN----------------------------DVE--------------W---------------------------GEF-------------------------------------…
	CEP02405.1	------------IDLPQ--------IVVI--------------------------------------------GS----Q----------------SSGKSSVLE-----N--IV-G-R-DFLPRG--------------SG-IVTRRPL---------------ILQ--------------L-V-NTS------------------------------LDL-----------------------------------------------KLSGKD-----DESGQ-------------------------------E--------------W---------------------------GEF-------------------------------------…
	XP_044553261.1	----------VQIDLPQ--------IAVV--------------------------------------------GS----Q----------------SSGKSSVLE-----T--IV-G-R-DFLPRG--------------SG-IVTRRPL---------------VLQ--------------L-N-K---------------------------------------------------TPS------KQV------------------------------DSTGPED-----------------------------E--------------W---------------------------GEF-------------------------------------…
	XP_044569353.1	----------VQIDLPQ--------IAVV--------------------------------------------GS----Q----------------SSGKSSVLE-----T--IV-G-R-DFLPRG--------------SG-IVTRRPL---------------VLQ--------------L-N-K---------------------------------------------------TPS------KQQ---------------------QTGD-----DSTGPEE-----------------------------E--------------W---------------------------GEF-------------------------------------…
	XP_044550536.1	-----------TIDLPQ--------IAVV--------------------------------------------GS----Q----------------SSGKSSVLE-----N--VV-G-R-DFLPRG--------------AG-IVTRRPL---------------VLQ--------------L-I-N---------------------------------------------------IPS------KYK---------------------EEVS-----EQKKQEE-----------------------------E--------------Y---------------------------GEF-------------------------------------…
	XP_002681690.1	-----------SIDLPQ--------IAVV--------------------------------------------GS----Q----------------SSGKSSVLE-----N--VV-G-R-DFLPRG--------------SG-IVTRRPL---------------ILQ--------------L-I-T---------------------------------------------------IAS------KYKA-------------------VEEVT-----EQQKQQE-----------------------------E--------------Y---------------------------GEF-------------------------------------…
	KAH3761456.1	------------IDLPQ--------IVVV--------------------------------------------GS----Q----------------SSGKSSVLE-----H--IV-G-R-DFLPRG--------------SG-IVTRRPL---------------ILQ--------------L-----------------------------------------------------------------------------------------STN-----KLD--SK-----------------------------E--------------W---------------------------GEF-------------------------------------…
	PRP82407.1	------------IDLPQ--------IVVI--------------------------------------------GS----Q----------------SSGKSSVLE-----N--IV-G-K-DFLPRG--------------SG-IVTRRPL---------------VLQ--------------L-F-N---------------------------------------------------VP--------SK---------------------NGAD-----AAD-APQ-----------------------------D--------------W---------------------------GEF-------------------------------------…
	XP_004368323.1	------------IDLPQ--------IVVV--------------------------------------------GS----Q----------------SSGKSSVLE-----N--IV-G-R-DFLPRG--------------QG-IVTRRPL---------------VLQ--------------L-I-N---------------------------------------------------LPT--DP-KKKK---------------------NVDD-----DDDSALK-----------------------------E--------------W---------------------------GEF-------------------------------------…
	XP_012754660.1	------------LDLPQ--------IVVV--------------------------------------------GS----Q----------------SSGKSSVLE-----N--IV-G-R-DFLPRG--------------SG-IVTRRPL---------------ILQ--------------L-T-H---------------------------------------------------LP--------------------------------ITD-----EVDVSTQ-----------------------------E--------------W---------------------------GEF-------------------------------------…
	KYR01170.1	------------LDLPQ--------IVVV--------------------------------------------GS----Q----------------SSGKSSVLE-----N--IV-G-K-DFLPRG--------------SG-IVTRRPL---------------ILQ--------------L-T-H---------------------------------------------------LP--------------------------------LAD-----DGSGPTS-----------------------------E--------------W---------------------------GEF-------------------------------------…
	XP_003294436.1	------------LDLPQ--------IVVV--------------------------------------------GS----Q----------------SSGKSSVLE-----N--IV-G-R-DFLPRG--------------SG-IVTRRPL---------------ILQ--------------L-T-H---------------------------------------------------LP--------------------------------MAD-----DGS-PTS-----------------------------E--------------W---------------------------GEF-------------------------------------…
	PRP81066.1	------------LDLPQ--------IVVV--------------------------------------------GS----Q----------------SSGKSSVLE-----A--IV-G-R-DFLPRG--------------SG-IVTRRPL---------------VLQ--------------L-T-H---------------------------------------------------LP----P---------------------------SIN-----DAE-SDV-----------------------------E--------------W---------------------------GEF-------------------------------------…
	XP_004348308.1	------------IQLPQ--------IAVV--------------------------------------------GS----Q----------------SSGKSSVLE-----N--IV-G-K-DFLPRG--------------HG-IVTRRPL---------------ILQ--------------L-V-HRK------------------------------PGSPR------------PALPD--DP-SSSGGH-----------------TDDGID-----GED--VE-----------------------------E--------------W---------------------------GEF-------------------------------------…
	NP_012926.1	------------IDLPQ--------ITVV--------------------------------------------GS----Q----------------SSGKSSVLE-----N--IV-G-R-DFLPRG--------------TG-IVTRRPL---------------VLQ--------------L-I-NRR------------------------------PKKSEHAKVNQTANELIDLNIN--DD-DKKKDE-----------------SGKHQN-----EGQSEDN---------------------------KEE--------------W---------------------------GEF-------------------------------------…
	OUM62108.1	------------IDLPQ--------IVVI--------------------------------------------GS----Q----------------SSGKSSVLE-----N--IV-G-R-DFLPRG--------------TG-IVTRRPL---------------ILQ--------------L-I-NKR------------------------------DGLTT-------------------------NS-----------------------A-----PANSEQN---------------------------MNE--------------W---------------------------GEF-------------------------------------…
	KXN66323.1	------------VDLPQ--------IVVI--------------------------------------------GS----Q----------------SSGKSSVLE-----N--IV-G-R-DFLPRG--------------TG-IVTRRPL---------------VLQ--------------L-F-NVP------------------------------QTQ----------------------------------------------------A-----DSAKENE---------------------------PAE--------------Y---------------------------GEF-------------------------------------…
	XP_011389257.1	------------IDLPQ--------ITVL--------------------------------------------GS----Q----------------SSGKSSVLE-----N--IV-G-R-DFLPRG--------------TG-IVTRRPL---------------VLQ--------------L-I-NRP------------------------------ATSKA-------------------------NDE-----------------A-APAV-----SSKGANN---------------------------PDE--------------W---------------------------GEF-------------------------------------…
	XP_006458578.1	------------IDLPQ--------ICVL--------------------------------------------GS----Q----------------SSGKSSVLE-----N--IV-G-R-DFLPRG--------------TG-IVTRRPL---------------VLQ--------------L-I-NRP------------------------------AGTPG-------------------------GPQ-----------------INGTDK-----SSDKHAN---------------------------ADE--------------W---------------------------GEF-------------------------------------…
	KNE68830.1	------------IDLPQ--------ITVI--------------------------------------------GS----Q----------------SSGKSSVLE-----N--IV-G-R-DFLPRG--------------TG-IVTRRPL---------------VLQ--------------L-I-NRP------------------------------ATPAAPGS-------------------PATDGE-----------------PAADGT-----SGDNQDN---------------------------KNE--------------W---------------------------GEF-------------------------------------…
	XP_748106.1	------------IDLPQ--------IVVV--------------------------------------------GS----Q----------------SSGKSSVLE-----N--IV-G-R-DFLPRG--------------SG-IVTRRPL---------------ILQ--------------L-I-NRP------------------------------SRNSV------------------------TNGV-----------------KEEKLE-----TTDSEAN---------------------------VDE--------------Y---------------------------GEF-------------------------------------…
	OAJ44422.1	------------IDLPQ--------IAVV--------------------------------------------GS----Q----------------SSGKSSVLE-----N--IV-G-K-DFLPRG--------------SG-IVTRRPL---------------VLQ--------------L-I-NRP------------------------------NSKGEIGGIAAGT----DKPPS--SP-STPGAK-----------------SATTSN-----AAVTVEE---------------------------GDE--------------W---------------------------GEF-------------------------------------…
	KAJ1432693.1	------------LDLPQ--------ICVV--------------------------------------------GS----Q----------------SAGKSSVLE-----N--IV-G-R-DFLPRG--------------TG-ICTRRPL---------------VLQ--------------L-Y-CTA------------------------------AAEE----------------------------------------------ADVDVD-----ELAAEEN--CNGS---------------------AKE--------------W---------------------------GEF-------------------------------------…
	XP_004347890.1	------------LDLPQ--------IAVV--------------------------------------------GS----Q----------------SAGKSSVLE-----N--FV-G-K-DFLPRG--------------SG-IVTRRPL---------------VLQ--------------L-V-NSK------------------------------GP-----------------------------------------------------------------------------------------------E--------------Y---------------------------GEF-------------------------------------…
	NP_001024332.1	------------FELPQ--------IAVV--------------------------------------------GG----Q----------------SAGKSSVLE-----N--FV-G-K-DFLPRG--------------SG-IVTRRPL---------------ILQ--------------L-I-QDR------------------------------N------------------------------------------------------------------------------------------------E--------------Y---------------------------AEF-------------------------------------…
	KMZ10000.1	------------LDLPQ--------IAVV--------------------------------------------GG----Q----------------SAGKSSVLE-----N--FV-G-K-DFLPRG--------------SG-IVTRRPL---------------ILQ--------------L-I-NGV------------------------------T------------------------------------------------------------------------------------------------E--------------Y---------------------------GEF-------------------------------------…
	XP_030853442.1	------------LDLPQ--------IAVV--------------------------------------------GG----Q----------------SAGKSSVLE-----N--FV-G-R-DFLPRG--------------SG-IVTRRPL---------------VLQ--------------L-N-NSK------------------------------T------------------------------------------------------------------------------------------------E--------------Y---------------------------GEF-------------------------------------…
	XP_030853442.1.2	------------LDLPQ--------IAVV--------------------------------------------GG----Q----------------SAGKSSVLE-----N--FV-G-R-DFLPRG--------------SG-IVTRRPL---------------VLQ--------------L-N-NSK------------------------------T------------------------------------------------------------------------------------------------E--------------Y---------------------------GEF-------------------------------------…
	XP_005165639.1	------------LDLPQ--------IAVV--------------------------------------------GG----Q----------------SAGKSSVLE-----N--FV-G-K-DFLPRG--------------SG-IVTRRPL---------------VLQ--------------L-I-NCP------------------------------T------------------------------------------------------------------------------------------------E--------------Y---------------------------AEF-------------------------------------…
	XP_028570166.1	------------LDLPQ--------IAVV--------------------------------------------GG----Q----------------SAGKSSVLE-----N--FV-G-R-DFLPRG--------------SG-IVTRRPL---------------VLQ--------------L-V-NSP------------------------------T------------------------------------------------------------------------------------------------E--------------Y---------------------------GEF-------------------------------------…
	EPQ17174.1	------------LDLPQ--------IAVV--------------------------------------------GG----Q----------------SAGKSSVLE-----N--FV-G-R-DFLPRG--------------SG-IVTRRPL---------------VLQ--------------L-V-NAS------------------------------T------------------------------------------------------------------------------------------------E--------------Y---------------------------AEF-------------------------------------…
	BAB27759.1	------------LDLPQ--------IAVV--------------------------------------------GG----Q----------------SAGKSSVLE-----N--FV-G-R-DFLPRG--------------SG-IVTRRPL---------------VLQ--------------L-V-NST------------------------------T------------------------------------------------------------------------------------------------E--------------Y---------------------------AEF-------------------------------------…
	ELW62001.1	------------LDLPQ--------IAVV--------------------------------------------GG----Q----------------SAGKSSVLE-----N--FV-G-R-DFLPRG--------------SG-IVTRRPL---------------VLQ--------------L-V-NAT------------------------------T------------------------------------------------------------------------------------------------E--------------Y---------------------------AEF-------------------------------------…
	EAW87759.1	------------LDLPQ--------IAVV--------------------------------------------GG----Q----------------SAGKSSVLE-----N--FV-G-R-DFLPRG--------------SG-IVTRRPL---------------VLQ--------------L-V-NAT------------------------------T------------------------------------------------------------------------------------------------E--------------Y---------------------------AEF-------------------------------------…
	XP_025915522.1	---------------------------------------------------------------------------------------------------------------------------------------------------------------------------------------------------------------------------------------------------------------------------------------------------------------------------------------------------------------------------------------------------------------…
	XP_012378586.1	----------------------------A--------------------------------------------GGPRRRQ----------------SGRAAAAAEPEPERN--FV-G-R-DFLPRG--------------SG-IVTRRPL---------------VLQ--------------L-V-NAT------------------------------T------------------------------------------------------------------------------------------------E--------------Y---------------------------AEF-------------------------------------…
	KAE8583055.1	------------LDLPQ--------IAVV--------------------------------------------GG----Q----------------SAGKSSVLE-----N--FV-G-K-DFLPRG--------------SG-IVTRRPL---------------VLQ--------------L-V-NSS------------------------------T------------------------------------------------------------------------------------------------E--------------Y---------------------------GEF-------------------------------------…
	XP_032814666.1	------------LDLPQ--------IAVV--------------------------------------------GG----Q----------------SAGKSSVLE-----N--FV-G-R-DFLPRG--------------SG-IVTRRPL---------------ILQ--------------L-M-FCK------------------------------A------------------------------------------------------------------------------------------------E--------------Y---------------------------AEF-------------------------------------…
	XP_025944940.1	-----------------------------------------------------------------------------------------------------------------MF-F-R-DFLPRG--------------SG-IVTRRPL---------------VLQ--------------L-V-TAK------------------------------T------------------------------------------------------------------------------------------------E--------------Y---------------------------AEF-------------------------------------…
	EPQ08653.1	------------LELPQ--------IAVV--------------------------------------------GG----Q----------------SAGKSSVLE-----N--FV-G-R-DFLPRG--------------SG-IVTRRPL---------------VLQ--------------L-V-TSK------------------------------T------------------------------------------------------------------------------------------------E--------------Y---------------------------AEF-------------------------------------…
	XP_006496668.1	------------LELPQ--------IAVV--------------------------------------------GG----Q----------------SAGKSSVLE-----N--FV-G-R-DFLPRG--------------SG-IVTRRPL---------------VLQ--------------L-V-TSK------------------------------A------------------------------------------------------------------------------------------------E--------------Y---------------------------AEF-------------------------------------…
	XP_016856477.1	------------LELPQ--------IAVV--------------------------------------------GG----Q----------------SAGKSSVLE-----N--FV-G-R-DFLPRG--------------SG-IVTRRPL---------------VLQ--------------L-V-TSK------------------------------A------------------------------------------------------------------------------------------------E--------------Y---------------------------AEF-------------------------------------…
	XP_027623811.1	------------LELPQ--------IAVV--------------------------------------------GG----Q----------------SAGKSSVLE-----N--FV-G-R-DFLPRG--------------SG-IVTRRPL---------------VLQ--------------L-V-TSK------------------------------A------------------------------------------------------------------------------------------------E--------------Y---------------------------GEF-------------------------------------…
	XP_012379251.1	------------------------------------------------------------------------------------------------------------------V-G-R-DFLPRG--------------SG-IVTRRPL---------------VLQ--------------L-V-TSK------------------------------A------------------------------------------------------------------------------------------------E--------------Y---------------------------AEF-------------------------------------…
	XP_031753735.1	------------LDLPQ--------IAVV--------------------------------------------GG----Q----------------SAGKSSVLE-----N--FV-G-R-DFLPRG--------------SG-IVTRRPL---------------ILQ--------------L-I-FSK------------------------------T------------------------------------------------------------------------------------------------E--------------Y---------------------------AEF-------------------------------------…
	XP_028568434.1	------------LDLPQ--------IAVV--------------------------------------------GG----Q----------------SAGKSSVLE-----N--FV-G-R-DFLPRG--------------SG-IVTRRPL---------------ILQ--------------L-I-FSK------------------------------T------------------------------------------------------------------------------------------------E--------------Y---------------------------AEF-------------------------------------…
	XP_025920181.1	------------LDLPQ--------IAVV--------------------------------------------GG----Q----------------SAGKSSVLE-----N--FV-G-R-DFLPRG--------------SG-IVTRRPL---------------ILQ--------------L-I-FSK------------------------------T------------------------------------------------------------------------------------------------E--------------Y---------------------------AEF-------------------------------------…
	XP_006510037.1	------------LDLPQ--------IAVV--------------------------------------------GG----Q----------------SAGKSSVLE-----N--FV-G-R-DFLPRG--------------SG-IVTRRPL---------------ILQ--------------L-I-FSK------------------------------T------------------------------------------------------------------------------------------------E--------------Y---------------------------AEF-------------------------------------…
	NP_001005360.1	------------LDLPQ--------IAVV--------------------------------------------GG----Q----------------SAGKSSVLE-----N--FV-G-R-DFLPRG--------------SG-IVTRRPL---------------ILQ--------------L-I-FSK------------------------------T------------------------------------------------------------------------------------------------E--------------H---------------------------AEF-------------------------------------…
	XP_014389433.1	-------------------------------------------------------------------------------------------------AGKGQI-----------T-A-W-DFLPRG--------------SG-IVTRRPL---------------ILQ--------------L-I-FSK------------------------------T------------------------------------------------------------------------------------------------E--------------Y---------------------------AEF-------------------------------------…
	XP_006161648.2.2	---------------PH--------CTSV--------------------------------------------SR----QAYS------------SPQGPRKVIS-----VLFLP-H-R-DFLPRG--------------SG-IVTRRPL---------------ILQ--------------L-I-FSK------------------------------T------------------------------------------------------------------------------------------------E--------------Y---------------------------AEF-------------------------------------…
	XP_012381548.1	---------------------------------------------------------------------------------------------------------------------------------------------------------------------------------------------------------------------------------------------------------------------------------------------------------------------------------------------------------------------------------------------------------------…
	NP_001025299.1	------------LDLPQ--------IAVV--------------------------------------------GG----Q----------------SAGKSSVLE-----N--FV-G-R-DFLPRG--------------SG-IVTRRPL---------------ILQ--------------L-V-NNK------------------------------A------------------------------------------------------------------------------------------------E--------------Y---------------------------AEF-------------------------------------…
	XP_021326548.1	------------LDLPQ--------IAVV--------------------------------------------GG----Q----------------SAGKSSVLE-----N--FV-G-R-DFLPRG--------------SG-IVTRRPL---------------ILQ--------------L-V-NNK------------------------------A------------------------------------------------------------------------------------------------E--------------Y---------------------------AEF-------------------------------------…
	XP_035683496.1	------------LDLPQ--------IAVV--------------------------------------------GG----Q----------------SAGKSSVLE-----N--FV-G-R-DFLPRG--------------SG-IVTRRPL---------------VLQ--------------L-IHNPK------------------------------A------------------------------------------------------------------------------------------------E--------------Y---------------------------GEF-------------------------------------…
	XP_026693152.1	------------IDLPQ--------IAVV--------------------------------------------GG----Q----------------SAGKSSVLE-----N--FV-G-K-DFLPRG--------------SG-IVTRRPL---------------VLQ--------------L-ITAKN------------------------------G------------------------------------------------------------------------------------------------E--------------W---------------------------GEF-------------------------------------…
	PAA65118.1	------------FDLPQ--------IAVV--------------------------------------------GS----Q----------------SAGKSSVLE-----N--FV-G-K-DFLPRG--------------SG-IVTRRPL---------------ILQ--------------L-L-YNP------------------------------SA-----------------------------------------------------------------------------------------------E--------------Y---------------------------AEF-------------------------------------…
	PAA78248.1	------------FDLPQ--------IAVV--------------------------------------------GS----Q----------------SAGKSSVLE-----N--FV-G-K-DFLPRG--------------SG-IVTRRPL---------------VLQ--------------L-L-THP------------------------------S------------------------------------------------------------------------------------------------E--------------F---------------------------AEF-------------------------------------…
	PAA59145.1	------------FDLPQ--------IAVV--------------------------------------------GS----Q----------------SAGKSSVLE-----N--FV-G-K-DFLPRG--------------SG-IVTRRPL---------------VLQ--------------L-I-NFH------------------------------T------------------------------------------------------------------------------------------------E--------------Y---------------------------AEF-------------------------------------…
	PAA64382.1	------------IDLPQ--------IAVV--------------------------------------------GS----Q----------------SAGKSSVLE-----N--FV-G-R-DFLPRG--------------SG-IVTRRPL---------------ILQ--------------L-M-NYQ------------------------------T------------------------------------------------------------------------------------------------E--------------Y---------------------------AEF-------------------------------------…
	XP_001749319.1	------------LDLPQ--------IAVV--------------------------------------------GG----Q----------------SAGKSSVLE-----N--FV-G-K-DFLPRG--------------SG-IVTRRPL---------------VLQ--------------L-N-YHP------------------------------SA-----------------------------------------------------------------------------------------------E--------------W---------------------------GEF-------------------------------------…
	XP_031757197.1	------------VDLPQ--------IAVV--------------------------------------------GG----Q----------------SAGKSSVLE-----N--LV-G-R----------------------------------------------WIH--------------V-L--SS------------------------------T------------------------------------------------------------------------------------------------E--------------Y---------------------------AEF-------------------------------------…
	XP_014148725.1	----------------------------------------------------------------------------------------------------------------------------------------------------------------------------------------T-----------------------------------------------------------------------------------------------------------------------------------E--------------Y---------------------------GEF-------------------------------------…
	XP_014153758.1	--------------------------------------------------------------------------------------------------------------N-------------------------------------------------------LY--------------LYI-----------------------------------------------------------------------------------------------------------------------------------E--------------W---------------------------GEF-------------------------------------…
	XP_006812840.1	------------ITKPS--------CLIL--------------------------------------------AV---------------------TPGNSDLANS----DALKV-A-K-EVDPQGL-----------RTIG-VITKLDLL-DDGTDAREILENKLLP--------------L---RRA------------------------------S------------------------------------------------------------------------------------------------E--------------W---------------------------GEF-------------------------------------…
	NP_013100.1	------------LDLPI--------LAVV--------------------------------------------GS----Q----------------SSGKSSILE-----T--LV-G-R-DFLPRG--------------TG-IVTRRPL---------------VLQ--------------L-N-NIS------------------------------PNSPLIEEDDN------SVNPH--DEVTKI-SGFEA--------------GTKPLE-----YRGKERN--------------------------HADE--------------W---------------------------GEF-------------------------------------…
	XP_011392073.1	------------VDLPQ--------IVVV--------------------------------------------GS----Q----------------SAGKSSVLE-----T--IV-G-R-DFLPRG--------------SG-IVTRRPL---------------VLQ--------------L-I-HTP------------------------------STKEQPRQPKQ------SSRPY--DLSDGLASDMQR--------------GGSHAS-----SADTRSP--------------------------TYEE--------------Y---------------------------GEF-------------------------------------…
	XP_006461708.1	------------LDMPQ--------IVVV--------------------------------------------GS----Q----------------SAGKSSVLE-----T--IV-G-K-DFLPRG--------------SG-IVTRRPL---------------VLQ--------------L-I-HTP------------------------------V----PSEPSP------NALP--------------------------------------------------------------------------YTE--------------W---------------------------GQF-------------------------------------…
	XP_746923.1	------------LDLPQ--------IVVV--------------------------------------------GS----Q----------------SSGKSSVLE-----N--IV-G-R-DFLPRG--------------SG-IVTRRPL---------------ILQ--------------L-I-NIP------------------------------SEH--------------NDRPG--DN------DVLA--------------PHTAAS-----VAG-------------------------------QHE--------------W---------------------------AEF-------------------------------------…
	KXN67416.1	------------LDLPQ--------IVVV--------------------------------------------GS----Q----------------SSGKSSVLE-----N--LV-G-R-DFLPRG--------------NG-IVTRRPL---------------VLQ--------------L-V-NLR------------------------------ED-------------------A--DL------DLT--------------------------------------------------------------E--------------R---------------------------AQF-------------------------------------…
	KNE61418.1	------------LDLPQ--------IAVV--------------------------------------------GS----Q----------------SSGKSSVLE-----A--IV-G-K-DFLPKG--------------NG-IVTRRPL---------------VLQ--------------L-R-NVP--------------------------------PHAVPE---------------------------------------------------------------------------------------GEE--------------AVD------------------------VAEF-------------------------------------…
	KNE67543.1	------------LDLPQ--------IAVV--------------------------------------------GS----Q----------------SSGKSSVLE-----A--IV-G-K-DFLPKG--------------AG-IVTRRPL---------------ILQ--------------L-N-YAP------------------------------VDPETPDE---------------------------------------------------------------------------------------PEE--------------W---------------------------AEF-------------------------------------…
	GAX23670.1	-----------HLDLPQ--------IVVV--------------------------------------------GG----Q----------------SSGKSSVLE-----N--IV-G-R-SFLPRG--------------TG-IVTRRPL---------------VLQ--------------L-F-NTR------------------------------QAPADV-----------DEMP-----------------------------NKNRII-----PPGGSAE-----------------------------E--------------W---------------------------GEF-------------------------------------…
	CAB9512103.1	-----------AIDLPQ--------IVVV--------------------------------------------GG----Q----------------SSGKSSVLE-----A--IV-G-R-SFLPRG--------------SG-IVTRRPL---------------VLQ--------------L-F-NTS------------------------------H-------------------------------------------------------------DGQSET-----------------------------E--------------F---------------------------GEF-------------------------------------…
	XP_002296064.1	-----------NLDLPQ--------IVVI--------------------------------------------GG----Q----------------SSGKSSVLE-----S--VV-G-R-SFLPRG--------------TG-IVTRRPL---------------VLQ--------------L-F-NTS------------------------------G----------------KRHP-----------------------------KNDATS-----SSTEPVE-----------------------------E--------------W---------------------------GEF-------------------------------------…
	XP_004184473.1	------------IDLPQ--------IVVV--------------------------------------------GA----Q----------------SAGKSSVLE-----S--IV-G-R-DFLPRG--------------CG-MVTKRPL---------------ILQ--------------L-V-NLP------------------------------PTE--------------------------------------------------------------------------------------------TTE--------------W---------------------------GEF-------------------------------------…
	EMS16943.1	------------IDLPQ--------IVVV--------------------------------------------GS----Q----------------SAGKSSVLE-----S--IV-G-R-DFLPRG--------------SG-MVTKRPL---------------ILQ--------------L-V-NLP------------------------------STE--------------------------------------------------------------------------------------------TKE--------------W---------------------------GEF-------------------------------------…
	NP_741403.2	------------IQLPQ--------IVVV--------------------------------------------GS----Q----------------SAGKSSVLE-----N--LV-G-R-DFLPRG--------------TG-IVTRRPL---------------ILQ--------------L-N-HVA------------------------------LDDESKRRRSN------G-----------------------------------------------TLL---------------------------TDD--------------W---------------------------AMF-------------------------------------…
	XP_002129967.2	------------LQLPQ--------IVVV--------------------------------------------GV----Q----------------SSGKSSVLE-----N--LV-G-R-DFLPRG--------------TG-IVTRCPL---------------VLQ--------------M-I-HTT------------------------------NEDTAQCSNEG------SSGNN--DS-----------------------DSSGESF-----K-ETNEE---------------------------VKE--------------W---------------------------VKF-------------------------------------…
	NP_001259946.1	------------IQLPQ--------IVVL--------------------------------------------GS----Q----------------SSGKSSVIE-----S--VV-G-R-SFLPRG--------------TG-IVTRRPL---------------VLQ--------------L-I-YSP------------------------------LDDRENRSAEN-----------------------------------------GTS------------N---------------------------AEE--------------W---------------------------GRF-------------------------------------…
	XP_035676386.1	------------IQLPQ--------IVVI--------------------------------------------GT----Q----------------SSGKSSVLE-----S--LV-G-R-DFLPRG--------------TG-IVTRRPL---------------VLQ--------------L-V-HVN------------------------------SEEKKRPSEDE------D---------------------------------GGHKQ-----DIKEHAH---------------------------VEE--------------W---------------------------GKF-------------------------------------…
	XP_006821224.1	---------------------------------------------------------------------------------------------------------------------------------------------------------------------------------------------------------------------------------------------------------------------------------------------------------------------------------------------------------------------------------------------------------------…
	XP_030827871.1	------------IQLPQ--------IVVV--------------------------------------------GN----Q----------------SSGKSSVLE-----G--LV-G-K-DFLPRG--------------NG-IVTRRPL---------------VLQ--------------M-V-HVD------------------------------PEDKR-----------------------------------------------GASG-----EGEEEIT---------------------------ADE--------------W---------------------------GKF-------------------------------------…
	XP_032819300.1	------------IQLPQ--------IVVV--------------------------------------------GA----Q----------------SSGKSSVLE-----S--LV-G-R-DFLPRG--------------TG-IVTRRPL---------------VLQ--------------L-V-HVI------------------------------PDERIRPGGEE------N-----------------------------------------------GVE---------------------------AEE--------------W---------------------------GKF-------------------------------------…
	NP_957216.1	------------IQLPQ--------IAVV--------------------------------------------GT----Q----------------SSGKSSVLE-----S--LV-G-R-DLLPRG--------------TG-IVTRRPL---------------ILQ--------------L-V-HVD------------------------------PEDRRKTS-EE------N-----------------------------------------------GVD---------------------------GEE--------------W---------------------------GKF-------------------------------------…
	XP_025940269.1	------------IQLPQ--------IVVV--------------------------------------------GT----Q----------------SSGKSSVLE-----S--LV-G-R-DLLPRG--------------TG-VVTRRPL---------------ILQ--------------L-V-HVS------------------------------PEDGRKTAGDE------N-----------------------------------------------EID---------------------------AEE--------------W---------------------------GKF-------------------------------------…
	XP_006168142.1	------------IQLPQ--------IVVV--------------------------------------------GT----Q----------------SSGKSSVLE-----S--LV-G-R-DLLPRG--------------TG-IVTRRPL---------------ILQ--------------L-V-HVS------------------------------PEDKRKTTGEE------N------DP-----------------------ATWKNSR-----HLSKGVE---------------------------AEE--------------W---------------------------GKF-------------------------------------…
	NP_001317309.1	------------IQLPQ--------IVVV--------------------------------------------GT----Q----------------SSGKSSVLE-----S--LV-G-R-DLLPRG--------------TG-IVTRRPL---------------ILQ--------------L-V-HVS------------------------------QEDKRKTTGEE------N------DP-----------------------ATWKNSR-----HLSKGVE---------------------------AEE--------------W---------------------------GKF-------------------------------------…
	NP_001392186.1	------------IQLPQ--------IVVV--------------------------------------------GT----Q----------------SSGKSSVLE-----S--LV-G-R-DLLPRG--------------TG-VVTRRPL---------------ILQ--------------L-V-HVS------------------------------PEDKRKTTGEE------NGKFQSWNP-----------------------ATWKNSR-----HLSKGVE---------------------------AEE--------------W---------------------------GKF-------------------------------------…
	XP_014394711.1	------------LLCPV--------CVQI--------------------------------------------SS----L----------------SSGKSSVLE-----S--LV-G-R-DLLPRG--------------TG-IVTRRPL---------------ILQ--------------L-V-HVS------------------------------PEDQRKTSGEE------N------DP-----------------------ATWKNSR-----HLSKGVE---------------------------AEE--------------W---------------------------GKF-------------------------------------…
	XP_028602039.1	------------IQLPQ--------IVVV--------------------------------------------GT----Q----------------SSGKSSVLE-----S--LV-G-R-DLLPRG--------------TG-IVTRRPL---------------ILQ--------------L-V-NVS------------------------------AEDLRKKTGDE------N------DP-----------------------ATWKHAR-----HLTKGVD---------------------------TEE--------------W---------------------------GKF-------------------------------------…
	XP_012382650.2	-----------------------------------------------------------------------------------------------------------------------------G--------------FK-LVISTKL---------------ILC--------------C-F-SLT------------------------------T-----------------------DP-----------------------ATWKNSR-----HLSKGVE---------------------------AEE--------------W---------------------------GKF-------------------------------------…
	XP_031753959.1	------------IGFGP--------VLRV--------------------------------------------PL----Q----------------PAKCWAAKE-----S--MVLS-A-SLLP-V--------------PH-LYERLLL---------------SVV--------------F-F-SLI------------------------------P-----------------------DP-----------------------NAWKIPK-----HFSKGVE---------------------------TEE--------------W---------------------------GKF-------------------------------------…
	PAA85687.1	------------IQLPQ--------IVVI--------------------------------------------GT----Q----------------SSGKSSVLE-----S--LV-G-R-DFLPRG--------------TG-IVTRRPL---------------VLQ--------------L-V-HLE------------------------------ADEKDE-AGDR------P-----------------------------------------------AAE---------------------------EEE--------------W---------------------------GKF-------------------------------------…
	XP_042914770.1	------------LDLPQ--------VAVV--------------------------------------------GS----Q----------------SSGKSSVLE-----A--LV-G-R-DFLPRG--------------ND-IVTRRPL---------------LLQ--------------L-V-KTT------------------------------PGPT--------------------------------------------------------------GR---------------------------PSE--------------W---------------------------GEF-------------------------------------…
	PWZ09977.1	------------IDLPQ--------VAVV--------------------------------------------GS----Q----------------SSGKSSVLE-----A--LV-G-R-DFLPRG--------------SD-ICTRRPL---------------VLQ--------------L-V-HQP------------------------------RRPAD-------------------------------------------------------------AE---------------------------ADE--------------W---------------------------GEF-------------------------------------…
	KAH9304002.1	---------------------------------------------------------------------------------------------------------------------------------------------------------------------------------------------------------------------------------------------------------------------------------------------------------------------------------------------------------------------------------------------------------------…
	EFJ37641.1	------------IDLPQ--------VAVV--------------------------------------------GS----Q----------------SSGKSSVLE-----A--LV-G-R-DFLPRG--------------CD-ICTRRPL---------------VLQ--------------L-V-QTT------------------------------RRGD---------------------------------------------------------------E---------------------------VVE--------------W---------------------------GEF-------------------------------------…
	EFJ15047.1	--------------LPQ--------VAVV--------------------------------------------GS----Q----------------SSGKSSVLE-----A--LV-G-R-DFLPRG--------------CD-ICTRRPL---------------VLQ--------------L-V-QTT------------------------------RRGD---------------------------------------------------------------E---------------------------VVE--------------W---------------------------GEF-------------------------------------…
	KAI5070758.1	------------VNLPQ--------VAVV--------------------------------------------GS----Q----------------SSGKSSVLE-----G--LV-G-R-DFLPRG--------------SD-ICTRRPL---------------VLQ--------------L-I-QTT------------------------------RRPDE------------------------------------------------------------KSE---------------------------VVE--------------W---------------------------GEF-------------------------------------…
	PTQ35749.1	------------IDLPQ--------VAVV--------------------------------------------GS----Q----------------SSGKSSVLE-----A--MV-G-R-DFLPRG--------------AD-ICTRRPL---------------VLQ--------------L-V-QTV------------------------------RRPED------------------------------------------------------------RSE---------------------------LVE--------------W---------------------------GEF-------------------------------------…
	KAG0555682.1	------------IDLPQ--------VAVV--------------------------------------------GS----Q----------------SSGKSSVLE-----A--LV-G-R-DFLPRG--------------SD-ICTRRPL---------------VLQ--------------L-V-QTS------------------------------RRPED------------------------------------------------------------RTE---------------------------LVE--------------W---------------------------GEF-------------------------------------…
	XP_024362051.1	------------IDLPQ--------VAVV--------------------------------------------GS----Q----------------SSGKSSVLE-----A--LV-G-K-DFLPRS--------------SD-ICTRRPL---------------VLQ--------------L-V-QTL------------------------------RRSDE------------------------------------------------------------KSE---------------------------LVE--------------W---------------------------GEF-------------------------------------…
	KAG0554580.1	------------IDLPQ--------VAVV--------------------------------------------GS----Q----------------SSGKSSVLE-----A--LV-G-R-DFLPRG--------------SD-ICTRRPL---------------VLQ--------------L-V-QTL------------------------------RRPDE------------------------------------------------------------KSE---------------------------PVE--------------W---------------------------GEF-------------------------------------…
	KAI5070335.1	------------IDLPQ--------VAVI--------------------------------------------GS----Q----------------SSGKSSVLE-----A--LV-G-R-DFLPRG--------------SD-ICTRRPL---------------VLQ--------------L-V-QLV------------------------------RRPDD------------------------------------------------------------KSD---------------------------VME--------------W---------------------------GEF-------------------------------------…
	ONM18162.1	------------LELPQ--------VAAI--------------------------------------------GG----Q----------------SSGKSSVLE-----A--LV-G-R-DFLPRG--------------PD-ICTRRPL---------------VLQ--------------L-V-RH-------------------------------------------------------------------------------------------------AA---------------------------PEE--------------W---------------------------GEF-------------------------------------…
	XP_052310486.1	------------IELPQ--------VAVV--------------------------------------------GS----Q----------------SSGKSSVLE-----A--LV-G-R-DFLPRG--------------NE-ICTRRPL---------------VLQ--------------L-L-QTK------------------------------RKGDG-------------------------------------------------------------SG---------------------------EDE--------------W---------------------------GEF-------------------------------------…
	AAC61784.1	------------IALPQ--------VVVV--------------------------------------------GS----Q----------------SSGKSSVLE-----A--LV-G-R-DFLPRG--------------ND-ICTRRPL---------------VLQ--------------L-L-QTK------------------------------SRANG-------------------------------------------------------------GS---------------------------DDE--------------W---------------------------GEF-------------------------------------…
	KAH9327796.1	------------------------------------------------------------------------------------------------------MYP-----W--LV-V-K-EF--------------------------PD---------------AIA--------------L------------------------------------------------------------------------------------------------------------------------------------------------------------------------------------------------------------------------…
	XP_014148015.1	-------------------------------------------------------------------------------------------------------LQ--------LV---H-HPVQRGG---------------------PA----------------------------------A-----------------------------------------------------------------------------------------------------------------------------------E--------------W---------------------------GEF-------------------------------------…
	GMH85941.1	------------IDLPQ--------IAVL--------------------------------------------GG----Q----------------SSGKSSVLE-----N--VV-G-K-SFLPRG--------------SG-IVTRRPL---------------ILQ--------------L-F-HEP------------------------------SG-----------------------------------------------------------------------------------------------E--------------W---------------------------GEF-------------------------------------…
	GMI59178.1	------------IDLPQ--------IAVL--------------------------------------------GG----Q----------------SSGKSSVLE-----N--IV-G-K-SFLPRG--------------SG-IVTRRPL---------------VLQ--------------L-Y-HET------------------------------SG-----------------------------------------------------------------------------------------------E--------------W---------------------------GEF-------------------------------------…
	GMI25649.1	------------IDLPQ--------IAVV--------------------------------------------GG----Q----------------SSGKSSVLE-----N--IV-G-K-SFLPRG--------------SG-IVTRRPL---------------VLQ--------------L-Y-NSP------------------------------E------------------------------------------------------------------------------------------------E--------------Y---------------------------GEF-------------------------------------…
	GMI62840.1	------------IDLPQ--------IAVV--------------------------------------------GG----Q----------------SSGKSSVLE-----N--IV-G-K-TFLPRG--------------SG-IVTRRPL---------------VLQ--------------L-Y-NSI------------------------------E------------------------------------------------------------------------------------------------E--------------Y---------------------------GEF-------------------------------------…
	GMH55978.1	------------IDLPQ--------IAVV--------------------------------------------GG----Q----------------SSGKSSVLE-----N--IV-G-K-SFLPRG--------------SG-IVTRRPL---------------VLQ--------------L-Y-NSQ------------------------------E------------------------------------------------------------------------------------------------E--------------Y---------------------------GEF-------------------------------------…
	PRP80825.1	------------IDLPQ--------IVVI--------------------------------------------GG----Q----------------SSGKSSVLE-----N--LV-G-R-DFLPRG--------------NE-LVTRRPL---------------ILQ--------------L---NRI------------------------------ADSSESTI-------FYSIAPN--EN---------------------------------------------------------------------TDE--------------W---------------------------GEF-------------------------------------…
	XP_004355605.1	-----------EIKLPQ--------IVVV--------------------------------------------GS----Q----------------SSGKSSVLE-----N--LV-G-R-DFLPRG--------------SG-LVTRRPL---------------VLQ--------------L---NRI------------------------------EPGHA--------------------------------------------------------------------------------------------E--------------W---------------------------GEF-------------------------------------…
	XP_020436927.1	-----------EIKLPQ--------IVVI--------------------------------------------GS----Q----------------SSGKSSVLE-----N--LV-G-R-DFLPRG--------------SG-LVTRRPL---------------VLQ--------------L---IRI------------------------------E-DNA--------------------------------------------------------------------------------------------E--------------W---------------------------GEF-------------------------------------…
	AER35077.1	-----------EITLPQ--------IIVI--------------------------------------------GS----Q----------------SSGKSSVLE-----N--LV-G-R-DFLPRG--------------SG-LVTRRPL---------------ILQ--------------L---NKH------------------------------D-SLE--------------------------------------------------------------------------------------------E--------------Y---------------------------GEF-------------------------------------…
	KAF2075389.1	-----------EITLPQ--------IVVI--------------------------------------------GS----Q----------------SSGKSSVLE-----N--LV-G-R-DFLPRG--------------SG-LVTRRPL---------------ILQ--------------L---NKS------------------------------E-GQE--------------------------------------------------------------------------------------------E--------------W---------------------------GEF-------------------------------------…
	XP_003292385.1	-----------EITLPQ--------IIVV--------------------------------------------GS----Q----------------SSGKSSVLE-----S--LV-G-R-DFLPRG--------------SG-LVTRRPL---------------VLQ--------------L---YQN------------------------------EDSNE--------------------------------------------------------------------------------------------E--------------W---------------------------GEF-------------------------------------…
	KOO24608.1	-----------APKLPQ--------IVVI--------------------------------------------GS----Q----------------SSGKSSVLE-----S--FV-G-R-DFLPRG--------------TG-IVTRRPL---------------VLQ--------------L-V-RTA------------------------------ADGDT---------------------------------------------------------ASATDEG-------------------------ATVE--------------W---------------------------GEF-------------------------------------…
	CCW59714.1	-----------KLNLPQ--------IAVV--------------------------------------------GS----Q----------------SCGKSSVLE-----S--IV-G-K-DFLPRG--------------SG-IVTRCPL---------------VLQ--------------L-I-QLP------------------------------KNS--------------------------------------------------------------------------------------------QEE--------------W---------------------------GEF-------------------------------------…
	KAG5490335.1	-----------KLNLPQ--------IAVV--------------------------------------------GS----Q----------------SCGKSSVLE-----S--IV-G-K-DFLPRG--------------SG-IVTRCPL---------------VLQ--------------L-V-QLP------------------------------KSN--------------------------------------------------------------------------------------------NDE--------------W---------------------------GEF-------------------------------------…
	XP_003872337.1	-----------KLNLPQ--------IAVV--------------------------------------------GS----Q----------------SCGKSSVLE-----S--IV-G-K-DFLPRG--------------SG-IVTRCPL---------------VLQ--------------L-V-QLP------------------------------KSN--------------------------------------------------------------------------------------------NEE--------------W---------------------------GEF-------------------------------------…
	KAI5685071.1	-----------KLNLPQ--------IAVV--------------------------------------------GS----Q----------------SCGKSSVLE-----S--IV-G-K-DFLPRG--------------SG-IVTRCPL---------------VLQ--------------L-V-QLP------------------------------KSN--------------------------------------------------------------------------------------------SEE--------------W---------------------------GEF-------------------------------------…
	XP_028887534.1	-----------KLNLPQ--------IAVV--------------------------------------------GS----Q----------------SSGKSSVLE-----A--IV-G-R-DFLPRG--------------SG-IVTRCPL---------------VLQ--------------L-V-QLP------------------------------ASA--------------------------------------------------------------------------------------------KEE--------------W---------------------------GEF-------------------------------------…
	EKF32958.1	-----------KLNLPQ--------IAVV--------------------------------------------GS----Q----------------SSGKSSVLE-----A--IV-G-K-DFLPRG--------------SG-IVTRCPL---------------VLQ--------------L-V-QLP------------------------------KTS--------------------------------------------------------------------------------------------EEE--------------W---------------------------GEF-------------------------------------…
	ESL10883.1	-----------KLNLPQ--------IAVV--------------------------------------------GS----Q----------------SSGKSSVLE-----A--IV-G-K-DFLPRG--------------SG-IVTRCPL---------------VLQ--------------L-V-QLP------------------------------STT--------------------------------------------------------------------------------------------DEE--------------W---------------------------GEF-------------------------------------…
	RHW73545.1	-----------KLNLPQ--------IAVV--------------------------------------------GS----Q----------------SAGKSSVLE-----A--IV-G-K-DFLPRG--------------SG-IVTRCPL---------------VLQ--------------L-V-QLP------------------------------RSN--------------------------------------------------------------------------------------------KDE--------------W---------------------------GEF-------------------------------------…
	CCC89860.1	-----------KLNLPQ--------IAVV--------------------------------------------GS----Q----------------SAGKSSVLE-----A--IV-G-K-DFLPRG--------------SG-IVTRCPL---------------VLQ--------------L-V-QLP------------------------------KSN--------------------------------------------------------------------------------------------TEE--------------W---------------------------GEF-------------------------------------…
	KAH8605762.1	-----------SLPLPQ--------IAVV--------------------------------------------GS----Q----------------SAGKSSVLE-----A--IV-G-K-DFLPRG--------------SG-IVTRCPL---------------VLQ--------------L-V-QLP------------------------------QTN--------------------------------------------------------------------------------------------TEE--------------W---------------------------GEF-------------------------------------…
	KAJ9467322.1	-----------EFDLPQ--------IVVV--------------------------------------------GA----Q----------------SSGKSSVLE-----N--VV-G-K-DFLPRG--------------SG-IVTRRPL---------------ILH--------------M-S-HLS------------------------------NEEHQ--------------------------------------------------------RKVNAGE---------------------------PTE--------------T---------------------------ASF-------------------------------------…
	KAJ9466576.1	-----------ELDLPQ--------IAVV--------------------------------------------GV----Q----------------SSGKSSVLE-----N--IV-G-K-DFLPRG--------------TG-IVTRRPL---------------VLQ--------------M-V-HMS------------------------------PEEKA--------------------------------------------------------QREEKGE---------------------------ATE--------------V---------------------------ASF-------------------------------------…
	XP_018636213.1	------------LDLPQ--------IAVV--------------------------------------------GA----Q----------------SVGKSSVLE-----A--LV-G-R-SFLPRG--------------TG-IVTRRPL---------------ILQ--------------L-R-NAS------------------------------D---------------------------------------------------------------------------------------------LQEE--------------F---------------------------GEF-------------------------------------…
	XP_001750431.1	------------IQLPQ--------IVVV--------------------------------------------GA----QASSPADHPALRMSHEQSSGKSSILE-----N--VV-G-K-DFLPRG--------------TG-IVTRVPL---------------VLQ--------------L-V-QTA------------------------------DD-----------------------------------------------------------------------------------------------E--------------W---------------------------ATF-------------------------------------…
	XP_042924642.1	--------------LPT--------IVVV--------------------------------------------GG----Q----------------SSGKSSVLE-----A--VV-G-R-DFLPRG--------------TG-IVTRRPL---------------VLQ--------------L---VKT------------------------------DDP-------------------------------------------------------------------------------------------NAVD--------------Y---------------------------GEF-------------------------------------…
	PTQ29980.1	--------------LPS--------VVVV--------------------------------------------GG----Q----------------SSGKSSVLE-----S--VV-G-K-DFLPRG--------------SG-IVTRRPL---------------VLQ--------------L---QKT------------------------------ED--------------------------------------------------------------------------------------------GTRE--------------W---------------------------AEF-------------------------------------…
	XP_002302631.1	--------------LPS--------IAVV--------------------------------------------GG----Q----------------SSGKSSVLE-----S--IV-G-K-DFLPRG--------------AG-IVTRRPL---------------VLQ--------------L---HKI------------------------------DE--------------------------------------------------------------------------------------------G-KE--------------Y---------------------------AEF-------------------------------------…
	XP_002299468.1	--------------LPS--------IAVV--------------------------------------------GG----Q----------------SSGKSSVLE-----S--VV-G-K-DFLPRG--------------SG-IVTRRPL---------------VLQ--------------L---HKI------------------------------DE--------------------------------------------------------------------------------------------GSRE--------------Y---------------------------AEF-------------------------------------…
	NP_001190448.1	--------------LPA--------IAVV--------------------------------------------GG----Q----------------SSGKSSVLE-----S--IV-G-K-DFLPRG--------------SG-IVTRRPL---------------VLQ--------------L---QKI------------------------------DD--------------------------------------------------------------------------------------------GTRE--------------Y---------------------------AEF-------------------------------------…
	AQK88296.1	--------------ISR--------VAGG--------------------------------------------TA----R----------------SSGKSSVLE-----S--VV-G-K-DFLPRG--------------SG-IVTRRPL---------------VLQ--------------L---HRI------------------------------D---------------------------------------------------------------------------------------------GDRE--------------Y---------------------------AEF-------------------------------------…
	PTQ45603.1	--------------LPS--------VVVV--------------------------------------------GG----Q----------------SSGKSSVLE-----S--IV-G-R-DFLPRG--------------SG-IVTRRPL---------------VLQ--------------L---HKT-------------------------------D--------------------------------------------------------------------------------------------DGSD--------------Y---------------------------AEF-------------------------------------…
	KAI5072318.1	--------------LPS--------VAVV--------------------------------------------GG----Q----------------SSGKSSVLE-----S--IV-G-R-DFLPRG--------------SG-IVTRRPL---------------VLQ--------------L---YRT-------------------------------D--------------------------------------------------------------------------------------------KGPE--------------Y---------------------------AEF-------------------------------------…
	KAI5058380.1	--------------LPS--------VAVV--------------------------------------------GG----Q----------------SSGKSSVLE-----S--IV-G-R-DFLPRG--------------SG-IVTRRPL---------------VLQ--------------L---HKL-------------------------------D--------------------------------------------------------------------------------------------EGSE--------------Y---------------------------AEF-------------------------------------…
	XP_002987566.1	--------------LPS--------VVVV--------------------------------------------GG----Q----------------SSGKSSVLE-----S--IV-G-R-DFLPRG--------------SG-IVTRRPL---------------VLQ--------------L---HKT-------------------------------E--------------------------------------------------------------------------------------------GGAE--------------Y---------------------------AEF-------------------------------------…
	KAI5602084.1	--------------LPS--------VAVV--------------------------------------------GG----Q----------------SSGKSSVLE-----S--IV-G-R-DFLPRG--------------SG-IVTRRPL---------------VLQ--------------L---HKT------------------------------EP--------------------------------------------------------------------------------------------GITE--------------Y---------------------------AEF-------------------------------------…
	XP_006375094.1	--------------LPS--------VAVV--------------------------------------------GG----Q----------------SSGKSSVLE-----S--IV-G-R-DFLPRG--------------SG-IVTRRPL---------------VLQ--------------L---HKT------------------------------ED--------------------------------------------------------------------------------------------GSQE--------------Y---------------------------AEF-------------------------------------…
	XP_002315854.1	--------------LPS--------VAVV--------------------------------------------GG----Q----------------SSGKSSVLE-----S--VV-G-R-DFLPRG--------------SG-IVTRRPL---------------VLQ--------------L---HKI-------------------------------D--------------------------------------------------------------------------------------------GGSD--------------Y---------------------------AEF-------------------------------------…
	NP_001147100.1	--------------LPS--------VAVV--------------------------------------------GG----Q----------------SSGKSSVLE-----S--IV-G-R-DFLPRG--------------SG-IVTRRPL---------------VLQ--------------L---HKT-------------------------------D--------------------------------------------------------------------------------------------GGHE--------------Y---------------------------AEF-------------------------------------…
	AAF22292.1	--------------LPT--------VAVV--------------------------------------------GG----Q----------------SSGKSSVLE-----S--IV-G-R-DFLPRG--------------SG-IVTRRPL---------------VLQ--------------L---HKT------------------------------DD--------------------------------------------------------------------------------------------GTEE--------------Y---------------------------AEF-------------------------------------…
	KAH9306600.1	--------------LPS--------VAVV--------------------------------------------GG----Q----------------SSGKSSVLE-----S--IV-G-R-DFLPRG--------------SG-IVTRRPL---------------VLQ--------------L---HKT------------------------------DE--------------------------------------------------------------------------------------------GTPE--------------Y---------------------------GEF-------------------------------------…
	KAG0556007.1	--------------LPS--------VAVV--------------------------------------------GG----Q----------------SSGKSSVLE-----S--IV-G-R-DFLPRG--------------SG-IVTRRPL---------------VLQ--------------L---HKT-------------------------------E--------------------------------------------------------------------------------------------DKYE--------------Y---------------------------AEF-------------------------------------…
	PWZ36850.1	--------------LPT--------IAVV--------------------------------------------GG----Q----------------SSGKSSVLE-----S--IV-G-T-DFLPRG--------------SG-IVTRRPL---------------VLQ--------------L---QQT------------------------------ED--------------------------------------------------------------------------------------------GSQE--------------Y---------------------------AEF-------------------------------------…
	AAF79238.1	--------------LPT--------VAVV--------------------------------------------GG----Q----------------SSGKSSVLE-----S--VV-G-R-DFLPRG--------------SG-IVTRRPL---------------VLQ--------------L---HKT------------------------------ED--------------------------------------------------------------------------------------------GTTE--------------Y---------------------------AEF-------------------------------------…
	NP_850420.1	--------------LPS--------VAVV--------------------------------------------GG----Q----------------SSGKSSVLE-----S--IV-G-R-DFLPRG--------------SG-IVTRRPL---------------VLQ--------------L---HKT------------------------------EN--------------------------------------------------------------------------------------------GTED--------------N---------------------------AEF-------------------------------------…
	EFJ15761.1	--------------LPS--------VVVV--------------------------------------------GG----Q----------------SSGKSSVLE-----S--IV-G-R-DFLPRG--------------SG-IVTRRPL---------------VLQ--------------L---HRT-------------------------------E--------------------------------------------------------------------------------------------DGPD--------------Y---------------------------AEF-------------------------------------…
	EFJ23099.1	--------------LPS--------VAVV--------------------------------------------GG----Q----------------SSGKSSVLE-----S--VV-G-R-DFLPRG--------------SG-IVTRRPL---------------VLQ--------------L---HKT-------------------------------E--------------------------------------------------------------------------------------------GGQE--------------Y---------------------------AEF-------------------------------------…
	XP_008860500.1	-----------TLPLPQ--------IVVV--------------------------------------------GS----Q----------------SSGKSSVLE-----H--VV-G-K-DFLPRG--------------SG-IVTRRPL---------------IVQ--------------C-V-RSN------------------------------V----------------------------------------------------------------------------------------------AED--------------Y---------------------------GQF-------------------------------------…
	XP_004185630.1	-----------TLPLPQ--------IVVV--------------------------------------------GS----Q----------------SSGKSSVLE-----H--VV-G-K-DFLPRG--------------SG-IVTRRPL---------------IVQ--------------C-V-RTD------------------------------V----------------------------------------------------------------------------------------------PKE--------------Y---------------------------GLF-------------------------------------…
	KAF0852279.1	-----------SIDLPQ--------IAVV--------------------------------------------GS----Q----------------SSGKSSVLE-----S--LV-G-K-GFLPRG--------------SG-IVTRRPT---------------VLQ--------------L-I-HEP------------------------------PGTAAAT---------------------------------------------------------------------------------------APVE--------------Y---------------------------AEF-------------------------------------…
	ETO36135.1	------------RKLPG--------ISNI--------------------------------------------QK----K----------KLY---SVGKSSVLE-----N--IV-G-R-DFLPRG--------------TD-IVTRRPL---------------ILQ--------------L-I-NTS------------------------------KPRPSTSSSDDEKS---EQLIT-----SSQSSSLQSPS----------QQSSSTQS-----LLSESSE--------------------------ANLE--------------W---------------------------GEF-------------------------------------…
	KNH06820.1	---------DFSQQLPQ--------IAVV--------------------------------------------GS----Q----------------SSGKSSVLE-----S--IV-G-K-AFLPRG--------------SG-IVTRRPL---------------ILQ--------------L-V-PMP------------------------------TDVSS-----------------------------------------------------------------------------------------TVAE--------------Q-P------------------------FGEF-------------------------------------…
	CAD2212698.1	---------SLDLTLPQ--------IAVV--------------------------------------------GS----Q----------------SSGKSSVLE-----H--IV-G-E-EFLPRG--------------PT-MVTRCPI---------------VLQ--------------L-H-QLP------------------------------KND--------------------------------------------------------------------------------------------KRK--------------W---------------------------GEF-------------------------------------…
	ABB13595.1	------------LRLPQ--------IVVI--------------------------------------------GS----Q----------------STGKSSLLE-----S--IV-G-Q-EILPRG--------------KG-IVTRRPI---------------EIQ--------------L-K-NQQ------------------------------N----------------------------------------------------------------------------------------------AEQD-------------Y---------------------------VEF-------------------------------------…
	XP_001009829.2	------------LRLPQ--------IVVI--------------------------------------------GS----Q----------------SSGKSSVLE-----S--II-G-K-DFLPRG--------------KG-IVTRRPI---------------EIQ--------------L-T-NIS------------------------------S----------------------------------------------------------------------------------------------GEE--------------Y---------------------------AEI-------------------------------------…
	XP_002371703.1	------------IQLPR--------ICVV--------------------------------------------GT----Q----------------SAGKSSVLE-----A--IV-G-L-DFLPRG--------------DG-VVTRRPL---------------ELR--------------L-V-HL--------------------------------SEAEHDL----------------------------------------------------------------------------------------NEA-------------Y---------------------------AVF-------------------------------------…
	'XP_019914840.1'	------------INLPR--------ICVV--------------------------------------------GT----Q----------------SSGKSSVLE-----S--IV-G-L-DFLPRG--------------EG-IVTRRPI---------------EFR--------------L-I-HI--------------------------------KEDSEI------------------------------------------------------------------------------------------KH-------------W---------------------------AIF-------------------------------------…
	'XP_012763851.2_1'	------------INLPR--------ICVV--------------------------------------------GT----Q----------------SSGKSSVLE-----S--IV-G-M-DFLPRG--------------EG-IVTRRPI---------------EFR--------------L-I-HI--------------------------------KEDSEI------------------------------------------------------------------------------------------KY-------------W---------------------------AVF-------------------------------------…
	'EUR69800.1_1'	------------INLPR--------ICVV--------------------------------------------GT----Q----------------SSGKSSVLE-----S--IV-G-M-DFLPRG--------------EG-IVTRRPI---------------EFR--------------L-I-HI--------------------------------KEDSEI------------------------------------------------------------------------------------------KY-------------W---------------------------AVF-------------------------------------…
	XP_028867889.1	------------INLPR--------ICVA--------------------------------------------GT----Q----------------SSGKSSVLE-----S--IV-G-I-DFLPRG--------------DG-IVTRRPV---------------EFR--------------L-S-RLT------------------------------GKDGDADL-----------------------------------------------------------------------------------------RP-------------Y---------------------------IIF-------------------------------------…
	'CAE8701890.1'	------------ISLPR--------IAAI--------------------------------------------GT----Q----------------SSGKSSLIE-----S--IV-G-M-DFLPRG--------------GG-VVTRRPL---------------ELR--------------L-V-HLN------------------------------TQEYPGE------------------------------------------------------------------------------------------QA-------------W---------------------------AVF-------------------------------------…
	XP_001016567.2	------------IDLPR--------IAVL--------------------------------------------GS----Q----------------SAGKSSLLE-----Q--IV-G-L-DFLPRG--------------EG-TVTRRPL---------------EMR--------------L-F-YVP-------------------------------KEKLS-------------------------------------------------------------------------------------------MP-------------Y---------------------------GVF-------------------------------------…
	XP_001032891.1	------------IRLPR--------IAVI--------------------------------------------GS----Q----------------SSGKSSLLE-----S--IV-G-I-DFLPRG--------------SG-VVTRRPL---------------ELR--------------L-V-HVP------------------------------PNERQI-------------------------------------------------------------------------------------------KP-------------Y---------------------------AIF-------------------------------------…
	'CAD8140652.1_1'	------------IKLPR--------IVVL--------------------------------------------GI----Q----------------SAGKSSLLE-----H--IV-G-I-DFLPRG--------------SG-VVTRRPL---------------ELR--------------L-S-YSP-------------------------------QSVCA-------------------------------------------------------------------------------------------QP-------------T---------------------------AEF----------V--------------------------…
	XP_001029982.1	------------IELPK--------IVVI--------------------------------------------GV----Q----------------SSGKSSLLE-----Q--IV-Q-I-DFLPRG--------------TG-VVTRCPL---------------EIR--------------L-I-EVS------------------------------NYGKNF-------------------------------------------------------------------------------------------KP-------------F---------------------------AYF-------------------------------------…
	XP_001029985.2	------------IQLPK--------IVVI--------------------------------------------GV----Q----------------SSGKSSLLE-----Q--IV-Q-L-DFLPRG--------------TG-VVTRCPL---------------EIR--------------L-I-EVT------------------------------NQDSDF-------------------------------------------------------------------------------------------KP-------------Y---------------------------AYF-------------------------------------…
	XP_005788601.1	------------LDLPM--------FVVV--------------------------------------------GA----Q----------------SSGKSSVLD-----N--VI-G-R-SFLPRG--------------SG-TVTRRPL---------------VLM--------------M-Q-HHA------------------------------SE-----------------------------------------------------------------------------------------------E--------------Y---------------------------GEF-------------------------------------…
	EFJ35472.1	------------VDLPQ--------LVHV--------------------------------------------QR----K-----------------------MD-----------D-R-EF--------------------------------------------------------------S-----------------------------------------------------------------------------------------------------------------------------------E--------------W---------------------------GEF-------------------------------------…
	OUM67143.1	------------LQLPS--------IVVI--------------------------------------------GS----Q----------------SSGKSSVLE-----A--IV-G-H-EFLPK-----------------------PI---------------ELT--------------L-V-HTP------------------------------NAEE---------------------------------------------------------------------------------------------E--------------Y---------------------------GEF-------------------------------------…
	KNE54706.1	------------LVLPS--------IVVI--------------------------------------------GS----Q----------------SSGKSSVLE-----A--IV-G-R-EFLPKG--------------TN-MVTRRPL---------------ELT--------------L-I-HTP------------------------------DSTE---------------------------------------------------------------------------------------------E--------------Y---------------------------GEF-------------------------------------…
	OAJ38404.1	------------LNLPS--------IVVV--------------------------------------------GS----Q----------------SSGKSSVLE-----A--VV-G-H-EFLPKG--------------AN-MVTRRPI---------------ELT--------------L-I-HTP------------------------------DSKE---------------------------------------------------------------------------------------------E--------------Y---------------------------SEF-------------------------------------…
	XP_006459124.1	------------LKLPS--------IVVI--------------------------------------------GS----Q----------------SSGKSSVLE-----A--IV-G-H-EFLPKG--------------NN-MVTRRPI---------------ELT--------------L-I-HTPTK------------------------DGQLPT-----------------------------------------------------------------------------------------------E--------------Y---------------------------GEF-------------------------------------…
	XP_011389557.1	------------LTLPS--------IVVI--------------------------------------------GS----Q----------------SSGKSSVLE-----A--IV-G-H-EFLPKG--------------NN-MVTRRPI---------------ELT--------------L-I-HTTTQ------------------------PGR-PTKDT------------------------------------------------------------------------------------------VVE--------------Y---------------------------AEF-------------------------------------…
	XP_752563.1	------------LTLPS--------IVVI--------------------------------------------GS----Q----------------SSGKSSVLE-----A--IV-G-H-EFLPKG--------------TN-MVTRRPI---------------ELT--------------L-V-NTP------------------------------NAQS---------------------------------------------------------------------------------------------E--------------Y---------------------------GEF-------------------------------------…
	KXN72852.1	------------LNLPS--------IVVV--------------------------------------------GS----Q----------------SSGKSSVLE-----A--IV-G-K-EFLPKG--------------DN-MVTRRPI---------------ELT--------------L-I-HSP------------------------------NLTQ---------------------------------------------------------------------------------------------E--------------F---------------------------GVF-------------------------------------…
	NP_014854.2	------------LTLPS--------IVVI--------------------------------------------GS----Q----------------SSGKSSVLE-----S--IV-G-R-EFLPKG--------------SN-MVTRRPI---------------ELT--------------L-V-NTP------------------------------NSNN---------------------------------------------------------------------------------------------V--------------T---------------------------ADF-------------------------------------…
	PSC76263.1	RLLGGIESG---IDLPK--------IAVV--------------------------------------------GD----Q----------------SSGKSSVIE-----S--IF-G-I-SL-PRG--------------SG-IVTRTPI---------------QVE--------------H---RYT------------------------------EG------------------------------------------------------------------------------------------------------Q-------AY--------------------------AEL----------S---------------YKT-S-P----…
	PRW56740.1	---SGMPSAKRSKDMYR--------VVVV--------------------------------------------GD----Q----------------SSGKSSLIE-----S--MF-S-F-EL-PRG--------------QD-IVTRTPI---------------QVK--------------H---RFE------------------------------KG------------------------------------------------------------------------------------------------------P-------PR--------------------------AEI----------S---------------FR--K-P----…
	XP_005849062.1	------------LQIPK--------IAVV--------------------------------------------GD----Q----------------SSGKSSLIE-----S--IF-G-I-SL-PRG--------------ED-IVTRTPI---------------QVE--------------H---RYS------------------------------DG------------------------------------------------------------------------------------------------------E-------AY--------------------------AEL----------S---------------FRS-S-P----…
	GHP04420.1	---------QDAIAIPQ--------IAVM--------------------------------------------GD----Q----------------SSGKSSVLE-----A--IS-G-V-PF-PRG--------------KG-LVTKCAT---------------QVI--------------M---RTA------------------------------PK---------------------------------------------------------------------------------------------GSP--------------WS--------------------------AVT----------S---------------VRW-A-DGTT-…
	OSX73843.1	------------LPIPQ--------LSVM--------------------------------------------GD----Q----------------SSGKSSVLE-----F--LS-G-V-PF-PRG--------------TG-LVTRCAT---------------QLT--------------M---KRV------------------------------Q----------------------------------------------------------------------------------------------GKS--------------FC--------------------------GKV----------E---------------VLW-G-E----…
	OSX70108.1	------------MPIPQ--------LSVM--------------------------------------------GD----Q----------------SSGKSSVLE-----F--LS-G-V-PF-PRG--------------TG-LVTRCAT---------------QLS--------------M---KRV------------------------------L----------------------------------------------------------------------------------------------GQS--------------FR--------------------------GSA----------K---------------VRW-G-E----…
	KAJ1442373.1	--------------MPQ--------ICVM--------------------------------------------GD----Q----------------SSGKSSVLE-----A--LS-G-I-PF-PRG--------------AG-LVTRCPL---------------RMV--------------M---RRA------------------------------RE---------------------------------------------------------------------------------------------GET--------------WS--------------------------AEV----------S---------------TTV-T-P----…
	CAH0370685.1	-----------DLPLPQ--------IAVM--------------------------------------------GD----Q----------------SAGKSSVLE-----A--IS-G-V-PF-PRG--------------TG-LVTRCAT---------------QLI--------------M---SRA------------------------------PP---------------------------------------------------------------------------------------------GAA--------------WT--------------------------ASA----------C---------------VE---------…
	KAH8053135.1	---RARETPPVCRPLPQ--------IAVM--------------------------------------------GD----Q----------------SAGKSSVLE-----M--IS-G-V-PF-PRG--------------SG-LVTRCAT---------------QLI--------------M---KRT------------------------------AP---------------------------------------------------------------------------------------------GSA--------------WA--------------------------ATA----------S---------------VSW-S-R----…
	KAJ8603921.1	-----------DLPLPQ--------IAVM--------------------------------------------GD----Q----------------SSGKSSVLE-----M--IS-G-V-PF-PRG--------------SG-LVTRCAT---------------QLI--------------M---KRT------------------------------PP---------------------------------------------------------------------------------------------GSE--------------WT--------------------------ARA----------S---------------VSW-Q-G----…
	KAJ1460259.1	------------LPLPQ--------IAVM--------------------------------------------GD----Q----------------SAGKSSVLE-----L--IS-G-V-PF-PRG--------------SG-LVTRCAT---------------QLV--------------M---KRT------------------------------AP---------------------------------------------------------------------------------------------GTV--------------WS--------------------------ATA----------S---------------VSW-P-G----…
	KAG5178451.1	------------TPLPQ--------IAVM--------------------------------------------GD----Q----------------SSGKSSVLE-----A--LS-G-I-SF-PRG--------------SG-LVTRCPV---------------QLV--------------M---KRA------------------------------RA---------------------------------------------------------------------------------------------GEA--------------WR--------------------------ASA----------R---------------VAW-S-NSA--…
	CBN76986.1	------------LSLPQ--------IAVM--------------------------------------------GD----Q----------------SCGKSSVLE-----A--LS-G-V-QF-PRG--------------SG-LVTRCPV---------------QLI--------------M---KRT------------------------------KP---------------------------------------------------------------------------------------------GDG--------------WH--------------------------GKT----------S---------------VEW-K-RG---…
	KAG5185531.1	------------IALPQ--------IAVM--------------------------------------------GD----Q----------------SSGKSSVLE-----A--IS-G-V-PF-PRG--------------GG-LVTRCAT---------------QLI--------------M---KSA------------------------------PE---------------------------------------------------------------------------------------------GAE--------------WA--------------------------ARA----------S---------------VTG-P-R----…
	XP_009038401.1	------------LPLPQ--------IAVM--------------------------------------------GD----Q----------------SSGKSSVLE-----A--LS-G-V-PF-PRG--------------TG-LVTRCPC---------------QLT--------------M---KRT------------------------------AD---------------------------------------------------------------------------------------------GAP--------------RG--------------------------GRV----------P----------------RR-P-G----…
	KAJ1460532.1	------------LALPQ--------IAVM--------------------------------------------GD----Q----------------SSGKSSVLE-----A--LS-G-V-PF-PRG--------------TG-LVTRCPC---------------QLT--------------M---KHT------------------------------AP---------------------------------------------------------------------------------------------GTP--------------WR--------------------------GEI----------G---------------VMR-S-G----…
	CBN78192.1	------------ISVPQ--------ICVM--------------------------------------------GD----Q----------------SSGKSSVLE-----A--LA-G-V-PF-PRG--------------SG-LVTRCPI---------------RLS--------------M---KRS------------------------------AT---------------------------------------------------------------------------------------------GSR--------------WS--------------------------AVA----------H---------------ASN-E-P----…
	KAG5184845.1	------------ISVPQ--------ICVM--------------------------------------------GD----Q----------------SSGKSSVLE-----S--LS-G-I-PF-PRG--------------SG-LVTRCPI---------------RLS--------------M---KRT------------------------------AA---------------------------------------------------------------------------------------------GSA--------------WI--------------------------AHA----------H---------------TSS-S-P----…
	XP_009039543.1	------------LSVPQ--------ICVM--------------------------------------------GD----Q----------------SCGKSSVLE-----A--LS-G-V-PF-PRG--------------SG-LVTRCPV---------------RLI--------------M---RRS-----------------------------------------------------------------------------------------------------------------------------DGD--------------WS--------------------------ATA----------S---------------TTL-S------…
	KAJ8614481.1	-----------TLAVPQ--------ICVM--------------------------------------------GD----Q----------------SSGKSSVLE-----A--LS-G-V-PF-PRG--------------SG-LVTRCPC---------------RMV--------------M---RRA------------------------------AP---------------------------------------------------------------------------------------------DAP--------------WA--------------------------AVA----------S---------------TTT-S-G----…
	XP_009039855.1	------------LSVPQ--------ICVM--------------------------------------------GD----Q----------------SSGKSSVLE-----A--LS-G-V-PF-PRG--------------SG-LVTRCPV---------------RLV--------------M---RRA------------------------------AA---------------------------------------------------------------------------------------------GMQ--------------WS--------------------------ALV----------S---------------TTS-S------…
	KAJ1428896.1	------------LPIPQ--------IVVF--------------------------------------------GD----Q----------------SSGKSSLLE-----S--IS-G-I-PF-PKG--------------TG-LVTRCPT---------------RIS--------------M---SNC------------------------------GP---------------------------------------------------------------------------------------------TEP--------------WT--------------------------AHV----------K---------------LSP-N-IP---…
	KAG5183739.1	------------VAIPQ--------IAVV--------------------------------------------GD----Q----------------SSGKSSVLE-----A--IS-G-I-PF-PRG--------------SG-LVTRCAT---------------ELR--------------M---QSA------------------------------------------------------------------------------------------------------------------------------ER--------------FL--------------------------ARA----------Y---------------TTA-A-R----…
	KAK3283006.1	----------QDIPIPQ--------IAVM--------------------------------------------GD----Q----------------SSGKSSVLE-----A--LS-G-V-HF-PRG--------------TG-LVTKCAV---------------EVR--------------M---KRL------------------------------QP---------------------------------------------------------------------------------------------NED--------------WN--------------------------ASV----------S---------------LSW-D-R----…
	KAJ1474099.1	----------LEGGIPQ--------IAVM--------------------------------------------GD----Q----------------SSGKSSVLE-----A--LT-G-V-EF-PRG--------------PG-LVTKCAT---------------EVR--------------M---RCC------------------------------KN---------------------------------------------------------------------------------------------GEP--------------AS--------------------------FKV----------S---------------LSW-S-K----…
	KAJ1495567.1	----------LEGGIPQ--------IAVM--------------------------------------------GD----Q----------------SSGKSSVLE-----A--LS-G-V-QF-PRG--------------PG-LVTKCAT---------------EVR--------------M---RCC------------------------------KD---------------------------------------------------------------------------------------------GQP--------------AT--------------------------FKV----------S---------------LSW-S-K----…
	KAJ1474882.1	----------LVGGIPQ--------IAVM--------------------------------------------GD----Q----------------SSGKSSVLE-----A--LS-G-V-QF-PRG--------------PG-LVTKCAT---------------EVR--------------M---RSC------------------------------KH---------------------------------------------------------------------------------------------GQA--------------AS--------------------------FKV----------S---------------LSW-S-K----…
	KAJ1487321.1	----------LQGGIPQ--------IAVM--------------------------------------------GD----Q----------------SSGKSSVLE-----A--LS-G-V-QF-PRG--------------TG-LVTKCAT---------------EVR--------------M---RSC------------------------------KN---------------------------------------------------------------------------------------------SEL--------------SS--------------------------YRV----------S---------------LSW-S-K----…
	XP_005711749.1	------------IAIPQ--------VAVI--------------------------------------------GD----Q----------------SSGKSSVLE-----A--IC-S-V-PL-PRG--------------AG-LTTRCAI---------------ELR--------------L---SDV------------------------------HP---------------------------------------------------------------------------------------------DDLHLPPDTPRPERDMFWV--------------------------GSI----------F---------------TSV-D-S----…
	KAI0564035.1	------------IAIPQ--------VAVI--------------------------------------------GD----Q----------------SSGKSSVLE-----A--IC-S-V-PL-PRG--------------AG-LTTRCAI---------------ELR--------------L---SST------------------------------HP---------------------------------------------------------------------------------------------EDLALPPDSEPPEREEFWV--------------------------ASI----------S---------------TSL-N-P----…
	PXF49978.1	------------IAIPQ--------VAVI--------------------------------------------GD----Q----------------SSGKSSVLE-----A--IC-S-V-PL-PRG--------------AG-LTTRCAI---------------ELR--------------L---TNT------------------------------HP---------------------------------------------------------------------------------------------EDAALPSDTEPPKREPFWL--------------------------ASI----------S---------------TSL-N-P----…
	XP_006815062.1	------------VDLPA--------VVVI--------------------------------------------GD----Q----------------SVGKSSVLE-----A--IS-G-V-QL-PRG--------------NE-IVTRCPI---------------ELR--------------L---KTL------------------------------DN----------------------------------------------------------------------------------------------DE--------------WC--------------------------GKI----------L---------------YIN-Y-S----…
	XP_035690836.1	------------VSLPS--------VVVI--------------------------------------------GD----Q----------------SAGKSSTLE-----A--IS-G-V-QL-PRG--------------SG-IVTRCPL---------------ELR--------------L---KKS------------------------------QKK--------------------------------------------------------------------------------------------DAP--------------WK--------------------------GCI----------R---------------YV----K----…
	XP_019617847.1	------------VTLPS--------VVVI--------------------------------------------GD----Q----------------SAGKSSCLE-----A--IS-G-V-QL-PRG--------------SG-IVTRCPL---------------ELR--------------L---KKS------------------------------PDP--------------------------------------------------------------------------------------------ESG--------------WR--------------------------GYI----------H---------------FE---------…
	XP_002608668.1	------------VTLPS--------VVVI--------------------------------------------GD----Q----------------SAGKSSCLE-----A--MS-G-V-QL-PRG--------------SG-IVTRCPL---------------ELR--------------L---KKS------------------------------QDP--------------------------------------------------------------------------------------------ESP--------------WK--------------------------GYI----------H---------------YHF-E-G----…
	XP_003973512.2.2	------------LALPA--------IAVI--------------------------------------------GD----Q----------------SSGKSSVLE-----A--LS-G-V-AL-PRG--------------SG-IVTRCPL---------------ELK--------------M---KRR------------------------------KV---------------------------------------------------------------------------------------------GEP--------------WY--------------------------GNI----------S---------------YL---------…
	NP_891987.2.2	------------LALPA--------IAVI--------------------------------------------GD----Q----------------SSGKSSVLE-----A--LS-G-V-PL-PRG--------------SG-IVTRCPL---------------ELK--------------M---IRT------------------------------KD---------------------------------------------------------------------------------------------QDK--------------WH--------------------------GRI----------S---------------YK---------…
	XP_009304072.1	------------LALPA--------IAVI--------------------------------------------GD----Q----------------SSGKSSVLE-----A--LS-G-V-PL-PRG--------------SG-IVTRCPL---------------ELK--------------M---IRS------------------------------KE---------------------------------------------------------------------------------------------DEK--------------WH--------------------------GRI----------S---------------YQ---------…
	AGU16245.1	--------------LPA--------IAVI--------------------------------------------GD----Q----------------SSGKSSVLE-----A--LS-G-V-GL-PRG--------------SG-IVTRCPL---------------ELK--------------L---KKA------------------------------KK---------------------------------------------------------------------------------------------ETE--------------WK--------------------------ATI----------R---------------YE---------…
	XP_007904885.1	------------LSLPA--------IAVI--------------------------------------------GD----Q----------------SSGKSSVLE-----A--LS-G-V-SL-PRG--------------TG-IVTRCPL---------------ELK--------------L---KKA------------------------------KK---------------------------------------------------------------------------------------------ANV--------------WK--------------------------GAI----------S---------------FR---------…
	XP_032888405.1	------------LGLPA--------IAVI--------------------------------------------GD----Q----------------SSGKSSVLE-----A--LS-G-V-AF-PRG--------------SG-IVTRCPL---------------ELK--------------L---KNV------------------------------KK---------------------------------------------------------------------------------------------ANV--------------WK--------------------------GKI----------S---------------YK---------…
	XP_009815891.1	------------LALPA--------IAVI--------------------------------------------GD----Q----------------SSGKSSVLE-----A--LS-G-I-AL-PRG--------------NG-IVTRCPL---------------ELK--------------L---KRI------------------------------PA---------------------------------------------------------------------------------------------TQA--------------WK--------------------------GKI----------C---------------YR---------…
	XP_025933558.1	------------LALPS--------IAVI--------------------------------------------GD----Q----------------SSGKSSVLE-----A--LS-G-I-AL-PRG--------------NG-IVTRCPL---------------ELK--------------L---KKT------------------------------PA---------------------------------------------------------------------------------------------TQK--------------WK--------------------------GKI----------S---------------YH---------…
	XP_015269256.1	------------LALPA--------IAVI--------------------------------------------GD----Q----------------SSGKSSVLE-----A--LS-G-V-AL-PRG--------------NG-IVTRCPL---------------ALK--------------L---KKT------------------------------RQ---------------------------------------------------------------------------------------------GCG--------------WK--------------------------GKI----------S---------------YR---------…
	XP_006156438.1	------------LALPA--------IAVI--------------------------------------------GD----Q----------------SSGKSSVLE-----A--LS-G-V-AL-PRG--------------SG-IVTRCPL---------------VLK--------------L---MKQ------------------------------SQ---------------------------------------------------------------------------------------------EPV--------------WR--------------------------GKI----------R---------------YR---------…
	NP_001003133.1	------------LALPA--------IAVI--------------------------------------------GD----Q----------------SSGKSSVLE-----A--LS-G-V-AL-PRG--------------SG-IVTRCPL---------------VLK--------------L---KRD------------------------------PH----------------------------------------------------------------------------------------------KA--------------WR--------------------------GRI----------S---------------YR---------…
	XP_002830747.1	------------LALPA--------IAVI--------------------------------------------GD----Q----------------SSGKSSVLE-----A--LS-G-V-AL-PRG--------------SG-IVTRCPL---------------VLK--------------L---KKQ------------------------------PC----------------------------------------------------------------------------------------------EA--------------WA--------------------------GRI----------S---------------YR---------…
	NP_002454.1	------------LALPA--------IAVI--------------------------------------------GD----Q----------------SSGKSSVLE-----A--LS-G-V-AL-PRG--------------SG-IVTRCPL---------------VLK--------------L---KKQ------------------------------PC----------------------------------------------------------------------------------------------EA--------------WA--------------------------GRI----------S---------------YR---------…
	XP_008569440.1	------------LALPA--------IAVI--------------------------------------------GD----Q----------------SSGKSSVLE-----A--LS-G-V-AL-PRG--------------SG-IVTRCPL---------------VLK--------------L---KKH------------------------------LQ---------------------------------------------------------------------------------------------EDG--------------WK--------------------------GKI----------S---------------YR---------…
	XP_017508123.1	------------LALPA--------IAVI--------------------------------------------GD----Q----------------SSGKSSVLE-----A--LS-G-V-AL-PRG--------------SG-IVTRCPL---------------VLK--------------L---KKQ------------------------------LH---------------------------------------------------------------------------------------------EPA--------------WT--------------------------GRL----------S---------------YQ---------…
	XP_005885748.1	------------LALPA--------IAVI--------------------------------------------GD----Q----------------SSGKSSVLE-----A--LS-G-V-AL-PRG--------------SG-IVTRCPL---------------VLK--------------L---KKQ------------------------------LAG--------------------------------------------------------------------------------------------ESL--------------WT--------------------------GKI----------S---------------YR---------…
	NP_776366.1	------------LALPA--------IAVI--------------------------------------------GD----Q----------------SSGKSSVLE-----A--LS-G-V-AL-PRG--------------SG-IITRCPL---------------VLK--------------L---TKR-----------------------------------------------------------------------------------------------------------------------------ECE--------------WT--------------------------GKI----------T---------------YR---------…
	XP_032211320.1	------------LALPA--------IAVI--------------------------------------------GD----Q----------------SSGKSSVLE-----A--LS-G-V-AL-PRG--------------SG-IVTRCPL---------------VLK--------------L---KRQ------------------------------PQ---------------------------------------------------------------------------------------------ESA--------------WK--------------------------GRV----------I---------------YG---------…
	XP_004675614.2.2	------------LALPA--------IAVI--------------------------------------------GD----Q----------------SSGKSSVLE-----A--LS-G-V-AL-PRG--------------SG-IVTRCPL---------------VLK--------------L---KKL------------------------------MN---------------------------------------------------------------------------------------------EDS--------------WK--------------------------GKI----------N---------------YQ---------…
	XP_004466363.1	------------LSLPA--------IAVI--------------------------------------------GD----Q----------------SSGKSSVLE-----A--LS-G-V-AL-PRG--------------SG-IVTRCPL---------------VLK--------------L---KKL------------------------------TN---------------------------------------------------------------------------------------------EEK--------------WR--------------------------GKV----------T---------------YE---------…
	NP_002453.2.2	------------LALPA--------IAVI--------------------------------------------GD----Q----------------SSGKSSVLE-----A--LS-G-V-AL-PRG--------------SG-IVTRCPL---------------VLK--------------L---KKL------------------------------VN---------------------------------------------------------------------------------------------EDK--------------WR--------------------------GKV----------S---------------YQ---------…
	NP_001127618.1	------------LALPA--------IAVI--------------------------------------------GD----Q----------------SSGKSSVLE-----A--LS-G-V-AL-PRG--------------SG-IVTRCPL---------------VLK--------------L---KKL------------------------------VN---------------------------------------------------------------------------------------------EDK--------------WR--------------------------GKV----------S---------------YQ---------…
	XP_006156437.1	------------LALPA--------IAVI--------------------------------------------GD----Q----------------SSGKSSVLE-----A--LS-G-V-AL-PRG--------------SG-IVTRCPL---------------VLK--------------L---KKL------------------------------IN---------------------------------------------------------------------------------------------EDK--------------WR--------------------------GKV----------S---------------YQ---------…
	XP_017508130.1	------------LALPA--------IAVI--------------------------------------------GD----Q----------------SSGKSSVLE-----A--LS-G-V-AL-PRG--------------SG-IVTRCPL---------------VLK--------------L---KKL------------------------------TN---------------------------------------------------------------------------------------------EET--------------WR--------------------------GKV----------S---------------YQ---------…
	XP_032211398.1	------------LALPA--------IAVI--------------------------------------------GD----Q----------------SSGKSSVLE-----A--LS-G-V-AL-PRG--------------SG-IVTRCPL---------------VLK--------------L---KKV------------------------------TN---------------------------------------------------------------------------------------------QDE--------------WR--------------------------GKV----------S---------------YQ---------…
	NP_001003134.1	------------LALPA--------IAVI--------------------------------------------GD----Q----------------SSGKSSVLE-----A--LS-G-V-AL-PRG--------------SG-IVTRCPL---------------VLK--------------L---KKL------------------------------IN---------------------------------------------------------------------------------------------EDE--------------WR--------------------------GKV----------S---------------YQ---------…
	XP_008569442.1	------------LALPA--------IAVI--------------------------------------------GD----Q----------------SSGKSSVLE-----A--LS-G-V-AL-PRG--------------SG-IVTRCPL---------------VLK--------------L---KKL------------------------------VH---------------------------------------------------------------------------------------------GEE--------------WK--------------------------GKV----------S---------------YR---------…
	XP_014388412.1	------------LALPA--------IAVI--------------------------------------------GD----Q----------------SSGKSSVLE-----A--LS-G-V-SL-PRG--------------SG-IVTRCPL---------------VLK--------------L---RKL------------------------------RH---------------------------------------------------------------------------------------------DDE--------------WK--------------------------GKV----------T---------------YR---------…
	XP_005202045.1	------------LALPA--------IAVI--------------------------------------------GD----Q----------------SSGKSSVLE-----A--LS-G-V-AL-PRG--------------SG-IVTRCPL---------------VLR--------------L---KKL------------------------------GN---------------------------------------------------------------------------------------------EDE--------------WK--------------------------GKV----------S---------------FL---------…
	NP_034976.1	------------LALPA--------IAVI--------------------------------------------GD----Q----------------SSGKSSVLE-----A--LS-G-V-AL-PRG--------------SG-IVTRCPL---------------VLK--------------L---RKL------------------------------KE---------------------------------------------------------------------------------------------GEE--------------WR--------------------------GKV----------S---------------YD---------…
	NP_038634.1	------------LALPA--------IAVI--------------------------------------------GD----Q----------------SSGKSSVLE-----A--LS-G-V-AL-PRG--------------SG-IVTRCPL---------------VLK--------------L---RKL------------------------------NE---------------------------------------------------------------------------------------------GEE--------------WR--------------------------GKV----------S---------------YD---------…
	XP_028583072.1	------------LALPA--------IAVI--------------------------------------------GD----Q----------------SSGKSSVLE-----A--LS-G-V-AL-PRG--------------SG-IVTRCPL---------------ELR--------------L---KKL------------------------------LP---------------------------------------------------------------------------------------------GEK--------------WN--------------------------GKI----------S---------------YL---------…
	XP_028583068.1	------------LALPA--------IAVI--------------------------------------------GD----Q----------------SSGKSSVLE-----A--LS-G-V-AL-PRG--------------SG-IVTRCPL---------------ELK--------------L---KKT------------------------------HN---------------------------------------------------------------------------------------------TKE--------------WK--------------------------GKI----------S---------------YL---------…
	XP_031752404.1	------------LALPA--------IAVI--------------------------------------------GD----Q----------------SSGKSSVLE-----A--LS-G-V-TL-PRG--------------SG-IVTRCPL---------------ELK--------------L---KKA------------------------------MK---------------------------------------------------------------------------------------------KTT--------------WS--------------------------GKI----------S---------------YR---------…
	XP_005167721.2.2	------------LNLPA--------IAVI--------------------------------------------GD----Q----------------SSGKSSVLE-----A--LS-G-V-AL-PRG--------------TG-IVTRCPL---------------VLK--------------L---KKI------------------------------TK---------------------------------------------------------------------------------------------DKS--------------WH--------------------------GLL----------T---------------YN---------…
	NP_001007285.1	------------LNLPA--------IAVI--------------------------------------------GD----Q----------------SSGKSSVLE-----A--LS-G-V-AL-PRG--------------IG-IVTRCPL---------------ILK--------------L---KKI------------------------------TR---------------------------------------------------------------------------------------------DKN--------------WS--------------------------GLL----------T---------------YK---------…
	XP_012586448.1	------------LALPA--------IAVI--------------------------------------------GD----Q----------------SSGKSSVLE-----A--LS-G-V-AL-PRG--------------SG-IVTRCPL---------------VLK--------------L---KKQ------------------------------LQ---------------------------------------------------------------------------------------------GAP--------------WT--------------------------GTI----------S---------------YR---------…
	KAI0213370.1	------------ISLPE--------VAVI--------------------------------------------GD----Q----------------SAGKSSVLE-----A--IS-G-V-QL-PRG--------------SG-IVTRCPL---------------ALQ--------------L---KSH------------------------------DT---------------------------------------------------------------------------------------------PGY--------------WN--------------------------GVI----------K---------------YE--T-Y----…
	KAI0208044.1	------------ISLPE--------VAVI--------------------------------------------GD----Q----------------SAGKSSVLE-----A--IS-G-V-QL-PRG--------------SG-IVTRCPL---------------ALQ--------------L---KSH------------------------------DT---------------------------------------------------------------------------------------------PGY--------------WN--------------------------SVI----------K---------------YK--Y-G----…
	KAI0218869.1	------------IALPE--------VAVI--------------------------------------------GD----Q----------------SAGKSSVLE-----A--IS-G-V-QL-PRG--------------SG-IVTRCPL---------------ALQ--------------L---KSD------------------------------KT---------------------------------------------------------------------------------------------PGY--------------WN--------------------------GVI----------K---------------YE--I-N----…
	XP_032804093.1	------------VGLPA--------VAVI--------------------------------------------GD----Q----------------SSGKSSVLE-----A--LS-G-V-QL-PRG--------------SG-IVTRCPL---------------ALK--------------L---KRA-----------------------------------------------------------------------------------------------------------------------------PGP--------------WH--------------------------GRI----------K---------------YR--V-Q----…
	XP_046565196.1	------------INLPA--------VAVI--------------------------------------------GD----Q----------------SAGKSSVLE-----A--IS-G-V-QL-PRG--------------TG-IVTRCPL---------------EMR--------------M---KHS------------------------------ED---------------------------------------------------------------------------------------------EDK--------------WE--------------------------GKI----------M---------------YKD-K-H----…
	XP_046563124.1	------------INLPA--------VAVI--------------------------------------------GD----Q----------------SAGKSSVLE-----A--IS-G-V-QL-PRG--------------TG-IVTRCPL---------------EMR--------------L---KHS------------------------------ED---------------------------------------------------------------------------------------------EDK--------------WE--------------------------GKI----------L---------------YKD-K-H----…
	XP_046562919.1	------------INLPA--------VAVI--------------------------------------------GD----Q----------------SAGKSSVLE-----A--IS-G-V-QL-PRG--------------TG-IVTRCPL---------------EMR--------------M---KHS------------------------------ED---------------------------------------------------------------------------------------------EDK--------------WE--------------------------GKI----------M---------------YKD-K-H----…
	XP_046563126.1	------------INLPA--------VAVI--------------------------------------------GD----Q----------------SAGKSSVLE-----A--IS-G-V-QL-PRG--------------TG-IVTRCPL---------------EMR--------------M---KHS------------------------------ED---------------------------------------------------------------------------------------------EDK--------------WE--------------------------GKI----------M---------------YKD-K-H----…
	XP_046565195.1	------------INLPA--------VAVI--------------------------------------------GD----Q----------------SAGKSSVLE-----A--IS-G-V-QL-PRG--------------TG-IVTRCPL---------------EMR--------------M---KHS------------------------------ED---------------------------------------------------------------------------------------------EDK--------------WE--------------------------GKI----------M---------------YKD-K-H----…
	XP_046563125.1	------------INLPA--------VAVI--------------------------------------------GD----Q----------------SAGKSSVLE-----A--IS-G-V-QL-PRG--------------TG-IVTRCPL---------------EMR--------------M---KHS------------------------------ED---------------------------------------------------------------------------------------------EDK--------------WE--------------------------GKI----------M---------------YTD-K-H----…
	XP_046352527.2	------------INLPA--------VAVI--------------------------------------------GD----Q----------------SAGKSSVLE-----A--IS-G-V-QL-PRG--------------TG-IVTRCPL---------------EMR--------------M---KHS------------------------------ED---------------------------------------------------------------------------------------------EDM--------------WE--------------------------GKI----------M---------------YKD-M-H----…
	XP_048248476.1	------------INLPA--------VAVI--------------------------------------------GD----Q----------------SAGKSSVLE-----A--IS-G-V-QL-PRG--------------TG-IVTRCPL---------------EMR--------------M---KHS------------------------------ED---------------------------------------------------------------------------------------------GDM--------------WE--------------------------GKI----------M---------------YKD-M-H----…
	XP_048258111.1	------------INLPA--------VAVI--------------------------------------------GD----Q----------------SAGKSSVLE-----A--IS-G-V-QL-PRG--------------TG-IVTRCPL---------------EMR--------------M---KHS------------------------------ED---------------------------------------------------------------------------------------------EDM--------------WE--------------------------GKI----------M---------------YKD-M-H----…
	XP_046352531.2	------------INLPS--------VAVI--------------------------------------------GD----Q----------------SAGKSSVLE-----A--IS-G-V-QL-PRG--------------TG-IVTRCPL---------------EMR--------------M---KHS------------------------------ED---------------------------------------------------------------------------------------------EDM--------------WE--------------------------GKI----------M---------------YKD-M-Y----…
	XP_048248472.1	------------INLPS--------VAVI--------------------------------------------GD----Q----------------SAGKSSVLE-----A--IS-G-V-QL-PRG--------------TG-IVTRCPL---------------EMR--------------M---KHS------------------------------ED---------------------------------------------------------------------------------------------EDM--------------WA--------------------------GKI----------M---------------YKD-M-Y----…
	XP_048248474.1	------------INLPS--------VAVI--------------------------------------------GD----Q----------------SAGKSSVLE-----A--IS-G-V-QL-PRG--------------TG-IVTRCPL---------------EMR--------------M---KHS------------------------------ED---------------------------------------------------------------------------------------------EDM--------------WA--------------------------GKI----------M---------------YKD-M-Y----…
	XP_048248473.1	------------INLPS--------VAVI--------------------------------------------GD----Q----------------SAGKSSVLE-----A--IS-G-V-QL-PRG--------------TG-IVTRCPL---------------EMR--------------M---KHS------------------------------ED---------------------------------------------------------------------------------------------EDM--------------WA--------------------------GKI----------M---------------YKD-M-Y----…
	ABI53802.1	------------INLPA--------VAVI--------------------------------------------GD----Q----------------SAGKSSVLE-----A--IS-G-V-QL-PRG--------------TG-IVTRCPL---------------EMR--------------M---KHS------------------------------EA---------------------------------------------------------------------------------------------EDM--------------WE--------------------------GKI----------M---------------YKD-M-Y----…
	CAH1802128.1	------------VALPA--------VVVI--------------------------------------------GD----Q----------------SVGKSSVLE-----A--MS-G-V-QL-PRG--------------TG-IVTRCPL---------------ELR--------------M---KQC------------------------------D----------------------------------------------------------------------------------------------PGN--------------FH--------------------------AKI----------S---------------YDI-Q-G----…
	PAA74204.1	------------VRLPA--------IAVV--------------------------------------------GD----Q----------------SVGKSSVLE-----S--IS-G-I-DL-PRG--------------LG-IVTRCPL---------------MLS--------------M---R--------------------------------NRE--------------------------------------------------------------------------------------------EAG--------------WS--------------------------ARI----------K---------------YKT-K-T----…
	PAA76532.1	------------ISLPA--------IAVV--------------------------------------------GD----Q----------------SVGKSSVLE-----A--IS-G-V-EF-PRG--------------LG-IVTRCPL---------------MLS--------------M---R--------------------------------GRE--------------------------------------------------------------------------------------------DSG--------------WT--------------------------ARI----------R---------------YET-K-S----…
	PAA92268.1	------------LKLPM--------VAVV--------------------------------------------GD----Q----------------SVGKSSVLE-----A--IS-G-V-EF-PRG--------------TG-MVTRCAL---------------QLS--------------M---QWN------------------------------ADP--------------------------------------------------------------------------------------------EAP--------------WH--------------------------GRI----------S---------------YKD-V-N----…
	PAA69582.1	------------LRLPT--------VAVV--------------------------------------------GD----Q----------------SVGKSSVLE-----A--IS-G-V-DL-PRG--------------TG-IVTRCPL---------------QLS--------------M---R--------------------------------SKP--------------------------------------------------------------------------------------------TGD--------------WT--------------------------GRI----------S---------------YQN-R-K----…
	PAA83069.1	------------LKLPS--------IVVI--------------------------------------------GD----Q----------------SSGKSSVLE-----T--IS-G-V-SF-PRG--------------NG-VVTLCPL---------------QLS--------------M---RSS------------------------------DK-----------------------------------------------------------------------------------------------K--------------WR--------------------------GTV----------R---------------YFD-A-Q----…
	PAA94353.1	------------LRLPS--------IVVI--------------------------------------------GD----Q----------------STGKSSVLE-----S--IS-G-V-RF-PRG--------------NG-VVTLCPL---------------QLS--------------M---RTS------------------------------DD----------------------------------------------------------------------------------------------GK--------------WR--------------------------GNI----------R---------------YYD-T-Y----…
	KAI9324922.1	---------DRYVELPQ--------IATM--------------------------------------------GD----T----------------SSGKSSVLS-----A--IS-G-I-TF-PSS--------------SE-LTTRCPT---------------QLI--------------L---SQS------------------------------ET--------------------------------------------------------------------------------------------------------------FS--------------------------GSV----------R---------------LQR-F-KP---…
	'KAJ3066410.1'	---------DKYVELPQ--------IAVM--------------------------------------------GD----T----------------SSGKSSVLS-----A--IS-G-I-TF-PSS--------------SE-LTTRCPT---------------QLI--------------L---SEA------------------------------EE--------------------------------------------------------------------------------------------------------------FS--------------------------GTV----------R---------------LMR-F-KP---…
	KAI8836453.1	---------DKYIELPQ--------IAVM--------------------------------------------GD----T----------------SSGKSSVLS-----A--IS-G-I-EF-PSS--------------DT-LTTRCPT---------------QIV--------------L---SEA------------------------------DK--------------------------------------------------------------------------------------------------------------FS--------------------------GTV----------C---------------LVR-F-GS---…
	KAJ3350919.1	---------DQYVELPQ--------IAVM--------------------------------------------GD----T----------------SSGKSSVLS-----A--IS-G-I-EF-PSH--------------AE-LTTRCPT---------------QLV--------------L---STA------------------------------EA--------------------------------------------------------------------------------------------------------------FT--------------------------CTV----------C---------------IIR-V-KN---…
	TDH66190.1	------------IELPT--------IAVM--------------------------------------------GD----R----------------SSGKSSLLS-----A--LS-G-I-SF-PSN--------------DQ-LTTRCPT---------------QLI--------------L---TRG------------------------------DV--------------------------------------------------------------------------------------------------------------FH--------------------------GTV----------R---------------LVR-F-QT---…
	XP_024574100.1	------------IELPQ--------IAVM--------------------------------------------GD----T----------------SSGKSSLLS-----A--LS-G-V-AF-PSN--------------NQ-LTTRCPT---------------QLV--------------L---TRA------------------------------DT--------------------------------------------------------------------------------------------------------------FQ--------------------------GTV----------K---------------LVR-F-ES---…
	KAG1692046.1	------------IELPQ--------IAVM--------------------------------------------GD----T----------------SSGKSSLLS-----A--LS-G-V-SF-PSN--------------DQ-LTTRCPT---------------QLV--------------L---TRA------------------------------DT--------------------------------------------------------------------------------------------------------------FR--------------------------GTV----------R---------------LVR-F-QS---…
	KAG3062152.1	------------IELPQ--------IAVM--------------------------------------------GD----T----------------SSGKSSLLS-----A--LS-G-V-SF-PSN--------------DQ-LTTRCPT---------------QLI--------------L---TRA------------------------------DT--------------------------------------------------------------------------------------------------------------FR--------------------------GTV----------R---------------LVR-F-QS---…
	XP_009533587.1	------------VELPQ--------IAVM--------------------------------------------GD----T----------------SSGKSSLLS-----A--LS-G-V-SF-PSS--------------DQ-LTTRCPT---------------QLV--------------L---TRA------------------------------DA--------------------------------------------------------------------------------------------------------------FR--------------------------GTV----------R---------------LVR-F-QS---…
	KAI9918701.1	------------IELPQ--------IAVM--------------------------------------------GD----T----------------SSGKSSLLS-----A--LS-G-V-SF-PSS--------------DQ-LTTRCPT---------------QLI--------------L---SRS------------------------------DS--------------------------------------------------------------------------------------------------------------YH--------------------------AHV----------R---------------LVR-F-QS---…
	RMX63821.1	------------IELPQ--------IAVM--------------------------------------------GD----T----------------SSGKSSLLS-----A--LS-G-I-SF-PSS--------------DQ-LTTRCPT---------------RVL--------------L---TRA------------------------------DT--------------------------------------------------------------------------------------------------------------FR--------------------------GSV----------R---------------LIR-F-QT---…
	GMH36208.1	-------------MLPA--------IVVV--------------------------------------------GD----Q----------------SSGKSSLLE-----I--LS-G-V-TL-PRG--------------EG-ICTRVPL---------------ELQ--------------L---RNG------------------------------TEV--------------------------------------------------------------------------------------------------------------S--------------------------AQI----------E---------------YQT-D-L----…
	GMH43921.1	-----------SQMLTA--------IVVV--------------------------------------------GD----Q----------------SSGKSSTLE-----R--IA-G-I-DL-PRG--------------QG-ICTRVPL---------------EMQ--------------M---RKG------------------------------SKF--------------------------------------------------------------------------------------------------------------S--------------------------ATL----------E---------------YQQ-E-K----…
	CAG9460856.1	------------DKLPT--------IVVT--------------------------------------------GD----Q----------------SAGKSSVLE-----S--LS-G-I-AF-PVG--------------DG-IVTRLPC---------------QVA--------------L---REG------------------------------PAF---------------------------------------------------------------------------------------------RA--------------VC--------------------------TPP----------E---------------G----------…
	GJP35534.1	----------EGIELPT--------IVVV--------------------------------------------GD----Q----------------SSGKSSVLE-----N--LS-G-I-SL-PRG--------------KG-IVTRVPL---------------ILR--------------L---QSC------------------------------VK----------------------------------------------------------------------------------------------GK--------------DM--------------------------ITI----------E---------------Y---T-P----…
	CAI5480041.1	----------EGIELPT--------IVVV--------------------------------------------GD----Q----------------SSGKSSVLE-----N--LS-G-I-SL-PRG--------------NG-IVTRVPL---------------ILR--------------L---QSC------------------------------TS----------------------------------------------------------------------------------------------KD--------------GE--------------------------ITI----------E---------------YN--N-P----…
	KAJ7294545.1	-----------GIQLPT--------IVVV--------------------------------------------GD----Q----------------SHGKSSVLE-----S--LA-E-I-TL-PRR--------------QG-IATRVPL---------------ILR--------------L---QSC------------------------------KVA---------------------------------------------------------------------------------------------SE--------------QS--------------------------ITI----------E---------------Y----------…
	XP_024380180.1	----------ENVNIPT--------IVVV--------------------------------------------GD----Q----------------SSGKSSVLE-----S--LA-G-I-TL-PRG--------------QG-IATRVPL---------------ILR--------------L---QSC------------------------------LSE---------------------------------------------------------------------------------------------QD--------------SK--------------------------ILM----------E---------------Y----------…
	XP_024367947.1	----------ENVNIPT--------IVVV--------------------------------------------GD----Q----------------SSGKSSVLE-----S--LA-G-I-TL-PRG--------------QG-IATRVPL---------------ILR--------------L---QSC------------------------------LSE---------------------------------------------------------------------------------------------QD--------------SK--------------------------ILM----------E---------------Y----------…
	KAG0619429.1	-----------NVQLPT--------IVVV--------------------------------------------GD----Q----------------SSGKSSVLE-----S--LA-G-I-TL-PRG--------------QG-IATRVPL---------------ILR--------------L---QSC------------------------------DST---------------------------------------------------------------------------------------------EE--------------SL--------------------------IRM----------D---------------Y----------…
	KAG0561847.1	-----------NIQLPT--------IVVV--------------------------------------------GD----Q----------------SSGKSSVLE-----S--LA-G-I-TL-PRG--------------QG-IATRVPL---------------VLR--------------L---QSC-------------------------------QL---------------------------------------------------------------------------------------------EE--------------SI--------------------------IKM----------D---------------Y----------…
	KAH9290598.1	-----------GIHLPT--------IVVV--------------------------------------------GD----Q----------------SSGKSSVLE-----S--LS-G-I-DL-PRG--------------QG-ICTRVPL---------------IMR--------------L---QNS------------------------------TE----------------------------------------------------------------------------------------------EY--------------SV--------------------------ISV----------E---------------Y----------…
	KAH9320939.1	-----------GIQLPS--------IVVV--------------------------------------------GD----Q----------------SSGKSSVLE-----S--LA-G-I-KL-PRG--------------QG-ICTRVPL---------------VMR--------------L---QSC------------------------------AEE---------------------------------------------------------------------------------------------SE--------------EE--------------------------ISI----------E---------------F----------…
	KAF8079489.1	----------EGIQLPT--------IVVV--------------------------------------------GD----Q----------------SSGKSSVLE-----S--LA-G-I-SL-PRG--------------QG-ICTRVPL---------------VMR--------------L---QGS------------------------------AS----------------------------------------------------------------------------------------------SE--------------PE--------------------------IWL----------E---------------Y----------…
	OAP19580.1	------------IQLPT--------IVVV--------------------------------------------GD----Q----------------SSGKSSVLE-----S--LA-G-I-NL-PRG--------------QG-ICTRVPL---------------VMR--------------L---QRS------------------------------SS----------------------------------------------------------------------------------------------PE--------------PE--------------------------IWL----------E---------------Y----------…
	OAP13353.1	------------IQLPT--------IVVV--------------------------------------------GD----Q----------------SSGKSSVLE-----S--LA-G-I-SL-PRG--------------QG-ICTRVPL---------------VMR--------------L---QRR------------------------------RS----------------------------------------------------------------------------------------------PE--------------PE--------------------------IWL----------E---------------Y----------…
	OAP13972.1	------------IQLPT--------IVVV--------------------------------------------GD----Q----------------SSGKSSVLD-----S--LA-G-I-SL-PRG--------------QG-ICTRVPL---------------VMR--------------L---QRS------------------------------SS----------------------------------------------------------------------------------------------PV--------------PE--------------------------IWL----------E---------------Y----------…
	KAF5727250.1	----------EGIQLPT--------IVVV--------------------------------------------GD----Q----------------SSGKSSVLE-----S--LA-G-I-SL-PRG--------------QG-ICTRVPL---------------VMR--------------L---QHH------------------------------HI----------------------------------------------------------------------------------------------PE--------------PE--------------------------LYL----------E---------------F----------…
	XP_002303204.3	-----------GIQLPT--------IVVV--------------------------------------------GD----Q----------------SSGKSSVLE-----S--LA-G-I-SL-PRG--------------QG-ICTRVPL---------------IMR--------------L---QHH------------------------------TA----------------------------------------------------------------------------------------------PE--------------PE--------------------------LSL----------E---------------F----------…
	KAF8391993.1	----------EGIELPT--------IVVV--------------------------------------------GD----Q----------------SSGKSSVLE-----S--LA-G-I-SL-PRG--------------QG-ICTRVPL---------------IMR--------------L---QHH------------------------------ST----------------------------------------------------------------------------------------------PS--------------PE--------------------------LHL----------E---------------Y----------…
	XP_058079501.1	----------EGIELPT--------IVVV--------------------------------------------GD----Q----------------SSGKSSVIE-----S--LA-G-I-SL-PRG--------------QG-ICTRVPL---------------IMC--------------L---QNV------------------------------PT----------------------------------------------------------------------------------------------DK--------------PQ--------------------------MHL----------E---------------Y----------…
	KAK1401877.1	----------EGIQLPT--------IVVV--------------------------------------------GD----Q----------------SSGKSSVLE-----S--LA-G-I-SL-PRG--------------QG-ICTRVPL---------------IMR--------------L---HHH------------------------------SK----------------------------------------------------------------------------------------------PE--------------SE--------------------------LHL----------E---------------Y----------…
	XP_038984915.1	----------EGIELPT--------IVVV--------------------------------------------GD----Q----------------SSGKSSVLE-----S--LA-G-I-SL-PRG--------------QG-ICTRVPL---------------IMR--------------L---QDD------------------------------PSL---------------------------------------------------------------------------------------------SQ--------------PQ--------------------------LQL----------E---------------Y----------…
	XP_002297993.1	------------IQLPT--------IVVV--------------------------------------------GD----Q----------------SSGKSSVLE-----S--LA-G-I-SL-PRG--------------QG-ICTRVPL---------------IMR--------------L---QHH------------------------------TS----------------------------------------------------------------------------------------------LI--------------PE--------------------------MFL----------E---------------F----------…
	XP_024439231.1	------------IQLPT--------IVVV--------------------------------------------GD----Q----------------SSGKSSVLE-----S--LA-C-I-NL-PRG--------------DG-ICTRVPL---------------IVR--------------L---KHH------------------------------PS----------------------------------------------------------------------------------------------LV--------------PE--------------------------IFL----------Q---------------F----------…
	KAH0683503.1	----------EGIQLPT--------IVVV--------------------------------------------GD----Q----------------SSGKSSVLE-----S--LA-G-I-SL-PRG--------------QG-ICTRVPL---------------VMR--------------L---KND------------------------------PNI---------------------------------------------------------------------------------------------TA--------------PN--------------------------LQL----------E---------------Y----------…
	PWZ56863.1	-----------GIQLPT--------IVVV--------------------------------------------GD----Q----------------SSGKSSVLE-----S--LA-G-I-SL-PRG--------------QG-ICTRVPL---------------VMR--------------L---QDD------------------------------PSA---------------------------------------------------------------------------------------------DS--------------PK--------------------------LQL----------E---------------Y----------…
	PWZ56864.1	-----------GIQLPT--------IVVV--------------------------------------------GD----Q----------------SSGKSSVLE-----S--LA-G-I-SL-PRG--------------QG-ICTRVPL---------------VMR--------------L---QGD------------------------------PST---------------------------------------------------------------------------------------------DS--------------PK--------------------------LQL----------E---------------Y----------…
	KAH9291961.1	-----------GIQLPY--------IVVV--------------------------------------------GD----Q----------------SSGKSSVLE-----C--LT-G-I-SL-PRG--------------VG-ICTRVPL---------------IMR--------------L---QNS------------------------------SE----------------------------------------------------------------------------------------------QD--------------SE--------------------------IVV----------E---------------Y----------…
	KAH9325151.1	------------IQLLS--------IVVV--------------------------------------------GD----Q----------------SSGKSSMLR-----S--LA-G-I-NL-PKG--------------QW-ICTRVPL---------------IMR--------------L---QIS------------------------------KS----------------------------------------------------------------------------------------------QE--------------TE--------------------------ITI----------E---------------Y----------…
	KAH9300179.1	-------------NCLV--------LLL-----------------------------------------------------------------------------------------------------------------W-ETSRLE----------------------------------------------------------------------------------------------------------------------------------------------------------------------------------------------------------------------------------------------------------…
	KAH9314974.1	---------------------------------------------------------------------------------------------------------------------------------------------------------------------------------------------------------------------------------------------------------------------------------------------------------------------------------------------------------------------------------------------------------------…
	EFJ22917.1	------------IKLPT--------IVVV--------------------------------------------GD----Q----------------SSGKSSVLE-----S--LA-Q-V-DL-PRG--------------QG-VVTRVPL---------------VLR--------------L---QNT------------------------------SVT--------------------------------------------------------------------------------------------DQS--------------HQ--------------------------VVI----------Q---------------Y----------…
	XP_005823288.1	------------LDLPQ--------IAAL--------------------------------------------GD----T----------------SSGKSSVLS-----A--MS-S-V-VF-PSR--------------SD-ITTRCPT---------------RLC--------------M---DTG------------------------------EQF--------------------------------------------------------------------------------------------QCK----------MQVLWH--------------------------SKP----------A---------------SGS-N------…
	KAJ1441760.1	----------------------------M--------------------------------------------GD----T----------------SSGKSSLLS-----A--LS-G-I-LL-PAN--------------DQ-ITTRCPT---------------RLR--------------M---ENA------------------------------EQR--------------------------------------------------------------------------------------------RAS----------ISVRWQ--------------------------FTS----------G---------------YKS-E-AAYK-…
	KAG8471152.1	--------DFRMPELPQ--------MVVV--------------------------------------------GT----Q----------------SSGKSSLLN-----A--IM-A-C-DILPLG--------------ES-MVTRCPL---------------HLQ--------------L-V-HAP------------------------------SE-SAG---------------------------------------------------------------------------------------VMRAE--------------F---------------------------GTY----------A---------------GGS--------…
	KOO34643.1	--------RLKQPEVPR--------LVVV--------------------------------------------GT----Q----------------SSGKSSLLN-----G--IM-G-A-DILPLG--------------EE-MVTRAPL---------------ALQ--------------L-V-HHA------------------------------EP-SE-----------------------------------------------------------------------------------------MRAE--------------F---------------------------GTF----------V---------------NGG--------…
	XP_005775544.1	--------RLREPELPR--------LVVVGARRSRSGIRSKNSRSPHRRAPSQPFREKKQRSRSSTVVHLPSSGT----Q----------------SSGKSSLLN-----G--FL-A-A-DILPLG--------------EQ-MVTRAPL---------------NLQ--------------L-V-HSP------------------------------DP-AE-----------------------------------------------------------------------------------------MRAE--------------F---------------------------GDY----------S---------------CGA--------…
	ATZ81043.1	------------LKFPK--------IVVV--------------------------------------------GG----Q----------------SSGKSTVLN-----N--LI-T-M-NILPTG--------------SE-MVTRTPL---------------CME--------------M-N-NSD------------------------------IP---------------------------------------------------------------------------------------------HIE--------------F---------------------------GQY----------N---------------IAN-E-SDGN-…
	ARF10282.1	------------LSLPR--------LVVV--------------------------------------------GT----Q----------------SSGKSSVLN-----S--II-T-M-DILPTG--------------KL-MTTRTPL---------------ELN--------------L-I-KIP------------------------------KN-NA-----------------------------------------------------------------------------------------SYVE--------------F---------------------------GNY----------D---------------NEK--------…
	QKF94243.1	------------LALPR--------LCVV--------------------------------------------GT----Q----------------SSGKSSVLN-----A--IM-S-M-DLLPTG--------------KN-MVTRTPI---------------DLR--------------L-H-QLK------------------------------GS-TD-----------------------------------------------------------------------------------------GWVE--------------F---------------------------GDY----------T---------------GEG--------…
	ARF11508.1	------------LTLPR--------IAVV--------------------------------------------GT----Q----------------SAGKSSVLN-----G--IM-G-L-DLLPAG--------------RY-MTTRTPL---------------DIR--------------L-H-QLK------------------------------GDYKE-----------------------------------------------------------------------------------------GYVE--------------F---------------------------GNY----------T---------------EEG--------…
	ARF09562.1	------------LSLPK--------LVVI--------------------------------------------GC----Q----------------SAGKSSVLN-----S--II-S-M-DILPTG--------------KN-MVTRTPL---------------ELQ--------------L-H-QLT------------------------------QDSKD-----------------------------------------------------------------------------------------GWVE--------------F---------------------------GQY----------N---------------QNG--------…
	AYV76902.1	------------LTLPQ--------IVVC--------------------------------------------GT----Q----------------SSGKSSVLN-----S--II-S-M-DILPTG--------------KT-MVTRTPL---------------SLR--------------L-H-QLS------------------------------PDTKE-----------------------------------------------------------------------------------------GLVE--------------F---------------------------GNY----------E---------------TGT--------…
	ARF08414.1	------------ITLPK--------IVVV--------------------------------------------GT----Q----------------SSGKSTVLN-----A--IM-A-L-DILPTG--------------KN-MVTRTPL---------------DIR--------------L-H-KNK------------------------------IN--E-----------------------------------------------------------------------------------------ARIE--------------L---------------------------GFY----------G---------------DSG--------…
	AYV78912.1	------------IMMPQ--------LAVV--------------------------------------------GS----Q----------------SSGKSSLLN-----N--IM-A-MPDLLPTG--------------RD-MVTRSPI---------------RLC--------------L-H-KTK------------------------------TT--D-----------------------------------------------------------------------------------------GYIE--------------F---------------------------GTY----------N---------------DAG--------…
	VBB18790.1	-----------FLDPPT--------LCVV--------------------------------------------GS----Q----------------SSGKSITLN-----G--LT-G-I-DILPNG--------------KS-IVTRTPI---------------HLR--------------L-I-HVK------------------------------ES-KN-----------------------------------------------------------------------------------------IVVE--------------F---------------------------FDK----------D---------------DSQ------K-…
	ABI33144.1	-----------GIALPQ--------IAVV--------------------------------------------GD----Q----------------SSGKSSVLE-----N--IT-G-I-PF-PKG--------------TG-TVTKCAT---------------RIT--------------I---RRA-----------------------------LKR---------------------------------------------------------------------------------------------TTP--------------FS--------------------------ARV----------S---------------FVI-N-GK---…
	KAI8587516.1	---------GQDVSLPQ--------LVVA--------------------------------------------GD----Q----------------SSGKSSLLE-----S--LS-G-I-SF-PKA--------------AE-LCTTFPT---------------QIV--------------M---RTK------------------------------KTWE-ARV-----------------------------------------------------------Y-------------------------TVPE-------------------------------------------------------------------------------I---…
	OLL24579.1	---------NSVISLPQ--------IVVC--------------------------------------------GD----Q----------------SSGKSSVLE-----A--LT-Q-I-PF-PRS--------------DG-LCTKFAT---------------QVI--------------L---RRA------------------------------SKTS-VRV-----------------------------------------------------------Q-------------------------IIPDC------------------------------------------KRP----------E---------------AEQ-R-AL---…
	KAI9096888.1	---------SEYVSLPQ--------LVVC--------------------------------------------GD----Q----------------SAGKSSVLE-----A--IT-E-V-PF-PQN--------------QG-TCTRFAT---------------QIV--------------L---RRS------------------------------VVTE-AIV-----------------------------------------------------------T-------------------------IIPES------------------------------------------RRT----------D---------------NEV-A-KF---…
	RSH87279.1	---------DSVLSLPQ--------IVVC--------------------------------------------GD----Q----------------SSGKSSLLE-----A--LT-E-I-PF-PRN--------------DN-LCTRFAT---------------EIS--------------L---RRE------------------------------SESS-LTI-----------------------------------------------------------R-------------------------IIPAH------------------------------------------SRP----------Q---------------EEQ-K-RL---…
	XP_041144356.1	---------SHYISLPQ--------IIVC--------------------------------------------GD----Q----------------SSGKSSVLE-----A--IS-G-V-SF-PVK--------------SN-LCTRFPT---------------ELV--------------L---RKS------------------------------SHIG-VKV-----------------------------------------------------------S-------------------------IVPHR------------------------------------------SRS----------H---------------VEQ-D-AL---…
	KAJ5704467.1	---------SHYVSLPQ--------IIVC--------------------------------------------GD----Q----------------SSGKSSVLE-----A--IS-G-V-SF-PVK--------------SS-LCTRFPT---------------ELV--------------L---RKN------------------------------SQVG-VRV-----------------------------------------------------------S-------------------------IVPHQ------------------------------------------SRS----------D---------------AEQ-H-SL---…
	KAI9774215.1	---------SHYVSLPQ--------IIVC--------------------------------------------GD----Q----------------SSGKSSVLE-----A--IS-G-V-SF-PIK--------------SN-LCTRFPT---------------ELV--------------L---RKT------------------------------SQIG-VSV-----------------------------------------------------------S-------------------------IVPHQ------------------------------------------SRS----------E---------------SEQ-H-TL---…
	MCJ1392161.1	---------SHYVSLPQ--------IIVC--------------------------------------------GD----Q----------------SSGKSSVLE-----A--IS-G-V-SF-PVK--------------SN-LSTRFPT---------------ELV--------------L---RKT------------------------------SQIS-VSV-----------------------------------------------------------S-------------------------IVPHQ------------------------------------------ARS----------E---------------SER-L-IL---…
	XP_002543522.1	---------SHYISLPQ--------IIVC--------------------------------------------GD----Q----------------SSGKSSVLE-----A--IS-G-V-AF-PVK--------------SN-LCTRFPT---------------ELV--------------L---RKS------------------------------PEVH-VSV-----------------------------------------------------------S-------------------------IVPHR------------------------------------------SRS----------E---------------SEQ-H-SL---…
	XP_746402.1	------------ISLPQ--------IIVC--------------------------------------------GD----Q----------------SSGKSSVLE-----A--IS-G-V-SF-PIR--------------SS-LCTRFPT---------------ELV--------------L---RKS------------------------------SQVG-VCV-----------------------------------------------------------S-------------------------IVPHR------------------------------------------SRS----------E---------------SER-E-AL---…
	XP_751069.1	------------VELPQ--------LIVC--------------------------------------------GN----Q----------------SSGKSSVLE-----A--IS-R-V-RF-PAK--------------SN-VCTRFAT---------------EVI--------------L---RRN------------------------------AAFSKIKV-----------------------------------------------------------S-------------------------IEPGP------------------------------------------SRTD---------E---------------DER-R-RL---…
	XP_026607910.1	---------GEVVALPQ--------LAVC--------------------------------------------GD----Q----------------SAGKSSVLE-----A--IT-G-I-PF-PQQ--------------DG-LCTRFPT---------------EIT--------------L---RHS------------------------------EATQSITIF---------------------------------------------------------AS-------------------------IRPHS------------------------------------------VRS----------R---------------KEK-D-YL---…
	XP_748757.2	------------ISLPQ--------LVVS--------------------------------------------GD----Q----------------SSGKSSVLT-----A--VT-G-F-SF-PRR--------------EG-TCTRFAT---------------EII--------------L---RHS------------------------------KETETIIT----------------------------------------------------------AS-------------------------IIPSL------------------------------------------SRH----------D---------------GSE-E-AL---…
	XP_040633937.1	---------GDHVALPQ--------LVVC--------------------------------------------GD----Q----------------SAGKSSVLE-----G--IS-G-I-PF-PRQ--------------DG-LCTRFAT---------------EII--------------L---RH-------------------------------EPGEQRAT----------------------------------------------------------AM-------------------------IIPHV------------------------------------------SRT----------D---------------EEK-S-SL---…
	XP_754266.1	------------IALPQ--------LVVC--------------------------------------------GD----Q----------------SAGKSSVLE-----G--IT-G-I-PF-PRQ--------------DG-VCTRFAT---------------EII--------------L---RH-------------------------------EPNHRRNT----------------------------------------------------------AT-------------------------ILPHI------------------------------------------SRT----------E---------------EEK-A-KL---…
	XP_043140374.1	---------GDHIALPQ--------LVVC--------------------------------------------GD----Q----------------SAGKSSVLE-----G--IS-G-I-PF-PRQ--------------DG-VCTRFAT---------------EII--------------L---RH-------------------------------EPNDQRNT----------------------------------------------------------AT-------------------------IIPHM------------------------------------------SRA----------E---------------DEK-V-RL---…
	KXS17655.1	---------NHLISLPQ--------IAVV--------------------------------------------GD----Q----------------SAGKSSLLE-----A--IS-G-I-SF-PKD--------------KE-MCTTFAT---------------QIV--------------M---AKG------------------------------ASFA-AKV-----------------------------------------------------------T-------------------------IDPDP------------------------------------------SNI-------------------------------------…
	XP_021869222.1	---------GAEVELPQ--------LVVV--------------------------------------------GN----Q----------------SSGKSSVLE-----A--LT-G-I-PF-PRD--------------DG-LCTRFAT---------------RIT--------------F---RRA------------------------------LETR-YQA-----------------------------------------------------------K-------------------------IVPDK------------------------------------------LSS----------K---------------EHQ-D-KC---…
	TVY17522.1	---------GDYIDLPQ--------VVVV--------------------------------------------GD----Q----------------SSGKSSVLE-----G--LT-N-L-PF-PRD--------------SG-LCTKFVT---------------KIT--------------F---RRS------------------------------PMTR-IAI-----------------------------------------------------------T-------------------------IIPAK------------------------------------------NSS----------T---------------EHV-E-HV---…
	KAF9951223.1	---------NHVLSVPQ--------IAIV--------------------------------------------GD----Q----------------SSGKSSVLE-----A--FT-Q-L-SF-PRD--------------KG-MCTRFAT---------------QVN--------------L---CRD------------------------------LTLDKDTL-----------------------------------------------------------------------------------------S------------------------------------------ARI----------D---------------DED--------…
	XP_047808890.1	---------QDMVSLPQ--------IAVV--------------------------------------------GD----Q----------------SSGKSTLLE-----Y--IS-G-V-TF-PKD--------------AG-MCTCFAT---------------EVS--------------M---RPS------------------------------TQFS-ARVF---------------------------------------------------------IN-------------------------HQPD-------------------------------------------SRI-------------------------------------…
	CAD7955538.1	------------VEVPG--------VIVV--------------------------------------------GN----Q----------------SAGKSSVLE-----A--IS-G-I-NF-PRG--------------EN-TCTRCAS---------------IVR--------------L---ECH------------------------------PAEA-----------------------------------------------------------------------------------------QDDRP--------------Y---------------------------ALL----------S---------------CND-A-EQ---…
	CAD7971727.1	------------VEVPG--------VIVV--------------------------------------------GN----Q----------------SAGKSSVLE-----A--IS-G-I-NF-PRG--------------EN-TCTRCAS---------------IVR--------------L---ESG------------------------------NLEA------------------------------------------------------------------------------------------NERA--------------Y---------------------------ALL----------S---------------VND-P-EQ---…
	CAE6914669.1	------------IPIPG--------VVVV--------------------------------------------GE----Q----------------SAGKSSLLE-----S--IS-G-I-QF-PRA--------------QN-TCTRMPC---------------VVS--------------L---LTD------------------------------RS--------------------------------------------------------------------------------------------VKQP--------------Y---------------------------AIV----------S---------------M-D-P-AF---…
	CAI4004018.1	------------IPIPG--------VVVV--------------------------------------------GE----Q----------------SAGKSSLLE-----N--IS-G-I-QF-PRA--------------QN-TCTRMPC---------------VLT--------------L---LTD------------------------------PA--------------------------------------------------------------------------------------------VEES--------------Y---------------------------AMV----------S---------------M-D-P-NF---…
	CAI3978736.1	------------IPLPG--------VVVV--------------------------------------------GE----Q----------------SAGKSSLLE-----N--IS-G-I-QF-PRA--------------QN-TCTRMPC---------------VLS--------------L---LTD------------------------------PT--------------------------------------------------------------------------------------------VKES--------------H---------------------------AMV----------S---------------I-D-P-GF---…
	OLP81297.1	-----------PDPPPG--------VVVV--------------------------------------------GE----Q----------------SAGKSSLLE-----N--IS-G-I-QF-PRA--------------QN-TCTRMPC---------------VLT--------------M---LTD------------------------------PT--------------------------------------------------------------------------------------------VNES--------------F---------------------------ALV----------S---------------M-D-S-SF---…
	CAE7315868.1	------------IPLPG--------VVVV--------------------------------------------GE----Q----------------SAGKSSLLE-----S--IS-G-I-QF-PRS--------------QN-TCTRMPC---------------VLT--------------M---LTD------------------------------PA--------------------------------------------------------------------------------------------TDDP--------------Y---------------------------ALV----------S---------------M-D-P-SF---…
	CAE8582582.1	------------IALPG--------VVVV--------------------------------------------GE----Q----------------SAGKSSLLE-----N--IS-G-I-QF-PRA--------------QN-TCTRMPC---------------ILT--------------M---LTD------------------------------PS--------------------------------------------------------------------------------------------ILEP--------------Y---------------------------AKV-------------------------------------…
	KAI0562045.1	------------IECPG--------IVVV--------------------------------------------GA----Q----------------SAGKSSVLQ-----R--LT-G-I-SF-PRA--------------EN-TCTRLPA---------------IVS--------------L---QTD------------------------------PS--------------------------------------------------------------------------------------------INGS--------------R---------------------------IYV----------S---------------R-D-A-AF---…
	KAI0557988.1	------------IQCPG--------VLVV--------------------------------------------GA----Q----------------SAGKSSVLE-----R--LT-S-I-RF-PRA--------------QN-TCTRVPT---------------IVQ--------------L---HTN------------------------------PL--------------------------------------------------------------------------------------------VKVA--------------T---------------------------ALV----------S---------------K-N-A-DF---…
	XP_005716602.1	------------IPCPG--------IVVV--------------------------------------------GA----Q----------------SSGKSSVLE-----R--LT-D-I-AF-PRD--------------TN-TCTRVPI---------------IVQ--------------L---QRD------------------------------AS--------------------------------------------------------------------------------------------VTLP--------------T---------------------------ATI----------C---------------G-D-E-HF---…
	KAI0559778.1	------------IACPGLEAIERKYLVTM--------------------------------------------GG----V----------------GCGKSSVLE-----D--LA-G-I-RF-PRA--------------EN-TCTRTPT---------------VVH--------------L---QVD------------------------------PD--------------------------------------------------------------------------------------------INKN--------------T---------------------------IAI----------S---------------R-Q-E-DF---…
	WGU15254.1	---------GTSLNYPR--------IVVV--------------------------------------------GN----Q----------------SAGKSSVLE-----A--IV-G-E-SFLPKG--------------TN-MVTRRPL---------------EIT--------------L-V-RDE-----------------------------------------------------------------------------------------------------------------------------SAK--------------Y---------------------------FLF-------------------------------------…
	XP_013756556.1	---------KAKLELPK--------IVVV--------------------------------------------GN----Q----------------SSGKSSVLE-----A--VA-G-F-DFLPKS--------------TS-MCTTRPL---------------ELN--------------L-L-RSD-----------------------------------------------------------------------------------------------------------------------------SGT--------------W---------------------------AEF-------------------------------------…
	CAH6419740.1	-----------IKNWPQ--------IVIL--------------------------------------------GQ----Q----------------NEGKSSLIE-----G--VT-Q-V-EILPKC--------------DG-LCTRKPI---------------HMT--------------L-I-NDP-----------------------------------------------------------------------------------------------------------------------------DTK----------------------------------------------------------------------------------…
	AYV81982.1	-----------LKGLPK--------PVAI--------------------------------------------GP----Q----------------SAGKSSVVE-----A--II-G-F-DILPKK--------------MG-MCTMKPI---------------NIT--------------T-I-RDD-----------------------------------------------------------------------------------------------------------------------------MVK----------------------------------------------------------------------------------…
	CAH6421112.1	-----------LKSFPG--------CAVF--------------------------------------------GP----Q----------------SVGKTSVLE-----A--IC-DIQ-DFLPKG--------------EG-MVTKKPI---------------HVT--------------M-I-KSQ-----------------------------------------------------------------------------------------------------------------------------NIL----------------------------------------------------------------------------------…
	ARF12445.1	-----------LKHAPN--------FVVI--------------------------------------------GQ----Q----------------SSGKTSVNE-----A--LT-N-T-NIFPKA--------------MK-MATMKPM---------------KIT--------------T-I-RSE-----------------------------------------------------------------------------------------------------------------------------ETK----------------------------------------------------------------------------------…
	QKF93607.1	-----------LKSFPS--------VVVV--------------------------------------------GP----Q----------------SSGKSSVIE-----A--IC-G-E-TILPKA--------------MK-MATMKPM---------------HLT--------------T-I-RSP-----------------------------------------------------------------------------------------------------------------------------EKK----------------------------------------------------------------------------------…
	QKU35298.1	-----------LKNFPT--------MVFF--------------------------------------------GP----Q----------------SSGKSSAIQ-----A--IT-G-D-YILPTD--------------MK-IATRKPT---------------HIT--------------T-L-RSD-----------------------------------------------------------------------------------------------------------------------------NVK----------------------------------------------------------------------------------…
	AYV83919.1	-----------IKSFPI--------MTFF--------------------------------------------AP----Q----------------SAGKTSSLE-----A--LC-R-K-SLFPKN--------------SG-MSTMKPI---------------YVV--------------M-L-PSP-----------------------------------------------------------------------------------------------------------------------------TEK----------------------------------------------------------------------------------…
	QFG74079.1	------------IKIPT--------CVVV--------------------------------------------GT----Q----------------SSGKSSLIN-----M--LI-G-M-PILPMG--------------KS-MVTRVPL---------------NLQ--------------L-I-EGG------------------------------SR---------------------------------------------------------------------------------------------KIE--------------F---------------------------GKY-------------------------------------…
	XP_750654.1	------------IALPK--------ICVI--------------------------------------------GD----Q----------------STGKSSLIE-----G--MS-Q-I-KV-PRS--------------AG-TCTRCPM---------------EIN--------------L---SEGE-----------------------------PG----------------------------------------------------------------------------------------------QD--------------WN--------------------------CRIFLS------RK---------------YIF-D-GSRKV…
	XP_006461472.1	------------IDLPQ--------IAVV--------------------------------------------GN----Q----------------SAGKSSLIE-----S--IS-G-I-TL-PRA--------------SG-TCTRCPT---------------ECR--------------L---SYS-------------------------------S----------------------------------------------------------------------------------------------QP--------------WK--------------------------CVVSL--------R---------------ITT-D-RSGQ-…
	XP_006461433.1	------------IDLPQ--------IAVI--------------------------------------------GS----Q----------------SAGKSSLIE-----S--IS-G-I-TL-PRA--------------AG-TCTRCPT---------------ECR--------------L---SYS-------------------------------P----------------------------------------------------------------------------------------------LP--------------WK--------------------------CTVHL--------R---------------FTT-D-GNGT-…
	KAI3646081.1	------------LNLPG--------IVVC--------------------------------------------GN----Q----------------SSGKSSLIE-----A--IS-R-V-PL-PRA--------------AG-TCTRCPF---------------ECR--------------L---SES-------------------------------K----------------------------------------------------------------------------------------------NP--------------WS--------------------------CKVML--------R---------------YEV-D------…
	KAJ9515210.1	---LADFGAAHEISYPT--------IVVC--------------------------------------------GD----Q----------------SAGKSSIIQ-----R--IS-G-I-DL-PRS--------------SG-TCTRCPM---------------EVRM------------TL---SEG-------------------------------G----------------------------------------------------------------------------------------------VP--------------WS--------------------------CKIKI--------R---------------REW-DDGKRK-…
	ETO25748.1	-----------TVDLPT--------IVLC--------------------------------------------GQ----Q----------------SSGKSSVSE-----A--IS-G-V-AL-PRS--------------SG-TCTRCPT---------------EVR--------------L---IHTQD----------------------------------------------------------------------------------------------------------------------------TK--------------WK--------------------------CTIKV--------R---------------WEWND-RKKT-…
	OAJ38670.1	------------LSLPT--------LVVC--------------------------------------------GN----Q----------------SVGKSSLVE-----A--IC-G-I-TL-PKA--------------AG-TCTRCVT---------------EVR--------------L---SEYSDV--------GPVDSVRKKSVAGDRNSTEST-------ITQGV-YIDALDT---------------------------VSSGSVPSAF--HIDGHEK--------------------------ESST--------------WS--------------------------CTITL--------R---------------FEY-D-EAGI-…
	GAX85982.1	----RQLGVSNDIKLPT--------LVTA--------------------------------------------GN----Q----------------SSGKSSVVE-----A--IA-G-I-PL-PRS--------------SG-TCTRCPT---------------EVR--------------M---RS-------------------------------------------------------------------------------------------------------------------------------------------------------------------------------------------------------------------…
	KAG2488600.1	---LRALGVGSALQLPA--------LVIA--------------------------------------------GD----Q----------------SSGKSSVVE-----A--IA-G-V-SL-PRS--------------DG-TCTRCPT---------------EVR--------------L---RT---------------------------HAGPDA-------------------------------------------------NGDSP-----MPDGD------------------------------VP--------------WT--------------------------CRIKL--------H---------------REY-D-SDGH-…
	XP_042924875.1	---MRTQAANADL---------------A--------------------------------------------SD---ME----------------SSGGG------------------------E--------------DG-SGME-----------------------------------------------------------------------EDG-------------------------------------------------EGAAN-----GADGKRR----------------------------PA--------------WR--------------------------CRIKL--------C---------------RDY-D-SEDK-…
	XP_042924848.1	------------LQVPT--------LVIA--------------------------------------------GD----Q----------------SSGKSSVVE-----A--SA-G-V-PL-PRS--------------DG-TCTRCPT---------------EVR--------------M---RTTQQLPAATGVCGGSALSAAAASSPPGPHSGEDGEDDEDDEDEEDE-EDDAVVN---------------------------NAAGLPPGTTRGGGGGSSA----------------------------SA--------------WQ--------------------------CRIKL--------C---------------REF-D-SDGV-…
	XP_042923301.1	------------LKVPA--------LVIA--------------------------------------------GD----Q----------------SSGKSSVVE-----A--IA-G-V-PL-PRS--------------DG-TCTRCPT---------------EVR--------------M---RT----------------------------------------------------------------------------------HGAP------GEGGS------------------------------AV--------------WQ--------------------------CRIKV--------V---------------RNF-D-STGK-…
	XP_006457072.1	------------FDLPK--------IVVI--------------------------------------------GN----Q----------------SAGKSSLIE-----A--VT-G-I-NV-PRD--------------SG-TCTRCPMECSMSSDTRSWSCTISLRSGTSTSIPPTSPRVL---RSTRGT----------------------SIASASSTASAGV---------TPTPA--------------------------RASTGVRNITTQ-SFGPTITD------------------------KSQVE-------------LWLR----R------------------AQGAI-L----------------------------S------…
	GBG30247.1	------------FHAPG--------VAVI--------------------------------------------GN----Q----------------SSGKSSVLS-----A--LT-R-V-DL-PRG--------------TG-TVTRCPI---------------VVH--------------C---ERS------------------------------QECKA----------------------------------------------------------------------------------------LVSRD------------------------------------------ATF-------------------------------------…
	CEM15039.1	------------IEVPG--------VVVC--------------------------------------------GD----Q----------------SAGKSSVLE-----R--IM-G-V-PF-PRA--------------QG-TCTKTPT---------------ILMG-----------------ETD------------------------------ASAD-------------------------------------------------------------------------------------------GVSV-------------W---------------------------VSLK-----------------------------E------…
	PAA87312.1	------------DHLPR--------VVVV--------------------------------------------GD----Q----------------SSGKTSVLE-----M--IA-K-A-RIFPRG-------------AGE-MMTRAPV---------------QVT--------------L---AEG--------------------------------------------------------------------------------------------------------------------------------------P-------YHV-------------------------ARF----------K---------------DNP-S------…
	PAA68234.1	------------DHLPR--------VVVI--------------------------------------------GD----Q----------------SSGKTSVLE-----A--VA-R-A-RLFPRG-------------AGE-MMTRAPV---------------QVT--------------L---ADG--------------------------------------------------------------------------------------------------------------------------------------P-------YHV-------------------------ARF----------K---------------DDP-D------…
	NP_495986.3.3	------------DNLPR--------VVVV--------------------------------------------GD----Q----------------SAGKTSVLE-----M--VA-Q-A-RIFPRG-------------SGE-MMTRAPV---------------KVT--------------L---SEG--------------------------------------------------------------------------------------------------------------------------------------P-------YHV-------------------------AQF----------R---------------DS--S------…
	XP_002602331.1	------------DELPR--------VVVV--------------------------------------------GD----Q----------------SAGKTSVLE-----M--VA-Q-A-RIFPRG-------------AGE-MMTRAPV---------------KVT--------------L---SEG--------------------------------------------------------------------------------------------------------------------------------------P-------HHI-------------------------AMF----------K---------------DS--D------…
	XP_019637857.1	------------DELPR--------VVVV--------------------------------------------GD----Q----------------SAGKTSVLE-----M--VA-Q-A-RIFPRG-------------AGE-MMTRAPV---------------KVT--------------L---SEG--------------------------------------------------------------------------------------------------------------------------------------P-------HHI-------------------------AMF----------K---------------DS--D------…
	XP_006813643.1	------------DHLPR--------VVVV--------------------------------------------GD----Q----------------SSGKTSVLE-----M--IA-Q-A-RIFPRG-------------SGE-MMTRTPV---------------KVT--------------L---SEG--------------------------------------------------------------------------------------------------------------------------------------P-------YHV-------------------------AQF----------K---------------DS--N------…
	XP_030843280.1	------------DHLPR--------VVVV--------------------------------------------GD----Q----------------SAGKTSVLE-----M--IA-Q-A-RIFPRG-------------AGQ-MMTRAPV---------------KVT--------------L---SEG--------------------------------------------------------------------------------------------------------------------------------------P-------NHI-------------------------AQF----------K---------------DS--G------…
	XP_018667792.1	------------DHLPR--------VVVV--------------------------------------------GD----Q----------------SAGKTSVLE-----M--IA-Q-A-RIFPRG-------------SGE-MMTRAPV---------------KVT--------------L---SEG--------------------------------------------------------------------------------------------------------------------------------------P-------NHV-------------------------AQF----------R---------------DS--S------…
	XP_032818114.1	------------DQLPR--------VVVV--------------------------------------------GD----Q----------------SSGKTSVLE-----M--IA-Q-A-RIFPRG-------------SGE-MMTRSPV---------------KVT--------------L---SEG--------------------------------------------------------------------------------------------------------------------------------------P-------HHV-------------------------AIF----------K---------------DS--S------…
	XP_021332524.1	------------DHLPR--------VVVV--------------------------------------------GD----Q----------------SAGKTSVLE-----M--IA-Q-A-RIFPRG-------------SGE-MMTRSPV---------------KVT--------------L---SEG--------------------------------------------------------------------------------------------------------------------------------------P-------HHV-------------------------AMF----------K---------------DS--S------…
	XP_028587646.1	------------DHLPR--------VVVV--------------------------------------------GD----Q----------------SAGKTSVLE-----M--IA-Q-A-RIFPRG-------------SGE-MMTRSPV---------------KVT--------------L---SEG--------------------------------------------------------------------------------------------------------------------------------------P-------HHV-------------------------AMF----------K---------------DS--S------…
	XP_025913835.1	------------DHLPR--------VVVV--------------------------------------------GD----Q----------------SAGKTSVLE-----M--IA-Q-A-RIFPRG-------------SGE-MMTRSPV---------------KVT--------------L---SEG--------------------------------------------------------------------------------------------------------------------------------------P-------HHV-------------------------ALF----------K---------------DS--S------…
	XP_023440724.1	------------DHLPR--------VVVV--------------------------------------------GD----Q----------------SAGKTSVLE-----M--IA-Q-A-RIFPRG-------------SGE-MMTRSPV---------------KVT--------------L---SEG--------------------------------------------------------------------------------------------------------------------------------------P-------HHV-------------------------ALF----------K---------------DS--S------…
	XP_005873264.1	------------DHLPR--------VVVV--------------------------------------------GD----Q----------------SAGKTSVLE-----M--IA-Q-A-RIFPRG-------------SGE-MMTRSPV---------------KVT--------------L---SEG--------------------------------------------------------------------------------------------------------------------------------------P-------HHV-------------------------ALF----------K---------------DS--S------…
	NP_598513.1	------------DHLPR--------VVVV--------------------------------------------GD----Q----------------SAGKTSVLE-----M--IA-Q-A-RIFPRG-------------SGE-MMTRSPV---------------KVT--------------L---SEG--------------------------------------------------------------------------------------------------------------------------------------P-------HHV-------------------------ALF----------K---------------DS--S------…
	XP_006163024.2.2	------------DHLPR--------VVVV--------------------------------------------GD----Q----------------SAGKTSVLE-----M--IA-Q-A-RIFPRG-------------SGE-MMTRSPV---------------KVT--------------L---SEG--------------------------------------------------------------------------------------------------------------------------------------P-------HHV-------------------------ALF----------K---------------DS--S------…
	NP_056375.2.2	------------DHLPR--------VVVV--------------------------------------------GD----Q----------------SAGKTSVLE-----M--IA-Q-A-RIFPRG-------------SGE-MMTRSPV---------------KVT--------------L---SEG--------------------------------------------------------------------------------------------------------------------------------------P-------HHV-------------------------ALF----------K---------------DS--S------…
	XP_031757388.1	------------DHLPR--------VVVV--------------------------------------------GD----Q----------------SAGKTSVLE-----M--IA-Q-A-RIFPRG-------------SGE-MMTRSPV---------------KVT--------------L---SEG--------------------------------------------------------------------------------------------------------------------------------------P-------HHV-------------------------AMF----------K---------------DS--S------…
	NP_610941.1	------------DHLPR--------VVVV--------------------------------------------GD----Q----------------SSGKTSVLE-----S--IA-K-A-RIFPRG-------------SGE-MMTRAPV---------------KVT--------------L---AEG--------------------------------------------------------------------------------------------------------------------------------------P-------YHV-------------------------AQF----------R---------------DS--D------…
	MEN2496893	---------NLVDHLPR--------IIVV--------------------------------------------GD----Q----------------SSGKTSVLE-----M--LI-N-A-RIFPRG-------------SGK-MMTKSPI---------------QVT--------------L---SNG--------------------------------------------------------------------------------------------------------------------------------------P-------RHI-------------------------ACF----------K---------------GGR-S------…
	KAJ1637655.1	------------IKLPQ--------IAVV--------------------------------------------GN----Q----------------SVGKSTVMS-----A--LS-G-I-P-FPVD-------------A-K-LTTRCAT---------------QVT--------------M---RKA--------------------------------------------------------------------------------------------------------------------------------------E-------TLQ-------------------------VSI----------G---------------LSD-Q------…
	AYV75702.1	-----------LENIPS--------IVMI--------------------------------------------GS----Q----------------SSGKSTLIN-----R--IA-G-F-NVSPTG--------------SG-LVTTAPL---------------NIL--------------M---KTS------------------------------ENRR------------------------------------------------------------------------------------------VVIE------------------------------------------TKY-------------------------------------…
	KAI5073815.1	-------------------------VVAL--------------------------------------------GNV--------------------GAGKSAVLN-----S--LT-G-H-PVLPTG--------------EN-GATRVPI---------------VID--------------M---ERD------------------------------EG--------------------------------------------------------------------------------------------LNSK------------------------------------------QLV-------------------------------------…
	XP_008646219.1	-------------------------AVAL--------------------------------------------GNV--------------------GAGKSAVLN-----S--LI-G-H-PVLPTG--------------EN-GATRAPI---------------VVD--------------L---ARD------------------------------PG--------------------------------------------------------------------------------------------LSSK------------------------------------------SIV-------------------------------------…
	ACG47836.1	-------------------------AVAL--------------------------------------------GNV--------------------GAGKSAVLN-----S--LI-G-H-PVLPTG--------------EN-GATRAPI---------------VVD--------------L---QRE------------------------------PG--------------------------------------------------------------------------------------------LSSK------------------------------------------SIV-------------------------------------…
	XP_006385192.1	-------------------------VVAL--------------------------------------------GNV--------------------GAGKSAVLN-----S--LI-G-H-PVLPTG--------------EN-GATRAPI---------------SID--------------L---SRD------------------------------SS--------------------------------------------------------------------------------------------VSSK------------------------------------------SII-------------------------------------…
	'KAG7649995.1'	-------------------------VVAL--------------------------------------------GNV--------------------GAGKSAVLN-----S--LI-G-H-PVLPTG--------------EN-GATRAPI---------------IID--------------L---SRE------------------------------ES--------------------------------------------------------------------------------------------LSSK------------------------------------------AII-------------------------------------…
	'NP_172500.1'	-------------------------VVAL--------------------------------------------GNV--------------------GAGKSAVLN-----S--LI-G-H-PVLPTG--------------EN-GATRAPI---------------IIE--------------L---SRE------------------------------SS--------------------------------------------------------------------------------------------LSSK------------------------------------------AII-------------------------------------…
	KAH9330549.1	-------------------------VVAL--------------------------------------------GNV--------------------GAGKSAVLN-----S--LI-G-H-PLLPTG--------------EN-GATRAPI---------------IID--------------L---QRD------------------------------SS--------------------------------------------------------------------------------------------VSSR------------------------------------------AIF-------------------------------------…
	ONM04707.1	-------------------------VVAI--------------------------------------------GNV--------------------GAGKSAVLN-----G--LI-G-H-PVLPTG--------------EN-GATRAPI---------------CVE--------------L---QRD------------------------------AS--------------------------------------------------------------------------------------------LSSK------------------------------------------AIV-------------------------------------…
	EFJ33653.1	-------------------------VVTI--------------------------------------------GNT--------------------GAGKSAVLN-----S--II-G-Y-TVMPTG--------------EN-GATRAPI---------------VVE--------------L---ERD------------------------------QS--------------------------------------------------------------------------------------------EGK-------------------------------------------GLA-------------------------------------…
	EFJ28901.1	-------------------------VVAL--------------------------------------------GNT--------------------GAGKSAVLN-----S--LI-G-Y-AVLPTG--------------EN-GATRAPV---------------TID--------------L---EAD------------------------------DS--------------------------------------------------------------------------------------------GNKR------------------------------------------GLT-------------------------------------…
	OAE31801.1	-------------------------VVAV--------------------------------------------GHI--------------------SAGKSAVLN-----S--LV-G-Y-PVLPTG--------------EN-GATRVPI---------------IIE--------------M---KRD------------------------------ES--------------------------------------------------------------------------------------------GNRK------------------------------------------GLA-------------------------------------…
	KAG0632288.1	-------------------------VVTL--------------------------------------------GSV--------------------GAGKSAVLN-----S--LM-G-Y-PVLPTG--------------EN-GATRAPI---------------IIQ--------------M---QRG------------------------------SS--------------------------------------------------------------------------------------------STNR------------------------------------------GLY-------------------------------------…
	'KAG0555995.1'	-------------------------VVAL--------------------------------------------GSV--------------------SAGKSAVLN-----S--LI-G-H-PVLPTG--------------EN-GATRAPI---------------ILD--------------M---ERD------------------------------KS--------------------------------------------------------------------------------------------SSSR------------------------------------------GLA-------------------------------------…
	XP_024368367.1	-------------------------AIAL--------------------------------------------GSV--------------------SAGKSAVLN-----T--II-G-H-PVLPTG--------------EN-GATRAPI---------------IID--------------M---ERD------------------------------KS--------------------------------------------------------------------------------------------GRPG------------------------------------------GLA-------------------------------------…
	XP_024391061.1	-------------------------AIAL--------------------------------------------GNV--------------------SAGKSAVLN-----S--LI-G-H-PVLPTG--------------EN-GATRAPI---------------IID--------------M---ERD------------------------------KS--------------------------------------------------------------------------------------------GRPG------------------------------------------GLA-------------------------------------…
	ARF10781.1	------------FILPR--------IITV--------------------------------------------GN----E----------------STGKSSLFE-----K--IL-K-C-PIFPKN--------------NI-ICTKSPI---------------RLI--------------L---KDG------------------------------PNKY-V------------------------------------------------------------------------------------------------------------------------------------IKH-----------------------------KN-N------…
	ARF10780.1	------------FKLPR--------IIAI--------------------------------------------GN----E----------------STGKSSLFE-----K--IL-K-C-PIFPRN--------------SI-ICTKAPI---------------RLV--------------L---NSG------------------------------QQKY-V------------------------------------------------------------------------------------------------------------------------------------IRNTM----------P---------------GSE-K------…
	KAH8061769.1	---------LGHVALPS--------IIVV--------------------------------------------GS----E----------------SAGKSSTLE-----R--IA-G-L-TLFPRD--------------AT-ICTRMPI---------------QLR--------------L---IQD------------------------------DAAA-G--------------------------------------------------------------------------------------------------------------SC--------------------VTVRL----------A---------------GRE-D------…
	OUS45493.1	----------LRYSVPR--------IVCV--------------------------------------------GE----E----------------SSGKSSTLE-----R--VA-M-M-KVFPSD--------------EK-LCTRVPI---------------ELR--------------L---RYR------------------------------DPES-L-----------------------------------------------------------------------------------------EER--------------FRESGY--------------------VVMRM----------A---------------PGL-R------…
	XP_001419538.1	----------LRYSVPR--------IVCI--------------------------------------------GE----E----------------SSGKSSTLE-----R--VA-M-M-SVFPSD--------------ER-LCTRVPI---------------ELR--------------L---RHR------------------------------DRES-LA--------------------------------------------------------------------------------------KEEER--------------FRD-GY--------------------VVMKM----------A---------------PGE-D------…
	PRP82121.1	---------KLKLDFPQ--------LVVV--------------------------------------------GE----E----------------SCGKSSTLE-----R--IC-M-M-PLFPRD------------RTEA-ICTRMPI---------------KLR--------------L---KHL------------------------------SVPE-MKTFCA----------------------------------------------------------------------------------QNGIG--------------YQD-GT--------------------AAVRL----------C---------------YED-A------…
	TMW65229.1	------------LDLPQ--------IVVV--------------------------------------------GQ----E----------------SSGKSSVLE-----S--LA-M-M-PLFPRD--------------ES-ICTRMPI---------------HLK--------------M---RHR------------------------------QTRTGVSG-------------------------------------------------------------------------------------SGSGS--------------DSP-TS---------EVETPQ-----IKMRL----------V---------------FSD-G------…
	KAG1689960.1	-----------ELALPQ--------IVVI--------------------------------------------GQ----E----------------SSGKSSVLE-----S--LA-M-M-PLFPRD--------------RD-LCTRMPI---------------HLK--------------M---RHV------------------------------SQAE-AD---------------------------------------------------------------------------------------ESAE--------------LMP-H--RPP------LDTHQ-----IKMKL----------V---------------YAD-G------…
	KAE9027747.1	-----------VLALPQ--------IVVI--------------------------------------------GQ----M----------------SSGKSSVLE-----S--LA-M-M-PLFPRD--------------RD-ICTRMPI---------------HLK--------------M---RHV------------------------------PKSE-VD---------------------------------------------------------------------------------------EDAD--------------LMP-H--R-T------VDKHQ-----IKMKL----------I---------------YSD-G------…
	KAG7385474.1	-----------ELALPQ--------IVVV--------------------------------------------GQ----E----------------SSGKSSVLE-----S--LA-M-M-PLFPRK--------------ED-VCTRLPI---------------HLK--------------M---RHV------------------------------PKRDVVD---------------------------------------------------------------------------------------GDQE--------------LMP-H--RRTPHSV-DVAKHQ-----IKMRL----------V---------------YAD-D------…
	KAH7489187.1	-----------EFALPQ--------IVVV--------------------------------------------GQ----E----------------SSGKSSVLE-----A--LA-M-L-PLFPRD--------------SV-MCTKLPI---------------LLK--------------L------------------------------------RHGN-VDV-------------------------------------------------------------------------------------EGDPD--------------LMP-HC--GKPQ-----AKQQ-----IKMKL----------A---------------YSD-G------…
	POM76499.1	------------LTLPQ--------IVVI--------------------------------------------GQ----E----------------SSGKSSVLE-----S--LA-M-L-PLFPRD--------------SD-ICTRLPI---------------LLK--------------M---RHM------------------------------SHGN-VEV-------------------------------------------------------------------------------------EGDPE--------------LMP-HCPRGDIVMT----EQQ-----IKMRL----------I---------------YSD-S------…
	KAG7377001.1	-----------ELTLPQ--------IVVI--------------------------------------------GE----E----------------GSGKSSVLE-----S--VA-M-L-PLFPRH--------------VD-ICTRLPI---------------LLK--------------L---RRV------------------------------SHGN-VEV-------------------------------------------------------------------------------------KGDPE--------------LMP-HC-RGNSQPVNPPDKQQ---Q-IKMRL----------L---------------YSD-G------…
	XP_008910862.1	------------LKLPQ--------IVVI--------------------------------------------GE----E----------------SSGKSSVLE-----N--VA-M-L-PLFPRD--------------SD-ICTRMPI---------------LLK--------------M------------------------------------SHGN-IE---------------------------------------------------------------------------------------GDPE--------------LMP-HC-KGNPHPA---DQQQ-----IKMRL----------I---------------YSD-A------…
	KAF1774311.1	-----------ELKLPQ--------IVVI--------------------------------------------GE----E----------------SSGKSSVLE-----S--VA-M-L-PLFPRE--------------SD-ICTRMPI---------------LLK--------------M------------------------------------SHGS-FEV-------------------------------------------------------------------------------------QGDPE--------------LMP-HC-KGNPQPT---DQQTPTYQLIKMRL----------I---------------YSD-D------…
	KAI9982172.1	------------LKLPQ--------IVVI--------------------------------------------GE----E----------------SSGKSSVLE-----S--VA-M-L-PLFPRE--------------VD-ICTRMPI---------------LLQ--------------M------------------------------------SHGN-IE---------------------------------------------------------------------------------------GDPE--------------LMP-HC-KGNPPHA---DELQ-----IKMRL----------V---------------YSD-K------…
	KAE8986371.1	------------LLLPQ--------IVVV--------------------------------------------GQ----E----------------SSGKSTVLE-----S--VA-M-L-PLFPRD--------------SA-MCTRLPI---------------LLK--------------L---RHT------------------------------SQIH-VEV-------------------------------------------------------------------------------------EGDLE--------------LMP-HC--GAPQ-----STEQ-----IQMRL----------L---------------YAD-G------…
	KAG8459568.1	-------DILKGLSPPR--------IIVI--------------------------------------------GA----E----------------STGKSTVLE-----R--LA-M-M-PLFPRS--------------AR-LCTRVPI---------------HLR--------------L---RRC------------------------------APGE--------------------------------------------------------------------------------------------------------------------------------------SHARL----------T---------------AFD-S------…
	XP_004338334.1	---------VAELSFPQ--------IIVV--------------------------------------------GQ----E----------------SSGKSSVLE-----R--IA-M-L-KFFPRS--------------DK-MCTRMPI---------------KLQ--------------L---KHM------------------------------SPTD-MTRFCE----------------------------------------------------------------------------------DHEEA--------------YRD-GV------------------AFVRARM----------E---------------YAD-R------…
	KOO23261.1	------AATLEGWKTPV--------VIVF--------------------------------------------GQ----E----------------TSGKSSLLE-----R--LA---MMPLLPRG--------------ED-TCTRLPI---------------LLK--------------L---RHT------------------------------KE------------------------------------------------------------------------------------------------------------------------------------------AQLPVL-------V---------------VRD-S-AT---…
	'XP_005785253.1'	------------LLLPQ--------IVVV--------------------------------------------GS----E----------------SAGKSSLME-----R--IA---MQAFFPRA--------------EG-FCTRMAI---------------RLK--------------M-M-HRP-----H------------------------ESRVMIRC-------------------------------------------------------------------------------------LRTSN------------------------------------------GQV------------------------------A-MF---…
	XP_005792501.1	-----------DLLLPQ--------IVVV--------------------------------------------GS----E----------------SAGKSSLME-----R--IA---MQAFFPRA--------------EG-FCTRMAI---------------RLK--------------M-M-HRP-----H------------------------ESRVMIRC-------------------------------------------------------------------------------------LRTSN------------------------------------------GQV------------------------------A-MF---…
	XP_042918632.1	------------LAIPE--------IVAI--------------------------------------------GG----Q----------------SDGKSSLLE-----A--FL-G-F-RFNVRE--------------VE-MGTRRPL---------------IVQ--------------M-V-HDP---------------------------------------------------------------------------------------------------------------------------TAQEPR-----------------------------------------CRL----------Q----------------EE--------…
	PWZ11893.1	------------LPIPE--------IVAI--------------------------------------------GG----Q----------------SDGKSSLLE-----A--LL-G-F-RFNVRE--------------VE-MGTRRPL---------------VLQ--------------M-V-HDP---------------------------------------------------------------------------------------------------------------------------TALEPR-----------------------------------------CRF----------Q----------------EE--------…
	NP_001130364.1	------------LPIPE--------IVVI--------------------------------------------GG----Q----------------SDGKSSLLE-----A--LL-G-F-RFNVRE--------------VE-MGTRRPL---------------VLQ--------------M-V-HDP---------------------------------------------------------------------------------------------------------------------------TALEPR-----------------------------------------CRF----------Q----------------EE--------…
	AAF87857.1	------------LPIPE--------IVAI--------------------------------------------GG----Q----------------SDGKSSLLE-----A--LL-G-F-RFNVRE--------------VE-MGTRRPL---------------ILQ--------------M-V-HDL---------------------------------------------------------------------------------------------------------------------------SALEPR-----------------------------------------CRF----------QISRIFFVELAILITDLDE--------…
	XP_002317496.2	------------LPIPE--------IVAL--------------------------------------------GG----Q----------------SDGKSSLLE-----A--LL-G-F-RFNVRE--------------VE-MGTRRPL---------------ILQ--------------M-V-HDP---------------------------------------------------------------------------------------------------------------------------SALEPR-----------------------------------------CRF----------Q----------------EE--------…
	KAI5058044.1	------------LPIPE--------IVAL--------------------------------------------GG----Q----------------SDGKSSLLE-----A--LL-G-F-RFNIRE--------------VE-MGTRRPL---------------MIQ--------------M-V-HDA---------------------------------------------------------------------------------------------------------------------------SALEPL-----------------------------------------CRL----------Q----------------DE--------…
	EFJ18064.1	------------LSIPE--------IVAV--------------------------------------------GG----Q----------------SDGKSSLLE-----A--LL-G-F-RFNVRE--------------VE-MGTRRPL---------------VLQ--------------M-I-HEP---------------------------------------------------------------------------------------------------------------------------AAVDPR-----------------------------------------CRL----------Q----------------HE--------…
	PTQ33908.1	------------LPIPE--------IVAV--------------------------------------------GG----Q----------------SDGKSSLLE-----A--LL-G-F-RFNVRE--------------VE-MGTRRPL---------------MLQ--------------M-I-HDP---------------------------------------------------------------------------------------------------------------------------GALEPR-----------------------------------------CRL----------Q----------------DE--------…
	KAG0628798.1	------------LPIPE--------IVAV--------------------------------------------GG----Q----------------SDGKSSLLE-----A--LL-G-F-RFNVKE--------------VE-MGTRRPL---------------MLQ--------------M-I-HDP---------------------------------------------------------------------------------------------------------------------------EALEPR-----------------------------------------CRL----------Q----------------DE--------…
	KAH9322298.1	-----------------------------------------------------------------------------------------------------------------------------------------------------------------------------------------------------------------------------------------------------------------------------------------------------------------------------------------------------------------------------------------------------DE--------…
	XP_002683545.1	------------FEAPE--------LVVV--------------------------------------------GM----Q----------------SDGKSSFVE-----A--LL-G-F-QFNTVD--------------TQ-IGTRRPL---------------ILQ--------------M-V-NDP---------------------------------------------------------------------------------------------------------------------------SSEKPL-----------------------------------------CHF----------F----------------KE--------…
	XP_044544418.1	---------KMKFEAPE--------LVVV--------------------------------------------GM----Q----------------SDGKSSFVE-----A--LL-G-F-QFNTVD--------------TQ-IGTRRPL---------------ILQ--------------M-T-NDP---------------------------------------------------------------------------------------------------------------------------TAEKPI-----------------------------------------CNF----------F----------------KE--------…
	XP_044559198.1	---------KMKFEAPE--------LVVV--------------------------------------------GM----Q----------------SDGKSSFVE-----A--LL-G-F-QFNTVD--------------TQ-IGTRRPL---------------ILQ--------------M-T-NDP---------------------------------------------------------------------------------------------------------------------------SAEKPI-----------------------------------------CNF----------F----------------KE--------…
	XP_004182822.1	------------IETPE--------IVVV--------------------------------------------GM----Q----------------SDGKSSFIE-----A--LV-G-F-QFNVVE--------------ST-IGTRRPL---------------ILQ--------------M-F-NNP---------------------------------------------------------------------------------------------------------------------------DKRTPR-----------------------------------------CCF----------A----------------DE--------…
	XP_008857507.1	------------IETPE--------IVVV--------------------------------------------GM----Q----------------SDGKSSFIE-----A--LV-G-F-QFNVVE--------------ST-IGTRRPL---------------YLQ--------------M-F-NNP---------------------------------------------------------------------------------------------------------------------------KQRTPK-----------------------------------------CCF----------A----------------NE--------…
	XP_004340186.1	------------FETPE--------LVVV--------------------------------------------GM----Q----------------SDGKSSFIE-----A--LL-G-F-QFNIVE--------------TN-IGTRRPL---------------ILQ--------------M-I-NNP---------------------------------------------------------------------------------------------------------------------------ERDIPN-----------------------------------------CRF----------R----------------RE-N-AYNE-…
	KAH3742895.1	------------FSTPE--------LVVV--------------------------------------------GM----Q----------------SDGKSSFIE-----A--LL-G-F-QFNIVD--------------SN-IGTRRPL---------------ILQ--------------M-I-NNP---------------------------------------------------------------------------------------------------------------------------HREQPS-----------------------------------------CRF----------R----------------KE--------…
	KYQ94066.1	------------FDTPE--------LVVV--------------------------------------------GM----Q----------------SDGKSSFVE-----S--LL-G-F-QFNIVE--------------SN-IGTRRPL---------------IIQ--------------M-I-NNP---------------------------------------------------------------------------------------------------------------------------DKVEPS-----------------------------------------CRF----------K----------------KE-H-YFPL-…
	XP_004366192.1	------------FETPE--------LVVV--------------------------------------------GM----Q----------------SDGKSSFIE-----S--LL-G-F-QFNIVE--------------SN-IGTRRPL---------------IIQ--------------M-I-NNQ---------------------------------------------------------------------------------------------------------------------------SKQEPS-----------------------------------------CRF----------K----------------KE-C-HLI--…
	XP_645576.2	------------FDTPE--------LVVV--------------------------------------------GM----Q----------------SDGKSSFIE-----S--LL-G-F-QFNIVE--------------TN-IGTRRPL---------------IIQ--------------M-I-NNP---------------------------------------------------------------------------------------------------------------------------SKQQPS-----------------------------------------CRF----------K----------------KE-D-YSNSY…
	XP_003288319.1	------------FDTPE--------LVVV--------------------------------------------GM----Q----------------SDGKSSFIE-----S--LL-G-F-QFNIVE--------------TN-IGTRRPL---------------IIQ--------------M-I-NNP---------------------------------------------------------------------------------------------------------------------------LKQQPS-----------------------------------------CRF----------K----------------KE-D-YSS--…
	KAF2073270.1	------------FDTPE--------LVVV--------------------------------------------GM----Q----------------SDGKSSFIE-----S--LL-G-F-QFNIVE--------------TN-IGTRRPL---------------IIQ--------------M-I-NNP---------------------------------------------------------------------------------------------------------------------------QKLEPS-----------------------------------------CRF----------K----------------KE--------…
	XP_020428321.1	------------FETPE--------LVVV--------------------------------------------GM----Q----------------SDGKSSFIE-----S--LL-G-F-QFNIVE--------------TN-IGTRRPL---------------IIQ--------------M-M-NNP---------------------------------------------------------------------------------------------------------------------------KKLHPS-----------------------------------------CRF----------K----------------KE---AAN--…
	XP_012754836.1	---------NISFETPE--------LVVV--------------------------------------------GM----Q----------------SDGKSSFIE-----S--LL-G-F-QFNIVE--------------TN-IGTRRPL---------------IIQ--------------M-I-NNP---------------------------------------------------------------------------------------------------------------------------IKHQPS-----------------------------------------CRF----------K----------------KE---FS---…
	PRP82286.1	---------DIPVEYPE--------IVVI--------------------------------------------GM----Q----------------SDGKSSFVE-----G--LL-G-F-QFNIVESSEPQLYSLSISSITD-IGTRRPL---------------ILQ--------------M-I-NNP---------------------------------------------------------------------------------------------------------------------------DRDQPR-----------------------------------------CRF----------R----------------KE--------…
	QYA18543.1	------------FKAPE--------IVVV--------------------------------------------GM----Q----------------SDGKSTFIE-----G--LL-G-F-QFNIVE--------------TN-IGTRRPL---------------IIQ--------------M-V-NDP---------------------------------------------------------------------------------------------------------------------------ECDVPQ-----------------------------------------CRF----------K----------------RE--------…
	XP_005775651.1	----------GGANLPT--------VVLV--------------------------------------------GH----Q----------------NAGKSSLLE-----A--LL-G-I-KLTHVG--------------NE-GLTRRPL---------------QIT--------------A-Q-RDD---------------------------------------------------------------------------------------------------------------------------SAAEPA-----------------------------------------LFL----------T--------------------------…
	XP_005767412.1	---------QLPIKTPQ--------IVVV--------------------------------------------GQ----Q----------------TDGKSALIE-----A--LM-G-F-QFNHVG--------------GG-TKTRRPI---------------ALQ--------------M-Q-YRA---------------------------------------------------------------------------------------------------------------------------ECEEPR-----------------------------------------CFL----------F--------------------------…
	KOO34265.1	---------KLPVDSPT--------VVVV--------------------------------------------GR----Q----------------TDGKSALVE-----A--LM-G-F-QFNHVG--------------GG-TKTRRPI---------------ALQ--------------M-Q-YHP---------------------------------------------------------------------------------------------------------------------------AREQPV-----------------------------------------CYL----------H--------------------------…
	EWM28268.1	------------FDATA--------ILIV--------------------------------------------GQ----Q----------------TGGKSALIE-----A--LM-G-F-QFNQVG--------------GG-TKTRRPI---------------ALR--------------M-Q-YNP---------------------------------------------------------------------------------------------------------------------------RCSQPH-----------------------------------------CFL----------T--------------------------…
	KAG5184668.1	---------HKPFDSPA--------VLVV--------------------------------------------GH----Q----------------TSGKSALIE-----A--LM-G-F-QFNQVG--------------GG-TKTRRPI---------------ALR--------------M-Q-YNP---------------------------------------------------------------------------------------------------------------------------DCDQPR-----------------------------------------CYL----------T--------------------------…
	CBN78455.1	---------HKPFDSPA--------VLVV--------------------------------------------GH----Q----------------TSGKSALIE-----A--LM-G-F-QFNQVG--------------GG-TKTRRPI---------------ALR--------------M-Q-YNP---------------------------------------------------------------------------------------------------------------------------DCDQPR-----------------------------------------CYL----------A--------------------------…
	GMI61978.1	---------KKPFDSPA--------VLVV--------------------------------------------GH----Q----------------SSGKSALIE-----A--II-G-F-QFNQVG--------------GG-TKTRRPV---------------ALK--------------M-Q-YNP---------------------------------------------------------------------------------------------------------------------------KFDTPV-----------------------------------------CYL----------Q--------------------------…
	GMH67967.1	---------QKPFDAPA--------VLVV--------------------------------------------GH----Q----------------SSGKSALIE-----A--LM-G-F-QFNQVG--------------GG-TKTRRPV---------------ALR--------------M-Q-YNP---------------------------------------------------------------------------------------------------------------------------KCKEPK-----------------------------------------CFL----------Q--------------------------…
	GMH92561.1	---------QKPFDAPA--------VLVV--------------------------------------------GH----Q----------------SSGKSALIE-----A--LM-G-F-QFNQVG--------------GG-TKTRRPV---------------ALR--------------M-Q-YNP---------------------------------------------------------------------------------------------------------------------------KCESPQ-----------------------------------------CFL----------Q--------------------------…
	GMI07688.1	---------QKPFDAPA--------VLVV--------------------------------------------GH----Q----------------SSGKSALIE-----A--LM-G-F-QFNQVG--------------GG-TKTRRPV---------------ALR--------------M-Q-YNP---------------------------------------------------------------------------------------------------------------------------KCDSPS-----------------------------------------CFL----------Q--------------------------…
	EJK67908.1	------------FDAPA--------VVVV--------------------------------------------GH----Q----------------SSGKSALIE-----A--LM-G-F-QFNQVG--------------GG-TKTRRPV---------------ALR--------------M-Q-YNP---------------------------------------------------------------------------------------------------------------------------RCSSPR-----------------------------------------CFL----------Q--------------------------…
	KAI2494507.1	---------NKGFDAPA--------VVVV--------------------------------------------GH----Q----------------SSGKSALIE-----A--LM-G-F-QFNQVG--------------GG-TKTRRPI---------------ALR--------------M-Q-YNP---------------------------------------------------------------------------------------------------------------------------KYSTPR-----------------------------------------CYL----------V--------------------------…
	CAB9516894.1	------------FDAPA--------VVVV--------------------------------------------GH----Q----------------SSGKSALIE-----A--LM-G-F-QFNQVG--------------GG-TKTRRPV---------------ALR--------------M-Q-YNP---------------------------------------------------------------------------------------------------------------------------KCSTPK-----------------------------------------WYL----------V--------------------------…
	GKY99394.1	---------DKPFDAPA--------VVVV--------------------------------------------GH----Q----------------SSGKSALIE-----A--LM-G-F-QFNQVG--------------GG-TKTRRPI---------------ALR--------------M-Q-YNP---------------------------------------------------------------------------------------------------------------------------SCRQPR-----------------------------------------WFL----------L--------------------------…
	XP_042920073.1	------------FDAPA--------ILVV--------------------------------------------GH----Q----------------TDGKSALVE-----G--LM-G-F-QFNSVG--------------GG-TKTRRPI---------------AIN--------------M-K-YNG---------------------------------------------------------------------------------------------------------------------------ACSTPA-----------------------------------------CFL----------K--------------------------…
	PWZ44616.1	------------AAAPA--------VVVV--------------------------------------------GH----Q----------------TDGKSALVE-----A--LM-G-F-QFNHVG--------------GG-TKTRRPV---------------ALH--------------L-R-FNP---------------------------------------------------------------------------------------------------------------------------RCDEPQ-----------------------------------------CRL----------L--------------------------…
	NP_001189935.1	------------FEAPA--------VLVV--------------------------------------------GQ----Q----------------TDGKSALVE-----A--LM-G-F-QFNHVG--------------GG-TKTRRPI---------------TLH--------------M-K-YDP---------------------------------------------------------------------------------------------------------------------------QCQFPL-----------------------------------------CHL----------G--------------------------…
	XP_002309632.3	------------FDAPA--------VLVV--------------------------------------------GH----Q----------------TDGKSALVE-----G--LM-G-F-QFNHVG--------------GG-TKTRRPI---------------TLH--------------M-K-YDP---------------------------------------------------------------------------------------------------------------------------ECEVPT-----------------------------------------CHL----------V--------------------------…
	EFJ19523.1	------------FEAPA--------ILLV--------------------------------------------GH----Q----------------TDGKSALIE-----A--LM-G-F-QFNHVG--------------GG-TKTRRPI---------------TLH--------------M-K-YNA---------------------------------------------------------------------------------------------------------------------------ACSEPL-----------------------------------------CYL----------M--------------------------…
	KAH9308354.1	---------------------------------------------------------------------------------------------------------------------------------------------------------------------------------------------------------------------------------------------------------------------------------------------------------------------------------------------------------------------------------------------------------------…
	KAI5064281.1	------------FDAPA--------ILVV--------------------------------------------GH----Q----------------TDGKSALVE-----A--LM-G-F-QFNHVG--------------GG-TKTRRPI---------------TLH--------------M-K-YNA---------------------------------------------------------------------------------------------------------------------------GCSEPV-----------------------------------------CYL----------M--------------------------…
	PTQ34556.1	------------FDAPA--------ILVV--------------------------------------------GH----Q----------------TDGKSALVE-----A--LM-G-F-QFNHVG--------------GG-TKTRRPI---------------TLH--------------M-T-YNA---------------------------------------------------------------------------------------------------------------------------ECTEPR-----------------------------------------CFL----------L--------------------------…
	KAG0561482.1	------------FDAPA--------IVVV--------------------------------------------GH----Q----------------TDGKSALVE-----A--LM-G-F-QFNHVG--------------GG-TKTRRPI---------------TLH--------------M-K-YNA---------------------------------------------------------------------------------------------------------------------------MCAEPR-----------------------------------------CYL----------I--------------------------…
	KAG0605142.1	------------FDAPA--------ILVV--------------------------------------------GH----Q----------------TDGKSALVE-----A--LM-G-F-QFNHVG--------------GG-TKTRRPI---------------TLH--------------M-K-YNA---------------------------------------------------------------------------------------------------------------------------NCAQPR-----------------------------------------CFL----------I--------------------------…
	XP_009032466.1.2	------------FDVPS--------VVVI--------------------------------------------GA----Q----------------SSGKSALVE-----A--LM-G-F-QFNEVG--------------GG-TRTRRPI---------------ALQ--------------M-H-YNA---------------------------------------------------------------------------------------------------------------------------ACDEPA-----------------------------------------CYI----------M----------------DE--------…
	XP_009032466.1	------------FDVPS--------VVVI--------------------------------------------GA----Q----------------SSGKSALVE-----A--LM-G-F-QFNEVG--------------GG-TRTRRPI---------------ALQ--------------M-H-YNA---------------------------------------------------------------------------------------------------------------------------ACDEPA-----------------------------------------CYI----------M----------------DE--------…
	XP_004336224.1	------------VAAPE--------IVVI--------------------------------------------GH----Q----------------GHGKSSIIE-----G--IL-G-H-HVTFTG---------------Y-GATKRPL---------------FLN--------------L-I-NNP---------------------------------------------------------------------------------------------------------------------------KCDRPR-----------------------------------------VTL----------K----------------RD--------…
	XP_002649212.1	---------NTAVSHPE--------IVFV--------------------------------------------GP----R----------------SSGKSSLIE-----A--FI-G-R-ALNIVGGGNIVGVGGSN---AN-GCSKRVL---------------YLQ--------------F-T-NNI---------------------------------------------------------------------------------------------------------------------------DFEVPK-----------------------------------------VTI----------K----------------KD--------…
	XP_003288465.1	---------NTSVLHPE--------IVFV--------------------------------------------GP----R----------------SSGKSSLIE-----A--FI-G-R-ALNIVGASSTL---------AN-GCSKRVL---------------YLQ--------------F-N-NNN---------------------------------------------------------------------------------------------------------------------------DCDIPK-----------------------------------------VTI----------K----------------KD--------…
	KAF2077035.1	---------NTSVSHPE--------IVFV--------------------------------------------GP----R----------------GAGKSSLIE-----A--FI-G-R-ALNIVGASTNL---------TS-GTSKRPV---------------YLQ--------------F-V-NNV---------------------------------------------------------------------------------------------------------------------------ECETPK-----------------------------------------VTM----------K----------------KD--------…
	XP_020436215.1	---------NTSIPQPE--------IVFV--------------------------------------------GP----R----------------GSGKSSLIE-----S--FI-G-R-PLNIVGA--------------M-GCSKRAL---------------HLQ--------------F-V-NNT---------------------------------------------------------------------------------------------------------------------------ECETPK-----------------------------------------ITI----------K----------------RD--------…
	XP_012753198.1	---------NTSIAQPE--------IVFV--------------------------------------------GP----K----------------SSGKSSLVE-----A--FI-G-R-PLNIVGA--------------L-GCSKRSI---------------HFQ--------------F-V-NNA---------------------------------------------------------------------------------------------------------------------------ECEVAK-----------------------------------------VTV----------K----------------RD--------…
	XP_004360608.1	------------ISQPE--------IVFV--------------------------------------------GP----R----------------SSGKSSLIE-----S--FI-G-R-PLNIVAGQSG-----------G-ACSKRAV---------------HLQ--------------F-M-NNP---------------------------------------------------------------------------------------------------------------------------EVEGTK-----------------------------------------ITI----------K----------------RD--------…
	KYQ90260.1	------------ISHPE--------IVFV--------------------------------------------GP----R----------------TSGKSSLIE-----A--FI-G-R-SLNIVGQ--------------N-GCSKRPI---------------YFQ--------------F-V-NNI---------------------------------------------------------------------------------------------------------------------------ECEVPK-----------------------------------------ITV----------K----------------RD--------…
	KAH3767868.1	------------VQVPE--------IVLV--------------------------------------------GK----K----------------GVGKTSLLE-----A--IL-G-H-KFGDTGT-----------------STMRPI---------------EVK--------------M-V-NNQ---------------------------------------------------------------------------------------------------------------------------QCATPK-----------------------------------------ITF----------M----------------HD--------…
	ATZ80405.1	------------INFPR--------IVLV--------------------------------------------GT----Q----------------TSGKSSFIN-----N--LI-N-M-ELMPTG--------------DN-MVTRSPV---------------HIK--------------V-I-NNT---------------------------------------------------------------------------------------------------------------------------TNSTDR-----------------------------------------VSI---------FT---------------MTN--------…
	KAF5834941.1	------------FQMPR--------IVVV--------------------------------------------GG----E----------------STGKSSLLE-----N--IT-K-C-AVFPRD--------------KD-ICTRMPI---------------RLQ--------------L-T-NAT---------------------------------------------------------------------------------------------------------------------------DASDTA-----------------------------------------VEV---------------------------QF--------…
	QFG74057.1	--------FISTSKLPT--------IVMI--------------------------------------------GG----E----------------STGKSATIE-----N--IT---MLSIFPTD--------------KS-VCTRCPV--------R------IVM------VPS-----M-V-SHT---------------------------------------------------------------------------------------------------------------------------EIEIT--------------WR--------------------------GEK----------S--------------HVNE--------…
	CEM26963.1	----LLRLVGLGFMIPR--------IVTI--------------------------------------------GQ----Q----------------SDGKTTFLE-----A--ML-R-L----CFG-----------YTRNGAAATKGPV---------------RID--------------V---KND------------------------------ESS---------------------------------------------------------------------------------------------------------------------------------------------------------------------------------…
	OII76931.1	----FLKLANLSDQIPR--------IVVI--------------------------------------------GQ----Q----------------SMGKTTLLD-----S--LI-G-Y----PLG-----------YSSSD-IGTCCPI---------------VFH--------------IYAKSPR------------------------------SALNSPI--------------------------------------------------------------------------------------SCHTDS-------------TSS-------------------------SDI---------DK-------------LALNV--------…
	KAH8582109.1	----LLKLKGLEREIPR--------IVIL--------------------------------------------GQ----Q----------------TIGKTTVID-----Y--LI-N-H----PLG-----------YSTNN-TGTCCPI---------------VFH--------------I---SPS------------------------------NEGSSES--------------------------------------------------------------------------------------FLPLEL-------------TSK-------------------------TLV---------GS-------------GILHE--------…
	POM84969.1	----LLRLNFSGGEIPR--------IVVL--------------------------------------------GQ----Q----------------SMGKTTVID-----Y--LI-G-H----PLA-----------YSTND-NGTCCPI---------------VFH--------------I---SPS------------------------------EEKDRES--------------------------------------------------------------------------------------YLTFKL-------------ESD-------------------------CLL---------GS-------------GILNE-K------…
	XP_667128.1	----LLKLNGLGGEIPR--------IVIL--------------------------------------------GQ----Q----------------SMGKTTVID-----Y--LI-G-H----PLG-----------YSTND-IGTCCPI---------------VFH--------------I---SPS------------------------------EEKDRES--------------------------------------------------------------------------------------CLSSKL-------------VSD-------------------------CLL---------GS-------------GILNE-E------…
	XP_001617280.1	----IFKICNIHNELPR--------LVVF--------------------------------------------GQ----Q----------------SMGKTTLLD-----F--IM-G-G----PMG-----------YTSSD-TGTKQPI---------------VII--------------L---KPS------------------------------DTN---------------------------------------------------------------------------------------------------------------------------------------------------------------------------------…
	XP_028539355.1	----IFKICNIHNELPR--------LVVF--------------------------------------------GQ----Q----------------SMGKTTLLD-----F--IM-G-G----PMG-----------YTSTD-TGTKQPI---------------VII--------------L---KPS------------------------------DTN---------------------------------------------------------------------------------------------------------------------------------------------------------------------------------…
	PHJ24853.1	----LLKLAGLEAEIPR--------LVVF--------------------------------------------GQ----Q----------------SMGKTTLLD-----Y--IM-G-G----PIG-----------YSSTD-TGTRQPV---------------VIV--------------L---RPT------------------------------DS------------------------------------------------------------------------------------------------------------------------------------------------D---------------------------------…
	KFG43683.1	----LLKLAGLEAEIPR--------LVVF--------------------------------------------GQ----Q----------------SMGKTTLLD-----Y--IM-G-G----PIG-----------YSSTD-TGTRQPV---------------VIL--------------L---RPS------------------------------ESA-----------------------------------------------------------------------------------------------------------------------------------------------D---------------------------------…
	UKJ88078.2	----LMKLGGLEAEVPR--------LVVF--------------------------------------------GQ----Q----------------SMGKTTLLD-----F--IM-G-G----PIG-----------YSSTD-TGTKQPV---------------SII--------------M---KPL------------------------------TTLNTLKE-------------------------------------------------------------------------------------SLKENL-------------KEG-------------------------SKANLKDKYKGNEE-------------ILLNE-T------…
	XP_004833148.1	----LMKLGGLEAEVPR--------LVVF--------------------------------------------GQ----Q----------------SMGKTTLLD-----F--IM-G-G----PIG-----------YSSTD-TGTKQPV---------------SII--------------M---KPS------------------------------SSLQN-----------------------------------------------------------------------------------------------------------------------------------------------YEGSGP-------------PPVTD-T------…
	GFE54186.1	----IMKLGGLDAEVPR--------LVVF--------------------------------------------GQ----Q----------------SMGKTTVLD-----F--IM-G-G----PIG-----------YSSTD-TGTKQPV---------------VII--------------M---RPL------------------------------EVIQEVAA-------------------------------------------------------------------------------------SLNVQL-----------------------------------------------------SP-------------DAVNG-S------…
	XP_012766661.1	----IMKLGGLDAEVPR--------LVVF--------------------------------------------GQ----Q----------------SMGKTTVLD-----F--IM-G-G----PIG-----------YSSTD-TGTKQPV---------------VII--------------M---RPL------------------------------EVIMEVAS-------------------------------------------------------------------------------------ALKLQI-----------------------------------------------------DP-------------ASLKG-G------…
	GIX62800.1	----IMKLGGLDAEVPR--------LVVF--------------------------------------------GQ----Q----------------SMGKTTVLD-----F--IM-G-G----PIG-----------YSSTD-TGTKQPV---------------VII--------------M---RPL------------------------------EVILEVAD-------------------------------------------------------------------------------------ALKVQI-----------------------------------------------------DP-------------TNLKN-G------…
	KAH0479249.1	----LLKLGGLEAEIPR--------LVVF--------------------------------------------GQ----Q----------------SMGKTTLLD-----F--IM-G-G----PIG-----------YSSTT-TGTKMPV---------------VIM--------------L---RPP------------------------------QGNEDRA-------------------------------------------------------------------------------------------------------------------------------------------------RP--------------------------…
;
end;
begin trees;
	tree tree_1 = [&R] [&branchAttributeNames={"FastTree support value"}]((XP_004347890.1[&Organism="Capsaspora owczarzaki ATCC 30864","Genetic Code"="Standard",Taxonomy="Eukaryota; Filasterea; Capsaspora"]:0.1348899999999995,((NP_001024332.1[&Organism="Caenorhabditis elegans","Genetic Code"="Standard",Taxonomy="Eukaryota; Metazoa; Ecdysozoa; Nematoda; Chromadorea; Rhabditida; Rhabditina; Rhabditomor…
end;
