# Supplementary material for: Antiviral Mx proteins have an ancient origin and widespread distribution among eukaryotes
Source: bioRxiv. 2024 Aug 17:2024.08.06.606855. Originally published 2024 Aug 6. Preprint. [Version 2] doi: 10.1101/2024.08.06.606855 (PMC11326297; doi:10.1101/2024.08.06.606855)
Supplement: Supplement 1 [file media-1.zip › Supplementary Data/Figure_2_MAFFT.fasta]

>XP_026693152.1
------------IDLPQIAVVGG----Q----------------SAGKSSVLE-----N---FV-GKDFLPRG---SGIVTRRPL---------VLQ---L-ITAK-NG------------------------------------------------------------------------------EW---G------------------------------------E----------------FLH-------------------------------------------CKG------KKF-----TDFN---EIRKEIEEETDR-----MTGSN-------------------KG-------------------------IS--AIPINLRVHSPH---------------------------------------------------------------------VLNLTLVDLPGMTK--VP-------------------VGDQPA----------DI---EQQIR--------DMIMQFVVK------------DNCLILAVSPANS--DLA-NS--DALKIAKEFDPQGIRTIGVI-TKLDLMDEGT--------DAKHILENK---H---------------------LPLR-RGYVGV----------------------------------VNR-----------------------------------S-QKDID----G---------------------------NKDIK----------A----ALSA---ERRFF---------LS-------HP--------------------AY-----------------R-H------M--------------------------ADK-LGT-----PYLQKILNQQLTNHIKETL----
>XP_030853442.1.2
------------LDLPQIAVVGG----Q----------------SAGKSSVLE-----N---FV-GRDFLPRG---SGIVTRRPL---------VLQ---L-N-NS-KT------------------------------------------------------------------------------EY---G------------------------------------E----------------FLH-------------------------------------------CKG------KKF-----TDFD---EIRKEIEAETDR-----VTGSN-------------------KG-------------------------IS--NVPINLRVYSPN---------------------------------------------------------------------VLNLTLVDLPGMTK--IA-------------------VGDQPV----------DI---EIQIR--------SMVMEFVTN------------ESTLILAVSPANQ--DLA-NS--DALKVAKEVDPKGVRTIGVI-TKLDLMDDGT--------DAKDILENK---L---------------------LPLR-RGYVGV----------------------------------VNR-----------------------------------S-QRDIE----G---------------------------KKDIK----------A----ALAA---ERKFF---------LS-------HP--------------------SY-----------------R-H------I--------------------------ADK-MGT-----PWLQKILNQQLTNHIRDSL----
>XP_030853442.1
------------LDLPQIAVVGG----Q----------------SAGKSSVLE-----N---FV-GRDFLPRG---SGIVTRRPL---------VLQ---L-N-NS-KT------------------------------------------------------------------------------EY---G------------------------------------E----------------FLH-------------------------------------------CKG------KKF-----TDFD---EIRKEIEAETDR-----VTGSN-------------------KG-------------------------IS--NVPINLRVYSPN---------------------------------------------------------------------VLNLTLVDLPGMTK--IA-------------------VGDQPV----------DI---EIQIR--------SMVMEFVTN------------ESTLILAVSPANQ--DLA-NS--DALKVAKEVDPKGVRTIGVI-TKLDLMDDGT--------DAKDILENK---L---------------------LPLR-RGYVGV----------------------------------VNR-----------------------------------S-QRDIE----G---------------------------KKDIK----------A----ALAA---ERKFF---------LS-------HP--------------------SY-----------------R-H------I--------------------------ADK-MGT-----PWLQKILNQQLTNHIRDSL----
>XP_005165639.1
------------LDLPQIAVVGG----Q----------------SAGKSSVLE-----N---FV-GKDFLPRG---SGIVTRRPL---------VLQ---L-I-NC-PT------------------------------------------------------------------------------EY---A------------------------------------E----------------FLH-------------------------------------------CKG------KKF-----TDFD---EVRQEIEAETDR-----ITGQN-------------------KG-------------------------IS--PVPINLRVYSPN---------------------------------------------------------------------VLNLTLVDLPGMTK--VP-------------------VGDQPA----------DI---EAQIR--------DMLMQFVTK------------ENCLLLAVSPANS--DLA-NS--DALKIAKEVDPQGMRTIGVI-TKLDLMDEGT--------DAREILENK---L---------------------LPLR-RGYIGV----------------------------------VNR-----------------------------------S-QKDID----G---------------------------KKDIT----------A----AMSA---ERKFF---------LT-------HP--------------------SY-----------------R-H------L--------------------------ADR-MGT-----PYLQKALNQQLTNHIRDTL----
>XP_028570166.1
------------LDLPQIAVVGG----Q----------------SAGKSSVLE-----N---FV-GRDFLPRG---SGIVTRRPL---------VLQ---L-V-NS-PT------------------------------------------------------------------------------EY---G------------------------------------E----------------FLH-------------------------------------------CKG------KKF-----TDFD---EIRQEIEAETDR-----ITGSN-------------------KG-------------------------IS--PVPINLRVYSPH---------------------------------------------------------------------VLSLTLVDLPGMTK--VP-------------------VGDQPA----------DI---EFQIR--------EMLMQFVTK------------ENCLILAVSPANS--DLA-NS--DALKIAKEVDPQGQRTIGVI-TKLDLMDEGT--------DARDVLENK---L---------------------LPLR-RGYIGV----------------------------------VNR-----------------------------------S-QKDID----G---------------------------KKDIQ----------A----ALAA---ERKFF---------LT-------HP--------------------AY-----------------R-H------M--------------------------ADR-MGT-----PYLQKVLNQQLTNHIRDTL----
>EPQ17174.1
------------LDLPQIAVVGG----Q----------------SAGKSSVLE-----N---FV-GRDFLPRG---SGIVTRRPL---------VLQ---L-V-NA-ST------------------------------------------------------------------------------EY---A------------------------------------E----------------FLH-------------------------------------------CKG------KKF-----TDFE---EVRLEIEAETDR-----VTGTN-------------------KG-------------------------IS--PVPINLRVYSPH---------------------------------------------------------------------VLNLTLVDLPGMTK--VP-------------------VGDQPA----------DI---EFQIR--------DMLMQFVTK------------ENCLILAVSPANS--DLA-NS--DALKIAKEVDPQGQRTIGVI-TKLDLMDEGT--------DARDVLENK---L---------------------LPLR-RGYIGV----------------------------------VNR-----------------------------------S-QKDID----G---------------------------KKDIT----------A----ALAA---ERKFF---------LS-------HP--------------------SY-----------------R-H------L--------------------------ADR-MGT-----PYLQKVLNQQLTNHIRDTL----
>BAB27759.1
------------LDLPQIAVVGG----Q----------------SAGKSSVLE-----N---FV-GRDFLPRG---SGIVTRRPL---------VLQ---L-V-NS-TT------------------------------------------------------------------------------EY---A------------------------------------E----------------FLH-------------------------------------------CKG------KKF-----TDFE---EVRLEIEAETDR-----VTGTN-------------------KG-------------------------IS--PVPINLRVYSPH---------------------------------------------------------------------VLNLTLVDLPGMTK--VP-------------------VGDQPP----------DI---EFQIR--------DMLMQFVTK------------ENCLILAVSPANS--DLA-NS--DALKIAKEVDPQGQRTIGVI-TKLDLMDEGT--------DARDVLENK---L---------------------LPLR-RGYIGV----------------------------------VNR-----------------------------------S-QKDID----G---------------------------KKDIT----------A----ALAA---ERKFF---------LS-------HP--------------------SY-----------------R-H------L--------------------------ADR-MGT-----PYLQKVLNQQLTNHIRDTL----
>ELW62001.1
------------LDLPQIAVVGG----Q----------------SAGKSSVLE-----N---FV-GRDFLPRG---SGIVTRRPL---------VLQ---L-V-NA-TT------------------------------------------------------------------------------EY---A------------------------------------E----------------FLH-------------------------------------------CKG------KKF-----TDFE---EVRLEIEAETDR-----VTGTN-------------------KG-------------------------IS--PVPINLRVYSPH---------------------------------------------------------------------VLNLTLVDLPGMTK--VP-------------------VGDQPP----------DI---EFQIR--------DMLMQFVTK------------ENCLILAVSPANS--DLA-NS--DALKIAKEVDPQGQRTIGVI-TKLDLMDEGT--------DARDVLENK---L---------------------LPLR-RGYIGV----------------------------------VNR-----------------------------------S-QKDID----G---------------------------KKDIT----------A----ALAA---ERKFF---------LS-------HP--------------------SY-----------------R-H------L--------------------------ADR-MGT-----PYLQKVLNQQLTNHIRDTL----
>EAW87759.1
------------LDLPQIAVVGG----Q----------------SAGKSSVLE-----N---FV-GRDFLPRG---SGIVTRRPL---------VLQ---L-V-NA-TT------------------------------------------------------------------------------EY---A------------------------------------E----------------FLH-------------------------------------------CKG------KKF-----TDFE---EVRLEIEAETDR-----VTGTN-------------------KG-------------------------IS--PVPINLRVYSPH---------------------------------------------------------------------VLNLTLVDLPGMTK--VP-------------------VGDQPP----------DI---EFQIR--------DMLMQFVTK------------ENCLILAVSPANS--DLA-NS--DALKVAKEVDPQGQRTIGVI-TKLDLMDEGT--------DARDVLENK---L---------------------LPLR-RGYIGV----------------------------------VNR-----------------------------------S-QKDID----G---------------------------KKDIT----------A----ALAA---ERKFF---------LS-------HP--------------------SY-----------------R-H------L--------------------------ADR-MGT-----PYLQKVLNQQLTNHIRDTL----
>XP_025915522.1
------------------------------------------------------------------------------------------------------------------------------------------------------------------------------------------------------------------------------------------------------------------------------------------------------------------------------------------------------------------------------------------------------------------------------------------------------------------------------------------------MTK--VP-------------------VGDQPP----------DI---EFQIR--------DMLMQFVTK------------ENCLILAVSPANS--DLA-NS--DALKIAKEVDPQGQRTIGVI-TKLDLMDEGT--------DARDVLENK---L---------------------LPLR-RGYIGV----------------------------------VNR-----------------------------------S-QKDID----G---------------------------KKDIQ----------A----ALAA---ERKFF---------LS-------HP--------------------AY-----------------R-H------M--------------------------ADR-MGT-----PYLQKVLNQQLTNHIRDTL----
>XP_012378586.1
--------------------AGGPRRRQ----------------SGRAAAAAEPEPERN---FV-GRDFLPRG---SGIVTRRPL---------VLQ---L-V-NA-TT------------------------------------------------------------------------------EY---A------------------------------------E----------------FLH-------------------------------------------CKG------KKF-----TDFE---EVRLEIEAETDR-----VTGTN-------------------KG-------------------------IS--PVPINLRVYSPH---------------------------------------------------------------------VLNLTLVDLPGMTK--VP-------------------VGDQPP----------DI---EFQIR--------DMLMQFVTK------------ENCLILAVSPANS--DLA-NS--DALKVAKEVDPQGQRTIGVI-TKLDLMDEGT--------DARDVLENK---L---------------------LPLR-RGYIGV----------------------------------VNR-----------------------------------S-QKDID----G---------------------------KKDIT----------A----ALAA---ERKFF---------LS-------HP--------------------SY-----------------R-H------L--------------------------ADR-MGT-----PYLQKVLNQQLTNHIRDTL----
>KAE8583055.1
------------LDLPQIAVVGG----Q----------------SAGKSSVLE-----N---FV-GKDFLPRG---SGIVTRRPL---------VLQ---L-V-NS-ST------------------------------------------------------------------------------EY---G------------------------------------E----------------FLH-------------------------------------------CKG------KKF-----TDFD---EIRLEIEAETDR-----ATGTN-------------------KG-------------------------IS--PVPINLRVYSPN---------------------------------------------------------------------VLNLTLVDLPGMTK--VP-------------------VGDQPV----------DI---EFQIR--------DMLMQFVTK------------ENCLVLAVSPANS--DLA-NS--DALKIAKEVDPKGLRTIGVI-TKLDLMDEGT--------DARDVLENK---L---------------------LPLR-RGYIGV----------------------------------VNR-----------------------------------S-QKDID----G---------------------------KKDIQ----------A----ALAA---ERKFF---------LS-------HP--------------------SY-----------------R-H------L--------------------------ADR-MGT-----PYLQKALNQQLTNHIRDTL----
>XP_032814666.1
------------LDLPQIAVVGG----Q----------------SAGKSSVLE-----N---FV-GRDFLPRG---SGIVTRRPL---------ILQ---L-M-FC-KA------------------------------------------------------------------------------EY---A------------------------------------E----------------FLH-------------------------------------------CKG------KKF-----TDFE---EVRAEIEAETDR-----LTGSN-------------------KG-------------------------IS--PIPINLRVYSPH---------------------------------------------------------------------VLNLTLIDLPGMTK--VP-------------------VGDQPV----------DI---EYQIR--------EMLMQFVTK------------ENCLILAVSPANT--DLA-NS--DALKIAKEVDPQGLRTIGVI-TKLDLMDDGT--------DARDILENK---L---------------------LPLR-RGYIGV----------------------------------VNR-----------------------------------S-QKDID----G---------------------------RKDIN----------A----AMAA---ERKFF---------LS-------HP--------------------SY-----------------R-H------M--------------------------ADR-MGT-----PYLQKTLNQQLTNHIRDTL----
>XP_025944940.1
--------------------------------------------------------------MF-FRDFLPRG---SGIVTRRPL---------VLQ---L-V-TA-KT------------------------------------------------------------------------------EY---A------------------------------------E----------------FLH-------------------------------------------CKG------RKF-----TDFD---EVRQEIEVETDR-----ITGVN-------------------KG-------------------------IS--SIPINLRIYSPH---------------------------------------------------------------------VLSLTLIDLPGITK--VP-------------------VGDQPP----------DI---EQQIR--------DMIMQFISR------------ENCLILAVTPANT--DLA-NS--DALKLAKEVDPQGLRTIGVI-TKLDLMDEGT--------DAREILENK---L---------------------LPLR-RGYIGV----------------------------------VNR-----------------------------------S-QKDID----G---------------------------KKDIK----------A----ALLA---ERKFF---------LS-------HP--------------------AY-----------------R-H------M--------------------------ADR-MGT-----PYLQKVLNQQLTNHIRDTL----
>EPQ08653.1
------------LELPQIAVVGG----Q----------------SAGKSSVLE-----N---FV-GRDFLPRG---SGIVTRRPL---------VLQ---L-V-TS-KT------------------------------------------------------------------------------EY---A------------------------------------E----------------FLH-------------------------------------------CKG------KKF-----TDFD---EVRHEIEAETDR-----VTGMN-------------------KG-------------------------IS--SIPINLRVYSPH---------------------------------------------------------------------VLNLTLIDLPGITK--VP-------------------VGDQPV----------DI---EHQIR--------EMIMQFITR------------ENCLILAVTPANT--DLA-NS--DALKLAKDVDPQGLRTIGVI-TKLDLMDEGT--------DARDILENK---L---------------------LPLR-RGYVGV----------------------------------VNR-----------------------------------S-QKDID----G---------------------------KKDIK----------A----AMLA---ERKFF---------LS-------HP--------------------AY-----------------R-H------I--------------------------ADR-MGT-----PHLQKVLNQQLTNHIRDTL----
>XP_027623811.1
------------LELPQIAVVGG----Q----------------SAGKSSVLE-----N---FV-GRDFLPRG---SGIVTRRPL---------VLQ---L-V-TS-KA------------------------------------------------------------------------------EY---G------------------------------------E----------------FLH-------------------------------------------CKG------KKF-----TDFD---EIRHEIEAETDR-----VTGVN-------------------KG-------------------------IS--SIPINLRVYSPH---------------------------------------------------------------------VLNLTLIDLPGITK--VP-------------------VGDQPP----------DI---EYQIR--------EMIMQFITR------------ENCLILAVTPANT--DLA-NS--DALKLAKEVDPQGLRTIGVI-TKLDLMDEGT--------DARDVLENK---L---------------------LPLR-RGYVGV----------------------------------VNR-----------------------------------S-QKDID----G---------------------------KKDIK----------A----AMLA---ERKFF---------LS-------HP--------------------AY-----------------R-H------I--------------------------ADR-MGT-----PHLQKVLNQQLTNHIRDTL----
>XP_016856477.1
------------LELPQIAVVGG----Q----------------SAGKSSVLE-----N---FV-GRDFLPRG---SGIVTRRPL---------VLQ---L-V-TS-KA------------------------------------------------------------------------------EY---A------------------------------------E----------------FLH-------------------------------------------CKG------KKF-----TDFD---EVRLEIEAETDR-----VTGMN-------------------KG-------------------------IS--SIPINLRVYSPH---------------------------------------------------------------------VLNLTLIDLPGITK--VP-------------------VGDQPP----------DI---EYQIR--------EMIMQFITR------------ENCLILAVTPANT--DLA-NS--DALKLAKEVDPQGLRTIGVI-TKLDLMDEGT--------DARDVLENK---L---------------------LPLR-RGYVGV----------------------------------VNR-----------------------------------S-QKDID----G---------------------------KKDIK----------A----AMLA---ERKFF---------LS-------HP--------------------AY-----------------R-H------I--------------------------ADR-MGT-----PHLQKVLNQQLTNHIRDTL----
>XP_006496668.1
------------LELPQIAVVGG----Q----------------SAGKSSVLE-----N---FV-GRDFLPRG---SGIVTRRPL---------VLQ---L-V-TS-KA------------------------------------------------------------------------------EY---A------------------------------------E----------------FLH-------------------------------------------CKG------KKF-----TDFD---EVRHEIEAETDR-----VTGMN-------------------KG-------------------------IS--SIPINLRVYSPH---------------------------------------------------------------------VLNLTLIDLPGITK--VP-------------------VGDQPP----------DI---EYQIR--------DMIMQFITR------------ENCLILAVTPANT--DLA-NS--DALKLAKEVDPQGLRTIGVI-TKLDLMDEGT--------DARDVLENK---L---------------------LPLR-RGYVGV----------------------------------VNR-----------------------------------S-QKDID----G---------------------------KKDIK----------A----AMLA---ERKFF---------LS-------HP--------------------AY-----------------R-H------I--------------------------ADR-MGT-----PHLQKVLNQQLTNHIRDTL----
>XP_012379251.1
---------------------------------------------------------------V-GRDFLPRG---SGIVTRRPL---------VLQ---L-V-TS-KA------------------------------------------------------------------------------EY---A------------------------------------E----------------FLH-------------------------------------------CKG------KKF-----TDFD---EVRHEIEAETDR-----VTGMN-------------------KG-------------------------IS--SIPINLRVYSPH---------------------------------------------------------------------VLNLTLIDLPGITK--VP-------------------VGDQPP----------DI---EYQIR--------EMIMQFITR------------ENCLILAVTPANT--DLA-NS--DALKLAKEVDPQGLRTIGVI-TKLDLMDEGT--------DARDVLENK---L---------------------LPLR-RGYVGV----------------------------------VNR-----------------------------------S-QKDID----G---------------------------KKDIK----------A----AMLA---ERKFF---------LS-------HP--------------------AY-----------------R-H------I--------------------------ADR-MGT-----PHLQKVLNQQLTNHIRDTL----
>XP_021326548.1
------------LDLPQIAVVGG----Q----------------SAGKSSVLE-----N---FV-GRDFLPRG---SGIVTRRPL---------ILQ---L-V-NN-KA------------------------------------------------------------------------------EY---A------------------------------------E----------------FLH-------------------------------------------CKG------RKF-----VDFD---EVRQEIEAETDR-----ITGSN-------------------KG-------------------------IS--PIPINLRVYSPN---------------------------------------------------------------------VLNLTLIDLPGMTK--VA-------------------VGDQPP----------DI---EHQIR--------DMIMQFITR------------ESCLILAVTPANM--DLA-NS--DALKVAKEVDPQGLRTIGVI-TKLDLMDEGT--------DARDILENK---L---------------------LPLR-RGYIGV----------------------------------VNR-----------------------------------S-QKDID----G---------------------------RKDIR----------A----ALAA---ERKFF---------LS-------HP--------------------SY-----------------R-H------M--------------------------AER-MGT-----PHLQKALNQQLTNHIRDTL----
>NP_001025299.1
------------LDLPQIAVVGG----Q----------------SAGKSSVLE-----N---FV-GRDFLPRG---SGIVTRRPL---------ILQ---L-V-NN-KA------------------------------------------------------------------------------EY---A------------------------------------E----------------FLH-------------------------------------------CKG------RKF-----VDFD---EVRQEIEAETDR-----ITGSN-------------------KG-------------------------IS--PIPINLRVYSPN---------------------------------------------------------------------VLNLTLIDLPGMTK--VA-------------------VGDQPP----------DI---EHQIR--------DMIMQFITR------------ESCLILAVTPANM--DLA-NS--DALKVAKEVDPQGLRTIGVI-TKLDLMDEGT--------DARDILENK---L---------------------LPLR-RGYIGV----------------------------------VNR-----------------------------------S-QKDID----G---------------------------RKDIR----------A----ALAA---ERKFF---------LS-------HP--------------------SY-----------------R-H------M--------------------------AER-MGT-----PHLQKALNQQLTNHIRDTL----
>XP_031753735.1
------------LDLPQIAVVGG----Q----------------SAGKSSVLE-----N---FV-GRDFLPRG---SGIVTRRPL---------ILQ---L-I-FS-KT------------------------------------------------------------------------------EY---A------------------------------------E----------------FLH-------------------------------------------CKS------KKF-----TDFD---EVRQEIEAETDR-----VTGTN-------------------KG-------------------------IS--PVPINLRVYSPN---------------------------------------------------------------------VLNLTLIDLPGITK--VP-------------------VGDQPH----------DI---EYQIK--------DMILQFISR------------DSCLILAVTPGNT--DLA-NS--DALKMAKEVDPQGLRTIGVI-TKLDLMDEGT--------DAKDILENK---L---------------------LPLR-RGYIGV----------------------------------VNR-----------------------------------S-QKDID----G---------------------------KKDIK----------A----ALGA---ERKFF---------LS-------HP--------------------GY-----------------R-H------I--------------------------AER-MGT-----PHLQKTLNQQLTNHIRETL----
>XP_025920181.1
------------LDLPQIAVVGG----Q----------------SAGKSSVLE-----N---FV-GRDFLPRG---SGIVTRRPL---------ILQ---L-I-FS-KT------------------------------------------------------------------------------EY---A------------------------------------E----------------FLH-------------------------------------------CKS------KKF-----TDFD---EVRQEIEAETDR-----VTGTN-------------------KG-------------------------IS--PVPINLRVYSPH---------------------------------------------------------------------VLNLTLIDLPGITK--VP-------------------VGDQPQ----------DI---EYQIK--------DMIMQFISR------------ESSLILAVTPANM--DLA-NS--DALKMAKEVDPQGLRTIGVI-TKLDLMDEGT--------DARDVLENK---L---------------------LPLR-RGYIGV----------------------------------VNR-----------------------------------S-QKDID----G---------------------------KKDIR----------A----ALAA---ERKFF---------LS-------HP--------------------AY-----------------R-H------M--------------------------ADR-MGT-----PHLQKVLNQQLTNHIRETL----
>XP_028568434.1
------------LDLPQIAVVGG----Q----------------SAGKSSVLE-----N---FV-GRDFLPRG---SGIVTRRPL---------ILQ---L-I-FS-KT------------------------------------------------------------------------------EY---A------------------------------------E----------------FLH-------------------------------------------CKS------KKF-----TDFD---EVRQEIEAETDR-----VTGTN-------------------KG-------------------------IS--PVPINLRVYSPH---------------------------------------------------------------------VLNLTLIDLPGITK--VP-------------------VGDQPQ----------DI---EYQIK--------DMILQFISR------------ESSLILAVTPANM--DLA-NS--DALKMAKEVDPQGLRTIGVI-TKLDLMDEGT--------DARDVLENK---L---------------------LPLR-RGYIGV----------------------------------VNR-----------------------------------S-QKDID----G---------------------------KKDIR----------A----ALAA---ERKFF---------LS-------HP--------------------AY-----------------R-H------M--------------------------ADR-MGT-----PHLQKLLNQQLTNHIRETL----
>XP_006510037.1
------------LDLPQIAVVGG----Q----------------SAGKSSVLE-----N---FV-GRDFLPRG---SGIVTRRPL---------ILQ---L-I-FS-KT------------------------------------------------------------------------------EY---A------------------------------------E----------------FLH-------------------------------------------CKS------KKF-----TDFD---EVRQEIEAETDR-----VTGTN-------------------KG-------------------------IS--PVPINLRVYSPH---------------------------------------------------------------------VLNLTLIDLPGITK--VP-------------------VGDQPP----------DI---EYQIK--------DMILQFISR------------ESSLILAVTPANM--DLA-NS--DALKLAKEVDPQGLRTIGVI-TKLDLMDEGT--------DARDVLENK---L---------------------LPLR-RGYIGV----------------------------------VNR-----------------------------------S-QKDIE----G---------------------------KKDIR----------A----ALAA---ERKFF---------LS-------HP--------------------AY-----------------R-H------M--------------------------ADR-MGT-----PHLQKTLNQQLTNHIRESL----
>NP_001005360.1
------------LDLPQIAVVGG----Q----------------SAGKSSVLE-----N---FV-GRDFLPRG---SGIVTRRPL---------ILQ---L-I-FS-KT------------------------------------------------------------------------------EH---A------------------------------------E----------------FLH-------------------------------------------CKS------KKF-----TDFD---EVRQEIEAETDR-----VTGTN-------------------KG-------------------------IS--PVPINLRVYSPH---------------------------------------------------------------------VLNLTLIDLPGITK--VP-------------------VGDQPP----------DI---EYQIK--------DMILQFISR------------ESSLILAVTPANM--DLA-NS--DALKLAKEVDPQGLRTIGVI-TKLDLMDEGT--------DARDVLENK---L---------------------LPLR-RGYIGV----------------------------------VNR-----------------------------------S-QKDIE----G---------------------------KKDIR----------A----ALAA---ERKFF---------LS-------HP--------------------AY-----------------R-H------M--------------------------ADR-MGT-----PHLQKTLNQQLTNHIRESL----
>XP_014389433.1
---------------------------------------------AGKGQI------------T-AWDFLPRG---SGIVTRRPL---------ILQ---L-I-FS-KT------------------------------------------------------------------------------EY---A------------------------------------E----------------FLH-------------------------------------------CKS------KKF-----TDFD---EVRQEIEAETDR-----VTGTN-------------------KG-------------------------IS--PVPINLRVYSPH---------------------------------------------------------------------VLNLTLIDLPGITK--VP-------------------VGDQPP----------DI---EYQIK--------DMILQFISR------------ESSLILAVTPANM--DLA-NS--DALKMAKEVDPQGLRTIGVI-TKLDLMDEGT--------DARDVLENK---L---------------------LPLR-RGYIGV----------------------------------VNR-----------------------------------S-QKDIE----G---------------------------KKDIR----------A----ALAA---ERKFF---------LS-------HP--------------------AY-----------------R-H------M--------------------------ADR-MGT-----PHLQKTLNQQLTNHIRESL----
>XP_012381548.1
-------------------------------------------------------------------------------------------------------------------------------------------------------------------------------------------------------------------------------------------------------------------------------------------------------------------------------------------------------------------------------------------------------------------------------------------------------------------------------------------------------------------------------------------------------------MILQFIGR------------ESSLILAVTPANM--DLA-NS--DALKLAKEVDPQGLRTIGVI-TKLDLMDEGT--------DARDVLENK---L---------------------LPLR-RGYIGV----------------------------------VNR-----------------------------------S-QKDIE----G---------------------------RKDIR----------S----ALAA---ERKFF---------FS-------HS--------------------AY-----------------R-H------M--------------------------ADR-MGT-----LHLQKTLNQQLTNHIRESL----
>XP_006161648.2.2
---------------PHCTSVSR----QAYS------------SPQGPRKVIS-----VL-FLP-HRDFLPRG---SGIVTRRPL---------ILQ---L-I-FS-KT------------------------------------------------------------------------------EY---A------------------------------------E----------------FLH-------------------------------------------CKS------KKF-----TDFD---EVRQEIEAETDR-----VTGTN-------------------KG-------------------------IS--PVPINLRVYSPH---------------------------------------------------------------------VLNLTLIDLPGITK--VP-------------------VGDQPP----------DI---EYQIK--------DMILQFISR------------ESSLILAVTPANM--DLA-NS--DALKLAKEVDPQGLRTIGVI-TKLDLMDEGT--------DARDVLENK---L---------------------LPLR-RGYIGV----------------------------------VNR-----------------------------------S-QKDIE----G---------------------------KKDIR----------A----ALAA---ERKFF---------LS-------HP--------------------AY-----------------R-H------M--------------------------ADR-MGT-----PHLQKTLNQQLTNHIRESL----
>XP_035683496.1
------------LDLPQIAVVGG----Q----------------SAGKSSVLE-----N---FV-GRDFLPRG---SGIVTRRPL---------VLQ---L-IHNP-KA------------------------------------------------------------------------------EY---G------------------------------------E----------------FLH-------------------------------------------AKG------KMF-----SDFH---EIRAEIEAETDR-----MTGSN-------------------KG-------------------------IS--PVPINLRVYSPH---------------------------------------------------------------------VLNLTLIDLPGMTK--VP-------------------VGDQPP----------DI---EQQIR--------DMLLQFITK------------DNCLILAVSPANQ--DLA-NS--DALKIAKEVDPQGMRTIGVI-TKLDLMDEGT--------DARNILENR---T---------------------YPLR-RGYIGV----------------------------------VNR-----------------------------------S-QADID----G---------------------------RKDIK----------A----ALAA---ERKFF---------LS-------HP--------------------AY-----------------R-H------L--------------------------ADR-MGT-----PYLQKTLNQQLTNHIRDTL----
>KMZ10000.1
------------LDLPQIAVVGG----Q----------------SAGKSSVLE-----N---FV-GKDFLPRG---SGIVTRRPL---------ILQ---L-I-NG-VT------------------------------------------------------------------------------EY---G------------------------------------E----------------FLH-------------------------------------------IKG------KKF-----SSFD---EIRKEIEDETDR-----VTGSN-------------------KG-------------------------IS--NIPINLRVYSPH---------------------------------------------------------------------VLNLTLIDLPGLTK--VA-------------------IGDQPV----------DI---EQQIK--------QMIFQFIRK------------ETCLILAVTPANT--DLA-NS--DALKLAKEVDPQGVRTIGVI-TKLDLMDEGT--------DARDILENK---L---------------------LPLR-RGYIGV----------------------------------VNR-----------------------------------S-QKDIE----G---------------------------RKDIH----------Q----ALAA---ERKFF---------LS-------HP--------------------SY-----------------R-H------M--------------------------ADR-LGT-----PYLQRVLNQQLTNHIRDTL----
>PAA78248.1
------------FDLPQIAVVGS----Q----------------SAGKSSVLE-----N---FV-GKDFLPRG---SGIVTRRPL---------VLQ---L-L-TH-PS------------------------------------------------------------------------------EF---A------------------------------------E----------------FGH-------------------------------------------LRG------KKF-----TNFD---EVRQEIENETDR-----LTGKN-------------------KG-------------------------IS--NVPITLRVFSPH---------------------------------------------------------------------VLNLTLVDLPGMTK--VA-------------------VGDQPP----------DI---EQQIR--------AMLFEFISK------------ENCLILAVSPANS--DLA-NS--DALKIAKEVDPNGTRTIGVI-TKLDLMDQGT--------DAREVLENK---L---------------------LPLR-RGYIGV----------------------------------VNR-----------------------------------S-QKDIE----G---------------------------KKDIA----------A----AMAA---ERKFF---------LS-------HP--------------------SY-----------------R-H------M--------------------------AER-MGT-----PYLQRCLNQQLTNHIRETL----
>PAA65118.1
------------FDLPQIAVVGS----Q----------------SAGKSSVLE-----N---FV-GKDFLPRG---SGIVTRRPL---------ILQ---L-L-YN-PS--------------------------------------------------------------------------A---EY---A------------------------------------E----------------FGH-------------------------------------------QRG------RKY-----TNFE---EVRQEIEAETDR-----LTGRN-------------------KG-------------------------IS--NVPIMLRVFSPH---------------------------------------------------------------------VLNLTLVDLPGMTK--VA-------------------VGDQPP----------DI---EVQIR--------NMLLEFITK------------ENCLILAVSPANS--DLA-NS--DALKLAKEVDPAGTRTIGVI-TKLDLMDQGT--------DAREVLENK---L---------------------LPLR-RGYIGV----------------------------------VNR-----------------------------------S-QKDIE----G---------------------------RKDIK----------A----AMAA---ERKFF---------LS-------HP--------------------SY-----------------R-H------M--------------------------AER-MGT-----PYLQRCLNQQLTNHIRETL----
>PAA59145.1
------------FDLPQIAVVGS----Q----------------SAGKSSVLE-----N---FV-GKDFLPRG---SGIVTRRPL---------VLQ---L-I-NF-HT------------------------------------------------------------------------------EY---A------------------------------------E----------------FGH-------------------------------------------IRG------KRF-----TNFD---EVRQEIENETDR-----VTGKN-------------------KG-------------------------IS--NVPIMLRVYSPQ---------------------------------------------------------------------VLNLTLVDLPGLTK--VA-------------------VGDQPQ----------DI---ELLIR--------AMILEFVSK------------DNCLILAVTPANS--DLA-NS--DALKIAKEVDPSGTRTIGVI-TKLDLMDQGT--------DARDVLENR---L---------------------LPLR-RGYIGV----------------------------------VNR-----------------------------------S-QKDIE----G---------------------------KKDIV----------A----AMAA---ERKFF---------LS-------HP--------------------AY-----------------R-H------M--------------------------AER-MGT-----SYLQRCLNQQLTNHIRETL----
>PAA64382.1
------------IDLPQIAVVGS----Q----------------SAGKSSVLE-----N---FV-GRDFLPRG---SGIVTRRPL---------ILQ---L-M-NY-QT------------------------------------------------------------------------------EY---A------------------------------------E----------------FGH-------------------------------------------IRG------KKF-----VNFD---EVRREIEVETDR-----LTGQN-------------------KG-------------------------IS--NVPITLRVYSPQ---------------------------------------------------------------------VLNLTLVDLPGMTK--VA-------------------VGDQPP----------DI---EQQVR--------AMIWEFISK------------DNCLILAVSPANS--DLA-NS--DALKLAKEADPSGSRTIGVL-TKLDLMDAGT--------DARDVLENR---F---------------------LPLR-RGYVGV----------------------------------VNR-----------------------------------S-QKDID----G---------------------------RKDIS----------S----AMAA---ERKFF---------LG-------HP--------------------AY-----------------R-H------M--------------------------AER-MGT-----AHLQRCLNQQLVGHIRDTL----
>NP_001024332.1
------------FELPQIAVVGG----Q----------------SAGKSSVLE-----N---FV-GKDFLPRG---SGIVTRRPL---------ILQ---L-I-QD-RN------------------------------------------------------------------------------EY---A------------------------------------E----------------FLH-------------------------------------------KKG------HRF-----VDFD---AVRKEIEDETDR-----VTGQN-------------------KG-------------------------IS--PHPINLRVFSPN---------------------------------------------------------------------VLNLTLIDLPGLTK--VP-------------------VGDQPA----------DI---EQQIR--------DMILTFINR------------ETCLILAVTPANS--DLA-TS--DALKLAKEVDPQGLRTIGVL-TKLDLMDEGT--------DAREILENK---L---------------------FTLR-RGYVGV----------------------------------VNR-----------------------------------G-QKDIV----G---------------------------RKDIR----------A----ALDA---ERKFF---------IS-------HP--------------------SY-----------------R-H------M--------------------------ADR-LGT-----SYLQHTLNQQLTNHIRDTL----
>XP_004347890.1
------------LDLPQIAVVGS----Q----------------SAGKSSVLE-----N---FV-GKDFLPRG---SGIVTRRPL---------VLQ---L-V-NS-KG--------------------------------------------------------------------------P---EY---G------------------------------------E----------------FLH-------------------------------------------NKS------KKF-----TDFD---EVRKEIEAETDR-----ITGTN-------------------KG-------------------------IS--PVPINLKVYSPN---------------------------------------------------------------------VLNLTLVDLPGITK--VP-------------------IGDQPT----------NI---ESLIR--------EMIMQFIGR------------PNCLILAVSPANS--DLA-NS--DALKLAREVDQQGIRTIGVI-TKLDLMDEGT--------DAREVLENK---L---------------------IPLR-RGFIGV----------------------------------VNR-----------------------------------S-QKDID----G---------------------------RKDIK----------A----AMSA---ELRFF---------ST-------HP--------------------AY-----------------R-D------L--------------------------ANK-NGT-----MYLQRVLNQQLTNHIRDTL----
>XP_001749319.1
------------LDLPQIAVVGG----Q----------------SAGKSSVLE-----N---FV-GKDFLPRG---SGIVTRRPL---------VLQ---L-N-YH-PS--------------------------------------------------------------------------A---EW---G------------------------------------E----------------FLH-------------------------------------------ARG------KKF-----TDFN---EIRQEIEAETDR-----MTGSN-------------------KG-------------------------IS--NIPINLRVYSPH---------------------------------------------------------------------VLNLTLVDLPGLTK--VA-------------------VGDQPA----------DI---ENQIR--------GMLMEFITK------------DNCIILAVTPANQ--DLA-NS--DALKLAKEVDPEGVRTIGVI-TKLDLMDSGT--------DARAILTNE---F---------------------LPLR-RGYIGV----------------------------------VNR-----------------------------------S-QKDID----G---------------------------RKDIR----------A----ALDA---ERKFF---------LM-------HP--------------------SY-----------------K-D------I--------------------------ASK-NGT-----PYLQKALNQQLTNHIRECL----
>XP_031757197.1
------------VDLPQIAVVGG----Q----------------SAGKSSVLE-----N---LV-GR---------------------------WIH---V-L--S-ST------------------------------------------------------------------------------EY---A------------------------------------E----------------FLH-------------------------------------------CKG------TKY-----TDFS---EVRQEIEEETER-----ATGLN-------------------KG-------------------------IS--AIPISLRIYSPH---------------------------------------------------------------------VLNLSLIDLPGVTK--VP-------------------VGDQPA----------DI---ETQIR--------DMIMNFISR------------ENCLILAVTPANT--DLA-NS--DALKLAKEVDPQGLRTIGVI-TKLDLMDEGT--------NAQEILENK---L---------------------LPLR-RGYVGV----------------------------------VNR-----------------------------------S-QKDID----G---------------------------KKNIN----------A----ALQA---EQMFF---------LT-------HP--------------------AY-----------------R-H------M--------------------------ADR-MGT-----SHLQKMLNQQLTNHIRETL----
>XP_014148725.1
----------------------------------------------------------T--------------------------------------------------------------------------------------------------------------------------------EY---G------------------------------------E----------------FLH-------------------------------------------KPG------RLF-----DNFD---EIRNEIEADTAR-----ITGAN-------------------KG-------------------------IS--HLPINLKVYSPH---------------------------------------------------------------------VLDLTLVDLPGLTK--VA-------------------VGDQPA----------DI---EMQIK--------NMIMEFITK------------PNCLILAVTPANS--DLA-NS--DALKLAKEVDPQGLRTIGVI-TKLDLMDAGT--------DARDVLENK---L---------------------LPLR-RGYVGV----------------------------------VNR-----------------------------------S-QKDIA----G---------------------------NKDIR----------A----AQAA---EKKFF---------KT-------HP--------------------AY-----------------R-H------L--------------------------ADK-MGT-----PKLQQVLNQQLTDHIRQTL----
>XP_014153758.1
----------------------------------------------------------N------------------------------------LY---LYI------------------------------------------------------------------------------------EW---G------------------------------------E----------------FLH-------------------------------------------QPG------RKY-----TDFE---EIMKEIEAETDR-----MTGSN-------------------KG-------------------------IS--NIPINLKVMSPH---------------------------------------------------------------------VLDLTLVDLPGLTK--VA-------------------VGDQPA----------DI---EQQIL--------GMIMEFITR------------PNCLILAVSPANA--DLA-NS--DALKLAKEVDPQGLRTIGVI-TKLDLMDQGT--------DAREILENK---L---------------------LPLR-RGYIGV----------------------------------VNR-----------------------------------S-QKDIT----G---------------------------KKDIR----------A----AQEA---ERRFF---------ST-------HP--------------------AY-----------------R-H------L--------------------------AQN-MGT-----PKLQKVLNQQLTNHIRDSL----
>XP_006812840.1
------------ITKPSCLILAV---------------------TPGNSDLAN-----SDALKV-AKEVDPQGLRTIGVITKLDLLDDGTDAREILENKLLPL-RR-AS------------------------------------------------------------------------------EW---G------------------------------------E----------------FLH-------------------------------------------CKG------KKF-----TNFD---EIRMEIEAETDR-----LTGKN-------------------KG-------------------------IS--PIPINLRVYSPH---------------------------------------------------------------------VLNLTLIDLPGMTK--VP-------------------VGDQPA----------DI---EQQIR--------SMLMEFITK------------PSCLILAVTPGNS--DLA-NS--DALKVAKEVDPQGLRTIGVI-TKLDLLDDGT--------DAREILENK---L---------------------LPLR-RGYIGV----------------------------------VNR-----------------------------------G-QKDIE----G---------------------------RKDIK----------S----ALAS---ERKFF---------LS-------HP--------------------SY-----------------R-H------M--------------------------ADR-LGT-----PYLQKALNQQLTNHIRDTL----
>XP_004348308.1
------------IQLPQIAVVGS----Q----------------SSGKSSVLE-----N---IV-GKDFLPRG---HGIVTRRPL---------ILQ---L-V-HRKPGS------------------PRPALPDDPSSSG------------------------------GHTDDGIDGEDVE---EW---G------------------------------------E----------------FLH-------------------------------------------APG------KRF-----ISFA---EIRKEIEAETDR-----VTGSN-------------------KG-------------------------IS--SKPINLRIYSPN---------------------------------------------------------------------VLNLTLVDLPGITK--VP-------------------VGDQPE----------DI---EKQIR--------TLVRSYISN------------PNCIILAVTPANV--DLA-NS--DALKLAKTIDPEGNRTIGVC-TKIDLMDAGT--------DAMDILSGR---V---------------------VPVK-LGFIGV----------------------------------VNR-----------------------------------S-QADIN----T---------------------------AKPIA----------D----SLKS---EEQFF---------KS-------HP--------------------AY-----------------Q-A------I--------------------------AHR-CGT-----AYLSKALNKLLMHHIRDCL----
>KNE67543.1
------------LDLPQIAVVGS----Q----------------SSGKSSVLE-----A---IV-GKDFLPKG---AGIVTRRPL---------ILQ---L-N-YA-PV--------------------DPETPDE----------------------------------------------PE---EW---A------------------------------------E----------------FQH-------------------------------------------LPG------QQF-----ADFG---EVKREIERETAR-----IAGDN-------------------KG-------------------------IS--DEPITLRVHSPS---------------------------------------------------------------------VVDLTLVDLPGLTK--IP-------------------VGDQPS----------DI---ELQIR--------DLIMKFILQ------------PNCIILAVSPANV--DLA-NS--DSLKLAREVDPQGLRTLGLL-TKVDLMETGS--------HALDILGGR---V---------------------YPLR-LGFVAV----------------------------------VNR-----------------------------------S-QRDIE----A---------------------------RRTLE----------W----SRKR---EQQFF-----------------------------------------------------------------------------------------------SGR-CGT-----AALARTLNSVLLDHIRAQLP---
>KNE61418.1
------------LDLPQIAVVGS----Q----------------SSGKSSVLE-----A---IV-GKDFLPKG---NGIVTRRPL---------VLQ---L-R-NV-P----------------------PHAVPE----------------------------------------------GE---EAVDVA------------------------------------E----------------FSH-------------------------------------------CPD------RVF-----TDFA---DVRREIEAETAR-----IAGDN-------------------KG-------------------------IA--TDPIRLCVRSPN---------------------------------------------------------------------VVDLTLVDLPGMTK--IP-------------------VGDQPS----------DI---ELQIR--------ELIMGFITK------------PNCLILAVSPANV--DLA-NS--DSLKLAREVDPTGDRTLGLL-TKVDLMEPGT--------HALDILAGR---V---------------------YPLR-LGFVGV----------------------------------VNR-----------------------------------S-QRDID----Q---------------------------GKSLE----------F----ARKR---EQQFF---------AT-------HP--------------------VY-----------------A-P------V--------------------------ASR-CGT-----TVLARTLNQVLLAHIRDRLP---
>XP_011392073.1
------------VDLPQIVVVGS----Q----------------SAGKSSVLE-----T---IV-GRDFLPRG---SGIVTRRPL---------VLQ---L-I-HT-PS--------------------TKEQPRQPKQSSRPY-DLSDGLA-----------SDMQRGGSHASSADTRSPTYE---EY---G------------------------------------E----------------FLH-------------------------------------------L-D------KRF-----TDFN---EIRREIENETFR-----VAGQN-------------------KG-------------------------VS--KLPIHLKIYSPN---------------------------------------------------------------------VLNLTLVDLPGLTK--IP-------------------VGDQPS----------DI---ERQIR--------NLVTDYVSK------------PNCIILAVSPANV--DLA-NS--DSLKLARTVDPQGRRTIGVL-TKLDLMDQGT--------HALDILTGR---V---------------------YPLK-LGFIGV----------------------------------VNR-----------------------------------S-QQDIN----G---------------------------NVSML----------A----ARRA---EEDFF---------RS-------HA--------------------AY-----------------K-N------I--------------------------AHR-CGT-----KYLAKTLNQVLMSHIRDKLP---
>XP_006461708.1
------------LDMPQIVVVGS----Q----------------SAGKSSVLE-----T---IV-GKDFLPRG---SGIVTRRPL---------VLQ---L-I-HT-PV------------------------PSEPSPNALP---------------------------------------YT---EW---G------------------------------------Q----------------FLH-------------------------------------------I-D------KRF-----TDFN---DIRKEIEQETFR-----VAGQN-------------------KG-------------------------IS--RLPISLRVYSPN---------------------------------------------------------------------VLDLTLVDLPGLTK--IP-------------------VGDQPS----------DI---EKQIR--------NLVVDYISK------------PNSVILAVSAANV--DLA-NS--ESLKLARSVDPQGRRTIGVL-TKLDLMDAGT--------NALDILTGR---V---------------------YPLK-LGFIGI----------------------------------VNR-----------------------------------S-QQDIN----V---------------------------EKSLT----------D----AVES---EAEFF---------RN-------HA--------------------VY-----------------R-N------I--------------------------AHK-NGT-----RYLAKTLNQVLMNHIRDKLP---
>XP_746923.1
------------LDLPQIVVVGS----Q----------------SSGKSSVLE-----N---IV-GRDFLPRG---SGIVTRRPL---------ILQ---L-I-NI-PS-------------------EHNDRPGDNDVLA-PH-------------------------------TAASVAGQH---EW---A------------------------------------E----------------FHH-------------------------------------------LPG------RKF-----EDFA---LVKQEIEAETAR-----IAGNN-------------------KG-------------------------IN--RQPINLKIFSPH---------------------------------------------------------------------VLNLTMVDLPGLTK--VP-------------------IGDQPS----------DI---EKQTR--------TLILEYIAK------------PNSIILAVSPANV--DLV-NS--EALKLARQVDPMGRRTIGVL-TKLDLMDHGT--------NAMDILSGR---V---------------------YPLK-LGFIGV----------------------------------VNR-----------------------------------S-QQDIQ----S---------------------------GKSLS----------E----ALQA---EAEFF---------RH-------HP--------------------AY-----------------R-N------M--------------------------ANR-CGT-----QFLAKTLNTTLMAHIRDRLP---
>KXN67416.1
------------LDLPQIVVVGS----Q----------------SSGKSSVLE-----N---LV-GRDFLPRG---NGIVTRRPL---------VLQ---L-V-NL-RE-------------------D-----ADLDLT-----------------------------------------------ER---A------------------------------------Q----------------FLH-------------------------------------------NPT------KFY-----TDFS---EVRQEIEQETNR-----LAGEN-------------------KG-------------------------IS--RNPIHLKIFSTQ---------------------------------------------------------------------VLNLTVVDLPGLTK--IP-------------------IGDQPT----------DI---EKQTK--------SLILDYISK------------PNSIILAVSPANV--DLV-NS--ESLKLAKEVDPEGKRTIGII-TKIDLMDAGT--------NALDILTGR---V---------------------LNLK-LGFIGV----------------------------------INR-----------------------------------S-QQDTV----A---------------------------KKPIR----------E----SLEA---ELEFF---------RT-------HP--------------------AY-----------------R-N------I--------------------------SQR-CGT-----GHLSKTLNQVLVNHIRDRLP---
>NP_013100.1
------------LDLPILAVVGS----Q----------------SSGKSSILE-----T---LV-GRDFLPRG---TGIVTRRPL---------VLQ---L-N-NI-SP--------------------NSPLIEEDDNSVNPH-DEVTKI------------SGFEAGTKPLEYRGKERNHAD---EW---G------------------------------------E----------------FLH-------------------------------------------IPG------KRF-----YDFD---DIKREIENETAR-----IAGKD-------------------KG-------------------------IS--KIPINLKVFSPH---------------------------------------------------------------------VLNLTLVDLPGITK--VP-------------------IGEQPP----------DI---EKQIK--------NLILDYIAT------------PNCLILAVSPANV--DLV-NS--ESLKLAREVDPQGKRTIGVI-TKLDLMDSGT--------NALDILSGK---M---------------------YPLK-LGFVGV----------------------------------VNR-----------------------------------S-QQDIQ----L---------------------------NKTVE----------E----SLDK---EEDYF---------RK-------HP--------------------VY-----------------R-T------I--------------------------STK-CGT-----RYLAKLLNQTLLSHIRDKLP---
>NP_012926.1
------------IDLPQITVVGS----Q----------------SSGKSSVLE-----N---IV-GRDFLPRG---TGIVTRRPL---------VLQ---L-I-NR-RP--------------------KKSEHAKVNQTANELIDLNINDD-----------DKKKDESGKHQNEGQSEDNKE---EW---G------------------------------------E----------------FLH-------------------------------------------LPG------KKF-----YNFD---EIRKEIVKETDK-----VTGAN-------------------SG-------------------------IS--SVPINLRIYSPH---------------------------------------------------------------------VLTLTLVDLPGLTK--VP-------------------VGDQPP----------DI---ERQIK--------DMLLKYISK------------PNAIILSVNAANT--DLA-NS--DGLKLAREVDPEGTRTIGVL-TKVDLMDQGT--------DVIDILAGR---V---------------------IPLR-YGYIPV----------------------------------INR-----------------------------------G-QKDIE----H---------------------------KKTIR----------E----ALEN---ERKFF---------EN-------HP--------------------SY-----------------S-S------K--------------------------AHY-CGT-----PYLAKKLNSILLHHIRQTLP---
>OUM62108.1
------------IDLPQIVVIGS----Q----------------SSGKSSVLE-----N---IV-GRDFLPRG---TGIVTRRPL---------ILQ---L-I-NK-RD--------------------GLTTNS---------------------------------------APANSEQNMN---EW---G------------------------------------E----------------FLH-------------------------------------------LPG------KKF-----YDFT---EIRKEIEKETEL-----KVGKN-------------------AG-------------------------IS--DQPINLRIFSPK---------------------------------------------------------------------VLTLTLVDLPGLTK--VP-------------------VGDQPK----------DI---ERLIR--------DMILKYITK------------PNAIILAVTAANT--DLA-NS--DGLKLAREVDPEGVRTIGVL-TKVDLMDAGT--------DVIDILAGR---V---------------------IPLR-LGYVPV----------------------------------VNR-----------------------------------G-QKDIE----T---------------------------NKSIS----------K----ALEA---EKQFF---------EH-------HS--------------------SY-----------------K-S------K--------------------------AQY-CGT-----PFLARKLNMILMHHIRNTLP---
>KXN66323.1
------------VDLPQIVVIGS----Q----------------SSGKSSVLE-----N---IV-GRDFLPRG---TGIVTRRPL---------VLQ---L-F-NV-PQ--------------------TQ-------------------------------------------ADSAKENEPA---EY---G------------------------------------E----------------FLH-------------------------------------------LPG------TKF-----TDFD---KIRKEIESETES-----KTGKN-------------------AG-------------------------IS--PLPINLRIFSPK---------------------------------------------------------------------VLTLTLVDLPGLTK--VP-------------------VGDQPK----------DI---EKQIR--------DMIMKYINK------------PNAIILAVTAANT--DLA-NS--DGLKLAREVDPEGSRTIGVL-TKVDLMDHGT--------DVVDILAGR---V---------------------IPLR-LGYVPV----------------------------------INR-----------------------------------S-QRDIE----S---------------------------KKNIS----------A----ALDH---ERQFF---------EK-------HP--------------------SY-----------------T-S------K--------------------------VQY-CGT-----PFLARKLSMILMHHIRNTLP---
>XP_011389257.1
------------IDLPQITVLGS----Q----------------SSGKSSVLE-----N---IV-GRDFLPRG---TGIVTRRPL---------VLQ---L-I-NR-PA--------------------TSKANDE----------------------------------AAPAVSSKGANNPD---EW---G------------------------------------E----------------FLH-------------------------------------------LPG------EKF-----FDFD---KIREEIVRDTEL-----KTGRN-------------------AG-------------------------IS--PQPINLRIYSPN---------------------------------------------------------------------VLTLTLVDLPGLTK--VP-------------------VGDQPR----------DI---ERQIR--------DTVLKFISK------------PNAVILAVTAANT--DLA-NS--DGLKLAREVDPEGTRTVGVL-TKVDLMDAGT--------DVVDILAGR---V---------------------IPLR-LGYVPV----------------------------------VNR-----------------------------------G-QRDID----Q---------------------------KKLVS----------A----ALTA---EKEFF---------EN-------HP--------------------SY-----------------R-S------K--------------------------AQY-CGT-----PFLARKLNTILMHHIRNTLP---
>XP_006458578.1
------------IDLPQICVLGS----Q----------------SSGKSSVLE-----N---IV-GRDFLPRG---TGIVTRRPL---------VLQ---L-I-NR-PA--------------------GTPG---------------------------------GPQINGTDKSSDKHANAD---EW---G------------------------------------E----------------FLH-------------------------------------------LPG------EKF-----FDFN---KIRAEIVRDTEV-----KTGKN-------------------AG-------------------------IS--PLPINLRVFSPN---------------------------------------------------------------------VLTLTLVDLPGLTK--VP-------------------VGDQPR----------DI---EKQIR--------DMLLKYISK------------SACIILAVTAGNT--DLA-NS--DGLKMAREVDPEGLRTIGVL-TKIDLMDKGT--------DVVDILAGR---I---------------------IPLR-LGYVPV----------------------------------VNR-----------------------------------G-QRDIE----S---------------------------SKPIS----------A----ALEY---ERSFF---------EN-------HA--------------------SY-----------------K-S------K--------------------------AQF-CGT-----PFLARKLNMILMHHIKATIP---
>KNE68830.1
------------IDLPQITVIGS----Q----------------SSGKSSVLE-----N---IV-GRDFLPRG---TGIVTRRPL---------VLQ---L-I-NR-PA--------------------TPAAPGS---------------------------PATDGEPAADGTSGDNQDNKN---EW---G------------------------------------E----------------FLH-------------------------------------------APN------KRF-----YNFD---EIRKEIIRDTDE-----KAGAN-------------------TG-------------------------IS--HAPINLRIYSPN---------------------------------------------------------------------VLTLTLVDLPGLTK--VP-------------------VGDQPK----------DI---EIQIR--------EMLLKYITK------------PNAIILAVTAANT--DLA-NS--DGLKLAREVDPEGSRTIGVL-TKVDLMDPGT--------DVVDILAGR---V---------------------IPLR-LGYVPV----------------------------------VNR-----------------------------------G-QKDID----K---------------------------RKSIA----------L----ALEH---ERSYF---------EE-------HP--------------------SY-----------------R-S------K--------------------------AQY-CGT-----PFLARKLNMILLHHIKNTLP---
>XP_748106.1
------------IDLPQIVVVGS----Q----------------SSGKSSVLE-----N---IV-GRDFLPRG---SGIVTRRPL---------ILQ---L-I-NR-PS--------------------RNSV--------------------------------TNGVKEEKLETTDSEANVD---EY---G------------------------------------E----------------FLH-------------------------------------------IPG------QKF-----YDFN---KIREEIVRETEQ-----KVGRN-------------------AG-------------------------IS--PAPINLRIYSPN---------------------------------------------------------------------VLTLTLVDLPGLTK--VP-------------------VGDQPK----------DI---ERQIR--------DMVLKYISK------------PNAIILAVTSANQ--DLA-NS--DGLKLAREVDPEGQRTIGVL-TKVDLMDEGT--------DVVDILAGR---I---------------------IPLR-LGYVPV----------------------------------VNR-----------------------------------G-QRDIE----N---------------------------KRPIS----------Y----ALEH---EKNFF---------ES-------HK--------------------AY-----------------R-N------K--------------------------ASY-CGT-----PYLARKLNLILMMHIKQTLP---
>OAJ44422.1
------------IDLPQIAVVGS----Q----------------SSGKSSVLE-----N---IV-GKDFLPRG---SGIVTRRPL---------VLQ---L-I-NR-PN--------------------SKGEIGGIAAGT----DKPPSSP-----------STPGAKSATTSNAAVTVEEGD---EW---G------------------------------------E----------------FLH-------------------------------------------IPG------KRF-----TDFN---EIRDEIDRETEK-----TTGKN-------------------AG-------------------------VS--SNPINLRIYSPN---------------------------------------------------------------------VLTLTLVDLPGLTK--VP-------------------VGDQPK----------DI---EKLIK--------DMILKYISK------------SNAIILAVTSANT--DLA-NS--DGLKLAREVDPEGVRTIGVL-TKIDLMDQGT--------DVIDILAGR---V---------------------IPLR-LGYVPV----------------------------------VNR-----------------------------------G-QRDIE----N---------------------------KKKIS----------L----ALEA---EKNYF---------EN-------HA--------------------SY-----------------R-S------K--------------------------AQY-CA-----------------------------
>XP_002129967.2
------------LQLPQIVVVGV----Q----------------SSGKSSVLE-----N---LV-GRDFLPRG---TGIVTRCPL---------VLQ---M-I-HT-TN-------------------EDTAQCSNEGSSGNN-----------------------DSDSSGESFK-ETNEEVK---EW---V------------------------------------K----------------FQH-------------------------------------------TKG------KIF-----RSFK---QVKKEIELETQR-----LSGNN-------------------KG-------------------------IS--SEAIRLKIFSPK---------------------------------------------------------------------VLNLTLVDLPGLMK--IP-------------------VGDQPD----------DI---EEQAR--------NLILRYISN------------PNSIILAVTPANV--DFA-TS--EALQMARIVDPDGCRTLAVV-TKLDLMDAGT--------DAIDVLCGR---I---------------------VPVK-LGIIGI----------------------------------VNR-----------------------------------S-QLDIN----K---------------------------GKSVQ----------D----AIKD---EQAFL---------QK-------K----------------------Y-----------------P-S------F--------------------------ANR-SGS-----RYLSITLNRLLMHHIRDCL----
>NP_001259946.1
------------IQLPQIVVLGS----Q----------------SSGKSSVIE-----S---VV-GRSFLPRG---TGIVTRRPL---------VLQ---L-I-YS-PL-------------------DDRENRSAENG----------------------------------------TSNAE---EW---G------------------------------------R----------------FLH-------------------------------------------TK-------KCF-----TDFD---EIRKEIENETER-----AAGSN-------------------KG-------------------------IC--PEPINLKIFSTH---------------------------------------------------------------------VVNLTLVDLPGITK--VP-------------------VGDQPE----------DI---EAQIK--------ELVLKYIEN------------PNSIILAVTAANT--DMA-TS--EALKLAKDVDPDGRRTLAVV-TKLDLMDAGT--------DAIDILCGR---V---------------------IPVK-LGIIGV----------------------------------MNR-----------------------------------S-QKDIM----D---------------------------QKHID----------D----QMKD---EAAFL---------QR-------K----------------------Y-----------------P-T------L--------------------------ATR-NGT-----PYLAKTLNRLLMHHIRDCL----
>XP_035676386.1
------------IQLPQIVVIGT----Q----------------SSGKSSVLE-----S---LV-GRDFLPRG---TGIVTRRPL---------VLQ---L-V-HV-NS-------------------EEKKRPSEDED-------------------------------GGHKQDIKEHAHVE---EW---G------------------------------------K----------------FLH-------------------------------------------TKN------KIY-----TDFD---EIRQEIENETDR-----VTGTN-------------------KG-------------------------II--DDAIHLKIYSPK---------------------------------------------------------------------VLNLTLVDLPGITK--VP-------------------VGDQPP----------DI---EVQIR--------EMCLKYIAN------------PNSIILAVTSANT--DMA-TS--EALKFAKEVDPDGRRTLAVI-TKLDLMDAGT--------DAHDVLMGR---V---------------------IPVK-LGIIGV----------------------------------VNR-----------------------------------S-QMDIN----K---------------------------RKPIE----------E----AIKD---EAAFM---------QR-------K----------------------Y-----------------P-S------L--------------------------ASR-NGT-----SHLARTLNRLLMHHIRDCL----
>XP_006821224.1
-------------------------------------------------------------------------------------------------------------------------------------------------------------------------------------------------------------------------------------------------------------------------------------------------------------------------------------------------------------------------------------------------------------------------------------------------------------------------------------------------------------------------------------------------------------------------------------------------MA-TS--EAIKLSREVDEDGRRTLAVI-TKLDLMDAGT--------DAVEIICGR---V---------------------IPVK-LGIIGV----------------------------------INR-----------------------------------S-QMDIN----N---------------------------KKPIQ----------E----SVKD---EAAFL---------QR-------K----------------------Y-----------------P-A------L--------------------------ASR-NGT-----PYLAKTLNRLLMHHIRDCL----
>XP_030827871.1
------------IQLPQIVVVGN----Q----------------SSGKSSVLE-----G---LV-GKDFLPRG---NGIVTRRPL---------VLQ---M-V-HV-DP-------------------EDKRGASGEGE---------------------------------------EEITAD---EW---G------------------------------------K----------------FLH-------------------------------------------TKN------KVY-----TDFE---EIREEIQNETDR-----MAGTN-------------------KG-------------------------IV--HDAIHLRIYSPK---------------------------------------------------------------------VLNLTLVDLPGLTK--VP-------------------VGDQPE----------DI---ESQIR--------EMLVKYIGN------------PNSIILAVTSANT--DMA-TS--ESLKLAKEIDPDGRRTLAVI-TKLDLMDAGT--------DAVDVLCGR---V---------------------IPVK-LGIIGV----------------------------------VNR-----------------------------------S-QMDIN----N---------------------------KKVID----------D----AVKD---ESAFL---------QR-------K----------------------Y-----------------P-A------L--------------------------ASR-NGT-----AYLARTLNRLLMHHIRDCL----
>XP_032819300.1
------------IQLPQIVVVGA----Q----------------SSGKSSVLE-----S---LV-GRDFLPRG---TGIVTRRPL---------VLQ---L-V-HV-IP-------------------DERIRPGGEEN----------------------------------------GVEAE---EW---G------------------------------------K----------------FLH-------------------------------------------TKN------KVY-----SDFN---EIRQEIENETER-----ITGTN-------------------KG-------------------------IS--SEAIHLKIFSPH---------------------------------------------------------------------VLNLTLVDLPGITK--VP-------------------VGDQPV----------DI---EQQIR--------ELIIKFIGN------------PNSIILAVTAANT--DLA-TS--EALKIAREVDTDGRRTLAVI-TKLDLMDAGT--------DAMDILTGR---V---------------------IPVK-LGIIGV----------------------------------VNR-----------------------------------S-QLDIN----T---------------------------KKTIL----------D----AMQD---EQSFM---------QK-------K----------------------Y-----------------P-S------L--------------------------ANR-NGT-----KFLGKTLNRLLMHHIRDCL----
>NP_957216.1
------------IQLPQIAVVGT----Q----------------SSGKSSVLE-----S---LV-GRDLLPRG---TGIVTRRPL---------ILQ---L-V-HV-DP-------------------EDRRKTS-EEN----------------------------------------GVDGE---EW---G------------------------------------K----------------FLH-------------------------------------------TKN------KIY-----TDFD---EIRQEIENETER-----VSGNN-------------------KG-------------------------IS--DEPIHLKIFSPH---------------------------------------------------------------------VVNLTLVDLPGITK--VP-------------------VGDQPK----------DI---ELQIR--------ELILKYISN------------PNSIILAVTAANT--DMA-TS--EALKVAREVDPDGRRTLAVV-TKLDLMDAGT--------DAMDVLMGR---V---------------------IPVK-LGLIGV----------------------------------VNR-----------------------------------S-QLDIN----N---------------------------KKSVA----------D----SIRD---EHGFL---------QK-------K----------------------Y-----------------P-S------L--------------------------ANR-NGT-----KYLARTLNRLLMHHIRDCL----
>XP_025940269.1
------------IQLPQIVVVGT----Q----------------SSGKSSVLE-----S---LV-GRDLLPRG---TGVVTRRPL---------ILQ---L-V-HV-SP-------------------EDGRKTAGDEN----------------------------------------EIDAE---EW---G------------------------------------K----------------FLH-------------------------------------------TKN------KVY-----TDFD---EIRQEIENETER-----ISGNN-------------------KG-------------------------IS--PEPIHLKIFSSN---------------------------------------------------------------------VVNLTLVDLPGMTK--VP-------------------VGDQPK----------DI---ELQIR--------ELILQFISN------------PNSIILAVTAANT--DMA-TS--EALKIAREVDPDGRRTLAVI-TKLDLMDAGT--------DAMDVLMGR---V---------------------IPVK-LGIIGV----------------------------------VNR-----------------------------------S-QLDIN----N---------------------------KKSVA----------D----SIRD---EYGFL---------QK-------K----------------------Y-----------------P-S------L--------------------------ANR-NGT-----KYLARTLNRLLMHHIRDCL----
>XP_006168142.1
------------IQLPQIVVVGT----Q----------------SSGKSSVLE-----S---LV-GRDLLPRG---TGIVTRRPL---------ILQ---L-V-HV-SP-------------------EDKRKTTGEEN---------------------------DPATWKNSRHLSKGVEAE---EW---G------------------------------------K----------------FLH-------------------------------------------TKN------KLY-----TDFD---EIRQEIENETER-----ISGNN-------------------KG-------------------------VS--PEPIHLKIFSPN---------------------------------------------------------------------VVNLTLVDLPGMTK--VP-------------------VGDQPK----------DI---ELQIR--------ELILRFISN------------PNSIILAVTAANT--DMA-TS--EALKISREVDPDGRRTLAVI-TKLDLMDAGT--------DAMDVLMGR---V---------------------IPVK-LGIIGV----------------------------------VNR-----------------------------------S-QLDIN----N---------------------------KKSVT----------D----SIRD---EYAFL---------QK-------K----------------------Y-----------------P-S------L--------------------------ANR-NGT-----KYLARTLNRLLMHHIRDCL----
>NP_001317309.1
------------IQLPQIVVVGT----Q----------------SSGKSSVLE-----S---LV-GRDLLPRG---TGIVTRRPL---------ILQ---L-V-HV-SQ-------------------EDKRKTTGEEN---------------------------DPATWKNSRHLSKGVEAE---EW---G------------------------------------K----------------FLH-------------------------------------------TKN------KLY-----TDFD---EIRQEIENETER-----ISGNN-------------------KG-------------------------VS--PEPIHLKIFSPN---------------------------------------------------------------------VVNLTLVDLPGMTK--VP-------------------VGDQPK----------DI---ELQIR--------ELILRFISN------------PNSIILAVTAANT--DMA-TS--EALKISREVDPDGRRTLAVI-TKLDLMDAGT--------DAMDVLMGR---V---------------------IPVK-LGIIGV----------------------------------VNR-----------------------------------S-QLDIN----N---------------------------KKSVT----------D----SIRD---EYAFL---------QK-------K----------------------Y-----------------P-S------L--------------------------ANR-NGT-----KYLARTLNRLLMHHIRDCL----
>NP_001392186.1
------------IQLPQIVVVGT----Q----------------SSGKSSVLE-----S---LV-GRDLLPRG---TGVVTRRPL---------ILQ---L-V-HV-SP-------------------EDKRKTTGEENGKFQS---------------------WNPATWKNSRHLSKGVEAE---EW---G------------------------------------K----------------FLH-------------------------------------------TKN------KLY-----TDFD---EIRQEIENETER-----ISGNN-------------------KG-------------------------VS--PEPIHLKVFSPN---------------------------------------------------------------------VVNLTLVDLPGMTK--VP-------------------VGDQPK----------DI---ELQIR--------ELILRFISN------------PNSIILAVTAANT--DMA-TS--EALKISREVDPDGRRTLAVI-TKLDLMDAGT--------DAMDVLMGR---V---------------------IPVK-LGIIGV----------------------------------VNR-----------------------------------S-QLDIN----N---------------------------KKSVT----------D----SIRD---EYAFL---------QK-------K----------------------Y-----------------P-S------L--------------------------ANR-NGT-----KYLARTLNRLLMHHIRDCL----
>XP_014394711.1
------------LLCPVCVQISS----L----------------SSGKSSVLE-----S---LV-GRDLLPRG---TGIVTRRPL---------ILQ---L-V-HV-SP-------------------EDQRKTSGEEN---------------------------DPATWKNSRHLSKGVEAE---EW---G------------------------------------K----------------FLH-------------------------------------------TKN------KLY-----TDFD---EIRQEIENETER-----ISGNN-------------------KG-------------------------VS--PEPIHLKIFSPN---------------------------------------------------------------------VVNLTLVDLPGMTK--VP-------------------VGDQPK----------DI---ELQIR--------ELILRFISN------------PNSIILAVTAANT--DMA-TS--EALKISREVDPDGRRTLAVI-TKLDLMDAGT--------DAMDVLMGR---V---------------------IPVK-LGIIGV----------------------------------VNR-----------------------------------S-QLDIN----N---------------------------KKSVT----------D----SIRD---EYAFL---------QK-------K----------------------Y-----------------P-S------L--------------------------ANR-NGT-----KYLARTLNRLLMHHIRDCL----
>XP_028602039.1
------------IQLPQIVVVGT----Q----------------SSGKSSVLE-----S---LV-GRDLLPRG---TGIVTRRPL---------ILQ---L-V-NV-SA-------------------EDLRKKTGDEN---------------------------DPATWKHARHLTKGVDTE---EW---G------------------------------------K----------------FLH-------------------------------------------TKN------KLY-----SDFD---EIRQEIESETER-----ISGNN-------------------KG-------------------------IS--PEPIHLKVFSPN---------------------------------------------------------------------VVNLTLVDLPGMTK--VP-------------------VGDQPK----------DI---ELQIR--------ELILRFISN------------PNSIILAVTAANT--DMA-TS--EALKIAREVDPDGRRTLAVI-TKLDLMDAGT--------DAMDVLMGR---V---------------------IPVK-LGIIGV----------------------------------VNR-----------------------------------S-QLDIN----N---------------------------KKSVA----------D----SIRD---EYGFL---------QK-------K----------------------Y-----------------P-S------L--------------------------ANR-NGT-----KYLARTLNRLLMHHIRDCL----
>XP_012382650.2
------------------------------------------------------------------------G---FKLVISTKL---------ILC---C-F-SL-TT---------------------------------------------------------DPATWKNSRHLSKGVEAE---EW---G------------------------------------K----------------FLH-------------------------------------------TKN------KLY-----TDFD---EIRQEIENETER-----ISGNN-------------------KG-------------------------VS--PEPIHLKIFSPN---------------------------------------------------------------------VVNLTLVDLPGMTK--VP-------------------VGDQPK----------DI---ELQIR--------ELILRFISN------------PNSIILAVTAANT--DMA-TS--EALKISREVDPDGRRTLAVI-TKLDLMDAGT--------DAMDVLMGR---V---------------------IPVK-LGIIGI----------------------------------VNR-----------------------------------S-QLDIN----N---------------------------KKSVT----------D----SIRD---EYAFL---------QK-------K----------------------Y-----------------P-S------L--------------------------ANR-NGT-----KYLARTLNRLLMHHIRDCL----
>XP_031753959.1
------------IGFGPVLRVPL----Q----------------PAKCWAAKE-----S---MVLSASLLP-V---PHLYERLLL---------SVV---F-F-SL-IP---------------------------------------------------------DPNAWKIPKHFSKGVETE---EW---G------------------------------------K----------------FLH-------------------------------------------TKN------KIY-----TDFD---EIRQEIENETER-----ISGNN-------------------KG-------------------------IS--SEPIHLKIFSPN---------------------------------------------------------------------VVNLTLVDLPGMTK--VP-------------------VGDQPK----------DI---EIQIR--------ELILRYISN------------PNSIILAVTAANT--DMA-TS--EALKIARESDPDGRRTLAVI-TKLDLMDAGT--------DAMDVLLGR---V---------------------IPVK-LGIIGV----------------------------------VNR-----------------------------------S-QLDIN----N---------------------------KKSVA----------D----SIRD---EYGFL---------QK-------K----------------------Y-----------------P-S------L--------------------------ANR-NGT-----KYLARTLNRLLMHHIRDCL----
>PAA85687.1
------------IQLPQIVVIGT----Q----------------SSGKSSVLE-----S---LV-GRDFLPRG---TGIVTRRPL---------VLQ---L-V-HL-EA-------------------DEKDEAGDRPA-----------------------------------------AEEE---EW---G------------------------------------K----------------FLH-------------------------------------------TKG------KIY-----TDFN---EIRDEIARETDR-----IAGSG-------------------KC-------------------------VS--IDPINLKIYSPH---------------------------------------------------------------------VVSLTLVDLPGITK--VP-------------------VADQPE----------DI---EVQIR--------ALCIEYIKN------------PNSIILAVTPANT--DMA-TS--ESLKLAKEVDPQGKRTLAVI-TKLDLMDAGT--------DAHDLLLGR---V---------------------IPVK-LGIIGV----------------------------------VNR-----------------------------------S-QADIK----N---------------------------QKQVK----------E----AVRD---ESSFL---------QR-------R----------------------Y-----------------P-S------L--------------------------ASR-NGT-----PYLARTLNRLLMHHIRDCL----
>NP_741403.2
------------IQLPQIVVVGS----Q----------------SAGKSSVLE-----N---LV-GRDFLPRG---TGIVTRRPL---------ILQ---L-N-HV-AL-------------------DDESKRRRSNG----------------------------------------TLLTD---DW---A------------------------------------M----------------FEH-------------------------------------------TGS------KVF-----TDFD---AVRKEIEDETDR-----VTGVN-------------------KG-------------------------IS--LLPISLKIYSHR---------------------------------------------------------------------VVSLSLVDLPGITK--IP-------------------VGDQPV----------NI---EEQIR--------EMILLYISN------------PSSIILAVTPANQ--DFA-TS--EPIKLAREVDAGGQRTLAVL-TKLDLMDQGT--------DAMDVLMGK---V---------------------IPVK-LGIIGV----------------------------------VNR-----------------------------------S-QQNIL----D---------------------------NKLIV----------D----AVKD---EQSFM---------QK-------K----------------------Y-----------------P-T------L--------------------------ASR-NGT-----PYLAKRLNMLLMHHIRNCL----
>XP_042914770.1
------------LDLPQVAVVGS----Q----------------SSGKSSVLE-----A---LV-GRDFLPRG---NDIVTRRPL---------LLQ---L-V-KT-TP------------------------------------------------------------------GPT--GRPS---EW---G------------------------------------E----------------FLH-------------------------------------------APG------KMF-----YDFD---RIRDEIHQETER-----LVGYN-------------------KN-------------------------VS--DKPIRLKIFSPR---------------------------------------------------------------------VLTMTLVDLPGLTR--VP-------------------VGDQPG----------DI---EQRIR--------EMALEYIRR------------PNCIILAVSPANV--DLA-TS--DALQLSQVADPEGVRTIGVL-TKLDIMDRGT--------DAAHILRNA---H---------------------IPLR-LGYIGV----------------------------------VLR-----------------------------------A-QADIA----A---------------------------KLPMS----------E----CRKR---EESFF---------AS-------RA--------------------EY-----------------R-D------V--------------------------AAH-CGV-----PTLARRLNVILVEHIR-------
>PWZ09977.1
------------IDLPQVAVVGS----Q----------------SSGKSSVLE-----A---LV-GRDFLPRG---SDICTRRPL---------VLQ---L-V-HQ-PR------------------------------------------------------------------RPAD-AEAD---EW---G------------------------------------E----------------FLH-------------------------------------------LSG------RRF-----YDFR---EIRREIQAETDR-----EAGGN-------------------KG-------------------------VS--DRQIRLKIFSPN---------------------------------------------------------------------VLNITLVDLPGITK--VP-------------------VGDQPT----------DI---EARIR--------TMIMSYIKH------------KTCIILAVSPANA--DLA-NS--DALQMARVADPDGSRTIGVI-TKLDIMDRGT--------DARNFLLGN---V---------------------IPLK-LGYVGV----------------------------------VNR-----------------------------------S-QQDIN----S---------------------------DLSIK----------D----ALAR---EEKFF---------RT-------QP--------------------AY-----------------H-G------L--------------------------AQY-CGI-----PQLAKKLNQILVQHIK-------
>KAH9304002.1
--------------------------------------------------------------------------------------------------------------------------------------------------------------------------------------------------------------------------------------------------------------------------------------------------------------------------------MVQAETER-----EVGVN-------------------KG-------------------------VS--DKQIRLKIYSPN---------------------------------------------------------------------VLNITLVDLPGLTK--VP-------------------VGDQPT----------DI---EARIR--------TMIMSYIKH------------ETCIILAVSPANA--DLA-NS--DALQMARVADADGHRTIGVI-TKLDIMDRGT--------DATNFLLGN---V---------------------IPLR-LGYVGV----------------------------------VNR-----------------------------------S-QADIN----G---------------------------NKSIQ----------D----ALAY---EERFF---------RS-------RP--------------------VY-----------------H-R------L--------------------------ADR-CGI-----PQLAKKLNYILVQHIR-------
>EFJ15047.1
--------------LPQVAVVGS----Q----------------SSGKSSVLE-----A---LV-GRDFLPRG---CDICTRRPL---------VLQ---L-V-QT-TR------------------------------------------------------------------RGD---EVV---EW---G------------------------------------E----------------FLH-------------------------------------------LPN------RRF-----TDFS---AIRKEIQAETDR-----ELGSN-------------------KG-------------------------IS--DKQIRLKIFSPK---------------------------------------------------------------------VLNITLVDLPGITK--VP-------------------VGDQPT----------DI---EARIR--------TMILSYIKH------------ETCIILAVSPANA--DLA-NS--DALQMARIADPDGSRTIGVI-TKLDIMDRGT--------DARNFLLGS---V---------------------IPLR-LGYIGV----------------------------------VNR-----------------------------------S-QEDIT----S---------------------------NRSIQ----------D----ALMY---EEQFF---------RS-------RP--------------------VY-----------------H-S------L--------------------------SDR-CGI-----PQLAKKLNQILVQHIRTILP---
>EFJ37641.1
------------IDLPQVAVVGS----Q----------------SSGKSSVLE-----A---LV-GRDFLPRG---CDICTRRPL---------VLQ---L-V-QT-TR------------------------------------------------------------------RGD---EVV---EW---G------------------------------------E----------------FLH-------------------------------------------LPN------RRF-----TDFT---AIRKEIQAETDR-----ELGSN-------------------KG-------------------------IS--DKQIRLKIFSPK---------------------------------------------------------------------VLNITLVDLPGITK--VP-------------------VGDQPT----------DI---EARIR--------TMILSYIKH------------ETCIILAVSPANA--DLA-NS--DALQMARIADPDGSRTIGVI-TKLDIMDRGT--------DARNFLLGS---V---------------------IPLR-LGYIGV----------------------------------VNR-----------------------------------S-QEDIT----S---------------------------NRSIQ----------D----ALMY---EEQFF---------RS-------RP--------------------VY-----------------H-S------L--------------------------SDR-CGI-----PQLAKKLNQILVQHIR-------
>KAI5070335.1
------------IDLPQVAVIGS----Q----------------SSGKSSVLE-----A---LV-GRDFLPRG---SDICTRRPL---------VLQ---L-V-QL-VR------------------------------------------------------------------RPDDKSDVM---EW---G------------------------------------E----------------FLH-------------------------------------------TPG------KRY-----TDFS---LIRKEIQAETER-----ELGSN-------------------RG-------------------------IS--DKQIRLKIFSPS---------------------------------------------------------------------VLNITLVDLPGITK--VP-------------------VGDQPS----------DI---EARVR--------TMILSYIKH------------ETCIILAVSPANA--DLA-NS--DALQMARMADPDGSRTIGVI-TKLDIMDRGT--------DARNFLLGS---A---------------------IPLR-LGYIGV----------------------------------VNR-----------------------------------S-QADIL----G---------------------------NKSIR----------E----ALAY---EDNFF---------RS-------LP--------------------VY-----------------H-S------L--------------------------ADR-CGI-----PQLAKKLNNILVQHIK-------
>KAI5070758.1
------------VNLPQVAVVGS----Q----------------SSGKSSVLE-----G---LV-GRDFLPRG---SDICTRRPL---------VLQ---L-I-QT-TR------------------------------------------------------------------RPDEKSEVV---EW---G------------------------------------E----------------FLH-------------------------------------------APG------KRF-----TDFS---LIRKEIEAETER-----ELGSN-------------------KG-------------------------IS--DKQIRLKIFSPN---------------------------------------------------------------------VLTITLVDLPGITK--VP-------------------VGDQPS----------DI---ESRVR--------TMILSYIKH------------ETCIILAVSPANA--DLA-NS--DALQMARLADPDGSRTIGVI-TKLDIMDRGT--------DARNLLLGN---V---------------------IPLR-LGYIGV----------------------------------VNR-----------------------------------S-QEDIL----G---------------------------NKSVV----------D----ALLY---EENFF---------RS-------RP--------------------VY-----------------H-N------L--------------------------ADR-CGI-----AQLAKKLNTILVQHIK-------
>PTQ35749.1
------------IDLPQVAVVGS----Q----------------SSGKSSVLE-----A---MV-GRDFLPRG---ADICTRRPL---------VLQ---L-V-QT-VR------------------------------------------------------------------RPEDRSELV---EW---G------------------------------------E----------------FLH-------------------------------------------IPG------RRF-----TDFT---AIRKEIQAETDR-----ELGTN-------------------KG-------------------------IS--EKQIRLKIFSPN---------------------------------------------------------------------VLNITLVDLPGITK--VP-------------------VGDQPS----------DI---EARVR--------TMILNYIKH------------ETCIILAVSPANA--DLA-NS--DALQMARIADPDGSRTIGVI-TKLDIMDRGT--------DARNFLLGN---V---------------------VPLR-LGYIGV----------------------------------VNR-----------------------------------S-QEDIQ----A---------------------------NKTIR----------E----ALGY---EENFF---------RS-------RP--------------------VY-----------------H-S------L--------------------------SER-CGI-----PQLAKKLNSILVQHIR-------
>KAG0555682.1
------------IDLPQVAVVGS----Q----------------SSGKSSVLE-----A---LV-GRDFLPRG---SDICTRRPL---------VLQ---L-V-QT-SR------------------------------------------------------------------RPEDRTELV---EW---G------------------------------------E----------------FLH-------------------------------------------IPG------RRF-----TDFA---AIRKEIQAETDR-----ELGTN-------------------KG-------------------------IS--EKQIRLKIFSPN---------------------------------------------------------------------VLNITLVDLPGITK--VP-------------------VGDQPN----------DI---EARVR--------TMILSYIKH------------ETCIILAVSPANA--DLA-NS--DALQMARIADPDGSRTIGVI-TKLDIMDRGT--------DARNFLLGN---V---------------------IPLR-LGYIGV----------------------------------VNR-----------------------------------S-QEDII----A---------------------------NKSIR----------D----ALVY---EEGFF---------RS-------KP--------------------VY-----------------H-N------L--------------------------ADR-CGV-----PQLAIRLNTILVQHIK-------
>KAG0554580.1
------------IDLPQVAVVGS----Q----------------SSGKSSVLE-----A---LV-GRDFLPRG---SDICTRRPL---------VLQ---L-V-QT-LR------------------------------------------------------------------RPDEKSEPV---EW---G------------------------------------E----------------FLH-------------------------------------------IPG------RRF-----TDFS---AIRKEIQLETER-----ELGTN-------------------KG-------------------------IS--EKQIRLKIFSPN---------------------------------------------------------------------VLNITLVDLPGITK--VP-------------------VGDQPT----------DI---EARVR--------TMILSYIKH------------ETCIILAVSPANA--DLA-NS--DALQMARIADPDGSRTIGVI-SKLDIMDRGT--------DARSFLLGN---I---------------------IPLR-LGYVGV----------------------------------VNR-----------------------------------S-QEDIS----A---------------------------NKSIR----------D----ALTY---EENFF---------RS-------RP--------------------VY-----------------H-N------L--------------------------SDR-CGV-----PQLAKKLNTILVQHIK-------
>XP_024362051.1
------------IDLPQVAVVGS----Q----------------SSGKSSVLE-----A---LV-GKDFLPRS---SDICTRRPL---------VLQ---L-V-QT-LR------------------------------------------------------------------RSDEKSELV---EW---G------------------------------------E----------------FLH-------------------------------------------IPG------RQF-----TNFS---AIRKEIQLETER-----DMGTN-------------------KG-------------------------IS--EKQIRLKIFSPD---------------------------------------------------------------------VLNITLVDLPGITK--VP-------------------VGDQPT----------DI---EARVR--------TMILSYIKH------------KTCIILAVSPANA--DLA-NS--DALQMARIADPDGSRTIGVI-SKLDIMDRGT--------DARSLLLGN---V---------------------IPLR-LGYVGV----------------------------------VNR-----------------------------------S-QEDIS----R---------------------------NRSIR----------D----ALTN---EENFF---------RS-------RP--------------------VY-----------------H-N------L--------------------------SDR-CGV-----PQLAKKLNTILVQHIK-------
>AAC61784.1
------------IALPQVVVVGS----Q----------------SSGKSSVLE-----A---LV-GRDFLPRG---NDICTRRPL---------VLQ---L-L-QT-KS------------------------------------------------------------------RANG-GSDD---EW---G------------------------------------E----------------FRH-------------------------------------------LPE------TRF-----YDFS---EIRREIEAETNR-----LVGEN-------------------KG-------------------------VA--DTQIRLKISSPN---------------------------------------------------------------------VLNITLVDLPGITK--VP-------------------VGDQPS----------DI---EARIR--------TMILSYIKQ------------DTCLILAVTPANT--DLA-NS--DALQIASIVDPDGHRTIGVI-TKLDIMDKGT--------DARKLLLGN---V---------------------VPLR-LGYVGV----------------------------------VNR-----------------------------------C-QEDIL----L---------------------------NRTVK----------E----ALLA---EEKFF---------RS-------HP--------------------VY-----------------H-G------L--------------------------ADR-LGV-----PQLAKKLNQILVQHIK-------
>XP_052310486.1
------------IELPQVAVVGS----Q----------------SSGKSSVLE-----A---LV-GRDFLPRG---NEICTRRPL---------VLQ---L-L-QT-KR------------------------------------------------------------------KGDG-SGED---EW---G------------------------------------E----------------FLH-------------------------------------------LPG------KRF-----YDFS---EIRSEIQAETAK-----EAGGN-------------------KG-------------------------VS--DKQIRLKIFSPN---------------------------------------------------------------------VLDITLVDLPGITK--VP-------------------VGDQPS----------DI---EARIR--------TMIMSYIKK------------PSCLILAVTAANS--DLA-NS--DALQIAGNADPDGYRTIGII-TKLDIMDRGT--------DARNLLLGK---V---------------------IPLR-LGYVGV----------------------------------VNR-----------------------------------S-QEDII----L---------------------------NRSIK----------D----ALAA---EEKFF---------RS-------RP--------------------VY-----------------N-G------L--------------------------ADR-CGV-----PQLAKKLNQILVQHIK-------
>ONM18162.1
------------LELPQVAAIGG----Q----------------SSGKSSVLE-----A---LV-GRDFLPRG---PDICTRRPL---------VLQ---L-V-RH--------------------------------------------------------------------------AAPE---EW---G------------------------------------E----------------FLH-------------------------------------------VPG------RQF-----HDFE---QIKREIQLETDK-----EAGDN-------------------KG-------------------------VS--EKQIRLKIFSPN---------------------------------------------------------------------VLDITLVDLPGITR--VP-------------------VGDQPS----------DI---ESRIR--------AMIMQYIKH------------PSCIILAVSPANA--DLA-NS--DALQLARLADPDGSRTIGVI-TKLDIMDRGT--------DARNFLLGN---V---------------------IPLK-FGYVGV----------------------------------VNR-----------------------------------S-QEDIN----F---------------------------NRSVK----------D----ALAF---EEKYF---------LT-------LP--------------------AY-----------------H-G------L--------------------------AHC-CGV-----PQLAKKLNMILLKHVT-------
>KAH9327796.1
--------------------------------------------------MYP-----W---LV-VKEF--------------PD---------AIA---L-----------------------------------------------------------------------------------------------------------------------------------------------------------------------------------------------------------------------------QVETER-----EAGGN-------------------KG-------------------------IS--AKQIRLKIFSPF---------------------------------------------------------------------VLNINLVDLPGIMK--VP-------------------VGDQPI----------DI---EARIR--------TMIMSYIKH------------PSCIILAVSPANS--DLA-NS--DALQIARVADTDGSRTIGVI-TKLDIMDRGT--------DARNFLLGN---V---------------------IPLQ-LGYIGV----------------------------------VNR-----------------------------------S-QEDII----A---------------------------NQSIR----------D----ALAY---EENFF---------RG-------HP--------------------VY-----------------C-S------L--------------------------ADQ-CGI-----PQLARKLNQILVKHIR-------
>XP_014148015.1
---------------------------------------------------LQ---------LV--HHPVQRGG---------PA-----------------A------------------------------------------------------------------------------------EW---G------------------------------------E----------------FLH-------------------------------------------QPG------KIY-----TDFS---KIRDEIANETDR-----LTGTN-------------------KG-------------------------IS--HTPINLKLYSPN---------------------------------------------------------------------MLDLTLVDLPGITK--IA-------------------VGDQPE----------DI---EVQIH--------QLIESYINN------------PNCIILAVTAANT--DIA-NS--DALKMAKKADPKGLRTIGVA-TKLDLMDAGT--------DALDILTGK---V---------------------VASK-LGFIGV----------------------------------VNR-----------------------------------S-QADIN----Q---------------------------KVSIE----------T----AREA---EQEYF---------RT-------HP--------------------AY-----------------K-S------L--------------------------YKQ-SGT-----EYLTRRLNQLLMTHIRRCL----
>XP_001750431.1
------------IQLPQIVVVGA----QASSPADHPALRMSHEQSSGKSSILE-----N---VV-GKDFLPRG---TGIVTRVPL---------VLQ---L-V-QT-AD--------------------------------------------------------------------------D---EW---A------------------------------------T----------------FQH-------------------------------------------AGG------KVF-----RDFE---QVRQEIVDQTER-----ITGPG-------------------KA-------------------------VS--NEPIHLRVHSPN---------------------------------------------------------------------VVNLTLVDLPGLTK--VA-------------------VADQPQ----------DI---GPQIR--------RLVRHYIDN------------PNSLILAVSPANA--DIA-NS--DSLQIAKEVDPQGDRTLAIV-TKLDLMDRGT--------DAKALLSGE---V---------------------LPVK-LGIIGI----------------------------------VNR-----------------------------------S-QNDIN----C---------------------------KTSIQ----------D----SLDN---EKRFF---------RT-------H----------------------Y-----------------P-E------M--------------------------ADR-CGC-----AFLADTLHHLLLQHIRACL----
>XP_042924642.1
--------------LPTIVVVGG----Q----------------SSGKSSVLE-----A---VV-GRDFLPRG---TGIVTRRPL---------VLQ---L---VK-TD----------------------------------------------------------------------DPNAV---DY---G------------------------------------E----------------FAH-------------------------------------------APG------RKF-----TNFD---DITTEIEDETTRH--LQRQGGT-------------------KV-------------------------VS--PDPIYLTVYSVN---------------------------------------------------------------------VPNLTLVDMPGLTK--VP-------------------IDGQPA----------SI---VQELD--------DMARQYVKS------------DNAIILAVTPANA--DLA-TS--DALRMARDVDPSGDRTIGVL-TKVDIMDRGT--------DCRDVLLGK---T---------------------LKLK-HGWVAV----------------------------------VNR-----------------------------------G-QADLN----S---------------------------KVTMK----------D----ARAR---EQEFF---------KG-------KP--------------------EY-----------------Q-D------L--------------------------QN--TGT-----TFLAEKLSNHLINEIMKSLP---
>NP_001190448.1
--------------LPAIAVVGG----Q----------------SSGKSSVLE-----S---IV-GKDFLPRG---SGIVTRRPL---------VLQ---L---QK-ID-----------------------------------------------------------------------DGTR---EY---A------------------------------------E----------------FLH-------------------------------------------LPR------KKF-----TDFA---AVRKEIQDETDR-----ETGRS-------------------KA-------------------------IS--SVPIHLSIYSPN---------------------------------------------------------------------VVNLTLIDLPGLTK--VA-------------------VDGQSD----------SI---VKDIE--------NMVRSYIEK------------PNCIILAISPANQ--DLA-TS--DAIKISREVDPSGDRTFGVL-TKIDLMDKGT--------DAVEILEGR---S---------------------FKLK-YPWVGV----------------------------------VNR-----------------------------------S-QADIN----K---------------------------NVDMI----------A----ARKR---EREYF---------SN-------TT--------------------EY-----------------R-H------L--------------------------ANK-MGS-----EHLAKMLSKHLERVIKSRIP---
>XP_002299468.1
--------------LPSIAVVGG----Q----------------SSGKSSVLE-----S---VV-GKDFLPRG---SGIVTRRPL---------VLQ---L---HK-ID-----------------------------------------------------------------------EGSR---EY---A------------------------------------E----------------FLH-------------------------------------------LPR------KRF-----TDFA---AVRREIQDETDR-----ETGRS-------------------KQ-------------------------IS--SVPIHLSIYSPN---------------------------------------------------------------------VVNLTLVDLPGLTK--VA-------------------VEGQPD----------SI---VQDIE--------NMVRAYIEK------------PNCIILAISPANQ--DLA-TS--DAIKISREVDPTGERTLGVL-TKIDLMDKGT--------DAVDMLEGK---S---------------------YRLK-FPWVGV----------------------------------VNR-----------------------------------S-QADIN----K---------------------------NVDMI----------A----ARRR---EREYF---------SS-------TP--------------------EY-----------------K-H------L--------------------------AHR-MGS-----EHLAKMLSKHLEVVIKSKIP---
>XP_002302631.1
--------------LPSIAVVGG----Q----------------SSGKSSVLE-----S---IV-GKDFLPRG---AGIVTRRPL---------VLQ---L---HK-ID-----------------------------------------------------------------------EG-K---EY---A------------------------------------E----------------FMH-------------------------------------------LPR------KKF-----TDFA---AVRKEIADETDR-----ETGRS-------------------KQ-------------------------IS--SVPIHLSIFSPN---------------------------------------------------------------------VVNLTLVDLPGLTK--VA-------------------IDGQPE----------SI---VHDIE--------NMVRSYIEK------------PNCIILAISPANQ--DLA-TS--DAIKISREVDPRGERTFGVL-TKIDLMDKGT--------DAVDILEGK---S---------------------YKLQ-FPWIGV----------------------------------VNR-----------------------------------S-QADIN----K---------------------------SVDMI----------A----ARRR---EREYF---------QS-------SP--------------------EY-----------------G-H------L--------------------------ASR-MGS-----EHLGKMLSKHLEQVIKSRIP---
>AQK88296.1
--------------ISRVAGGTA----R----------------SSGKSSVLE-----S---VV-GKDFLPRG---SGIVTRRPL---------VLQ---L---HR-ID------------------------------------------------------------------------GDR---EY---A------------------------------------E----------------FMH-------------------------------------------LPR------KRF-----TDFA---AVRKEIADETDR-----ETGRS-------------------KQ-------------------------IS--TVPIHLSIFSPHGKMQTLEGYIVTVALSHLNCPLP----------------------------------------------IVNLTLIDLPGLTK--VA-------------------VDGQPE----------SI---VHDIE--------NMVRSYIEK------------PNCIILAVSPANQ--DLA-TS--DAIKISREVDPKGERTFGVL-TKIDLMDKGT--------DAVDILEGR---S---------------------YRLQ-TPWVGV----------------------------------VNR-----------------------------------S-QQDIN----K---------------------------NVDMI----------A----ARRR---EREYF---------AS-------TP--------------------EY-----------------K-H------M--------------------------ASR-MGS-----EYLGKMLSKHLEQVIKSRIP---
>PTQ45603.1
--------------LPSVVVVGG----Q----------------SSGKSSVLE-----S---IV-GRDFLPRG---SGIVTRRPL---------VLQ---L---HK-T------------------------------------------------------------------------DDGS---DY---A------------------------------------E----------------FLH-------------------------------------------HPR------RRF-----ADFA---AVRKEIADETDR-----VTGRS-------------------KM-------------------------IS--PVPIHLSIYSPN---------------------------------------------------------------------VVNLTLIDLPGLTK--VA-------------------VEGQPD----------SI---VHDIE--------NMVRSYVEK------------PNSIILAISPANQ--DIA-TS--DAIKLAREVDPAGERTWGVL-TKLDLMDRGT--------NALDVLEGR---S---------------------YRLQ-LPWIGV----------------------------------VNR-----------------------------------S-QADIN----K---------------------------NVDMI----------A----ARRR---EREYF---------QS-------SQ--------------------DY-----------------G-H------L--------------------------AGK-MGS-----EYLAKMLSKHLEAVIKSRIP---
>KAI5072318.1
--------------LPSVAVVGG----Q----------------SSGKSSVLE-----S---IV-GRDFLPRG---SGIVTRRPL---------VLQ---L---YR-T------------------------------------------------------------------------DKGP---EY---A------------------------------------E----------------FLH-------------------------------------------APK------KRF-----TDFA---AVRKEISDETDR-----ITGRS-------------------KQ-------------------------IS--PVPIHLSIYSPN---------------------------------------------------------------------VVNLTLIDLPGLTK--VA-------------------VEGQPD----------SI---VADIE--------NMVRSYVEK------------PNSLILAISPANQ--DIA-TS--DAIKLAREVDPSGERTFGVL-TKLDLMDKGT--------NALDTLEGR---A---------------------YRLQ-HPWVGV----------------------------------VNR-----------------------------------S-QADIN----K---------------------------SVDMM----------A----ARRR---EREYF---------AT-------SP--------------------DY-----------------K-H------L--------------------------ASR-MGS-----EYLGQMLSKHLESVIKSRIP---
>KAI5058380.1
--------------LPSVAVVGG----Q----------------SSGKSSVLE-----S---IV-GRDFLPRG---SGIVTRRPL---------VLQ---L---HK-L------------------------------------------------------------------------DEGS---EY---A------------------------------------E----------------FMH-------------------------------------------LPK------RRF-----TDFA---AVRKEIQDETDR-----VTGRS-------------------KQ-------------------------IS--PVPIHLSIYSPH---------------------------------------------------------------------VVNLTLIDLPGLTK--VA-------------------VEGQPE----------SI---VADIE--------NMVRLYVDK------------PNTIILAISPANQ--DIA-TS--DAIKLAREVDPTGERTWGVL-TKLDLMDKGT--------NAIDVLEGR---A---------------------YHLK-NPWIGV----------------------------------VNR-----------------------------------S-QADIN----K---------------------------NVDMM----------A----ARRR---EREYF---------AT-------SS--------------------DY-----------------S-H------L--------------------------TSR-MGS-----EYLGKMLSKHLEAVIKARIP---
>XP_002987566.1
--------------LPSVVVVGG----Q----------------SSGKSSVLE-----S---IV-GRDFLPRG---SGIVTRRPL---------VLQ---L---HK-T------------------------------------------------------------------------EGGA---EY---A------------------------------------E----------------FLH-------------------------------------------IPK------KRF-----TDFS---LVRKEIQDETDR-----VTGRS-------------------KQ-------------------------IS--PIPIQLSIYSPN---------------------------------------------------------------------VVNLTLIDLPGLTK--IA-------------------IEGQPD----------SI---VADIE--------NMVRSYVEK------------QNSVILAISPANQ--DIA-TS--DAMKLAREVDPTGERTFGVL-TKLDLMDKGT--------NALDVLEGR---S---------------------YKLQ-HPWVGV----------------------------------VNR-----------------------------------S-QADIN----R---------------------------SVDMV----------A----ARRR---EREYF---------SS-------SA--------------------DY-----------------G-H------L--------------------------TSR-MGS-----EYLAKILSKHLEAFIKARIP---
>KAI5602084.1
--------------LPSVAVVGG----Q----------------SSGKSSVLE-----S---IV-GRDFLPRG---SGIVTRRPL---------VLQ---L---HK-TE-----------------------------------------------------------------------PGIT---EY---A------------------------------------E----------------FLH-------------------------------------------KQR------ERF-----TDFA---MVRKEIQDETDK-----ITGKS-------------------KQ-------------------------IS--PVPIHLSIYSPN---------------------------------------------------------------------VVNLTLIDLPGLTK--VA-------------------VEGQPE----------SI---VKDIE--------NMVRLYVEK------------PNCIILAITPANQ--DIA-TS--DAIKLAREVDPAGERTFGVL-TKLDLMDKGT--------NAQDVLEGR---A---------------------YPLQ-HPWVGI----------------------------------VNR-----------------------------------S-QADIN----K---------------------------NVDMI----------A----ARRR---EREFF---------ST-------SP--------------------DY-----------------G-H------L--------------------------AGR-MGS-----EYLAKLLSKHLESVIKTRIP---
>XP_006375094.1
--------------LPSVAVVGG----Q----------------SSGKSSVLE-----S---IV-GRDFLPRG---SGIVTRRPL---------VLQ---L---HK-TE-----------------------------------------------------------------------DGSQ---EY---A------------------------------------E----------------FLH-------------------------------------------LPK------RRF-----SDFA---VVRKEIQDETDR-----ITGKT-------------------KQ-------------------------IS--PVPIHLSIYSPN---------------------------------------------------------------------VVNLTLIDLPGLTK--VA-------------------VEGQPE----------SI---VQDIE--------TMVRTYVEK------------PNCIILAISPANQ--DIA-TS--DAIKLAREVDPSGERTFGVL-TKLDLMDKGT--------NALDVIEGR---S---------------------YRLQ-HPWVGI----------------------------------VNR-----------------------------------S-QADIN----K---------------------------NVDMI----------V----ARRK---EREYF---------AT-------SP--------------------DY-----------------G-H------L--------------------------ANK-MGS-----EYLAKLLSKHLESAIRARIP---
>XP_002315854.1
--------------LPSVAVVGG----Q----------------SSGKSSVLE-----S---VV-GRDFLPRG---SGIVTRRPL---------VLQ---L---HK-I------------------------------------------------------------------------DGGS---DY---A------------------------------------E----------------FLH-------------------------------------------APR------KKF-----TDFA---SVRKEIADETDR-----ITGKS-------------------KQ-------------------------IS--NVPIHLSIYSPN---------------------------------------------------------------------VVNLTLIDLPGLTK--VA-------------------VEGQPE----------SI---VEDIE--------NMVRSYVEK------------PNSIILAISPANQ--DIA-TS--DAIKLAREVDPSGERTFGVL-TKLDLMDKGT--------NALDVIEGR---S---------------------YRLQ-HPWVGI----------------------------------VNR-----------------------------------S-QADIN----K---------------------------NVDMI----------A----ARRK---EREYF---------ET-------SP--------------------EY-----------------G-H------L--------------------------SSK-MGA-----EYLAKLLSKHLETVIRQRIP---
>NP_001147100.1
--------------LPSVAVVGG----Q----------------SSGKSSVLE-----S---IV-GRDFLPRG---SGIVTRRPL---------VLQ---L---HK-T------------------------------------------------------------------------DGGH---EY---A------------------------------------E----------------FLH-------------------------------------------APR------KRF-----TDFA---AVRKEIADETDR-----ITGKT-------------------KA-------------------------IS--NVPIHLSIYSPH---------------------------------------------------------------------VVNLTLIDLPGLTK--VA-------------------VEGQPE----------SI---VQDIE--------NMVRAYVDK------------PNCIILAISPANQ--DIA-TS--DAIKLARDVDPSGDRTFGVL-TKLDLMDKGT--------NAVDVLEGR---Q---------------------YRLQ-HPWVGI----------------------------------VNR-----------------------------------S-QADIN----K---------------------------NVDML----------S----ARRK---EKEYF---------ES-------SP--------------------EY-----------------G-H------L--------------------------AHK-MGA-----EYLAKLLSQHLEAVIRAKIP---
>AAF22292.1
--------------LPTVAVVGG----Q----------------SSGKSSVLE-----S---IV-GRDFLPRG---SGIVTRRPL---------VLQ---L---HK-TD-----------------------------------------------------------------------DGTE---EY---A------------------------------------E----------------FLH-------------------------------------------LPK------KQF-----TDFA---LVRREIQDETDR-----ITGKN-------------------KQ-------------------------IS--PVPIHLSIYSPN---------------------------------------------------------------------VVNLTLIDLPGLTK--VA-------------------VEGQPE----------TI---AEDIE--------SMVRTYVDK------------PNCIILAISPANQ--DIA-TS--DAIKLAKDVDPTGERTFGVL-TKLDLMDKGT--------NALEVLEGR---S---------------------YRLQ-HPWVGI----------------------------------SEPF----------------------------------N-KQDIN----K---------------------------NVDMM----------L----ARRK---EREYF---------DT-------SP--------------------DY-----------------G-H------L--------------------------ASK-MGS-----EYLAKLLSKHLESVIRTRIP---
>KAG0556007.1
--------------LPSVAVVGG----Q----------------SSGKSSVLE-----S---IV-GRDFLPRG---SGIVTRRPL---------VLQ---L---HK-T------------------------------------------------------------------------EDKY---EY---A------------------------------------E----------------FLH-------------------------------------------MPK------RRF-----TDFA---AVRKEISDETDR-----ITGRS-------------------KQ-------------------------IS--PVPIHLSVYSPN---------------------------------------------------------------------VVNLTLIDLPGLTK--IA-------------------VEGQSD----------SI---VGDIE--------NMVRSYIEK------------PNCIILAVSPANQ--DIA-TS--DAIKIAREVDPNGERTFGVL-TKLDLMDKGT--------NAIDVLEGR---S---------------------YKLI-QPWIGV----------------------------------VNR-----------------------------------S-QQDIN----K---------------------------NVDMI----------A----ARRR---EREYF---------QT-------SP--------------------DY-----------------S-H------L--------------------------QSK-MGS-----EYLGRVLSKHLEAVIRSRIP---
>KAH9306600.1
--------------LPSVAVVGG----Q----------------SSGKSSVLE-----S---IV-GRDFLPRG---SGIVTRRPL---------VLQ---L---HK-TD-----------------------------------------------------------------------EGTP---EY---G------------------------------------E----------------FLH-------------------------------------------RPN------KRI-----TDFA---KVRSEIQEETDR-----ITGRT-------------------KM-------------------------IS--PVPIHLSIYSPN---------------------------------------------------------------------VVNLTLIDLPGLTK--VA-------------------VEGQPE----------SI---VGDIE--------NMVRSYVEKLLKLVVTADFLLPNSIILAISPANQ--DIA-TS--DAIKLAREVDPTGERTFGVL-TKLDLMDKGT--------NALDVLDGR---S---------------------YRLQ-HPWVGV----------------------------------VNR-----------------------------------S-QADIN----K---------------------------SVDMI----------A----ARRR---EREYF---------ST-------ST--------------------DY-----------------G-H------L--------------------------SSR-MGS-----EYLAKLLSKHLENVIKARIP---
>AAF79238.1
--------------LPTVAVVGG----Q----------------SSGKSSVLE-----S---VV-GRDFLPRG---SGIVTRRPL---------VLQ---L---HK-TE-----------------------------------------------------------------------DGTT---EY---A------------------------------------E----------------FLH-------------------------------------------APK------KRF-----ADFA---AVRKEIEDETDR-----ITGKS-------------------KQ-------------------------IS--NIPIQLSIYSPNG----------LCLRPHFLLCIPIVVSSETNTFDTSCNEITSSTIRFEDSNFANLFHVTLISHSTLFSTVVNLTLIDLPGLTK--VAVVTDMNLVLKLVTDMNIIRVDGQPE----------SI---VQDIE--------NMVRSYVEK------------PNCIILAISPANQ--DIA-TS--DAIKLAREVDPTGERTFGVA-TKLDIMDKGT--------DCLDVLEGR---S---------------------YRLQ-HPWVGI----------------------------------VNR-----------------------------------S-QADIN----K---------------------------RVDMI----------A----ARRK---EQEYF---------ET-------SP--------------------EY-----------------G-H------L--------------------------ASR-MGS-----EYLAKLLSQHLETVIRQKIP---
>PWZ36850.1
--------------LPTIAVVGG----Q----------------SSGKSSVLE-----S---IV-GTDFLPRG---SGIVTRRPL---------VLQ---L---QQ-TE-----------------------------------------------------------------------DGSQ---EY---A------------------------------------E----------------FLH-------------------------------------------MPK------RRF-----SDFA---LVRQEIADETDR-----LTGKT-------------------KQ-------------------------IS--PVPIHLSIYSPK---------------------------------------------------------------------VVNLTMIDLPGLTK--VA-------------------VEGQSE----------SI---VQDIE--------NMVRSYVDK------------PNCIILAISPANQ--DIA-TS--DAIKLSKEVDPTGERTFGVL-TKLDLMDKGT--------NALDVLEGR---A---------------------YRLQ-NPWVGI----------------------------------VNR-----------------------------------S-QADIN----R---------------------------KVDMI----------S----AREK---EREYF---------ET-------SP--------------------DY-----------------A-H------L--------------------------SSR-MGS-----GYLAKLLSQHLESVIKVRIP---
>NP_850420.1
--------------LPSVAVVGG----Q----------------SSGKSSVLE-----S---IV-GRDFLPRG---SGIVTRRPL---------VLQ---L---HK-TE-----------------------------------------------------------------------NGTE---DN---A------------------------------------E----------------FLH-------------------------------------------LTN------KKF-----TNFS---LVRKEIEDETDR-----ITGKN-------------------KQ-------------------------IS--SIPIHLSIFSPN---------------------------------------------------------------------VVNLTLIDLPGLTK--VA-------------------VEGQPE----------TI---VEDIE--------SMVRSYVEK------------PNCLILAISPANQ--DIA-TS--DAMKLAKEVDPIGDRTFGVL-TKLDLMDKGT--------NALDVINGR---S---------------------YKLK-YPWVGI----------------------------------VNR-----------------------------------S-QADIN----K---------------------------NVDMM----------V----ARRK---EREYF---------ET-------SP--------------------DY-----------------G-H------L--------------------------ATR-MGS-----EYLAKLLSKLLESVIRSRIP---
>EFJ15761.1
--------------LPSVVVVGG----Q----------------SSGKSSVLE-----S---IV-GRDFLPRG---SGIVTRRPL---------VLQ---L---HR-T------------------------------------------------------------------------EDGP---DY---A------------------------------------E----------------FLH-------------------------------------------LPK------KKF-----TDFA---LVRKEIQDETDR-----ITGRS-------------------KQ-------------------------IS--PVPIHLSIYSRN---------------------------------------------------------------------VVNLTMIDLPGLTK--IA-------------------VDGQPE----------SI---VGDIE--------NMVRSYVEK------------ENTIILAISPANQ--DIA-TS--DAMKLARENIALGDRTFGVL-TKLDLMDKGT--------NAIDVLEGH---S---------------------YRLQ-RPWIGV----------------------------------VNR-----------------------------------S-QADIN----K---------------------------SVDMI----------V----ARRR---EREYF---------SS-------SP--------------------DY-----------------R-H------L--------------------------ASR-MGS-----EYLGRVLSKHLEAVIKARIP---
>PTQ29980.1
--------------LPSVVVVGG----Q----------------SSGKSSVLE-----S---VV-GKDFLPRG---SGIVTRRPL---------VLQ---L---QK-TE-----------------------------------------------------------------------DGTR---EW---A------------------------------------E----------------FLH-------------------------------------------APR------KRF-----EDFA---LVRKEISDETDR-----VGGR--------------------KG-------------------------IS--KIPIHLTVYSPN---------------------------------------------------------------------VVNLTLVDLPGLTK--VA-------------------VEGQSD----------SI---VADIE--------DMVRSYVEK------------PNSIILAVSPANQ--DIA-TS--DAIKIAREVDPNGERTFGVA-TKLDLMDKGT--------NALDVLEGR---T---------------------YRLQ-LGWVGV----------------------------------VNR-----------------------------------S-QQDIN----K---------------------------NTDML----------A----ARRR---EREYF---------QT-------SQ--------------------DY-----------------G-H------L--------------------------ASR-MGS-----EYLGKLLSKHLEQVIKARIP---
>EFJ23099.1
--------------LPSVAVVGG----Q----------------SSGKSSVLE-----S---VV-GRDFLPRG---SGIVTRRPL---------VLQ---L---HK-T------------------------------------------------------------------------EGGQ---EY---A------------------------------------E----------------FLH-------------------------------------------NPK------TKF-----SDFS---LVRKEIEDETDR-----MTGHT-------------------KQ-------------------------IS--PVPIHLSIYSPNG----------TCLSHPVKFSMPWFVYS-----------------------------------------VVNLTLIDLPGLTK--IA-------------------VGKCISFSK---MMCLLI---LADIE--------NMVRSYVEK------------QNSIILAISPANQ--DIA-TS--DAMKLAKEVDPTGERTFGVL-TKLDLMDKGT--------NALEVLEGR---A---------------------YRLQ-FQWVGV----------------------------------VNR-----------------------------------S-QADIN----K---------------------------SVDMI----------A----ARKK---EREFF---------AS-------SP--------------------DY-----------------G-H------L--------------------------ANR-MGS-----EYLAKMLSKHLETVIKTRLP---
>EFJ35472.1
------------VDLPQLVHVQR----K-----------------------MD------------DREF------------------------------------------------------------------------------------------------------------------S---EW---G------------------------------------E----------------FLH-------------------------------------------LPG------RRF-----TDFS---HIRKEIQAETER-----ELGDK-------------------KG-------------------------VS--DKQIRLKIFSPN---------------------------------------------------------------------VLNITLVDLPGLTR--VP-------------------VGDQPS----------DI---ESRIR--------AMILSYIKH------------ATCIILAVSPANT--DLS-NS--DSLQMAKLVDPDGSRTIGVV-TKLDIMDRGT--------DARSILLGT---V---------------------IPLR-LGYVGV----------------------------------VNR-----------------------------------S-QEVFR----SPFFCLKILMKHGCRIFMPTNRSRMLLLRKSIF----------S----EVER---CTKAF---------WI-------D----------------------V-----------------A-S------L--------------------------NSR-KSL-----IKYELEPVKILVQHIK-------
>KXN72852.1
------------LNLPSIVVVGS----Q----------------SSGKSSVLE-----A---IV-GKEFLPKG---DNMVTRRPI---------ELT---L-I-HS-P------------------------------------------------------------------------NLTQ---EF---G------------------------------------V----------------FPQ-------------------------------------------LGP------SKI-----TDFN---LITSQLT-ELNL-----QVSDK-------------------EC-------------------------IS--EEPVQLHIYSPS---------------------------------------------------------------------VPDLTLIDLPGYIQ--IH-------------------TKDQPS----------DL---KPKIR--------ALCRKYLAP------------PN-LILAVCPADV--DLA-NS--EALLESRRADPSGQRTLGVV-TKLDLVDPAL---------GASILLNH---D---------------------YPLN-LGYVGV----------------------------------ICR---------------------------------KNK-PSAVS----F---------------------------SRDPL----------Q----------------------------------HP--------------------NY-----------------Q-S------P--------------------------DIR-VGI-----QTLQSTLIRVLEQRMLKSLH---
>KNE54706.1
------------LVLPSIVVIGS----Q----------------SSGKSSVLE-----A---IV-GREFLPKG---TNMVTRRPL---------ELT---L-I-HT-P------------------------------------------------------------------------DSTE---EY---G------------------------------------E----------------FPQ-------------------------------------------LGF------GKV-----TNFQ---QIQRTLY-DLNM-----AVQD--------------------EC-------------------------IS--DKPIELRIYSPN---------------------------------------------------------------------VPDLTLVDLPGYIQ--IH-------------------SKNQPR----------DL---KEKIA--------DLCEKYIQE------------PN-VILAVCAADV--DLA-NS--EALRASRKADPLGLRTIGVL-TKLDLVSPEM---------GEQLIAHN---D---------------------YPLH-LGYVGV----------------------------------VCG-------------------------------------GKNPQ----A---------------------------ALVPF----------Q----K------R---------------------------------------------------------------------------------------------------DLT-VGV-----PYLRQLLMRTLEERMGSRLS---
>OAJ38404.1
------------LNLPSIVVVGS----Q----------------SSGKSSVLE-----A---VV-GHEFLPKG---ANMVTRRPI---------ELT---L-I-HT-P------------------------------------------------------------------------DSKE---EY---S------------------------------------E----------------FPQ-------------------------------------------LGL------GKI-----KDFS---QVRRTLT-DLNL-----AVSDA-------------------EC-------------------------VS--EIPIELRVYSPN---------------------------------------------------------------------IPDLTLVDLPGYIQ--IH-------------------TKDQPP----------IL---KEKIA--------ALCQKYIQE------------PN-IILAVCAADV--DLA-NS--EALRASRKIDPLGLRTIGVI-TKMDLVEPQA---------AVNILENK---S---------------------YPLA-LGYIGV----------------------------------VNK-------------------------------------TSSRS----F---------------------------SQALT----------R----Q------E-SYF---------RS-------HP--------------------EF-----------------N-----------------------------------NAM-VGT-----ATLRRRLVEVLEEHMGRSLH---
>XP_011389557.1
------------LTLPSIVVIGS----Q----------------SSGKSSVLE-----A---IV-GHEFLPKG---NNMVTRRPI---------ELT---L-I-HT-TT------------------------------------------------------------------QPGR-PTKDTVVEY---A------------------------------------E----------------FPG-------------------------------------------LGL------GRI-----TDFS---HVQKTLY-DLNM-----AVPAS-------------------EC-------------------------VS--DEPIELRIHSPH---------------------------------------------------------------------VPDLTLIDLPGYVQ--IA-------------------SMDQPD----------EL---REKIQ--------KLCHKYIQE------------PN-IILAVCAADV--DLA-NS--PALRASRQVDPLGLRTIGVV-TKMDLVPPEV---------GAGILSNN---K---------------------YPLA-LGYVGV----------------------------------VCKNNLGVFQS---------------------SKGHDRA-TGEGR----M---------------------------SSLVM----------K----Q------ESDYF---------ST-------NR--------------------EH-----------------FCA------PTRGRNA------------------GVQPM-TGT-----DTLRRRLMSVLEESMGSSLH---
>XP_006459124.1
------------LKLPSIVVIGS----Q----------------SSGKSSVLE-----A---IV-GHEFLPKG---NNMVTRRPI---------ELT---L-I-HT-PT------------------------------------------------------------------KDGQLPT-----EY---G------------------------------------E----------------FPG-------------------------------------------LGM------GKI-----TNFA---DIQRTLT-DLNL-----AVPAS-------------------DC-------------------------VN--NDPIDLRIYSPN---------------------------------------------------------------------VPDLTLIDLPGYVQ--IS-------------------SLDQPE----------SL---KEKIA--------SLCEKYIRE------------PN-IILAVCAADV--DLA-NS--PALRASRKVDPLGLRTIGVI-TKMDLVPPER---------GAQILAGN---R---------------------YPLH-LGYVGV----------------------------------VAK----------------------------------KS-PVEPS----S---------------------------ALVTQ----------R----A------EDSYF---------HQ-------NR--------------------DF-----------------F-----------GNSS--------------------QLL-VGT-----GTLRRRLMEVLESSMASSLH---
>XP_752563.1
------------LTLPSIVVIGS----Q----------------SSGKSSVLE-----A---IV-GHEFLPKG---TNMVTRRPI---------ELT---L-V-NT-P------------------------------------------------------------------------NAQS---EY---G------------------------------------E----------------FPA-------------------------------------------LGL------GKI-----TDFS---QIQRTLT-DLNL-----AVPER-------------------DC-------------------------VS--DDPIKLTIYSPN---------------------------------------------------------------------VPDLSLIDLPGYIQ--VA-------------------GKDQPP----------EL---KQKIA--------DLCDKYIQP------------PN-VILAISAADV--DLA-NS--TALRASRRVDPRGERTIGVI-TKMDLVDPER---------GFSILSDQ---K---------------------YPLR-LGYVGV----------------------------------VSR----VPQT---------------------TAL--FS-RGSGN----I---------------------------TSAIL----------K----N------ENAYF---------SA-------HP--------------------SE-----------------F-----------GPQS--------------------GVS-VGV-----STLRGKLMHVLEQTMAASLA---
>OUM67143.1
------------LQLPSIVVIGS----Q----------------SSGKSSVLE-----A---IV-GHEFLPK-----------PI---------ELT---L-V-HT-P------------------------------------------------------------------------NAEE---EY---G------------------------------------E----------------FPE-------------------------------------------IGM------KNI-----TDFG---HIQKTLS-ELNM-----SVSES-------------------EC-------------------------IS--TDPIELKIFSPN---------------------------------------------------------------------VPDLTLIDLPGYIQ--VI-------------------NRKQPP----------VL---KRKIV--------ELCDRYIVE------------PN-IILAISSADV--DLA-NS--EALTHSRKVDPYGQRTIGVI-TKMDLVEPEK---------GVDLLINN---D---------------------YPLE-LGYVGM----------------------------------VCK---------------------------------PPG-KSGFS----R---------------------------QLSLT----------Q----K------SDEYF---------RK-------NP--------------------IF-----------------H-Q------P--------------------------DVQ-VGL-----SALKKRLTTILEENMGQNLY---
>NP_014854.2
------------LTLPSIVVIGS----Q----------------SSGKSSVLE-----S---IV-GREFLPKG---SNMVTRRPI---------ELT---L-V-NT-P------------------------------------------------------------------------NSNN---VT---A------------------------------------D----------------FPS-------------------------------------------MRL------YNI-----KDFK---EVKRMLM-ELNM-----AVPTS-------------------EA-------------------------VS--EEPIQLTIKSSR---------------------------------------------------------------------VPDLSLVDLPGYIQ--VE-------------------AADQPI----------EL---KTKIR--------DLCEKYLTA------------PN-IILAISAADV--DLA-NS--SALKASKAADPKGLRTIGVI-TKLDLVDPEK---------ARSILNNK---K---------------------YPLS-MGYVGV----------------------------------ITK----TPSSINRKHLGLFGEAPSSSLSGIFSKG-QHG-QSSGE----E---------------------------NTNGL----------K----QIVSHQFEKAYF---------KE-------NK--------------------KY-----------------F----------------------------------TNCQ-VST-----KKLREKLIKILEISMSNALE---
>PSC76263.1
RLLGGIESG---IDLPKIAVVGD----Q----------------SSGKSSVIE-----S---IF-GIS-LPRG---SGIVTRTPI---------QVE---H---RY-T--------------------------------------------------------------------------EG---QA---Y-AEL--------------------------------S----------------YKT--------------------SPDD-----------------EEWTK------RVV-----EDLD---GIEQAVEEATDA-----VTGTT-------------------KG-------------------------------------------------------------------------------------------------------------------LLDLPGIMR--IA-------------------VDDQPK----------NI---EEIVE--------NQIRRHIEG------------DNVVILCVLHGTS--DPS-TA--SAIKLAQEYDEDGDQTMGVV-TKPDRCEKAQ----V--EDLIGSVLGAG-SS---------------------IKLK-LGFIPV----------------------------------RNR-----------------------------------T-TSELT----D---------------------------GTSLD----------Q----VREN---EAAFF---------KC-------HP--------------------LL-----------------S-Q------L---A----------------------KDR-RGI-----PALVDQLAHVQMQRVHKALPELK
>XP_005849062.1
------------LQIPKIAVVGD----Q----------------SSGKSSLIE-----S---IF-GIS-LPRG---EDIVTRTPI---------QVE---H---RY-SD-----------------------G------------------------------------------------------EA---Y-AEL--------------------------------S----------------FRS--------------------SPDSE-----------------ELIK------KRI-----ADLS---TIDDEVREATRR-----VAGSG-------------------KG-------------------------VV--DSPIYLRVYTNK---------------------------------------------------------------------LPDLTVLDLPGITR--NA-------------------VEGQPE----------DI---EEIIN--------TMIESHIAG------------ETTVVLAIVQANV--DFS-TA--AAIKLAKKFDPNRDRTM----------------------------------------------------------------------------------------------------------------------------------------------------------------------------------------------------------------------------------------------------------------------------------------------------------------------------------------------------
>PRW56740.1
---SGMPSAKRSKDMYRVVVVGD----Q----------------SSGKSSLIE-----S---MF-SFE-LPRG---QDIVTRTPI---------QVK---H---RF-E--------------------------------------------------------------------------KG---PP---R-AEI--------------------------------S----------------FR---------------------KPGE-----------------SDLTV------VKL-----DSLD---EIEEAVIQATDI-----VAGEG-------------------KD-------------------------IV--DSTIFLRVFSDA---------------------------------------------------------------------LPDLTLTDLPGITR--NA-------------------TQGQPE----------NI---EEIVT--------SVIENHIKG------------EMVVILCVVPANV--DFS-TA--GGIKLARRHDADGVRTMGVV-TKIDLTESGQ--------EMLDRLSGAG-KN---------------------LKLK-LGFIPV----------------------------------RNR-----------------------------------T-AQELK----D---------------------------GTPLE----------K----VCKA---EGDFF---------SS-------HP--------------------QL-----------------S-K------V---N----------------------PDR-RGI-----SALVTELARLQMQRVTKSLPGVK
>XP_006815062.1
------------VDLPAVVVIGD----Q----------------SVGKSSVLE-----A---IS-GVQ-LPRG---NEIVTRCPI---------ELR---L---KT-LD-----------------------------------------------------------------------N--D---EW---C-GKI--------------------------------L----------------YIN--------------------YSKE-------------------QVN------KYI-----DSPD---ELGAAIRTAQQD-----ITNSQ-------------------KG-------------------------IS--KTSITVEIQSAH---------------------------------------------------------------------VPNLTLIDLPGIAR--VP-------------------QEGQSR----------NI---ADETK--------DLIKKYISK------------DDAIVLCVIPCNV--DIA-TT--EAIKMAQEVDPTGSRTLGVL-TKPDLVDKGS----E--NVVVRIAENK---V---------------------INLK-KGYTIM----------------------------------KCR-----------------------------------S-QRNLE----D---------------------------AMSLE----------E----AMDE---EERFF---------RE-------HK--------------------HY-----------------S-V------L--------------------------SGQ-AGS-----RLLAHRLTTELVEQILKSV----
>XP_035690836.1
------------VSLPSVVVIGD----Q----------------SAGKSSTLE-----A---IS-GVQ-LPRG---SGIVTRCPL---------ELR---L---KK-SQ-----------------------------------------------------------------------KKDA---PW---K-GCI--------------------------------R----------------YV---------------------KNKK-------------------DVR------FDV-----DEPG---NVGDAVKKAQND-----LAGTT-------------------NG-------------------------IS--DSLITLDVESPD---------------------------------------------------------------------IPDLTLIDLPGIAR--IA-------------------AEGQPT----------DI---GQQIK--------DLISKYIQK------------KDTIILAVVPCNV--DIA-TT--EALQMAQEVDADGSRTLGVL-TKPDLIDPGT----E--RGVLQILNNE---K---------------------YKLR-KGYTII----------------------------------KCR-----------------------------------G-QMDIE----K---------------------------GMSLE----------E----AMDK---EQSYF---------KS-------HE--------------------HF-----------------K-S------V--YK----------------------EKK-AGV-----RTLAGRLSTELVGQIKNSI----
>XP_002608668.1
------------VTLPSVVVIGD----Q----------------SAGKSSCLE-----A---MS-GVQ-LPRG---SGIVTRCPL---------ELR---L---KK-SQ-----------------------------------------------------------------------DPES---PW---K-GYI--------------------------------H----------------YHF--------------------EGDR------------------DETG------WKL-----TDPS---DVGEAVRKAQNN-----LAGDS-------------------HG-------------------------IS--PRLITLDVESPD---------------------------------------------------------------------IPDLTLIDLPGIAR--IA-------------------VDGQPP----------DI---GDQIK--------DLIKEYIQK------------DETIILAVVPCNV--DIA-TT--EALQMAKDVDPTGSRTLGVL-TKPDLIDRGT----E--NTIVDIVNNQ---K---------------------YPLK-KGYTII----------------------------------RCR-----------------------------------G-QEDIN----E---------------------------NVTLS----------E----AMEK---EERFF---------KT-------HE--------------------HF-----------------K-L------P--YH----------------------EKK-TGT-----RTLAGKLTTELVEQIK-------
>XP_019617847.1
------------VTLPSVVVIGD----Q----------------SAGKSSCLE-----A---IS-GVQ-LPRG---SGIVTRCPL---------ELR---L---KK-SP-----------------------------------------------------------------------DPES---GW---R-GYI--------------------------------H----------------FE-----------------------DK------------------GETR------WEL-----DSPE---DVGEAVKKAQNQ-----LAGES-------------------LC-------------------------IS--PRLITLDVESPD---------------------------------------------------------------------IPDLTLIDLPGIAR--VP-------------------VGGQPD----------DI---GDQTK--------ALIREYIQM------------DETIILAVVPCNV--DIA-TT--EALKMAKEVDPDGSRTLGVL-TKPDLIDRGT----E--NMTVDIVNNR---K---------------------YALK-KGYTII----------------------------------KCR-----------------------------------G-QVDIE----N---------------------------KVSLS----------D----AMDK---EEMFF---------QK-------HE--------------------HF-----------------K-I------L--YE----------------------EKK-TGT-----KTLAGKLTTELVEQIKKSI----
>XP_003973512.2.2
------------LALPAIAVIGD----Q----------------SSGKSSVLE-----A---LS-GVA-LPRG---SGIVTRCPL---------ELK---M---KR-RK-----------------------------------------------------------------------V-GE---PW---Y-GNI--------------------------------S----------------YL--------------------------------------------DQE------EVI-----EDPA---DVEKKIQEAQNE-----MAGVG-------------------VG-------------------------IS--DDLISLEIASPE---------------------------------------------------------------------VPDLTLIDLPGIAR--VA-------------------VKGQPE----------NI---GEQIK--------RLIRKFITK------------QETISLVVVPCNV--DIA-TT--EALKMAQEVDPDGERTLGIL-TKPDLVDKGT----E--ETVVDIIHNE---V---------------------IHLK-KGYMIV----------------------------------RCR-----------------------------------G-QKEII----D---------------------------KVSLA----------E----ATET---ETAFF---------RD-------HA--------------------HF-----------------Q-T------L--YD----------------------DGQ-ATI-----LKLAEKLTLELVNHIEKSL----
>NP_891987.2.2
------------LALPAIAVIGD----Q----------------SSGKSSVLE-----A---LS-GVP-LPRG---SGIVTRCPL---------ELK---M---IR-TK-----------------------------------------------------------------------D-QD---KW---H-GRI--------------------------------S----------------YK--------------------------------------------TYE------EDF-----DDPA---EVEKKIRQAQDE-----MAGAG-------------------VG-------------------------IS--EELISLQITSAN---------------------------------------------------------------------VPDLTLIDLPGIAR--VA-------------------VKGQPE----------NI---GDQIK--------RLIRKFVTR------------QETINLVVVPCNV--DIA-TT--EALQMAQAEDPDGERTLGIL-TKPDLVDKGT----E--GTVVDIVHNE---V---------------------IHLT-KGYMIV----------------------------------RCR-----------------------------------G-QKEIM----D---------------------------QVTLN----------E----ATET---ESAFF---------KD-------HP--------------------HF-----------------S-K------L--YE----------------------EGF-ATI-----PKLAEKLTIELVHHIQKSL----
>XP_009304072.1
------------LALPAIAVIGD----Q----------------SSGKSSVLE-----A---LS-GVP-LPRG---SGIVTRCPL---------ELK---M---IR-SK-----------------------------------------------------------------------E-DE---KW---H-GRI--------------------------------S----------------YQ--------------------------------------------NHE------EDF-----DDPA---EVEKKIREAQDE-----MAGAG-------------------VG-------------------------IS--EELISLQITSAN---------------------------------------------------------------------VPDLTLIDLPGIAR--VA-------------------VKGQPE----------NI---GDQIK--------RLIRMFITK------------QETINLVVVPCNV--DIA-TT--EALQMAQAEDPEGERTLGIL-TKPDLVDKGT----E--GTVVDIVHNE---V---------------------IHLT-KGYMIV----------------------------------RCR-----------------------------------G-QKEIM----D---------------------------QVTLN----------E----ATET---ESAFF---------KD-------HP--------------------HF-----------------R-K------L--YE----------------------EGF-ATI-----PKLAEKLTIELVHHIQRSL----
>AGU16245.1
--------------LPAIAVIGD----Q----------------SSGKSSVLE-----A---LS-GVG-LPRG---SGIVTRCPL---------ELK---L---KK-AK-----------------------------------------------------------------------K-ET---EW---K-ATI--------------------------------R----------------YE--------------------------------------------DEY------KEL-----TSPS---EVEKEIRTAQNA-----MAGSG-------------------KG-------------------------IS--DKLISLEIESDN---------------------------------------------------------------------VPDLTLIDLPGIAR--VA-------------------VQGQPY----------DI---GEQIK--------KLIRKFIEK------------EETINLVVVPCNV--DIA-TT--EALKMAQDVDQSGERTLGIL-TKPDLVDKGA----E--QNIVDVVNNM---V---------------------IPLK-KGYMIV----------------------------------KCR-----------------------------------G-QQDIN----E---------------------------NLTLA----------E----AT--------------------------------------------------------------------------------------------------------------------------------------------
>XP_007904885.1
------------LSLPAIAVIGD----Q----------------SSGKSSVLE-----A---LS-GVS-LPRG---TGIVTRCPL---------ELK---L---KK-AK-----------------------------------------------------------------------K-AN---VW---K-GAI--------------------------------S----------------FR--------------------------------------------EYS------KEI-----TNAS---EVEQEIRKAQNS-----MAGK--------------------EG-------------------------IS--HDLISLKIESSN---------------------------------------------------------------------VPDLTLIDLPGIAR--VA-------------------VGNQPL----------DI---GDQIK--------KMIRSFINK------------QETINLVVVPCNV--DIA-TT--EALKMAQEVDPSGERTVGIL-TKPDLVDKGT----E--STIVDIVQNL---V---------------------VELK-KGYMIV----------------------------------KCR-----------------------------------G-QKEIN----D---------------------------KLTLQ----------D----AIAR---ENRYF---------EE-------HE--------------------QF-----------------R-T------L--LD----------------------EKK-ASI-----PHLAERLTNELVYHISKCL----
>XP_032888405.1
------------LGLPAIAVIGD----Q----------------SSGKSSVLE-----A---LS-GVA-FPRG---SGIVTRCPL---------ELK---L---KN-VK-----------------------------------------------------------------------K-AN---VW---K-GKI--------------------------------S----------------YK--------------------------------------------DYS------NKL-----SSAA---EVEQAILKAQDS-----IAGKG-------------------VG-------------------------IS--HELISLEIESTN---------------------------------------------------------------------VPDLTLIDLPGIAR--VA-------------------VGNQPQ----------DI---GDQIK--------RLIRLFIQK------------QETVNLVVVPCNV--DIA-TT--EALKMAQEVDPTGDRTLGIL-TKPDLVDKGT----E--KNVVDIVKNL---T---------------------VELE-KGYMIV----------------------------------KCR-----------------------------------G-QNDIN----E---------------------------NISLV----------D----AIAK---EKEFF---------ED-------HE--------------------QF-----------------R-P------L--LE----------------------DGK-AGI-----PNLAVRLTKELVNHINKSL----
>XP_025933558.1
------------LALPSIAVIGD----Q----------------SSGKSSVLE-----A---LS-GIA-LPRG---NGIVTRCPL---------ELK---L---KK-TP-----------------------------------------------------------------------A-TQ---KW---K-GKI--------------------------------S----------------YH--------------------------------------------NTS------EEL-----KNPS---EVEKAIRGAQDV-----VAGTK-------------------GA-------------------------IS--RELISLEVWSPT---------------------------------------------------------------------VPDLTLIDLPGIAR--VA-------------------VGDQPE----------DI---GEQIK--------KLLKNIIGN------------KETLNLVVVPCNV--DIA-TT--EALKMAQEVDPKGERTLGIL-TKPDLVDKGT----E--ESIVNIIRNL---T---------------------VPLK-KGYMIV----------------------------------KCR-----------------------------------G-QQDIH----N---------------------------NLTLA----------S----AIQQ---EKEFF---------ET-------HQ--------------------HF-----------------S-I------L--LN----------------------EGK-ATV-----PLLAEKLTXELVGHIIKTL----
>XP_009815891.1
------------LALPAIAVIGD----Q----------------SSGKSSVLE-----A---LS-GIA-LPRG---NGIVTRCPL---------ELK---L---KR-IP-----------------------------------------------------------------------A-TQ---AW---K-GKI--------------------------------C----------------YR--------------------------------------------NIS------SEL-----QNAS---EVEKAIREAQDI-----VAGTR-------------------GA-------------------------IS--GELISLEIWSPD---------------------------------------------------------------------VPDLTLIDLPGIAR--VA-------------------VGNQPK----------DI---GEQIK--------MLLKKIIGC------------KETLNLVVVPCNV--DIA-TT--EALKMAQEVDPSGERTLGIL-TKPDLVDRGT----E--ESIINIIRNL---V---------------------IPLK-KGYMIV----------------------------------KCR-----------------------------------G-QQDIH----N---------------------------KLALA----------A----AIQQ---ERKFF---------ET-------HE--------------------HF-----------------S-I------L--LE----------------------EGK-ATV-----PHLAEKLTNELVRHIIKTL----
>XP_015269256.1
------------LALPAIAVIGD----Q----------------SSGKSSVLE-----A---LS-GVA-LPRG---NGIVTRCPL---------ALK---L---KK-TR-----------------------------------------------------------------------Q-GC---GW---K-GKI--------------------------------S----------------YR--------------------------------------------DIN------EEL-----NHPS---EVEKEIRKAQIS-----IAGEG-------------------VG-------------------------IS--HELITLEIRSSE---------------------------------------------------------------------VPDLTLIDLPGIAR--VA-------------------VGNQPQ----------DI---GHQIK--------RLIKKIIAK------------DETINLVVVPCNV--DIA-TT--EALKMAQEVDPDGERTLGIL-TKPDLVDKGT----E--EAVVDIVRNL---I---------------------IHLK-KGYMIV----------------------------------KCR-----------------------------------G-QQDIQ----S---------------------------NLDLA----------S----AIQK---EKAFF---------ED-------NR--------------------HF-----------------R-I------L--LA----------------------EKR-ATI-----PLLAEKLTSELVEHINKSL----
>XP_006156438.1
------------LALPAIAVIGD----Q----------------SSGKSSVLE-----A---LS-GVA-LPRG---SGIVTRCPL---------VLK---L---MK-QS-----------------------------------------------------------------------Q-EP---VW---R-GKI--------------------------------R----------------YR--------------------------------------------NTE------KKL-----GDPT---QVEAEICKAQNI-----IAGSG-------------------VG-------------------------IS--HELITLEITSPE---------------------------------------------------------------------VPDLTLIDLPGITR--VA-------------------LGNQPQ----------DI---SLQIK--------ALIKKYIKR------------QQTINLVVVPCNV--DIA-TT--EALSMAQEVDPEGDRTLGIL-TKPDLVDKGS----E--KSVMNVLQNL---T---------------------FPLK-KGYMIV----------------------------------KCR-----------------------------------G-QQEIM----N---------------------------NLSLA----------E----ATRK---ELMFF---------QS-------HP--------------------HF-----------------R-V------F--LE----------------------EKK-ATV-----PHLAERLTAELIAHIRKSL----
>NP_002454.1
------------LALPAIAVIGD----Q----------------SSGKSSVLE-----A---LS-GVA-LPRG---SGIVTRCPL---------VLK---L---KK-QP-----------------------------------------------------------------------C--E---AW---A-GRI--------------------------------S----------------YR--------------------------------------------NTE------LEL-----QDPG---QVEKEIHKAQNV-----MAGNG-------------------RG-------------------------IS--HELISLEITSPE---------------------------------------------------------------------VPDLTIIDLPGITR--VA-------------------VDNQPR----------DI---GLQIK--------ALIKKYIQR------------QQTINLVVVPCNV--DIA-TT--EALSMAHEVDPEGDRTIGIL-TKPDLMDRGT----E--KSVMNVVRNL---T---------------------YPLK-KGYMIV----------------------------------KCR-----------------------------------G-QQEIT----N---------------------------RLSLA----------E----ATKK---EITFF---------QT-------HP--------------------YF-----------------R-V------L--LE----------------------EGS-ATV-----PRLAERLTTELIMHIQKSL----
>XP_002830747.1
------------LALPAIAVIGD----Q----------------SSGKSSVLE-----A---LS-GVA-LPRG---SGIVTRCPL---------VLK---L---KK-QP-----------------------------------------------------------------------C--E---AW---A-GRI--------------------------------S----------------YR--------------------------------------------NTE------LEL-----QDPG---QVEKEIHKAQNI-----MAGNG-------------------RG-------------------------IS--HELISLEITSPE---------------------------------------------------------------------VPDLTIIDLPGITR--VA-------------------VDNQPR----------DI---GLQIK--------ALIKKYIQR------------QQTINLVVVPCNV--DIA-TT--EALSMAHEVDPEGDRTIGIL-TKPDLMDKGT----E--KSVMNVVRNL---T---------------------YPLK-KGYMIV----------------------------------RCR-----------------------------------G-QQELT----N---------------------------RLSLA----------E----ATKK---EITFF---------QT-------HP--------------------YF-----------------R-V------L--LE----------------------EGS-ATV-----PRLAERLTSELIMHIQKSL----
>XP_008569440.1
------------LALPAIAVIGD----Q----------------SSGKSSVLE-----A---LS-GVA-LPRG---SGIVTRCPL---------VLK---L---KK-HL-----------------------------------------------------------------------Q-ED---GW---K-GKI--------------------------------S----------------YR--------------------------------------------HTE------LLL-----QDPS---QVEKEIHKAQNT-----IAGNG-------------------VG-------------------------IS--HELISLEITSPE---------------------------------------------------------------------VPDLTLIDLPGITR--VA-------------------VGNQPQ----------DI---GQQVK--------ALIKKYIQR------------QQTINLVVVPCNV--DIA-TT--EALSMAQEVDPDGDRTIGIL-TKPDLVDKGT----E--KGVMNVARNL---T---------------------YHLK-KGYMIV----------------------------------KCR-----------------------------------G-QQDIT----N---------------------------KLSLA----------E----ATKK---EMAFF---------QT-------HP--------------------YF-----------------R-V------L--LE----------------------EGK-ATV-----PCVAEKLTAELIVHINKSL----
>XP_017508123.1
------------LALPAIAVIGD----Q----------------SSGKSSVLE-----A---LS-GVA-LPRG---SGIVTRCPL---------VLK---L---KK-QL-----------------------------------------------------------------------H-EP---AW---T-GRL--------------------------------S----------------YQ--------------------------------------------TTE------LQL-----HNPS---QVEKEIQKAQNA-----IAGDG-------------------VG-------------------------IS--HELINLEITSPD---------------------------------------------------------------------VPDLTLIDLPGIAR--VA-------------------VGNQPQ----------DI---GLQIK--------ALIKKYIQR------------QQTINLVVVPCNV--DIA-TT--EALSMAQEVDPDGDRTIGIL-TKPDLVDKGT----E--RVIVNVVQNL---T---------------------YHLK-KGYMIV----------------------------------KCR-----------------------------------G-QQEVT----N---------------------------KLSLA----------E----ATSK---EMTFF---------QT-------HP--------------------YF-----------------R-I------L--LE----------------------EGK-ATV-----PRLAEKLTTELISHINKSL----
>XP_005885748.1
------------LALPAIAVIGD----Q----------------SSGKSSVLE-----A---LS-GVA-LPRG---SGIVTRCPL---------VLK---L---KK-QL-----------------------------------------------------------------------AGES---LW---T-GKI--------------------------------S----------------YR--------------------------------------------STE------LQL-----QDPS---QVEREIYKAQNT-----IAGNG-------------------VG-------------------------IS--HELINLEITSPE---------------------------------------------------------------------VPDLTLIDLPGIAR--VA-------------------VGNQPQ----------DI---GLQIK--------ALIKKYIQR------------QQTINLVVVPCNV--DIA-TT--EALSMAHEVDPDGDRTIGIL-TKPDLVDKGA----E--KNVVNVAQNL---T---------------------YRLK-KGYMIV----------------------------------KCR-----------------------------------G-QQEIT----D---------------------------KLSLA----------E----ATKK---EMMFF---------QT-------HP--------------------YF-----------------R-V------L--LE----------------------EGK-ATV-----PRLAERLTTELIWHINKSL----
>NP_001003133.1
------------LALPAIAVIGD----Q----------------SSGKSSVLE-----A---LS-GVA-LPRG---SGIVTRCPL---------VLK---L---KR-DP-----------------------------------------------------------------------H--K---AW---R-GRI--------------------------------S----------------YR--------------------------------------------KTE------LQF-----QDPS---QVEKEIRQAQNI-----IAGQG-------------------LG-------------------------IS--HELISLEITSPE---------------------------------------------------------------------VPDLTLIDLPGITR--VA-------------------VGNQPQ----------DI---GVQIK--------ALIKNYIQK------------QETINLVVVPCNV--DIA-TT--EALSMAQEVDPNGDRTIGVL-TKPDLVDRGT----E--KTVVNVAQNL---T---------------------YHLQ-KGYMIV----------------------------------RCR-----------------------------------G-QEEIT----N---------------------------QLSLA----------E----ATEK---ERMFF---------QT-------HP--------------------YF-----------------R-A------L--LE----------------------EGK-ATV-----PCLAERLTKELILHINKSL----
>NP_776366.1
------------LALPAIAVIGD----Q----------------SSGKSSVLE-----A---LS-GVA-LPRG---SGIITRCPL---------VLK---L---TK-R--------------------------------------------------------------------------EC---EW---T-GKI--------------------------------T----------------YR--------------------------------------------NIT------QQL-----QNPS---EVEWEIRRAQNI-----IAGNG-------------------LG-------------------------IS--HELINLEITSPE---------------------------------------------------------------------VPDLTLIDLPGITR--VA-------------------VENQPQ----------DI---GLQIK--------ALIKKYIQR------------QETINLVVVPCNV--DIA-TT--EALSMAQEVDPDGDRTIGIL-TKPDLVDKGT----E--KGVLKVMQNL---T---------------------YHLK-KGYMIV----------------------------------KCR-----------------------------------G-QQDIT----N---------------------------KLSLA----------E----ATRK---ETMFF---------ET-------HP--------------------YF-----------------R-I------L--LD----------------------EGK-ATV-----PLLAERLTTELIWHINKSL----
>XP_032211320.1
------------LALPAIAVIGD----Q----------------SSGKSSVLE-----A---LS-GVA-LPRG---SGIVTRCPL---------VLK---L---KR-QP-----------------------------------------------------------------------Q-ES---AW---K-GRV--------------------------------I----------------YG--------------------------------------------TRE------VRL-----QDPS---QVEKEILKAQNT-----LAGDG-------------------VS-------------------------IS--HELISVDIISPE---------------------------------------------------------------------VPDLTLIDLPGITR--VP-------------------VGNQPQ----------DI---GLQIK--------ALIKKYIQR------------QETINLVVVPCNV--DIA-TT--EALSMAQEVDPRGDRTIGIL-TKPDLVDKGA----E--PIVMKVAQNL---T---------------------YHLQ-KGYMMV----------------------------------RCR-----------------------------------G-QEEIT----N---------------------------RLSLA----------E----ATRK---ETMFF---------QK-------HP--------------------HF-----------------R-A------L--LQ----------------------EGK-ATV-----PCLAERLTNELILHINKSL----
>XP_004675614.2.2
------------LALPAIAVIGD----Q----------------SSGKSSVLE-----A---LS-GVA-LPRG---SGIVTRCPL---------VLK---L---KK-LM-----------------------------------------------------------------------N-ED---SW---K-GKI--------------------------------N----------------YQ--------------------------------------------GVE------VTI-----AKAS---DVEQEVNKAQAV-----IAGDG-------------------LG-------------------------IS--HELITLEVSSPE---------------------------------------------------------------------VPDLTLIDLPGITR--VA-------------------VGNQPQ----------DI---GEQIK--------ALIRKYIQR------------QQTINLVVVPCNV--DIA-TT--EALSMAREVDPDGDRTLGIL-TKPDLVDRGT----E--DRVVDVIRNF---I---------------------CPLK-KGYMIV----------------------------------KCR-----------------------------------G-QKDIQ----D---------------------------RLSLA----------Q----ALQK---EQAFF---------EE-------HP--------------------HF-----------------R-Q------L--LE----------------------EGR-ASI-----PKLADRLTSELIRHISKSL----
>XP_004466363.1
------------LSLPAIAVIGD----Q----------------SSGKSSVLE-----A---LS-GVA-LPRG---SGIVTRCPL---------VLK---L---KK-LT-----------------------------------------------------------------------N-EE---KW---R-GKV--------------------------------T----------------YE--------------------------------------------DYE------IDI-----SDAS---EVEEEINKAQNV-----IAGEG-------------------LG-------------------------IS--QKLINLEVCSPD---------------------------------------------------------------------VPDLTLIDLPGITR--VA-------------------VGNQPA----------DI---GWQIK--------CLIKKYITR------------QETINLVVVPSNV--DIA-TT--EALSMAQEVDPNGDRTIGIL-TKPDLVDRGT----E--DKVVDVVRNL---V---------------------CHLK-KGYMIV----------------------------------RCR-----------------------------------G-QQDIQ----D---------------------------RLSLA----------T----ALQK---ERAFF---------EN-------HE--------------------NF-----------------R-V------L--LE----------------------EGK-ATV-----PHLAERLTTELITHISKTL----
>NP_002453.2.2
------------LALPAIAVIGD----Q----------------SSGKSSVLE-----A---LS-GVA-LPRG---SGIVTRCPL---------VLK---L---KK-LV-----------------------------------------------------------------------N-ED---KW---R-GKV--------------------------------S----------------YQ--------------------------------------------DYE------IEI-----SDAS---EVEKEINKAQNA-----IAGEG-------------------MG-------------------------IS--HELITLEISSRD---------------------------------------------------------------------VPDLTLIDLPGITR--VA-------------------VGNQPA----------DI---GYKIK--------TLIKKYIQR------------QETISLVVVPSNV--DIA-TT--EALSMAQEVDPEGDRTIGIL-TKPDLVDKGT----E--DKVVDVVRNL---V---------------------FHLK-KGYMIV----------------------------------KCR-----------------------------------G-QQEIQ----D---------------------------QLSLS----------E----ALQR---EKIFF---------EN-------HP--------------------YF-----------------R-D------L--LE----------------------EGK-ATV-----PCLAEKLTSELITHICKSL----
>NP_001127618.1
------------LALPAIAVIGD----Q----------------SSGKSSVLE-----A---LS-GVA-LPRG---SGIVTRCPL---------VLK---L---KK-LV-----------------------------------------------------------------------N-ED---KW---R-GKV--------------------------------S----------------YQ--------------------------------------------DYE------IEI-----SDAS---EVEKEINKAQNT-----IAGEG-------------------MG-------------------------IS--HELITLEISSRD---------------------------------------------------------------------VPDLTLIDLPGITR--VA-------------------VGNQPA----------DI---GYKIK--------TLIKKYIQR------------QETISLVVVPSNV--DIA-TT--EALSMAQEVDPEGDRTIGIL-TKPDLVDKGT----E--DKVVDVVRNL---V---------------------FHLK-KGYMIV----------------------------------KCR-----------------------------------G-QQEIQ----D---------------------------QLSLS----------E----ALQR---EKIFF---------ED-------HP--------------------YF-----------------R-D------L--LE----------------------EGK-ATV-----PCLAEKLTSELITHICKSL----
>XP_006156437.1
------------LALPAIAVIGD----Q----------------SSGKSSVLE-----A---LS-GVA-LPRG---SGIVTRCPL---------VLK---L---KK-LI-----------------------------------------------------------------------N-ED---KW---R-GKV--------------------------------S----------------YQ--------------------------------------------DIE------VEI-----TDPS---KVEPEINKAQNV-----IAGEG-------------------MG-------------------------IS--HELISLEVSSPH---------------------------------------------------------------------VPDLTLIDLPGITR--VA-------------------VGNQPA----------DI---GRQIK--------TLIKKYIHK------------QETINLVVVPSNV--DIA-TT--EALSMAQEVDPDGDRTIGIL-TKPDLVDKGT----E--EKVVDVVRNL---V---------------------CHLK-KGYMIV----------------------------------KCR-----------------------------------G-QQDIQ----D---------------------------RLSLA----------E----ALQR---EKVFF---------EE-------HP--------------------YF-----------------S-F------L--LE----------------------EGK-ATI-----PCLAERLTTELIMHISKSL----
>XP_017508130.1
------------LALPAIAVIGD----Q----------------SSGKSSVLE-----A---LS-GVA-LPRG---SGIVTRCPL---------VLK---L---KK-LT-----------------------------------------------------------------------N-EE---TW---R-GKV--------------------------------S----------------YQ--------------------------------------------DFE------AEL-----SDPS---EVEREINRAQNS-----IAGEG-------------------TG-------------------------IS--HELISLEISSPH---------------------------------------------------------------------VPDLTLIDLPGITR--VA-------------------VGNQPA----------DI---GRQIK--------ALIRKYIYK------------QETINLVVVPSNV--DIA-TT--EALSMAQEVDPDGDRTIGIL-TKPDLVDRGT----E--DKVVDVVRNL---V---------------------CHLK-KGYMIV----------------------------------KCR-----------------------------------G-QQDIQ----D---------------------------QLSLA----------E----ALKK---ERAFF---------ED-------NP--------------------YF-----------------R-D------L--LE----------------------EGR-ATV-----PCLADKLTVELITHICKSL----
>NP_001003134.1
------------LALPAIAVIGD----Q----------------SSGKSSVLE-----A---LS-GVA-LPRG---SGIVTRCPL---------VLK---L---KK-LI-----------------------------------------------------------------------N-ED---EW---R-GKV--------------------------------S----------------YQ--------------------------------------------DTE------MEI-----SDPS---EVEVEINKAQDA-----IAGEG-------------------QG-------------------------IS--HELISLEVSSPH---------------------------------------------------------------------VPDLTLIDLPGITR--VA-------------------VGNQPA----------DI---GRQTK--------QLIRKYILK------------QETINLVVVPCNV--DIA-TT--EALSMAQEVDPDGDRTIGIL-TKPDLVDRGT----E--GKVVDVAQNL---V---------------------CHLK-KGYMIV----------------------------------KCR-----------------------------------G-QQDIQ----D---------------------------QVSLA----------E----ALQK---EKDFF---------ED-------HP--------------------HF-----------------R-V------L--LE----------------------EGR-ATV-----PNLAEKLTSELITHICKTL----
>XP_032211398.1
------------LALPAIAVIGD----Q----------------SSGKSSVLE-----A---LS-GVA-LPRG---SGIVTRCPL---------VLK---L---KK-VT-----------------------------------------------------------------------N-QD---EW---R-GKV--------------------------------S----------------YQ--------------------------------------------DFE------KEI-----SDPS---EVEAEINKAQNA-----VAGEG-------------------QG-------------------------IS--HELISLEVSSSH---------------------------------------------------------------------VPDLTLIDLPGITR--VA-------------------VGNQPA----------DI---GRQTK--------QLIRKYILR------------QETINLVVVPCNV--DIA-TT--EALSMAQEVDPDGDRTIGIL-TKPDLVDRGT----E--SKVVDVAQNL---V---------------------CHLK-KGYMIV----------------------------------KCR-----------------------------------G-QQDIQ----D---------------------------QVTLA----------E----ALQK---ERDFF---------ED-------HP--------------------HF-----------------R-V------L--LE----------------------EGR-ATV-----PCLADKLTSELIMHICKTL----
>XP_008569442.1
------------LALPAIAVIGD----Q----------------SSGKSSVLE-----A---LS-GVA-LPRG---SGIVTRCPL---------VLK---L---KK-LV-----------------------------------------------------------------------H-GE---EW---K-GKV--------------------------------S----------------YR--------------------------------------------DLE------IKI-----SDAL---EVEEEVRKAQTI-----IAGEG-------------------MG-------------------------IS--HELINLEISSPH---------------------------------------------------------------------VPDLTLIDLPGIAR--VA-------------------MGNQPA----------DI---GYQVK--------XLIRKYIQR------------QETINLVVVPSNV--DIA-TT--EALSMAQEVDPEGDRTIGIL-TKPDLVDKGT----E--DKVVDVVRNL---V---------------------YHLK-KGYMIV----------------------------------KCR-----------------------------------G-QQDIQ----D---------------------------QLSLA----------T----ALQR---EKDFF---------ED-------HP--------------------QF-----------------R-D------L--LE----------------------EGR-ATI-----PCLAERLTTELITHICKSL----
>XP_014388412.1
------------LALPAIAVIGD----Q----------------SSGKSSVLE-----A---LS-GVS-LPRG---SGIVTRCPL---------VLK---L---RK-LR-----------------------------------------------------------------------H-DD---EW---K-GKV--------------------------------T----------------YR--------------------------------------------DLE------IDL-----SAAS---EVEQEIRKAQNV-----IAGEG-------------------VG-------------------------IS--QELINLEVSSPH---------------------------------------------------------------------VPDLTLIDLPGITR--VA-------------------VGNQPA----------DI---GRQIT--------ALIKKYILR------------QQTIMLVVVPSNV--DIA-TT--EALSMAHEVDPDGDRTIGIL-TKPDLVDRGT----E--DKVVDVVRNL---V---------------------YHLK-KGYMIV----------------------------------KCR-----------------------------------G-QQDIQ----Y---------------------------QMSLS----------K----ALQR---ERAFF---------ED-------HP--------------------YF-----------------R-D------L--LE----------------------EGK-ATI-----PCLAERLTNELIAHISKSL----
>XP_005202045.1
------------LALPAIAVIGD----Q----------------SSGKSSVLE-----A---LS-GVA-LPRG---SGIVTRCPL---------VLR---L---KK-LG-----------------------------------------------------------------------N-ED---EW---K-GKV--------------------------------S----------------FL--------------------------------------------DKE------IEI-----PDAS---QVEKEISEAQIA-----IAGEG-------------------TG-------------------------IS--HELISLEVSSPH---------------------------------------------------------------------VPDLTLIDLPGITR--VA-------------------VGNQPP----------DI---EYQIK--------SLIRKYILR------------QETINLVVVPANV--DIA-TT--EALRMAQEVDPQGDRTIGIL-TKPDLVDKGT----E--DKVVDVVRNL---V---------------------FHLK-KGYMIV----------------------------------KCR-----------------------------------G-QQDIK----H---------------------------RMSLD----------K----ALQR---ERIFF---------ED-------HA--------------------HF-----------------R-D------L--LE----------------------EGK-ATI-----PCLAERLTSELIMHICKTL----
>NP_038634.1
------------LALPAIAVIGD----Q----------------SSGKSSVLE-----A---LS-GVA-LPRG---SGIVTRCPL---------VLK---L---RK-LN-----------------------------------------------------------------------E-GE---EW---R-GKV--------------------------------S----------------YD--------------------------------------------DIE------VEL-----SDPS---EVEEAINKGQNF-----IAGVG-------------------LG-------------------------IS--DKLISLDVSSPN---------------------------------------------------------------------VPDLTLIDLPGITR--VA-------------------VGNQPA----------DI---GRQIK--------RLIKTYIQK------------QETINLVVVPSNV--DIA-TT--EALSMAQEVDPEGDRTIGIL-TKPDLVDRGT----E--DKVVDVVRNL---V---------------------YHLK-KGYMIV----------------------------------KCR-----------------------------------G-QQDIQ----E---------------------------QLSLT----------E----ALQN---EQIFF---------KE-------HP--------------------HF-----------------R-V------L--LE----------------------DGK-ATV-----PCLAERLTAELILHICKSL----
>NP_034976.1
------------LALPAIAVIGD----Q----------------SSGKSSVLE-----A---LS-GVA-LPRG---SGIVTRCPL---------VLK---L---RK-LK-----------------------------------------------------------------------E-GE---EW---R-GKV--------------------------------S----------------YD--------------------------------------------DIE------VEL-----SDPS---EVEEAINKGQNF-----IAGVG-------------------LG-------------------------IS--DKLISLDVSSPN---------------------------------------------------------------------VPDLTLIDLPGITR--VA-------------------VGNQPA----------DI---GRQIK--------RLIKTYIQK------------QETINLVVVPSNV--DIA-TT--EALSMAQEVDPEGDRTIGVL-TKPDLVDRGA----E--GKVLDVMRNL---V---------------------YPLK-KGYMIV----------------------------------KCR-----------------------------------G-QQDIQ----E---------------------------QLSLT----------E----AFQK---EQVFF---------KD-------HS--------------------YF-----------------S-I------L--LE----------------------DGK-ATV-----PCLAERLTEELTSHICKSL----
>XP_028583072.1
------------LALPAIAVIGD----Q----------------SSGKSSVLE-----A---LS-GVA-LPRG---SGIVTRCPL---------ELR---L---KK-LL-----------------------------------------------------------------------P-GE---KW---N-GKI--------------------------------S----------------YL--------------------------------------------GKY------MEL-----ANPS---MVEIEIRKAQNI-----IAGDG-------------------VA-------------------------IS--DKLITLEIRSPE---------------------------------------------------------------------VPDLTLIDLPGIAR--VA-------------------VGNQPV----------NI---GDQIK--------KLIKTFIDK------------QETINLVVVPSNV--DIA-TT--EALKMAQEVDPNGERTLGIV-TKPDLMDRGT----E--GTVVNIVRNQ---V---------------------IPLK-KGYMIV----------------------------------KCR-----------------------------------G-QQDIQ----S---------------------------NMTLA----------S----ALKE---ERAFF---------EK-------HK--------------------CF-----------------S-I------L--LQ----------------------EKK-ATV-----PLLAEKLTSELVEHISKSL----
>XP_028583068.1
------------LALPAIAVIGD----Q----------------SSGKSSVLE-----A---LS-GVA-LPRG---SGIVTRCPL---------ELK---L---KK-TH-----------------------------------------------------------------------N-TK---EW---K-GKI--------------------------------S----------------YL--------------------------------------------NTV------EEM-----NSSR---QVEEQIIRAQNA-----MAGSG-------------------SG-------------------------IS--SELISLEISSSD---------------------------------------------------------------------VPDLTLIDLPGIAR--VA-------------------VGDQPK----------DI---GQQII--------KLIKKYINK------------QETINLVVVPSNV--DIA-TT--EALKMAQEVDPTGERTLGIL-TKPDLVDKGT----E--AEVVDIIRNQ---R---------------------VPLR-KGYMIV----------------------------------KCR-----------------------------------G-QSDIN----D---------------------------KVTLG----------D----AIEK---EREFF---------EE-------HD--------------------FF-----------------R-S------L--LE----------------------EGR-ATI-----PLLAERLTQELIEHISKTL----
>XP_031752404.1
------------LALPAIAVIGD----Q----------------SSGKSSVLE-----A---LS-GVT-LPRG---SGIVTRCPL---------ELK---L---KK-AM-----------------------------------------------------------------------K-KT---TW---S-GKI--------------------------------S----------------YR--------------------------------------------DHE------IKI-----ASAA---DVEEEVKRAQNL-----MAGSG-------------------KG-------------------------IS--DELISLEVISPD---------------------------------------------------------------------VPDLTLIDLPGITR--VA-------------------LPDQPK----------DI---EQQIK--------KMIRKYIQK------------QETINLVVVPSNV--DIA-TT--EALEMAREVDPNGERTLGIL-TKPDLVDRGA----E--TDVISVVRNL---V---------------------YSLN-KGYMIV----------------------------------KCR-----------------------------------G-QQEIQ----E---------------------------NLSLK----------D----ALVN---EQNFF---------KE-------HE--------------------HF-----------------S-V------L--LE----------------------EGY-ATI-----ACLAGKLTNELVAHIVRNL----
>NP_001007285.1
------------LNLPAIAVIGD----Q----------------SSGKSSVLE-----A---LS-GVA-LPRG---IGIVTRCPL---------ILK---L---KK-IT-----------------------------------------------------------------------R-DK---NW---S-GLL--------------------------------T----------------YK--------------------------------------------DQT------EIL-----KEPT---GIENAVLKAQIA-----LAGTG-------------------EG-------------------------IS--HEMITLEIQSCD---------------------------------------------------------------------VPDLTLIDLPGIAR--VA-------------------TGNQPE----------DI---EKQIK--------DLIEKFIKR------------QETISLVVVPANI--DIA-TT--EALKMASTVDPTGQRTLCIL-TKPDLVDRGM----E--DTVVRTVNNE---V---------------------IRLE-KGYMIV----------------------------------KCR-----------------------------------G-QQDIN----D---------------------------KLNLV----------E----ALEK---ERRFF---------DE-------HP--------------------QF-----------------S-S------L--LE----------------------DGK-ATI-----PLLGQRLTEELVEHIAKNV----
>XP_005167721.2.2
------------LNLPAIAVIGD----Q----------------SSGKSSVLE-----A---LS-GVA-LPRG---TGIVTRCPL---------VLK---L---KK-IT-----------------------------------------------------------------------K-DK---SW---H-GLL--------------------------------T----------------YN--------------------------------------------DKI------REL-----KDPA---KIEKAVLNAQTA-----LAGIG-------------------EG-------------------------IS--HEMITLEIQSCD---------------------------------------------------------------------VPDLTLIDLPGIAR--VA-------------------TGNQPE----------DI---EKQIK--------SLIEKFIKR------------QETISLVVVPANI--DIA-TT--EALKMASTVDPTGQRTLGIL-TKPDLVDRGM----E--DTVVRTVNNE---V---------------------IPLK-KGYMIV----------------------------------KCR-----------------------------------G-QQDIN----D---------------------------KLGLV----------E----ALEK---ERRFF---------DE-------NV--------------------HF-----------------R-S------L--LE----------------------DRK-ATI-----PLLAERLTKELVEHIAKNL----
>XP_012586448.1
------------LALPAIAVIGD----Q----------------SSGKSSVLE-----A---LS-GVA-LPRG---SGIVTRCPL---------VLK---L---KK-QL-----------------------------------------------------------------------Q-GA---PW---T-GTI--------------------------------S----------------YR--------------------------------------------GVT------LGL-----QDPS---AVEREIHVAQNV-----IAGHG-------------------VG-------------------------IS--HELITLEVSSPE---------------------------------------------------------------------VPDLTLIDLPGIAR--VA-------------------VGNQPQ----------DI---GAQVSLSGAGRWGALVSGLPRS------------ERCTGQ-----------E-TA--EALGGGRAAXXDGDRTLGIL-TKPDLVDKGA----E--KAVVNVAQNL---T---------------------YRLK-KGYMVV----------------------------------KCR-----------------------------------G-QQDIM----D---------------------------RLSLA----------Q----ATEK---EVAFF---------QT-------HP--------------------HF-----------------R-A------L--LE----------------------EGK-ATV-----PRLAEKLTSELILHINKSL----
>KAI0213370.1
------------ISLPEVAVIGD----Q----------------SAGKSSVLE-----A---IS-GVQ-LPRG---SGIVTRCPL---------ALQ---L---KS-HD-----------------------------------------------------------------------T-PG---YW---N-GVI--------------------------------K----------------YE---------------------TYNH-------------------PVE------KTI-----EGPT---EVGAEVREAQDV-----IAGKN-------------------VG-------------------------IS--DTLISLQITSHG---------------------------------------------------------------------VPDLTLIDLPGITR--VA-------------------VEGQPK----------DI---GDQIK--------RLIGHYIKK------------EETIILAVVPANV--DIA-TT--EALKMAKEVDPSGGRTLGVV-TKPDLIDIGT----E--KGLIDIINNE---T---------------------YPLE-KGYSCV----------------------------------RCR-----------------------------------G-QKAIN----E---------------------------GQTLA----------E----AIQQ---DTDFF---------SS-------AP--------------------HF-----------------S-D------V---D----------------------ESI-LGV-----KNLAMKLTYELVKQIKRAL----
>KAI0208044.1
------------ISLPEVAVIGD----Q----------------SAGKSSVLE-----A---IS-GVQ-LPRG---SGIVTRCPL---------ALQ---L---KS-HD-----------------------------------------------------------------------T-PG---YW---N-SVI--------------------------------K----------------YK---------------------YGDEFD-------------FEDIVVE------KTI-----EGPT---KVDAGVREAQDA-----IAGKN-------------------VG-------------------------IS--DTLISLQITAYG---------------------------------------------------------------------VPDLTLIDLPGITR--VA-------------------VQGQPP----------DI---GDQIK--------RLIGNYIKK------------EETIILAVVPANV--DIA-TT--EALKMAKEVDPSGGRTLGVV-TKPDLIDIGT----E--KGLIDIINNE---T---------------------YPLE-KGYSCV----------------------------------RCR-----------------------------------G-QKAIN----E---------------------------GQTLA----------D----AVQE---DTDFF---------SS-------AP--------------------HF-----------------S-A------V---D----------------------ESI-LGV-----KNLAMKLTFELVKQIKRAL----
>KAI0218869.1
------------IALPEVAVIGD----Q----------------SAGKSSVLE-----A---IS-GVQ-LPRG---SGIVTRCPL---------ALQ---L---KS-DK-----------------------------------------------------------------------T-PG---YW---N-GVI--------------------------------K----------------YE---------------------INER-------------------LVE------KTI-----VGPA---EVDAEVRNAQDV-----IAGKN-------------------VG-------------------------IS--SKLISLQITSYG---------------------------------------------------------------------IPDLTLIDLPGITR--VA-------------------VEGQPQ----------NI---GEQIK--------RLIEKYIKK------------EETIILAVVPANV--DIA-TT--EALKMAKEVDPSGSRTLGVV-TKPDLIDAGT----E--KGLISIINNE---T---------------------YPLK-KGYSCV----------------------------------RCR-----------------------------------G-QKAID----E---------------------------GQTLA----------Q----AIQQ---DTDFF---------SI-------AS--------------------HF-----------------S-D------V---D----------------------QST-LGV-----KNLAMKLTYELVRQIKRAL----
>XP_032804093.1
------------VGLPAVAVIGD----Q----------------SSGKSSVLE-----A---LS-GVQ-LPRG---SGIVTRCPL---------ALK---L---KR-A--------------------------------------------------------------------------PG---PW---H-GRI--------------------------------K----------------YR---------------------VQGR-------------------TVN------TKL-----DTPE---SVGDAVLQAQSE-----LTGDD-------------------LG-------------------------VS--KSLIELEVTSDS---------------------------------------------------------------------VPDLTLIDLPGIAR--VA-------------------LAGQAV----------DI---ETQIK--------DLIRDHIGR------------QETINLVVIPCNV--DIA-TT--EALKMAQAVDPTGVRTLGVL-TKPDLMDEGT----E--RNALRILQNQ---V---------------------FPLS-KGYVLV----------------------------------KCR-----------------------------------S-QRDVE----A---------------------------HQTLA----------E----ASRV---EAAFF---------KK-------HP--------------------VF-----------------C-H------V--HN----------------------GGKLTTT-----TVLAAKLTEELVDNIKRTL----
>XP_046565196.1
------------INLPAVAVIGD----Q----------------SAGKSSVLE-----A---IS-GVQ-LPRG---TGIVTRCPL---------EMR---M---KH-SE-----------------------------------------------------------------------D-ED---KW---E-GKI--------------------------------M----------------YKD--------------------KHDE-------------------LHK------EDI-----QDRE---SVGDLVRKAQDE-----MTDCE-------------------KG-------------------------IS--DDLITLEVTSSD---------------------------------------------------------------------VPDLTLIDLPGIAR--NA-------------------VKGQPV----------DI---EKRIK--------DMIRKYIRR------------QETIILAVLQCNV--DIA-TC--EALKMAKEFDEEGRRTLGVL-TKPDLLDKGA----E--NGVMRILNNM---E---------------------FSLS-KGYIIV----------------------------------KCR-----------------------------------G-QEAIS----K---------------------------GQSLT----------E----ALGD---EDNFF---------KD-------HS--------------------HF-----------------R-S------L---K----------------------VSQ-WGI-----LTLSSRLSLELQKHIK-------
>XP_046562919.1
------------INLPAVAVIGD----Q----------------SAGKSSVLE-----A---IS-GVQ-LPRG---TGIVTRCPL---------EMR---M---KH-SE-----------------------------------------------------------------------D-ED---KW---E-GKI--------------------------------M----------------YKD--------------------KHDM-------------------RQE------EVI-----LNRE---SVGDLVRKAQKE-----MTDGA-------------------KG-------------------------IS--DELITLEVTSSD---------------------------------------------------------------------VPDLTVIDLPGITR--NA-------------------VEGQPF----------DI---EARIK--------NMIRKYIKR------------QETIILAVLQCNV--DIA-TC--EALKMAKEFDGEGGRTLGVL-TKPDLMDKGA----E--TGVIRILNNM---E---------------------FTLS-KGYIIV----------------------------------KCR-----------------------------------G-QEAIS----E---------------------------GQSLK----------Q----ALDI---EEDFF---------KS-------HR--------------------HF-----------------S-S------L---R----------------------PSQ-WGI-----PDLSSRLSRELKRHIKKLL----
>XP_046563124.1
------------INLPAVAVIGD----Q----------------SAGKSSVLE-----A---IS-GVQ-LPRG---TGIVTRCPL---------EMR---L---KH-SE-----------------------------------------------------------------------D-ED---KW---E-GKI--------------------------------L----------------YKD--------------------KHDM-------------------RQE------EVI-----LNRE---SVGDLVRKAQKE-----MTDSA-------------------KG-------------------------IS--DELITLEVTSSD---------------------------------------------------------------------VPDLTVIDLPGIAR--NA-------------------VEGQPF----------DI---EARIK--------NMIRRYIGR------------QETIILAVLQCNV--DIA-TC--EALKMAKEFDDEGGRTLGVL-TKPDLLDKGA----E--TGVMRILNNM---E---------------------FTLS-KGYIIV----------------------------------KCR-----------------------------------G-QEAIS----E---------------------------GQSLK----------H----ALDV---EEDFF---------KS-------HR--------------------HF-----------------S-S------L---R----------------------PSQ-WGI-----PNLSARLSRELKKHIKKLL----
>XP_046563126.1
------------INLPAVAVIGD----Q----------------SAGKSSVLE-----A---IS-GVQ-LPRG---TGIVTRCPL---------EMR---M---KH-SE-----------------------------------------------------------------------D-ED---KW---E-GKI--------------------------------M----------------YKD--------------------KHDM-------------------PHE------EVI-----LNRE---SVGDLVRKAQTE-----MTDGA-------------------TG-------------------------IS--DELITLEVTSSD---------------------------------------------------------------------VPDLTVIDLPGIAR--NA-------------------VEGQPF----------DI---EARIK--------NMIRQYIER------------QETIILAVLQCNV--DIA-TC--EALKMAKEFDDEGGRTLGVL-TKPDLLDKGA----E--TSVIRILNNM---E---------------------FTLS-KGYVIV----------------------------------KCR-----------------------------------G-QEAIS----E---------------------------GQSLK----------H----ALDV---EEDFF---------RS-------HR--------------------HF-----------------S-A------L---R----------------------PSQ-WGI-----PNLSERLSRELKKHIKKLL----
>XP_046565195.1
------------INLPAVAVIGD----Q----------------SAGKSSVLE-----A---IS-GVQ-LPRG---TGIVTRCPL---------EMR---M---KH-SE-----------------------------------------------------------------------D-ED---KW---E-GKI--------------------------------M----------------YKD--------------------KHDM-------------------PHE------EVI-----LNRE---SVGDLVRKAQKE-----MTDGA-------------------TG-------------------------IS--DELITLEVMSSD---------------------------------------------------------------------VPDLTVIDLPGIAR--NA-------------------VEGQPF----------DI---EARIK--------NMIRQYIQR------------QETIILAVLQCNV--DIA-TC--EALKMAKEFDDEGGRTLGVL-TKPDLLDKGA----E--TGVIRILNNM---E---------------------FTLS-KGYVIV----------------------------------KCR-----------------------------------G-QEAIS----E---------------------------GQSLK----------H----ALDV---EEDFF---------RS-------HR--------------------HF-----------------S-A------M---R----------------------PSQ-WGI-----PNLSERLSRELKKHIKKLL----
>XP_046563125.1
------------INLPAVAVIGD----Q----------------SAGKSSVLE-----A---IS-GVQ-LPRG---TGIVTRCPL---------EMR---M---KH-SE-----------------------------------------------------------------------D-ED---KW---E-GKI--------------------------------M----------------YTD--------------------KHDE-------------------PHQ------EVI-----LNRE---SVGDLVRKAQKE-----MTDSA-------------------KG-------------------------IS--DELITLEVTSSD---------------------------------------------------------------------VPDLTVIDLPGIAR--NA-------------------VEGQPV----------DI---EARIK--------NMIRQYIER------------QETIILAVLQCNV--DIA-TC--EALKMAKEFDDEGGRTLGVL-TKPDLLDRGA----E--TGVMRILNNM---E---------------------FTLS-KGYIIV----------------------------------KCR-----------------------------------G-QEAIS----E---------------------------GQSLK----------H----ALDV---EEDFF---------KS-------HR--------------------HF-----------------S-S------L---G----------------------PSQ-WGI-----PNLSRRLSRELKKHIKKLL----
>XP_046352527.2
------------INLPAVAVIGD----Q----------------SAGKSSVLE-----A---IS-GVQ-LPRG---TGIVTRCPL---------EMR---M---KH-SE-----------------------------------------------------------------------D-ED---MW---E-GKI--------------------------------M----------------YKD--------------------MHGE-------------------AHE------EII-----LNRE---SVGELVRKAQKE-----MTDSA-------------------KG-------------------------IS--DELITLEVTSSD---------------------------------------------------------------------VPDLTVIDLPGIAR--NA-------------------VEGQPV----------DI---EARIK--------QMIRKYIGR------------QETIILAVLQCNV--DIA-TC--EALKMAKEFDDEGGRTLGVL-TKPDLLDKGA----E--SGVVRILNNM---E---------------------FTLS-KGYIIV----------------------------------KCR-----------------------------------G-QEAIS----D---------------------------GQSLK----------Q----ALEV---EEDFF---------KS-------HR--------------------HF-----------------S-S------L---R----------------------PSQ-WGI-----PNLSTRLSRELKKHIKKLL----
>XP_048248476.1
------------INLPAVAVIGD----Q----------------SAGKSSVLE-----A---IS-GVQ-LPRG---TGIVTRCPL---------EMR---M---KH-SE-----------------------------------------------------------------------D-GD---MW---E-GKI--------------------------------M----------------YKD--------------------MHDM-------------------AHE------EII-----LNRE---SVGELVRKAQIE-----MTDSA-------------------KG-------------------------IS--DELITLEVTSSD---------------------------------------------------------------------VPDLTVIDLPGIAR--NA-------------------VEGQPF----------DI---EARIK--------NMIRRYIGR------------QETIILAVLQCNV--DIA-TC--EALKMAKEFDTEGGRTLGVL-TKPDLLDKGA----E--SGVVRILNNK---E---------------------FTLS-KGYIIV----------------------------------KCR-----------------------------------G-QEAIS----D---------------------------GQSLK----------Q----ALEV---EEDFF---------KS-------HR--------------------HF-----------------S-S------L---R----------------------PSQ-WGI-----PNLSMRLSRELKKHIKKLL----
>XP_048258111.1
------------INLPAVAVIGD----Q----------------SAGKSSVLE-----A---IS-GVQ-LPRG---TGIVTRCPL---------EMR---M---KH-SE-----------------------------------------------------------------------D-ED---MW---E-GKI--------------------------------M----------------YKD--------------------MHDM-------------------AHE------EII-----LNRE---SVGELVRKAQKE-----MTDSA-------------------KG-------------------------IS--DELITLEVTSSD---------------------------------------------------------------------VPDLTVIDLPGIAR--NA-------------------VEGQPF----------DI---EARIK--------NMIRRYIGR------------QETIILAVLQCNV--DIA-TC--EALKMAKEFDAEGGRTLGVL-TKPDLLDKGA----E--AGVVRILNNM---E---------------------FTLS-KGYIIV----------------------------------KCR-----------------------------------G-QEAIS----Y---------------------------GQSLK----------Q----ALEV---EEDFF---------KS-------HR--------------------HF-----------------S-S------L---R----------------------PSQ-WGI-----PNLSARLSRELKKHIKKLL----
>XP_046352531.2
------------INLPSVAVIGD----Q----------------SAGKSSVLE-----A---IS-GVQ-LPRG---TGIVTRCPL---------EMR---M---KH-SE-----------------------------------------------------------------------D-ED---MW---E-GKI--------------------------------M----------------YKD--------------------MYDM-------------------AHE------EII-----LNRE---SVGELVRKAQKE-----MTDSA-------------------KG-------------------------IS--DELITLEVTSSD---------------------------------------------------------------------VPDLTVIDLPGIAR--NA-------------------VEGQPF----------DI---EARIK--------NMIRKYIGR------------QETIILAVLQCNV--DIA-TC--EALKMAKEFDAEGGRTLGVL-TKPDLLDKGA----E--SGVVRILNNM---E---------------------FTLS-KGYIIV----------------------------------KCR-----------------------------------G-QEAIS----D---------------------------GQTLK----------Q----ALEV---EEDFF---------KS-------HR--------------------HF-----------------S-S------L---R----------------------PSQ-WGI-----PNLSGRLSRELKIHIKKLL----
>XP_048248472.1
------------INLPSVAVIGD----Q----------------SAGKSSVLE-----A---IS-GVQ-LPRG---TGIVTRCPL---------EMR---M---KH-SE-----------------------------------------------------------------------D-ED---MW---A-GKI--------------------------------M----------------YKD--------------------MYDM-------------------THE------EII-----LNRE---SVGELVRKAQKE-----MTDSA-------------------KG-------------------------IS--DELITLEVTSSD---------------------------------------------------------------------VPDLTVIDLPGIAR--NA-------------------VEGQPL----------DI---EARIK--------NMIRRYIRR------------QETIILAVLQCNV--DIA-TC--EALKMAKEFDAEGGRTLGVL-TKPDLLDKGA----E--TGVVRILNNM---E---------------------FTLS-KGYIIV----------------------------------KCR-----------------------------------G-QEAIS----D---------------------------GQSLK----------Q----ALEV---EEEFF---------KS-------HR--------------------HF-----------------S-S------L---R----------------------PSQ-XGI-----PNLSGRLSRELKIHIKKRL----
>XP_048248473.1
------------INLPSVAVIGD----Q----------------SAGKSSVLE-----A---IS-GVQ-LPRG---TGIVTRCPL---------EMR---M---KH-SE-----------------------------------------------------------------------D-ED---MW---A-GKI--------------------------------M----------------YKD--------------------MYDM-------------------THE------EII-----LNRE---SVGELVRKAQKE-----MTDSA-------------------KG-------------------------IS--DELITLEVTSSD---------------------------------------------------------------------VPDLTVIDLPGIAR--NA-------------------VEGQPL----------DI---EARIK--------NMIRRYIRR------------QETIILAVLQCNV--DIA-TC--EALKMAKEFDAEGGRTLGVL-TKPDLLDKGA----E--TGVVRILNNM---E---------------------FTLS-KGYIIV----------------------------------KCR-----------------------------------G-QEAIS----D---------------------------GQSLK----------Q----ALEV---EEEFF---------KS-------HR--------------------HF-----------------S-S------L---R----------------------PSQ-WGI-----PNLSGRLSRELKIHIKKRL----
>XP_048248474.1
------------INLPSVAVIGD----Q----------------SAGKSSVLE-----A---IS-GVQ-LPRG---TGIVTRCPL---------EMR---M---KH-SE-----------------------------------------------------------------------D-ED---MW---A-GKI--------------------------------M----------------YKD--------------------MYDM-------------------THE------EII-----LNRE---SVGELVRKAQKE-----MTDSA-------------------KG-------------------------IS--DELITLEVTSSD---------------------------------------------------------------------VPDLTVIDLPGIAR--NA-------------------VEGQPL----------DI---EARIK--------NMIRRYIRR------------QETIILAVLQCNV--DIA-TC--EALKMAKEFDAEGGRTLGVL-TKPDLLDKGA----E--TGVVRILNNM---E---------------------FTLS-KGYIIV----------------------------------KCR-----------------------------------G-QEAIS----D---------------------------GQSLK----------Q----ALEV---EEEFF---------KS-------HR--------------------HF-----------------S-S------L---R----------------------PSQ-WGI-----PNLSGRLSRELKIHIKKRL----
>ABI53802.1
------------INLPAVAVIGD----Q----------------SAGKSSVLE-----A---IS-GVQ-LPRG---TGIVTRCPL---------EMR---M---KH-SE-----------------------------------------------------------------------A-ED---MW---E-GKI--------------------------------M----------------YKD--------------------MYDV-------------------AHE------EII-----LNRE---SVEELVRKAQKE-----MTDSA-------------------KG-------------------------IS--DELITLEVTSSD---------------------------------------------------------------------VPDLTVIDLPGIAR--NA-------------------VEGQPF----------DI---EARIK--------NMIRRYIGR------------QETIILAVLQCNV--DIA-TC--EALKMAKEFDAEGGRTLGVL-TKPDLLDKGA----E--TGVVRILNNM---E---------------------FTLS-KGYIIA----------------------------------TCR-----------------------------------G-QEAIS----D---------------------------GQSLT----------Q----ALEV---EEDFF---------KS-------HR--------------------YF-----------------S-S------L---R----------------------PSQ-WGI-----PNLSGRLSRELKKHIKKLL----
>CAH1802128.1
------------VALPAVVVIGD----Q----------------SVGKSSVLE-----A---MS-GVQ-LPRG---TGIVTRCPL---------ELR---M---KQ-CD-------------------------------------------------------------------------PG---NF---H-AKI--------------------------------S----------------YDI--------------------QGGH------------------QPLE------KTI-----TDPS---NIDFEIRQAQRA-----LVGDS-------------------GG-------------------------VS--DRLIRLEVQADY---------------------------------------------------------------------VPDLTLIDLPGIVR--YS-------------------EGSD------------TI---VEETK--------NLIKTYVSR------------PETIILVVIPCNV--DID-TV--EACNLAKQVDPNGDRTIGVL-TRPDLIDHGV----GPIKEVLDILENK---K---------------------MKLK-KGFYVV----------------------------------KCR-----------------------------------S-QKRIE----E---------------------------GQSLE----------Q----ALAE---EVQFF---------RS-------DE--------------------RF-----------------R-V------I---N----------------------PSQ-CGV-----KQLSSKLTNELFLHIKNCV----
>PAA74204.1
------------VRLPAIAVVGD----Q----------------SVGKSSVLE-----S---IS-GID-LPRG---LGIVTRCPL---------MLS---M---RN--------------------------------------------------------------------------REEA---GW---S-ARI--------------------------------K----------------YKT--------------------KTGE-------------------GRE------KKL-----TGAS---EVGQAIRDAQNE-----MTNSS-------------------GE-------------------------VS--EQLIELWVESPE---------------------------------------------------------------------SPDLTLIDLPGIAR--YS-------------------IDGGG-----------AI---AGLTK--------SLILSYIEK------------EEILILVVIPCHV--DIE-TV--EALSLAKEVDPESKRTIGVL-TCPDLVNPGS----E--SEVLALMQNR---K---------------------IPLK-KGYVSV----------------------------------RCR-----------------------------------T-PQQLK----D---------------------------NMSLQ----------Q----AARE---EEVFF---------RT-------HP--------------------HF-----------------R-A------L---D----------------------KFE-YGT-----KTLAVKLSSELYEAIKHNI----
>PAA76532.1
------------ISLPAIAVVGD----Q----------------SVGKSSVLE-----A---IS-GVE-FPRG---LGIVTRCPL---------MLS---M---RG--------------------------------------------------------------------------REDS---GW---T-ARI--------------------------------R----------------YET--------------------KSGQ-------------------ARD------KPL-----STPA---EIGQAIRDAQEE-----MTSSS-------------------GE-------------------------IS--EKLIELHIEGAD---------------------------------------------------------------------TPDLTLIDLPGIAR--FS-------------------IANAG-----------DI---ATVSK--------SLIMSYILK------------PEVLILVVIPCNV--DVE-TV--EAISLAREVDPECKRTLGVL-TCPDLVNPGS----E--TEVLAMMRNE---R---------------------LKLR-KGFVTV----------------------------------RCR-----------------------------------T-PQQLK----D---------------------------NMGLR----------E----ACKA---EEEFF---------KL-------HP--------------------QF-----------------C-A------L---G----------------------DYQ-RGC-----KTLANKLSVELYQAVKERI----
>PAA92268.1
------------LKLPMVAVVGD----Q----------------SVGKSSVLE-----A---IS-GVE-FPRG---TGMVTRCAL---------QLS---M---QW-NA-----------------------------------------------------------------------DPEA---PW---H-GRI--------------------------------S----------------YKD--------------------VNGH-------------------KVD------KEL-----NSPG---EVDGAVREAQQR-----MTHGD-------------------NE-------------------------IS--SEQIDLAIKGPD---------------------------------------------------------------------VPDLTLIDLPGIAR--YS-------------------ATGGS-----------GI---AQITK--------SLIAKYVSQ------------PQVLILVVVPCHQ--DIE-TV--EALSLAKEADPQGERTIGVL-TCPDMVNKGA----E--QETLKIANNE---K---------------------IPLK-KGYVMV----------------------------------KCR-----------------------------------S-PEELN----N---------------------------GVTLS----------E----SVAN---EAAFF---------KT-------HR--------------------HF-----------------S-L------L---P----------------------EQS-VGI-----RTLADKLTEELFESVKRNI----
>PAA69582.1
------------LRLPTVAVVGD----Q----------------SVGKSSVLE-----A---IS-GVD-LPRG---TGIVTRCPL---------QLS---M---R---S-----------------------------------------------------------------------KPTG---DW---T-GRI--------------------------------S----------------YQN--------------------RKGE-------------------HVE------REI-----SKKC---EVDEMVRKVQNE-----ITGDS-------------------NG-------------------------VS--TEQIDLTIESAD---------------------------------------------------------------------VSDLTLVDLPGIAR--YS-------------------EKN-P-----------KI---NEVTK--------QLILSYISQ------------DQVIILVVVPCSV--DIE-TV--EAIALAKQVDPGGTRTIGVL-TCPDLTNPGS----E--EDIKAIVNNQG--R---------------------VRLH-KGFVMV----------------------------------KCR-----------------------------------S-PKELR----N---------------------------NISLS----------E----VAKI---EEDYF---------KN-------DP--------------------HF-----------------S-Q------L---P----------------------KDI-VGT-----KTLAEKLTNELFKAVAAGI----
>PAA83069.1
------------LKLPSIVVIGD----Q----------------SSGKSSVLE-----T---IS-GVS-FPRG---NGVVTLCPL---------QLS---M---RS-SD-----------------------------------------------------------------------K------KW---R-GTV--------------------------------R----------------YFD--------------------AQGK-------------------EVH------WDI-----DSPD---DVENAIQNAQMR-----ITGHK-------------------KA-------------------------IS--KNIIEMTLEAPD---------------------------------------------------------------------LPNLTLVDLPGIAR--YS-------------------HSDGGS---------VNL---YKLTT--------DIIKEYIQR------------EETIILTVIPLSA--DTA-TM--EALQLAKDVDPYGLRTIGVL-TFPDLVNKGA----E--EEKLQIARNI---T---------------------FPLS-KGYITV----------------------------------KCR-----------------------------------N-QEDIK----S---------------------------RKSLR----------E----AKVD---EMRFF---------SN-------DP--------------------FF-----------------S-Q------L---D----------------------PSQ-RGT-----DTLAKRLSTELLTLIKKFI----
>PAA94353.1
------------LRLPSIVVIGD----Q----------------STGKSSVLE-----S---IS-GVR-FPRG---NGVVTLCPL---------QLS---M---RT-SD-----------------------------------------------------------------------D--G---KW---R-GNI--------------------------------R----------------YYD--------------------TYGK-------------------LMK------WDI-----DGPE---DVEDAIQEAQMR-----ITGNQ-------------------RN-------------------------VS--KSIIEMTLESPE---------------------------------------------------------------------LPNLTLIDLPGIAR--YN-------------------HNSAESG--------ASL---HQLTT--------DIIKEYIRR------------EETIILVVIPLTS--DTA-TM--EALQLAKDADPYGMRTIGVL-TFPDLVNKGA----Q--EEKLMIARNI---T---------------------YPLS-KGYVTV----------------------------------KCR-----------------------------------N-QEDIK----N---------------------------RKSLK----------D----AKAD---EALFF---------NT-------DP--------------------FF-----------------K-Q------L---D----------------------SMY-RGS-----DTLARRLSEELLYLVKKFI----
>GMH43921.1
S-----------QMLTAIVVVGD----Q----------------SSGKSSTLE-----R---IA-GID-LPRG---QGICTRVPL---------EMQ---M---RK-GS------------------------------------------------------------------------------KF---S-ATL--------------------------------E----------------YQQ--------------------EKGGS------------------KQS------VEI-----KDAS---KISDAIQAATRD-----IVGNS-------------------KN-------------------------VE--DLPLVLRISSPI---------------------------------------------------------------------YQDLTLIDLPGIAR--AP-------------------LPGQRS----------DI---EEQTL--------EMMRRYITG------------EAKVILCALPATN--DFV-TS--AALKLALQLDPDGERTLGAV-TKIDQARKGI----A--KKLEGTDASE-------------------------ITLH-LGFAGV----------------------------------RCR-----------------------------------T-ENETD----A---------------------------GITLE----------Q----VRQA---EEELF---------RT-------HD--------------------EL-----------------K-H------V---D----------------------DSC-KGV-----SALLQKLVAVQRGRLISHLPKVL
>GMH36208.1
-------------MLPAIVVVGD----Q----------------SSGKSSLLE-----I---LS-GVT-LPRG---EGICTRVPL---------ELQ---L---RN-GT-----------------------------------------------------------------------EV----------S-AQI--------------------------------E----------------YQT--------------------DLDAP------------------RVS------KHI-----M-VE---EVKNEILLATKR-----IAGME-------------------LN-------------------------IK--DLPIVLRMTGPT---------------------------------------------------------------------YQDLTLIDLPGIAR--MP-------------------LRGQPD----------NI---EELTM--------EMIQKYING------------DSKVILCAVPANN--EFV-TS--AALKLASNVDPLGLRTLGVV-TKADQFSRGM----R--RRLEGLDDT----D---------------------VKLK-LGFVAV----------------------------------RCR-----------------------------------T-QKELE----E---------------------------GISLQ----------D----VRMR---EELLF---------ET-------DP--------------------EL-----------------R-D------V---Q----------------------PHC-RGI-----STLVDKLVDIQKERLIEQLPRIV
>GJP35534.1
-------EG---IELPTIVVVGD----Q----------------SSGKSSVLE-----N---LS-GIS-LPRG---KGIVTRVPL---------ILR---L---QS-CV-----------------------------------------------------------------------K--G---KD---M-ITI--------------------------------E----------------Y----------------------TPVTG------------------KVS------KVL-----SDEE---MIEEEISEATIA-----LAGSR-------------------KG-------------------------VM--NCPITLQVQRPD---------------------------------------------------------------------LPDLTLVDLPGITR--VP-------------------IEDQPK----------DI---YNQVK--------NMIMHYITP------------KESVILNVLAAEV--DFS-TC--ESIVMSQEVDSDGDRTLAVV-TKVDRAPDGL----Y--EKIQGN-------S---------------------VRIG-LGYVCV----------------------------------RNK-----------------------------------TDADASH----D------------------------------------------D----ARRA---EAAFF---------NS-------HP--------------------EL-----------------S-Q------I---E----------------------SHC-LGI-----PALAQRLTEIQAKRVADSIPRIR
>CAI5480041.1
-------EG---IELPTIVVVGD----Q----------------SSGKSSVLE-----N---LS-GIS-LPRG---NGIVTRVPL---------ILR---L---QS-CT-----------------------------------------------------------------------S--K---DG---E-ITI--------------------------------E----------------YN---------------------NPSSG------------------KIF------KIL-----PDEE---SIQEEISKATVT-----LAGSR-------------------KG-------------------------VM--DRPITLQVKRSG---------------------------------------------------------------------LPDLTLVDLPGITR--VP-------------------VDDQPK----------DI---YNQVK--------KMIMQYITP------------EESVILNVLAAEV--DFS-TC--ESIVMSQEVDQDGDRTLAVV-TKVDRAPDGL----Y--EKIQGN-------S---------------------VRIG-LGYVCV----------------------------------RNK-----------------------------------TDADASH----A------------------------------------------A----ARLA---ETDFF---------DR-------HP--------------------EL-----------------S-R------I---E----------------------TDS-RGI-----PALAQRLSEIQAKRVAESIPRIR
>KAJ7294545.1
--------G---IQLPTIVVVGD----Q----------------SHGKSSVLE-----S---LA-EIT-LPRR---QGIATRVPL---------ILR---L---QS-CK-----------------------------------------------------------------------VA-S---EQ---S-ITI--------------------------------E----------------Y------------------------LNV------------------KD--------EI-----KSEE---LIEAAIDEATNV-----LAGPR-------------------KD-------------------------VR--DTPISLHVRKLG---------------------------------------------------------------------APDLTMVDLPGITR--VP-------------------VHGQPE----------NI---YEQIA--------AMIQKYINP------------PESIILNVISATV--DFP-TC--ESIRMSQLADKEGKRTLAVV-TKVDKAPEGL----Y--EKVTSD-------A---------------------VNIG-LGYICV----------------------------------RNR-----------------------------------TEKENSN----E------------------------------------------Q----ARFV---EKHLF---------DT-------HP--------------------SL-----------------C-K------L---D----------------------KSM-VGI-----PMLAYRLTCIQAQMIQGCLPGL-
>XP_024380180.1
-------EN---VNIPTIVVVGD----Q----------------SSGKSSVLE-----S---LA-GIT-LPRG---QGIATRVPL---------ILR---L---QS-CL-----------------------------------------------------------------------SE-Q---DS---K-ILM--------------------------------E----------------Y------------------------GSV------------------KE-------MRI-----NSED---DIEAAINAATDD-----LAGSN-------------------KN-------------------------IR--DTPILLHIRKPD---------------------------------------------------------------------APDLTMVDLPGITR--VP-------------------VHGQPE----------NI---YEQVR--------DMIMHYIKP------------EESIILNVLPAEV--DFS-TC--ESIRLSQTVDKKGVRTLAVV-TKVDKAPEGL----F--EKVTSD-------A---------------------VSIG-LGYVCV----------------------------------RNR-----------------------------------TPADDSI----A------------------------------------------V----ARCR---ELELF---------ND-------HP--------------------DL-----------------R-N------I---D----------------------RSM-VGI-----PTLGRRLVKIQSDMVRGCLPRIR
>XP_024367947.1
-------EN---VNIPTIVVVGD----Q----------------SSGKSSVLE-----S---LA-GIT-LPRG---QGIATRVPL---------ILR---L---QS-CL-----------------------------------------------------------------------SE-Q---DS---K-ILM--------------------------------E----------------Y------------------------ENV------------------KE-------MRI-----NSED---DIEAAINAATDD-----LAGSN-------------------KN-------------------------IR--NTPISLHIRKPD---------------------------------------------------------------------APDLTMVDLPGITR--VP-------------------VHGQPE----------NI---YEQVR--------DMIMHYIKP------------EESIILNVLPAEV--DFS-TC--ESIRLSQTVDKKGVRTLAVV-TKVDKAPEGL----F--EKVTSD-------A---------------------VSIG-LGYVCV----------------------------------RNR-----------------------------------TPADDSI----A------------------------------------------V----ARCR---ELELF---------ND-------HP--------------------DL-----------------R-N------I---D----------------------RSM-VGI-----PTLARRLVKIQSDMVRGCLPRIR
>KAG0619429.1
--------N---VQLPTIVVVGD----Q----------------SSGKSSVLE-----S---LA-GIT-LPRG---QGIATRVPL---------ILR---L---QS-CD-----------------------------------------------------------------------ST-E---ES---L-IRM--------------------------------D----------------Y------------------------GNV------------------KD-------REI-----DGEE---QIEAAINEATNV-----LAGGN-------------------KD-------------------------VK--DTPISLHIRKPH---------------------------------------------------------------------APDLTMVDLPGITR--VP-------------------VHGQPQ----------NI---YEQIQ--------AMIMKHISP------------EESIILNVLSAQV--DFP-TC--ESIRMSQQVDKDGKRTLAVV-TKVDKAPEGL----L--EKVTTD-------A---------------------VNIG-LGYVCV----------------------------------RNR-----------------------------------TDDDDTI----S------------------------------------------V----ARIR---EQRLF---------ES-------HP--------------------AL-----------------K-D------L---D----------------------RSM-VGI-----PALARKLTKIQSDMVKGCLPRI-
>KAG0561847.1
--------N---IQLPTIVVVGD----Q----------------SSGKSSVLE-----S---LA-GIT-LPRG---QGIATRVPL---------VLR---L---QS-C------------------------------------------------------------------------QL-E---ES---I-IKM--------------------------------D----------------Y------------------------GNV------------------KD-------QEI-----SGEE---QIEAAINAATNA-----LAGSG-------------------KG-------------------------VK--DSPIQLLIRKPN---------------------------------------------------------------------SPDLTMVDLPGITR--VP-------------------VHGQPK----------NI---YEQIR--------GMIMRYITP------------EESIILNVLSAQV--DFP-TC--ESIRMSQQVDKEGNRTLAVV-TKVDKAPEGL----L--EKVTTD-------A---------------------VNIG-LGYICV----------------------------------RNR-----------------------------------IDVDDSI----A------------------------------------------I----ARQR---ERELF---------ES-------HP--------------------AL-----------------K-E------L---D----------------------GSM-VGI-----PALARKLTKIQSDMVKECLPRI-
>KAH9290598.1
--------G---IHLPTIVVVGD----Q----------------SSGKSSVLE-----S---LS-GID-LPRG---QGICTRVPL---------IMR---L---QN-ST-----------------------------------------------------------------------E--E---YS---V-ISV--------------------------------E----------------Y-------------------------KD------------------RK--------LS-----INEH---QIVDTINLVTEE-----IAGRN-------------------KG-------------------------IS--DDPITLHVRKKN---------------------------------------------------------------------VPDLTLVDLPGITR--VP-------------------VYGQPK----------DI---YEQVY--------KIIMKYISP------------RDSIILNVLSATV--DFP-TC--ESIRMSQKVDEDGERTLAVV-TKVDKAPEGL----R--EKVAED-------A---------------------MNIG-LGYVCV----------------------------------RNR-----------------------------------V-EGESI----V------------------------------------------K----ARKK---ENELF---------KT-------HP--------------------LL-----------------S-G------I---D----------------------KSI-VGI-----PILAHKLMKIQAAGITNSLPRI-
>KAH9320939.1
--------G---IQLPSIVVVGD----Q----------------SSGKSSVLE-----S---LA-GIK-LPRG---QGICTRVPL---------VMR---L---QS-CA-----------------------------------------------------------------------EE-S---EE---E-ISI--------------------------------E----------------F-------------------------NG------------------VE--------KF-----IQES---DITSSIDTATQE-----IAGNG-------------------KG-------------------------IS--HTPITLHVTKVG---------------------------------------------------------------------APDLTMVDLPGITR--VP-------------------VGGQPG----------DI---FEQIC--------EIIKEYITP------------KESIILNVLAANV--DFP-TC--ESIRMSQKVDELGERTLAVV-TKSDRAPDGL----K--EKVTTD-------A---------------------VNIG-LGYVCV----------------------------------RNG-----------------------------------I-GDESN----A------------------------------------------E----AREK---EKNLF---------DF-------HP--------------------LL-----------------K-D------L---D----------------------KSM-VGI-----PTLAKKLMQIQATTISATLPQI-
>KAF8079489.1
-------EG---IQLPTIVVVGD----Q----------------SSGKSSVLE-----S---LA-GIS-LPRG---QGICTRVPL---------VMR---L---QG-SA-----------------------------------------------------------------------S--S---EP---E-IWL--------------------------------E----------------Y-------------------------SD------------------NV--------VP-----TDEE---HIAEAISAATDV-----IAGSH-------------------KG-------------------------VS--DAPLTLHVKKAG---------------------------------------------------------------------APDLTMVDLPGITR--VP-------------------VKGQPE----------NI---YEQIS--------GMIMKYIKP------------QESIILNVLSATV--DFT-TC--ESIRMSRQVDKTGERTLAVV-TKADMAPEGL----L--QKVTSD-------D---------------------VSIG-LGYVCV----------------------------------RNR-----------------------------------V-GEETY----E------------------------------------------E----ARKQ---EELLF---------ET-------HP--------------------TL-----------------S-M------I---D----------------------ENI-VGV-----PVLAQKLIQIQTTMIARCLPKIV
>OAP13353.1
------------IQLPTIVVVGD----Q----------------SSGKSSVLE-----S---LA-GIS-LPRG---QGICTRVPL---------VMR---L---QR-RR-----------------------------------------------------------------------S--P---EP---E-IWL--------------------------------E----------------Y-------------------------GD------------------KI--------VP-----TDEE---HIAQTICAATDV-----IAGM------------------------------------------------------------------------------------------------------------------------------------------------------------------------------------------------------------------------------------------------F---------------------------------------------------------------------------------------------------------------------------------------------------------------------------------------------------------------------------------------------------------------------------------------------------------------------------------------------------------------------------
>OAP19580.1
------------IQLPTIVVVGD----Q----------------SSGKSSVLE-----S---LA-GIN-LPRG---QGICTRVPL---------VMR---L---QR-SS-----------------------------------------------------------------------S--P---EP---E-IWL--------------------------------E----------------Y-------------------------SD------------------KV--------VP-----TDEE---HVAEAICAATDV-----IAGK------------------------------------------------------------------------------------------------------------------------------------------------------------------------------------------------------------------------------------------------FS-LS--PS--------------------------------------------------------------------------Q-CSVKCV------------------------------------------------------------------------------------------------------------------------------------------------------------------------------------------------------------------------------------------------------------LLQK-----------------
>OAP13972.1
------------IQLPTIVVVGD----Q----------------SSGKSSVLD-----S---LA-GIS-LPRG---QGICTRVPL---------VMR---L---QR-SS-----------------------------------------------------------------------S--P---VP---E-IWL--------------------------------E----------------Y-------------------------SD------------------KI--------VP-----TDEE---HIAEAICAATDV-----IAGK------------------------------------------------------------------------------------------------------------------------------------------------------------------------------------------------------------------------------------------------FT-L-------------------------------------------------------------------------------Y-LGIKCV---------------------------------------------------------------------------------------------------------------------------------------------------------------------------------------------------------------------------------------------------------------------------------
>XP_038984915.1
-------EG---IELPTIVVVGD----Q----------------SSGKSSVLE-----S---LA-GIS-LPRG---QGICTRVPL---------IMR---L---QD-DP-----------------------------------------------------------------------SL-S---QP---Q-LQL--------------------------------E----------------Y-------------------------KD------------------KA--------IH-----TSED---GIADAINSATDD-----IAGSG-------------------KG-------------------------IS--NAPLTLVVRKRG---------------------------------------------------------------------VPDLTMVDLPGITR--VP-------------------VHGQPD----------NI---YEQIS--------NIIMEYIAP------------KASIILNVLSATV--DFP-TC--ESIRMSQSVDRTGERTLAVV-TKADKAPEGL----L--EKVTAD-------D---------------------VNIG-LGYVCV----------------------------------RNR-----------------------------------I-GDESY----E------------------------------------------E----ARAE---ERNLF---------KR-------HP--------------------LL-----------------S-R------I---D----------------------KSI-VGI-----PVLAQRLMQIQAASIAKSLPDIV
>KAF8391993.1
-------EG---IELPTIVVVGD----Q----------------SSGKSSVLE-----S---LA-GIS-LPRG---QGICTRVPL---------IMR---L---QH-HS-----------------------------------------------------------------------T--P---SP---E-LHL--------------------------------E----------------Y-------------------------HN------------------KI--------IP-----TNET---HVAEAINMATNE-----IAGNG-------------------KG-------------------------IS--NTPLTLVVKKKG---------------------------------------------------------------------VPDLTMVDLPGITR--VP-------------------VHGQPE----------DI---YEQIS--------SIIMEYIKP------------KESTILNVLSATV--DFP-TC--ESIRMSQRVDKTGERTLAVV-TKCDKAPEGL----L--EKVTAD-------D---------------------VNIG-LGYVCV----------------------------------RNR-----------------------------------I-GEELY----E------------------------------------------E----ARME---EATLF---------ES-------HQ--------------------LL-----------------S-K------I---D----------------------KSI-VGV-----PILAQKLVQIQASIIAKCLPDIV
>XP_058079501.1
-------EG---IELPTIVVVGD----Q----------------SSGKSSVIE-----S---LA-GIS-LPRG---QGICTRVPL---------IMC---L---QN-VP-----------------------------------------------------------------------T--D---KP---Q-MHL--------------------------------E----------------Y-------------------------QG------------------KI--------VL-----TSEN---QISDSISMATDE-----IAGNG-------------------KG-------------------------IS--NIPLTLVVKKKG---------------------------------------------------------------------VPDLTIVDLPGITR--VP-------------------VHGQPE----------DI---YEQIS--------NIIMDYIKP------------KESIILNVLSATV--DFP-TC--ESIRMSQHVDKTGERTLAVV-TKADKAPEGL----L--EKVTAD-------D---------------------VNIG-LGYVCV----------------------------------RNR-----------------------------------I-GDETY----E------------------------------------------E----ARIE---EATLF---------KS-------HP--------------------LL-----------------S-K------I---D----------------------KSI-VGI-----PVLAQKLFQIQANSLSQCLPDIV
>KAF5727250.1
-------EG---IQLPTIVVVGD----Q----------------SSGKSSVLE-----S---LA-GIS-LPRG---QGICTRVPL---------VMR---L---QH-HH-----------------------------------------------------------------------I--P---EP---E-LYL--------------------------------E----------------F-------------------------NG------------------KT--------VQ-----TTES---RISEAINLATDE-----IAGNG-------------------KG-------------------------VS--NTPLTLVVKKHG---------------------------------------------------------------------VPDLTMVDLPGITR--VP-------------------VHDQPE----------NI---YEQIA--------GIIMEYIKP------------DESIILNVLSATV--DFS-TC--ESIRMSQQVDKTGERTLAVV-TKVDKAPEGL----L--EKVTAD-------D---------------------VNVG-LGYVCV----------------------------------RNR-----------------------------------I-GDETY----E------------------------------------------E----ARRK---EAALF---------ES-------HP--------------------LL-----------------C-L------I---D----------------------KSI-VGV-----PVLAQKLVQIQAAIIMKCLPEIV
>XP_002303204.3
--------G---IQLPTIVVVGD----Q----------------SSGKSSVLE-----S---LA-GIS-LPRG---QGICTRVPL---------IMR---L---QH-HT-----------------------------------------------------------------------A--P---EP---E-LSL--------------------------------E----------------F-------------------------NG------------------KT--------VP-----TSEA---KIANAISLATDE-----IAGNA-------------------KG-------------------------IS--NTPLTLVVKKNG---------------------------------------------------------------------VPDLTMVDLPGITR--VP-------------------VHGQPE----------NI---YEQIA--------DIIMEYIRP------------EESIILNVLSATV--DFT-TC--ESIRMSQKVDKNGERTLAVV-TKADRAPEGL----L--EKVTAD-------D---------------------VNIG-LGYVCV----------------------------------RNR-----------------------------------I-GDESY----K------------------------------------------E----ARKE---EADLF---------EN-------HP--------------------LL-----------------S-K------I---D----------------------KSM-VGI-----PVLAQKLVQIQATIIARCLPEI-
>KAK1401877.1
-------EG---IQLPTIVVVGD----Q----------------SSGKSSVLE-----S---LA-GIS-LPRG---QGICTRVPL---------IMR---L---HH-HS-----------------------------------------------------------------------K--P---ES---E-LHL--------------------------------E----------------Y-------------------------CG------------------KV--------VS-----TDEL---KIAESINMATAE-----IAGDG-------------------KG-------------------------IS--HTPLTLVVKKNG---------------------------------------------------------------------VPDLTMVDLPGITR--VP-------------------VHGQPE----------NI---YEQIS--------GIIMEYIKP------------EESIILNVLSATV--DFP-TC--ESIRMSQSVDKTGDRTLAVV-TKSDKSPEGL----R--DKVMAD-------D---------------------VNIG-LGYVCV----------------------------------RNR-----------------------------------I-GDESY----E------------------------------------------E----ARMA---ESMLF---------ES-------HP--------------------LL-----------------S-K------I---D----------------------KSM-VSV-----PVLARKLVQIQARIIAKCLPEIV
>XP_002297993.1
------------IQLPTIVVVGD----Q----------------SSGKSSVLE-----S---LA-GIS-LPRG---QGICTRVPL---------IMR---L---QH-HT-----------------------------------------------------------------------S--L---IP---E-MFL--------------------------------E----------------F-------------------------NG------------------KT--------TQ-----TDEA---NVADDINIATEE-----IAGSG-------------------KG-------------------------IS--DAPLTLVIKKNG---------------------------------------------------------------------VPDLTMVDLPGITR--VP-------------------VHGQPD----------NI---YEQIA--------GIVMQYIQP------------EESIILNVLPASV--DFT-TC--ESIRMSRQVDKTGERTLAVV-TKADKAPEGL----L--EKVTAD-------D---------------------VNIG-LGYVCV----------------------------------RNR-----------------------------------I-GDESY----D------------------------------------------N----ARME---EANLF---------AT-------HP--------------------LL-----------------S-R------I---D----------------------KSI-VGI-----PVLAKKLMQVQATIMAKCWP---
>XP_024439231.1
------------IQLPTIVVVGD----Q----------------SSGKSSVLE-----S---LA-CIN-LPRG---DGICTRVPL---------IVR---L---KH-HP-----------------------------------------------------------------------S--L---VP---E-IFL--------------------------------Q----------------F-------------------------NG------------------KT--------VP-----TDEA---HVADAINLVTDE-----IAGNG-------------------KG-------------------------IS--NTELTLVVKKNG---------------------------------------------------------------------VPDLTLVDLPGITR--VP-------------------VHGQPE----------NI---YEQIA--------YIIMKYISP------------DESVILNVLSASV--DFS-TC--ESIRMSQKVDKNGQRTLAVV-TKVDKSPEGL----L--EKVTRN-------D---------------------VNIG-LGYVCV----------------------------------RNR-----------------------------------I-GNESY----E------------------------------------------D----ARKE---EAALF---------AT-------HQ--------------------LL-----------------S-K------I---D----------------------KST-VGI-----QVLAQKLVQIQANIIAKCLP---
>KAH0683503.1
-------EG---IQLPTIVVVGD----Q----------------SSGKSSVLE-----S---LA-GIS-LPRG---QGICTRVPL---------VMR---L---KN-DP-----------------------------------------------------------------------NI-T---AP---N-LQL--------------------------------E----------------Y-------------------------NN------------------KS--------LP-----VDEI---GIADAIILATDE-----IAGHG-------------------KG-------------------------IS--NNPLTLVVKKNG---------------------------------------------------------------------VPDLTMVDLPGITR--VA-------------------VQGQPE----------DI---YEQVY--------DIIMKYIVP------------EESIILNVLSATV--DFP-TC--ESIRMSQKVDKTGERTLAVV-TKADKAPEGL----L--EKVTAD-------E---------------------VNIG-LGYVCV----------------------------------RNR-----------------------------------I-GNESY----E------------------------------------------E----ARSD---EQRLF---------ST-------HP--------------------LL-----------------S-K------I---D----------------------KSM-VSV-----PILAQKLVRIQASIISKCLPEIV
>PWZ56863.1
--------G---IQLPTIVVVGD----Q----------------SSGKSSVLE-----S---LA-GIS-LPRG---QGICTRVPL---------VMR---L---QD-DP-----------------------------------------------------------------------SA-D---SP---K-LQL--------------------------------E----------------Y------------------------SNG------------------RV--------VT-----TTEA---DVADAINAATAE-----IAGSG-------------------KG-------------------------IS--DAPITLVVRKRG---------------------------------------------------------------------VPDLTLVDLPGITR--VP-------------------VHGQPE----------DI---YDQVA--------KIIKEYIAP------------KESIILNVLSATV--DFP-TC--ESIRMSQQVDRSGERTLAVV-TKVDKNPEGL----L--EKVTMD-------D---------------------VNIG-LGYVCV----------------------------------RNR-----------------------------------I-GDETY----D------------------------------------------Q----ARVE---EERLF---------KY-------HP--------------------LL-----------------S-K------I---D----------------------KDM-VGI-----PVLANRLMQIQSTIIAKCLPDI-
>PWZ56864.1
--------G---IQLPTIVVVGD----Q----------------SSGKSSVLE-----S---LA-GIS-LPRG---QGICTRVPL---------VMR---L---QG-DP-----------------------------------------------------------------------ST-D---SP---K-LQL--------------------------------E----------------Y------------------------SNG------------------RV--------VT-----TTEA---KVADAINAATAE-----IAGSG-------------------KG-------------------------IS--DAPITLVVRKSG---------------------------------------------------------------------VPDLTLVDLPGITR--VP-------------------VQGQPE----------DI---YDQIA--------NIIKEYITP------------KESIILNVLSATV--DFP-TC--ESIRMSQQVDRTGERTLAVV-TKVDKAPEGL----L--EKVTMD-------D---------------------VHIG-LGYVCV----------------------------------RNR-----------------------------------V-GEETY----D------------------------------------------Q----ARVA---EAQLF---------KN-------HP--------------------LL-----------------S-Q------I---D----------------------KSM-VGI-----PVLAQRLMQIQASIIAKCLPDI-
>KAH9291961.1
--------G---IQLPYIVVVGD----Q----------------SSGKSSVLE-----C---LT-GIS-LPRG---VGICTRVPL---------IMR---L---QN-SS-----------------------------------------------------------------------E--Q---DS---E-IVV--------------------------------E----------------Y-------------------------ND------------------TV--------EH-----IIES---QITERIDSITKE-----IAGTN-------------------KG-------------------------IS--HVPIRLNVKKMN---------------------------------------------------------------------APDLTLVDLPGIAR--VS-------------------LNGNPD----------D----HELIS--------KIVMEYISP------------ADSIILNVLSATV--NFR-TC--ESIRMSQRVDVHGERTLGVV-TKVDIAPEGL----L--EKVALD-------D---------------------VNTG-LGYVCV----------------------------------RNR-----------------------------------V-GDECN----E------------------------------------------E----AREA---EAELF---------RS-------HT--------------------QL-----------------N-K------F---D----------------------EAM-VGI-----PMLARRLMQIQTKRISKCFPDI-
>KAH9325151.1
------------IQLLSIVVVGD----Q----------------SSGKSSMLR-----S---LA-GIN-LPKG---QWICTRVPL---------IMR---L---QI-SK-----------------------------------------------------------------------S--Q---ET---E-ITI--------------------------------E----------------Y-------------------------SG------------------VK--------NN-----IFEY---KIIEALNAATDE-----IAGVG-------------------KG-------------------------IS--DTPITLNVSKSN---------------------------------------------------------------------IPNITMVDFPCITK--MP-------------------VHDQPQ----------DI---YDQIS--------QVIKQYITP------------KESIILNVLFTSV--DFP-TC--ESIRMSQLVDVKGEKTLAVV-TKVDKAVEGL----F--EKVTVDV-V----S---------------------VNIG-LGYVCV----------------------------------RNK-----------------------------------I-GNESN----A---------------------------------------------------------------------------------------------------------------------------------------------------------------------------------------------
>KAH9300179.1
-------------NCLVLLL---------------------------------------------------------WETSRLE------------------------------------------------------------------------------------------------------------------------------------------------------------------------------------------------------------------------------------------------------------PG-------------------RS-------------------------IN--DTPITLNVGKSN---------------------------------------------------------------------APDLTMVDFPSITR--VP-------------------VHGQPQ----------DI---YDQIS--------QVIKQYITP------------KESIIMNVLSASV--DFP-TC--ESIRMSQLVDEKGERTLAVF-TKVNKAAEVL----F--EKVTVD-------A---------------------VNIG-LGYVCV----------------------------------RNR-----------------------------------I-GNESN----A---------------------------------------------------------------------------------------------------------------------------------------------------------------------------------------------
>KAH9314974.1
--------------------------------------------------------------------------------------------------------------------------------------------------------------------------------------------------------------------------------------------------------------------------------------------------------------------------------ALNAATNE-----FAGAG-------------------KS-------------------------IS--DTPITLNVSKSN---------------------------------------------------------------------APNLTMVDLPGITW--VP-------------------VHGQPQ----------DI---YDQIS--------QVIKQYITP------------KESIIMNVLSASV--DFP-TC--ESIRMSQLVDEKGERTLAVV-TKVDNAAEGL----F--EKVTVD-------V---------------------VNIG-LGYTCV----------------------------------YSF-----------------------------------A-KRSRN----LA-V--------------------QACDYLDRI----------I----CRVI---DPQLQ---------ASS-----RRA--------------------FQ-----------------A-L------I---D----------------------RKR-DKC-----IQYVEDAMEMQKSIVYTENP---
>EFJ22917.1
------------IKLPTIVVVGD----Q----------------SSGKSSVLE-----S---LA-QVD-LPRG---QGVVTRVPL---------VLR---L---QN-TS-----------------------------------------------------------------------VTDQ---SH---Q-VVI--------------------------------Q----------------Y-------------------------GG------------------KK--------RV-----IEEA---EISAAVVEATIE-----LAGD--------------------KH-------------------------IV--NKPISLHITKPG---------------------------------------------------------------------APDLTMIDLPGITR--VP-------------------VHGQPE----------DI---EEQIK--------KIIQEYISP------------KETIILNVICSTV--DFP-TC--ESILMSRQVDREGERTMAVV-TKVDMSPKDL----K--EKVMAD-------V---------------------VGIG-LGYICV----------------------------------RNR-----------------------------------I-GDETH----E------------------------------------------E----GRDR---EAELF---------RT-------DP--------------------HL-----------------R-D------L---P----------------------ESM-LGI-----RQLAKRLTEFQADSLRKNLP---
>CAG9460856.1
------------DKLPTIVVTGD----Q----------------SAGKSSVLE-----S---LS-GIA-FPVG---DGIVTRLPC---------QVA---L---RE-GP-----------------------------------------------------------------------AF-R---AV---C-TPP--------------------------------E----------------G-------------------------HG------------------EA-------VTL-----TDPK---AVTKWIEDTTAA-----VAGDK-------------------KG-------------------------VL--DKPLSIKVEREG---------------------------------------------------------------------SADLTLVDLPGITR--VA-------------------VDGQAD----------DI---EEQVK--------RMIQRYISR------------EAAVVLCVLPANV--DFS-TA--ECIKMARAVDPGGERTLGVV-TKVDRAERGI----V--TRLNAFGTT----G---------------------WALR-LGYVAV----------------------------------KNL-----------------------------------S-QDERA----K--------------------------HGVSTT----------K----VLEL---EDAFF---------DDGVGRPAHLA--------------------EL-----------------A-D------L---D----------------------ADM-RGL-----RTLVQKLVQVQGERIEAFMPSLV
>KAK3283006.1
--------QD--IPIPQIAVMGD----Q----------------SSGKSSVLE-----A---LS-GVH-FPRG---TGLVTKCAV---------EVR---M---KR-LQP------------------------------------------------------------------------NE---DW---N-ASV--------SLSW---------------------------------------D--------------------RP-QP------------------SEA------GVA-----TTPN---EVGEKISKLTEV---LLRARGN-------------------RA------------------------TFEP-EHRIQVELKSPD---------------------------------------------------------------------VSDLTIIDLPGIVR--TN-------------------VAGQCK----------KV---IAEVD--------ALLDKYLRQ------------ERTIILAVIPSTV--DIA-TV--DVIERAEKVDPHGLRTIGVL-TKADQISSDD----E--AERVAVLRGV---R---------------------KPLK-LGYFMV----------------------------------KNR-----------------------------------T-QTELE----A---------------------------GVTLA----------E----ARLA---EARYF---------SA-------HK--------------------TF-----------------G-K------L---H----------------------PGL-FGS-----QNLAERLSDVLATRIRDDLPLLV
>GHP04420.1
--------QDA-IAIPQIAVMGD----Q----------------SSGKSSVLE-----A---IS-GVP-FPRG---KGLVTKCAT---------QVI---M---RT-APK------------------------------------------------------------------------GS---PW---S-AVT--------SVRWADG-----------------T----------------TEH--------------------DQ-QP------------------EEA------GVI-----ASPE---EVAGVIERLTQV---LLKKSGH-------------------QK------------------------SFS--EHSIIIKLSSPE---------------------------------------------------------------------HPNLSMVDLPGLVR--TV-------------------TEDQDD----------RD---IETVS--------ELITRFMKQ------------ERTIILGVIPVNA--DIA-TS--EVLQRAKHYDPSGMRTLAVL-TEPDLVDPGS----E--NEMIEVLMNR---R---------------------VNLM-LGFCMV----------------------------------KLR-----------------------------------G-QKELDECEGK---------------------------DVNST----------ELTRRAREA---EEKFF---------RE-------NE--------------------AL-----------------A-R------L---GDE-------------------VDGQ-LGI-----PNLITRLSDTLSNRIREQFPTIK
>KAJ3066410.1
--------DKY-VELPQIAVMGD----T----------------SSGKSSVLS-----A---IS-GIT-FPSS---SELTTRCPT---------QLI---L---SE-AE------------------------------------------------------------------------------EF---S-GTV--------RLM---------------------R----------------FKP--------------------QEGEI------------------LES------TTL-----SSPA---DITGEIERLTKQ-----IVSEQ-------------------QL-------------------------IS--DDAIIIEVRGPG---------------------------------------------------------------------YPNLTLTDLPGLIR--TV-------------------EDHEDK----------DI---IRRVR--------GLVDRYLVQ------------NRTVILAVVPANV--DVH-NT--EILQAAQDADPEGIRTISII-TKPDRIDPGA----E--SQVVDLLMNR---K---------------------KKLK-LGYHAV----------------------------------RCR-----------------------------------G-QQDLD----D---------------------------GVTIA----------D----GIVN---ETKFF---------SE-------HK--------------------AW-----------------S-D------V---D----------------------PSY-VGI-----NRLTEKLVKILQSIIASSL----
>KAI9324922.1
--------DRY-VELPQIATMGD----T----------------SSGKSSVLS-----A---IS-GIT-FPSS---SELTTRCPT---------QLI---L---SQ-SE------------------------------------------------------------------------------TF---S-GSV--------RLQ---------------------R----------------FKPQ-------------------QNEEP------------------PET------KTL-----TNAN---EIEHEIERLTRQ-----LVQEN-------------------QS-------------------------IS--DDSIIINVSGPN---------------------------------------------------------------------YPNLTLTDLPGLIR--TV-------------------EDSEDP----------AI---IGRVR--------ALVDRYLVQ------------SRTVILAVVPANV--DVH-NT--EILQAAEAADPQGVRTISII-TKPDLIDSGA----E--SQVVELLLNR---K---------------------KMLK-LGYHAV----------------------------------KCR-----------------------------------G-QKDLN----N---------------------------GVSIA----------D----GIAK---EAEFF---------ET-------HA--------------------VW-----------------R-K------V---D----------------------SSY-FGI-----SKLTEKLVKILETVIGGSL----
>KAI8836453.1
--------DKY-IELPQIAVMGD----T----------------SSGKSSVLS-----A---IS-GIE-FPSS---DTLTTRCPT---------QIV---L---SE-AD------------------------------------------------------------------------------KF---S-GTV--------CLV---------------------R----------------FGSG-------------------IS---------------------SHL------THL-----KNRN---EITTEIARLTQV-----IRDEG-------------------QT-------------------------IS--DDAIVIEVRGPE---------------------------------------------------------------------YPNLTLTDLPGIIR--TV-------------------QDNEDP----------AM---IPRVR--------QLVDRYLVQ------------KRTVILAVVPANV--DFH-NS--EILQAAEKVDPKGERTIAII-TKPDAIDPGA----E--QSVLDLLMNK---K---------------------KALR-LGYHAV----------------------------------RCR-----------------------------------G-KQHHD----D---------------------------KMTIP----------E----GLEM---EHDFF---------HN-------HK--------------------VW-----------------K-S------V---A----------------------PSY-VGC-----ERLTEKLVKVLRNIITDSL----
>KAJ3350919.1
--------DQY-VELPQIAVMGD----T----------------SSGKSSVLS-----A---IS-GIE-FPSH---AELTTRCPT---------QLV---L---ST-AE------------------------------------------------------------------------------AF---T-CTV--------CII---------------------R----------------VKN--------------------SKASS------------------PPS------LKL-----KEPG---EIRGAITELTKI-----IIDDG-------------------PA-------------------------IS--EDMISIEVSGPK---------------------------------------------------------------------YPNLTLIDLPGIVR--TV-------------------ADNEDP----------SM---ILNIR--------DLVTSYLQK------------KRTVILAVIPANV--DMH-NV--EILQLAESVDPSGDRTIAII-TKPDAVDCGA----E--KQIVDLLLNR---K---------------------KFLK-LGYHAM----------------------------------RCR-----------------------------------G-QQDLN----E---------------------------KMSIH----------E----GVIK---ESKFF---------YN-------HP--------------------VW-----------------R-N------I---S----------------------PEL-LGV-----ESLVPKLVNTLQNVINQSL----
>KAI8587516.1
--------GQD-VSLPQLVVAGD----Q----------------SSGKSSLLE-----S---LS-GIS-FPKA---AELCTTFPT---------QIV---M---RT-K---------------------------------------------------------------------------K---TW---E-ARV--------YTVPE-------------------------------------------------------------IAN------------------FPA------TNC-----ASKV---AVQNIIQFIKRD---VLKATAG----------------------------------------------VS--ETVLVIELGSPE---------------------------------------------------------------------LPNLTIIDLPGYVH--TL-------------------VKGQSE----------NF---KQKID--------NMVDKFIQD------------RRSIILAVIPANK--DFA-TN--VVLQRAQEWDPEGDRTIGVV-TKPDLVDQGT----E--AAVIRMIQGH---Y---------------------KELK-LGYYMV----------------------------------HNR-----------------------------------S-HMDLQ----N---------------------------GVDLA----------A----AVAK---EAEFF---------S--------QP--------------------AW-----------------D-A------L---N----------------------ARQ-LGT-----QQLQTAVVEVLAAHVVKEF----
>XP_047808890.1
--------QDM-VSLPQIAVVGD----Q----------------SSGKSTLLE-----Y---IS-GVT-FPKD---AGMCTCFAT---------EVS---M---RP-S---------------------------------------------------------------------------T---QF---S-ARVF------INHQPD-SRI---------------------------------------------------------------------------------------KQP-----RSPE---DVAGVIQQAKKL---FVEASGQ-------------------KA-------------------------IY--DDILTVELNGPG---------------------------------------------------------------------LPILTLVDLPGYIH--TH-------------------ATGQPE----------SI---VKDIE--------QLVERYLNS------------PRTVIMAVIPVNR--DFE-TN--VAIKHIRRFDPSGKRTLCVL-TKPDQVDAGT----E--RNVLDVLAGK---K---------------------MHLD-RGYHII----------------------------------KNK-----------------------------------N-FEECQ----A---------------------------GDNRE----------A----TSKK---EGHFF---------A--------RS--------------------PW-----------------S-S------I---S----------------------PTE-KGI-----ASLVDRLSDTLNAQVEKEF----
>KXS17655.1
--------NHL-ISLPQIAVVGD----Q----------------SAGKSSLLE-----A---IS-GIS-FPKD---KEMCTTFAT---------QIV---M---AK-G---------------------------------------------------------------------------A---SF---A-AKV--------TIDPDPSNI-----------------------------------------------------------S------------------VGL------PVP-----KSPL---DVAAVIEEAKNL---MSEGNSN-------------------LI-------------------------IA--DKILTIELTGPN---------------------------------------------------------------------YPRLTLVDLPGYVQ--SV-------------------IKGQSE----------TI---IEDIA--------DIVDRHLKD------------ERTITLAVIPANK--DLA-TN--VVVGKVDKLGSNGARTLGVI-TKVDVIDAGE----E--EAVLEILHGR---R---------------------CDFG-LGFHAV----------------------------------RNR-----------------------------------N-WAEVN----G---------------------------SLSTE----------E----LLVK---EAQFF---------A--------RA--------------------PW-----------------S-Q------L---D----------------------KSM-KGI-----VSLRSKLVEILHNHVEKEL----
>XP_021869222.1
--------GAE-VELPQLVVVGN----Q----------------SSGKSSVLE-----A---LT-GIP-FPRD---DGLCTRFAT---------RIT---F---RR-A---------------------------------------------------------------------------L---ET---R-YQA--------KIVPDKLSS---------------K----------------EHQ--------------------DKCQQ------------------WGQ-------EL-----ESFDL-FQIADLMKKVRTV---MGVSDKT-------------------SDSTYPAG-----------------SAFS--NDVLSLEITGPG---------------------------------------------------------------------EEHFSIVDVPGTFK--VE-------------------AEGVTT----------KE--DIKLVD--------DMVKRYMTN------------SRSIMLTVVNCND--DIS-SH--DIIQKARDIDPHGERTLGIL-TKPDLADEGA----E--QKIIDILDGK---Q---------------------HRLF-HGWHIL----------------------------------RNR-----------------------------------G-QKDLR----D---------------------------ATSLS----------D----RHAT---ERKFF---------TD-------KD--------------------PW-----------------N-K------L---D----------------------KSL-VGI-----DALNHRLHAVLATQLNKEF----
>TVY17522.1
--------GDY-IDLPQVVVVGD----Q----------------SSGKSSVLE-----G---LT-NLP-FPRD---SGLCTKFVT---------KIT---F---RR-S---------------------------------------------------------------------------P---MT---R-IAI--------TIIPAKNSS---------------T----------------EHV--------------------EHVRG------------------WAK------ADL-----RSLDE-KTFADIMKEVHTV---MGLSEQV-------------------DGMTPP--------------------TFS--DDVLSLEVCGPK---------------------------------------------------------------------QEHLSIIDVPGIFK--KR-------------------TQGLTS----------KA--DIQMVK--------SMVLGYMKN------------PRSVMLTVIPANV--DIV-TQ--EILEMAEEVDPDGQRTLGVL-TKPDLVDKGA----E--KTIVDLIEGR---R---------------------HRLA-LGWLLV----------------------------------RNP-----------------------------------G-QQELT----D-----------------------------PMT----------D----RHAL---EKSFF---------SH-------EQ--------------------PW-----------------N-S------L---D----------------------KEK-VGI-----PALQVRVRVILAEHIRRDF----
>OLL24579.1
--------NSV-ISLPQIVVCGD----Q----------------SSGKSSVLE-----A---LT-QIP-FPRS---DGLCTKFAT---------QVI---L---RR-A---------------------------------------------------------------------------S---KT---S-VRV--------QIIPDCKRP---------------E----------------AEQ--------------------RALQS------------------VD-------IKL-----KKLE---DMTILIEEASKH---MGVQSSS-------------------STS-----------------------TFS--SDILSIEVSGPK---------------------------------------------------------------------QPHLTVVDLPGYIR--TT-------------------SGNQTK----------KD---ITLIY--------DLVKDYISD------------KRSIILAVIPANV--DVA-NA--EILEKASEADPNKTRTLGVI-TKPDLVDNGA----E--NQVLDLAANV---T---------------------KPLK-LGYFIV----------------------------------RNR-----------------------------------N-YNELK----S---------------------------ASDSK----------A----RNKS---EAAFF---------A--------QS--------------------PW-----------------S-E------I---N----------------------KTR-IGI-----DRLRLYLSDLLQEHIFKEL----
>KAI9096888.1
--------SEY-VSLPQLVVCGD----Q----------------SAGKSSVLE-----A---IT-EVP-FPQN---QGTCTRFAT---------QIV---L---RR-S---------------------------------------------------------------------------V---VT---E-AIV--------TIIPESRRT---------------D----------------NEV--------------------AKFAQ------------------FK-------KKI-----EDLK---DLPSIITEAEAL---ILFSNNV-------------------RTK------------------------FS--KDVLNVEISGPK---------------------------------------------------------------------QPHLTVVDLPGIIHTSSS-------------------TTEDEE----------GDEFEVEVVK--------ELVKGYMKE------------DRTIILAIVAGNY--DYN-NQ--IILQMAKELDQDRTRTLGIV-TKPDLQEVGSD--YE--KTLVKMVKNE---V---------------------KHLS-LGWHVL----------------------------------KNR-----------------------------------G-FKE------R---------------------------ECSIE----------Q----RNIA---EEKFF---------N--------QG--------------------VW-----------------T-S------L---P----------------------RKD-VGV-----ESLRIKLSNLLYQHIKREL----
>RSH87279.1
--------DSV-LSLPQIVVCGD----Q----------------SSGKSSLLE-----A---LT-EIP-FPRN---DNLCTRFAT---------EIS---L---RR-E---------------------------------------------------------------------------S---ES---S-LTI--------RIIPAHSRP---------------Q----------------EEQ--------------------KRLER------------------FS-------EVI-----TDFE---DLPAVMDKAMQE---LGISEGT-------------------GA-------------------------FA--KDTLSVEIQGPD---------------------------------------------------------------------RPQLTLVDIPGLIQ--TS-------------------TRGVSE----------AD---VALVA--------EITDSYIKQ------------PRTICLAVVSATN--DAA-NQ--PILSRVRKFDPHGKRTLGVI-TKPDRLPSGSA--SE--SKFLELARNE---D---------------------VFFK-LGWHVI----------------------------------KNR-----------------------------------K-FEE------T---------------------------AFSID----------E----RNLV---ERTFF---------A--------TS--------------------NF-----------------K-A------L---P----------------------RED-VGI-----DALRVKLSTLLFDHVKKEL----
>XP_041144356.1
--------SHY-ISLPQIIVCGD----Q----------------SSGKSSVLE-----A---IS-GVS-FPVK---SNLCTRFPT---------ELV---L---RK-S---------------------------------------------------------------------------S---HI---G-VKV--------SIVPHRSRS---------------H----------------VEQ--------------------DALSR------------------FH-------EEL-----ESFE---GLPTLIENAKAA---MGIFTHG-------------------KA-------------------------FS--NDLLRVEVSGPD---------------------------------------------------------------------RPHLTIVDLPGLIH--SE-------------------TKLQSA----------AD---VALVQ--------DVVQSYMKE------------PRSIILAVVSAKN--DFA-NQ--IVLRLAREADSFGHRTLGVI-TKPDTLVEGSE--SE--YQFVSLAKNQ---E---------------------VTFR-LGWHVL----------------------------------KNM-----------------------------------D-TEK------G---------------------------NYNLS----------V----RGQE---EAEFF---------S--------RG--------------------IW-----------------E-D------L---P----------------------RSH-VGI-----DTLRQRLSKLLLGQIATEL----
>KAJ5704467.1
--------SHY-VSLPQIIVCGD----Q----------------SSGKSSVLE-----A---IS-GVS-FPVK---SSLCTRFPT---------ELV---L---RK-N---------------------------------------------------------------------------S---QV---G-VRV--------SIVPHQSRS---------------D----------------AEQ--------------------HSLGS------------------FC-------EQL-----DGFD---GLANLIENAKAA---MGISTHG-------------------KA-------------------------FS--NDLLRVEVSGPD---------------------------------------------------------------------RPHLTIVDLPGLIH--SE-------------------TRQQSA----------AD---VQLVQ--------DVVQSYMRE------------PRSVILAVVSAKN--DFA-NQ--IVLRLARDADPSGNRTLGVI-SKPDTLVPGSE--SE--ASFVSLAKNQ---D---------------------VEFR-LGWHVL----------------------------------MNM-----------------------------------D-SEK------G---------------------------QWSLS----------D----RDIQ---ERKFF---------S--------GG--------------------IW-----------------E-D------L---P----------------------RSL-VGV-----DSLRTRMSSLLLGQIAGEL----
>MCJ1392161.1
--------SHY-VSLPQIIVCGD----Q----------------SSGKSSVLE-----A---IS-GVS-FPVK---SNLSTRFPT---------ELV---L---RK-T---------------------------------------------------------------------------S---QI---S-VSV--------SIVPHQARS---------------E----------------SER--------------------LILSS------------------FH-------EEL-----EGFE---GLPSLIENAKSA---MGISTLG-------------------KA-------------------------FS--KDLLRVEISGPD---------------------------------------------------------------------RPHLTIVDLPGLIH--SE-------------------TKQQSA----------SD---VELVQ--------DVVQSYMKE------------PRCIILAVVSAKN--DYA-NQ--IVLKLARAADKKGTRTLGVI-TKPDTLIAGSE--SE--AMYVSLARNQ---D---------------------VEFR-LGWHAL----------------------------------KNM-----------------------------------D-SET------G---------------------------EWSLA----------E----RDVE---EQEFF---------S--------QG--------------------IW-----------------R-D------M---S----------------------RSL-LGV-----DDLRSRLSKVLLGQIAAEL----
>KAI9774215.1
--------SHY-VSLPQIIVCGD----Q----------------SSGKSSVLE-----A---IS-GVS-FPIK---SNLCTRFPT---------ELV---L---RK-T---------------------------------------------------------------------------S---QI---G-VSV--------SIVPHQSRS---------------E----------------SEQ--------------------HTLSS------------------FH-------EEL-----DGFE---GLPALIENAKAV---MGISTHG-------------------KA-------------------------FS--KDLLRVEVSGPD---------------------------------------------------------------------RPHLTIVDLPGLIH--SE-------------------TKHQSA----------SD---VELVQ--------DVVQAYMKE------------PRSIILAVVSAKN--DAA-NQ--IVLKLARAADKKGNRTLGVI-TKPDVLIPGSE--SE--ASYICLARNQ---N---------------------VEFR-LGWHVL----------------------------------RNT-----------------------------------D-SEM------G---------------------------DWSLA----------D----RDAQ---EKEFF---------S--------QG--------------------IW-----------------E-Q------M---S----------------------QSL-LGV-----DKLRSRLSKVLLGQIATEL----
>XP_002543522.1
--------SHY-ISLPQIIVCGD----Q----------------SSGKSSVLE-----A---IS-GVA-FPVK---SNLCTRFPT---------ELV---L---RK-S---------------------------------------------------------------------------P---EV---H-VSV--------SIVPHRSRS---------------E----------------SEQ--------------------HSLES------------------FR-------EDL-----DSFE---GLPELIENVKTA---LGISTHG-------------------RA-------------------------FS--NDILRIEISGPD---------------------------------------------------------------------RPHLTIVDLPGLIH--SE-------------------TKQQSA----------SD---VDLVQ--------DVVQAYMRE------------PRSIILAVISAKN--DIA-NQ--IVLKLARGADRFGRRTLGVI-TKPDTLIPGSA--TE--SIFVSLAKNQ---E---------------------VDFR-LGWHVL----------------------------------KNM-----------------------------------D-SEK------G---------------------------ISTLA----------D----RDVE---ERQFF---------S--------QG--------------------VW-----------------K-D------I---A----------------------PST-MGI-----ARLRGRLSKVLLGQIATEL----
>XP_746402.1
------------ISLPQIIVCGD----Q----------------SSGKSSVLE-----A---IS-GVS-FPIR---SSLCTRFPT---------ELV---L---RK-S---------------------------------------------------------------------------S---QV---G-VCV--------SIVPHRSRS---------------E----------------SER--------------------EALAQ------------------FH-------EEL-----DSFE---GLPQLIENAKSA---MGIYTNA-------------------KS-------------------------FS--NDLLRVEVSGPD---------------------------------------------------------------------RPHLTIVDLPGLIH--SE-------------------TKQQSA----------AD---VELVH--------DVVKSYMEE------------PRSIILAVVSAKN--DVP-NQ--IVLKLARAADPHGTRTLGVI-TKPDTLVRGSD--SE--AQFVSLAKNQ---E---------------------VEFR-LGWHAL----------------------------------KNM-----------------------------------D-TDK------G---------------------------AWTLA----------E----RDKE---EHAFF---------A--------SG--------------------VW-----------------E-A------L---P----------------------RSH-VGI-----DQLRKRLSKLLLAQIATELPSL-
>XP_751069.1
------------VELPQLIVCGN----Q----------------SSGKSSVLE-----A---IS-RVR-FPAK---SNVCTRFAT---------EVI---L---RR-N---------------------------------------------------------------------------A---AF---SKIKV--------SIEPGPSRT--------------DE----------------DER--------------------RRLRS------------------FTY------EDF-----SNGD---DLPPLIEKAKVH---MGITESV-------------------NTG------------------------FS--DDVLKVEISGPD---------------------------------------------------------------------KPELTLVDLPGLYY--ST-------------------SQEQDL----------QG---ILIVR--------KLTERYMSN------------PRSIILAVISAKT--DYH-LQ--EVLNIAEQFDPKRERTLGII-TQPDILEANSE--EE--DTYLHFVKNE---K---------------------IPLE-LGWHVL----------------------------------RNR-----------------------------------S-FET------R---------------------------DISDD----------A----RDEM---EKAFF---------N--------QG--------------------RW-----------------A-S------L---S----------------------REC-VGI-----ESLRRRLSGVLLRLIRRNLPGL-
>XP_026607910.1
--------GEV-VALPQLAVCGD----Q----------------SAGKSSVLE-----A---IT-GIP-FPQQ---DGLCTRFPT---------EIT---L---RH-S---------------------------------------------------------------------------E---AT---QSITIF------ASIRPHSVRS---------------R----------------KEK--------------------DYLAS------------------YQ-------KTL-----GAIS---ELPSIIADASKL---MGIRGYG-------------------GQKNGP--------------------AFA--ADVLRIEITGPI---------------------------------------------------------------------GLQLSVVDLPGLIS--VV-------------------SEEQNE----------ND---VVMIH--------DMVTSYLQS------------SRTIILAVVQASN--DFA-NQ--CIIRMARKHDPEGQRTVGII-TKPDLINQGT----E--SKIARIAKNL---D--------------------TIKLK-LGFFLL----------------------------------KNP-----------------------------------S-PMERK----D---------------------------CHSMT----------A----RSAL---EDRFF---------S--------RP--------------------SW-----------------A-IH----HL---D----------------------KKR-IGS-----ESLRTFLQKLLDSHIEHEL----
>XP_748757.2
------------ISLPQLVVSGD----Q----------------SSGKSSVLT-----A---VT-GFS-FPRR---EGTCTRFAT---------EII---L---RH-S---------------------------------------------------------------------------K---ET---ETIIT-------ASIIPSLSRH---------------D----------------GSE--------------------EALKR------------------FK-------KVL-----KSTE---ELPSVIHEASVA---MGIRGYS-------------------DSDDSP--------------------AFT--ADVLRIEVVGDT---------------------------------------------------------------------GLCLTIVDLPGLIS--VS-------------------DYDEGE----------AD---VQLVN--------TLIDSYLAN------------TRSIILAVVQASN--DIQ-NQ--NIIQRARRFDKLGERTVGII-TKPDLVNKGT----E--SHIVRLANNL---D--------------------IVRLK-LGFFLM----------------------------------KNP-----------------------------------S-PEQLK----N---------------------------NISMF----------E----WKQK---ELEFF---------N--------SP--------------------PW-----------------K-DL----ML---D----------------------HNR-VGA-----ECLRSFLEKILEEHIERELP---
>XP_040633937.1
--------GDH-VALPQLVVCGD----Q----------------SAGKSSVLE-----G---IS-GIP-FPRQ---DGLCTRFAT---------EII---L---RH-----------------------------------------------------------------------------E---PG---EQRAT-------AMIIPHVSRT---------------D----------------EEK--------------------SSLGA------------------FH-------RNI-----SDFT---ELPIIVEEARSI---MDIHGHG-------------------IGSNAS--------------------AFS--ADVLRLELVGST---------------------------------------------------------------------GLHLTMVDLPGLIS--VS----------------------ENE----------HD---VQLVR--------DLVDSYLEN------------SRTIIMAVVPASS--DVD-TQ--GILQRARHFDKTGLRTVGVI-TKPDLINAGT----E--PRVARLARNL---D--------------------GAKLN-LGFFLL----------------------------------KNP-----------------------------------S-PAELE----A---------------------------GTTLP----------E----RRKV---ELEFF---------S--------SG--------------------AW-----------------K-GQ----GL---D----------------------PSR-IGI-----DNLRSFLQDLLDHHIEREL----
>XP_043140374.1
--------GDH-IALPQLVVCGD----Q----------------SAGKSSVLE-----G---IS-GIP-FPRQ---DGVCTRFAT---------EII---L---RH-----------------------------------------------------------------------------E---PN---DQRNT-------ATIIPHMSRA---------------E----------------DEK--------------------VRLSA------------------FH-------RDI-----NDLV---NLPGIVDEAARL---MGVQGAN-------------------DSTDAP--------------------TFA--ADVLRLEVVGDT---------------------------------------------------------------------GLHLTLVDLPGLIS--VS----------------------ENE----------ED---VQLVG--------NLVNSYLEN------------SRTIILAVVPASS--DVD-TQ--SIIQRARRFDKDGLRTVGII-TKPDLINDGT----E--SRVAKLANNA---D--------------------RTKLK-LGFFLL----------------------------------KNP-----------------------------------R-PIDLE----K---------------------------GMTMV----------E----RRKM---EAQFF---------A--------NP--------------------PW-----------------N-NL----GL---N----------------------PSR-VGI-----DNLRVFMQDLLDRHIEREL----
>XP_754266.1
------------IALPQLVVCGD----Q----------------SAGKSSVLE-----G---IT-GIP-FPRQ---DGVCTRFAT---------EII---L---RH-----------------------------------------------------------------------------E---PN---HRRNT-------ATILPHISRT---------------E----------------EEK--------------------AKLSA------------------FR-------REV-----SDLA---QLPGIIEEAARL---MGVQGMN-------------------DLADAP--------------------TFA--ADVLRLEIVGDT---------------------------------------------------------------------GLHLTLVDLPGLIS--VS----------------------END----------DD---VQLVG--------DLVNSYLEN------------SRSIILAVVPASS--DVD-TQ--SIIQRARRFDKDGFRTVGII-TKPDLINDGT----E--GRIAKLANNA---D--------------------RTKLR-LGFFLV----------------------------------KNP-----------------------------------R-PIDLE----K---------------------------GMTTA----------E----RRKV---EAEFF---------A--------HP--------------------PW-----------------N-KL----GL---D----------------------PSR-VGI-----DNLRIFMQDLLDRHIERELPKV-
>KAF9951223.1
--------NHV-LSVPQIAIVGD----Q----------------SSGKSSVLE-----A---FT-QLS-FPRD---KGMCTRFAT---------QVN---L---CR-DL---------------------------------------------------T-------------------LDKD---TL---S-ARI--------------------------------D----------------DE------------------------DS------------------FN-------ERW-----KTFQV-DQFYAVIKEAVSL---LCGTS-----------------------------------------------DIS--DKVLELTLSGPH---------------------------------------------------------------------QSPLTVVDLPGFIN--TT-------------------LDGQDK----------NI---PHTIR--------DINERYMKD------------PRTIILAVIPANV--DLN-NS--YVLARAEEHDPKNERTVPIV-TKPDMIDKGT----L--SELIDMVLNN---R---------------------KKMP-LGYLVM----------------------------------RNT-----------------------------------G-YAD------R---------------------------DLSWE----------E----AQRA---EEDYF---------AQ-------DK--------------------AW-----------------E-A------V---P----------------------RSN-RGR-----VMVKKFLGDLLYFHIKKEL----
>GAX85982.1
---RQLGVSND-IKLPTLVTAGN----Q----------------SSGKSSVVE-----A---IA-GIP-LPRS---SGTCTRCPT---------EVR---M---RS-------------------------------------------------------------------------------------------------------------------------------------------------------------------------------------------------------------------------VHQVVRLTLTDVDQK---------------KP--KEPEHSRS------FLEL--PTEYQLEFT--RNSVVLEIEGAD----------------------------------------------------------------------ADLTIIDLPGIIQ-----------------------SHHKGP----------HY---VEMIK--------SMVLNSIES------------DHVIIVMVITAMD--DVE-NQ--AINLEARNVDPEGQRTIGVI-TKPDNIPKGEH------DKWVALASNRR--P--------------------GQELS-LGYYVV----------------------------------RNP-----------------------------------G-QNELD----E---------------------------SIRFE----------D----ARVK---ESEYF---------ET-------SP--------------------YW---------------------PSNGEL--------------------------QGR-LGT-----TFLRNALSESLVQGIKKGLPGMQ
>XP_042923301.1
------------LKVPALVIAGD----Q----------------SSGKSSVVE-----A---IA-GVP-LPRS---DGTCTRCPT---------EVR---M---RT-HG-----------------------AP---------------------------------------------GEGGSA--VW---Q-CRI--------KVVR--------------------N----------------FDS--------------------TGKPLAP-----------GEAHEKLF------CTV-----TDKA---HITACISAAQAVLLNPTVVGDAVADGAERFVPLLSAAEPGGRAPEASSA------MRGLGDAAGYELQFT--ANKVVLEIVGAE----------------------------------------------------------------------ADLTIIDLPGIIH-----------------------SHPKDP----------SL---IDVVK--------SLVKCYLAP------------AHHIIVMTLPAGM--DAE-TQ--AILQFAREADPEGRRSIGII-TKPDKIGTDER--TE-WGKLCNLVAGAR--A-PTGVPAAGGSRAAAAPN---PHLQ-LGYYVV----------------------------------KNP-----------------------------------G-QEQLA----A---------------------------GISFE----------Q----ARAA---EERYF---------AD-------HP--------------------LW-----------------ASAMKANSLL--------------------------SQR-LGT-----NALRDGLSALLVDKIGEHMP---
>XP_042924848.1
------------LQVPTLVIAGD----Q----------------SSGKSSVVE-----A---SA-GVP-LPRS---DGTCTRCPT---------EVR---M---RT-TQQLPAATGVCGGSALSAAAASSPPGPHSGEDGEDDEDDEDEEDEE-------DD-AVVNNAAGLPPGTTRGGGGGSSASAW---Q-CRI--------KLCR--------------------E----------------FDS--------------------DGVRLAT------------KPPEQPF------CVV-----RDKA---HIATCVLAAQAVLLNPRAVEDT-PGGAGAFVPLLSSAQP-GRQPAAAAK------LLALRDASHYELPFT--PNKVVLEIDGAE----------------------------------------------------------------------ADLTIIDLPGIIH-----------------------SH-EDP----------RL---IELVK--------DMVKANLAP------------EHHIIAMALPAGQ--DAE-TQ--AIRLMTREVDPDGRRSIGII-TKPDRVPEHEA--GE-TLKLIRLVGACG--APPAGAGAAGGS--ARVAH---PQHP-LGHYVV----------------------------------KNP-----------------------------------S-QDGLA----M---------------------------NITFE----------Q----ARAD---EAAYF---------AG-------HK--------------------HW-----------------AAALRRQPEL--------------------------QRR-MGA-----AALRRGLSGLLVELVIAQLP---
>KAG2488600.1
--LRALGVGSA-LQLPALVIAGD----Q----------------SSGKSSVVE-----A---IA-GVS-LPRS---DGTCTRCPT---------EVR---L---RT-HA-----------------------GP---------------------------------DANGDSP-----MPDGDV--PW---T-CRI--------KLHR--------------------E----------------YDS--------------------DGHPLTE------------LPPEELF------ATL-----TNKA---HIAAFVTAAQAVLLNPRAADAA-PGGARAFVPDVSGDRP--RDPQPLRA---------LGHPTTYELSFT--ANKVVLEVDGAD----------------------------------------------------------------------ADLTIIDLPGIIH-----------------------DHPKGK----------QY---VDMVE--------RMTKAQLRP------------EHHIIAMALPAGL--DPE-TQ--AIRLWVREVDPSGSRSIGII-TKPDTIADDAH--IT-YGKLVKLVGGST--M-AGGAAGAAASAGPAAGHDESHQLT-LGYYVV----------------------------------RNP-----------------------------------G-QEQLE----D---------------------------CIGFA----------E----ARAA---EQRYF---------AT-------NT--------------------HW-----------------VQAVAALPSL--------------------------KQR-LGA-----NHLRSGLSALLVERIETQLPHMR
>XP_042924875.1
--MR--------TQAANADLASD---ME----------------SSGGGEDGS------------GME-----E--DGEGAANGA---------DGK-------RRP--------------------------------------------------------------------------------AW---R-CRI--------KLCR--------------------D----------------YDS--------------------EDKPLAE------------KPPEQPF------CVV-----RDKA---HIAACVSAAQAVLLNPRAVEAA-AGGPQAFVPELSSA----HSPSH--------------------------PNKVVLEIDGAE----------------------------------------------------------------------ADLTIIDLPGIIH-----------------------DHPKGR----------HL---VEVVE--------RMTKTNLAP------------AHHIIAMALPAGL--DPE-TQ--AIRLWAREVDPDGHRSIGII-TKPDMIAEEAH--IV-CNKLVKLVGARG-ELGPGGTRSQPD-----------GHLR-LGYYVV----------------------------------KNP-----------------------------------S-QEQLV----E---------------------------GITFE----------K----AREI---EARYF---------AN-------HV--------------------HW-----------------RPAMATSPGL--------------------------VQR-LGA-----NALRSGLSLLLVERIEEQMP---
>KAJ9515210.1
--LADFGAAHE-ISYPTIVVCGD----Q----------------SAGKSSIIQ-----R---IS-GID-LPRS---SGTCTRCPM---------EVRM-TL---SE----------------------------------------------------------------------------GGV--PW---S-CKI--------KI----------------------R----------------REW--------------------DDGKRKTLS---------KVSWEDFG------APL-----LDKE---AVGPAVSRAQKA-----VLNPG-------------------KGYASFVD------PTSPILADADELGFS--RNVVVLEIQGAD---------------------------------------------------------------------IS-LSLIDLPGIIN-----------------------STEKKE----------DQ-YLVNMIK--------DMVKQYIEA------------SQTIIVLAVHALS--DIQ-NQ--VVYQMAREADPHQQRTLGVI-TKVDVIPPGS----H--SMWIRMMRGE---L---------------------FPLD-LGYYMV----------------------------------VNP-----------------------------------N-QVDLD----Q---------------------------GTSHEVGHTGRMWKDD----AVDK---EMRFFETDANLGVLAQ-------SV--------------------VW-----------------S-S-----------------------------------H-LGL-----SNLTAALSKQLVDRTMAELPHMR
>KAI3646081.1
------------LNLPGIVVCGN----Q----------------SSGKSSLIE-----A---IS-RVP-LPRA---AGTCTRCPF---------ECR---L---SE----------------------------------------------------------------------------SKN--PW---S-CKV--------ML----------------------R----------------YEV--------------------DA-KGQAL-----------------------------------------------TLKA-----VLNPG-------------------LEAQQFLT-------DTNWEKIEDQQKFT--ENVVCLTIEGEG---------------------------------------------------------------------VGYLTLTDLPGIIQ-----------------------STNDAA----------DE-HFVELIK--------NLVEKYVSC------------PTNIIVEVITCKD--DME-NQ--IVHTLARKADPSGLRTVGVL-TKPDMIEEGC----T--DDWLNVLRNN---T---------------------CPLK-HGYYMV----------------------------------KNP-----------------------------------A-TKDLQ----A---------------------------NITFS----------Q----ARQK---EVAFF---------SQ--------K--------------------PW-----------------S-T------E---RAL--------------------SKR-FGI-----YNLKEFLSNLLSNLLKQNLPQL-
>OAJ38670.1
------------LSLPTLVVCGN----Q----------------SVGKSSLVE-----A---IC-GIT-LPKA---AGTCTRCVT---------EVR---L---SE-YSDV---------------------GPVDSVRKKSVAGDRNSTESTITQGVYIDALDTVSSGSVPSAFHIDGHEKESS--TW---S-CTI--------TL----------------------R----------------FEY--------------------DE-AGIPLR---------SIREVLFG------PPL-----VEKS---LVALAVRRAQKA-----LLNPT-------------------LDPSVFLTHIFTDNDQSNSDTKSNQLKFT--KNIVCLDIQGAG---------------------------------------------------------------------IN-LALVDLPGIIR-----------------------NVEHPD----------DA-MFIPMIE--------DLVKSYIQK------------ERTIIVATITCKD--EME-NQ--AIVHLAREVDPTGIRTIGVL-TKPDTIESGT----A--ARWADILMGN---L---------------------YPLK-LGYFMV----------------------------------RCL-----------------------------------S-KAELA----A---------------------------GNTLQ----------D----AQKL---ENAFF---------AQ-------SQ--------------------PW-----------------S-T------L---RRK--------------------SAR-FGA-----PALRFELSRLLINLVDMSLP---
>XP_006461472.1
------------IDLPQIAVVGN----Q----------------SAGKSSLIE-----S---IS-GIT-LPRA---SGTCTRCPT---------ECR---L---SY----------------------------------------------------------------------------SSQ--PW---K-CVV--------SL----------------------R----------------ITT--------------------DR-SGQPLG---------QSRNETFG------STI-----YDKK---EVDDRIRRAQLA-----ILNPD-------------------KPAKSFLN------DDEPSLMEGNFLTFS--KNCVSLAISGPD---------------------------------------------------------------------VADLSFVDLPGLIA-----------------------SVGRGG----------NA-GDIKLVE--------GLVTTYIHK------------TNCIILLTVACET--DFE-NQ--GAHQLAKQYDPEGKRTIGVL-TKPDRIPAGE----E--QNWLKFIRNE---K---------------------EPLQ-NNWFCV----------------------------------KQP-----------------------------------A-SSDLK----N---------------------------NWTWQ----------Q----ARQK---EDEFF---------TA-------TS--------------------PW-----------------N-E------L---EAM-------------------YVRY-LRT-----KNLVERLSQVLSDLIAKTLP---
>XP_006461433.1
------------IDLPQIAVIGS----Q----------------SAGKSSLIE-----S---IS-GIT-LPRA---AGTCTRCPT---------ECR---L---SY----------------------------------------------------------------------------SPL--PW---K-CTV--------HL----------------------R----------------FTT--------------------DG-NGTPLG---------QSRNEIFG------PTI-----YEKS---EVEERIRRAQRA-----ILNPG-------------------KPTKLFLE------DDDEMSGEAE-LSFS--NNCVSLQISGPD---------------------------------------------------------------------VADLSFCDLPGLIA-----------------------SVGRGG----------NT-NDIKLVE--------SLVTSYIKK------------PSCIILLTVACET--DFE-NQ--GAHQISKAYDPEGKRTIGVL-TKPDRIPLGE----E--LNWLKFLKNE---R---------------------EPLE-NNWYCV----------------------------------KQP-----------------------------------S-SNDLK----N---------------------------NWTWQ----------E----AREK---EQQFF---------AA-------TA--------------------PW-----------------C-E------L---EGM-------------------YQKF-LRT-----TNLVERLSGVLSDLIAKRLP---
>XP_006457072.1
------------FDLPKIVVIGN----Q----------------SAGKSSLIE-----A---VT-GIN-VPRD---SGTCTRCPM---------ECS---M---SS-DTR-----------------------------------------------------------------------------SW---S-CTISLRSGTSTSIPPTSPRVL-----RSTRGTSIAS----------------ASS--------------------TASAGVTPTPARASTGVRNITTQSFG------PTI-----TDKS---QVELWLRRAQGA-----ILSTD-----------ADKSQWLNKSAEEIRQAI---------QNKTGMRDFT--EDTIVVDIQDPT---------------------------------------------------------------------ATDLSFVDLPGLIS-----------------------NADPGS---------------IDLIK--------NLVRQHVAG------------ENTLILVTIPASD--DIQ-NH--GAVVLAKEADGNGDRTIVVL-TKPDSLGPGDT-GLQ--ETWRQTFKNPN--V-PENQ----------------NYLR-HGYYCV----------------------------------QLP-----------------------------------NDQQRQQ--------------------------------GLTAH----------T-----------LPNYL---------GV-------TW--------------------PW-----------------S-E------F---AG---------------------QGR-FGV-----TNLVKNVSALLVQMIEANLP---
>XP_750654.1
------------IALPKICVIGD----Q----------------STGKSSLIE-----G---MS-QIK-VPRS---AGTCTRCPM---------EIN---L---SE-GE---------------------P---------------------------------------------------GQ---DW---N-CRI--------FLSR--------------------K----------------YIF--------------------DGSRKVTKLPKKSQPLGPWIEQDQED------EHF-----TDVRDKDGVQAAIKWAQLA-----ILNPGRPS---------TDYQPGHNGDTDESYC---------------QVKFS--PNVVRLDISAPN---------------------------------------------------------------------FPNLSFYDLPGVIS--QA-------------------EHDHER----------YL---VSLVE--------NLVREYISQ------------ENCIVLLALPMTD--DAT-NS--SAAKIMRDVPGAKERTLGVL-TKPDRIQTGE----S-YDQWVEILEGD---K---------------------FALG-HGYYIV----------------------------------RNN-----------------------------------P-NPAIEH---S------------------------------------------R----AREE---EAVFF-----------------AKS--------------------PW-----------------ATD------L---SAY--------------------QNR-FGT-----RNLQSALSSLLLEQIQGCLP---
>PAA68234.1
------------DHLPRVVVIGD----Q----------------SSGKTSVLE-----A---VA-RARLFPRGA--GEMMTRAPV---------QVT---L---------------------------------------------------------------------------------ADG--PY---HVARF--------------------------------K----------------DDP-------------------------------------------DRE------FDL-----TKESELAALRDAIERRMRA-----AVRSS-------------------GP----------------------DAAVS--TEAIPLSVQGPG---------------------------------------------------------------------LPRMVLVDLPGIIS--TE-------------------TAGMAA----------QT---RESIR--------QLARQYMRN------------PNAIILCVADACV--DPE-RS--NAFDLVAKHDPAGRRTIFVL-TKMDLAERDK---VS-PDRVAKLLAGR---L---------------------LPLKALGYFAV----------------------------------VTGS----------------------------------G----------SQ--------------------------DESVE---------------AIERH--EAEYF---------AS-------SR--------------------LF-----------------K-D----GRL---S----------------------PNQ-VTA-----ANMARAVSRRFWALVRESV----
>PAA87312.1
------------DHLPRVVVVGD----Q----------------SSGKTSVLE-----M---IA-KARIFPRGA--GEMMTRAPV---------QVT---L---------------------------------------------------------------------------------AEG--PY---HVARF--------------------------------K----------------DNP-------------------------------------------SRE------YDL-----TQESELAALRDTIERRMRS-----VVQSG-------------------G-------------------------TVS--AETISLSVQGPG---------------------------------------------------------------------LPRMVLVDLPGIIS--TE-------------------TRGMAS----------QT---REAIR--------QLASQHMRN------------PNSIILCVADACV--DPE-RS--NAFDLVARHDPSGRRTIFVL-TKLDLAERDR---IS-PDRIGRLLAGR---L---------------------LPLKALGYFAV----------------------------------VTGS----------------------------------G----------GA--------------------------DESIP---------------AIQRY--EEQFF---------RN-------SQ--------------------FF-----------------K-E----GVL---S----------------------VSQ-MTA-----ANMAQAVSRRFWALVQESV----
>XP_002602331.1
------------DELPRVVVVGD----Q----------------SAGKTSVLE-----M---VA-QARIFPRGA--GEMMTRAPV---------KVT---L---------------------------------------------------------------------------------SEG--PH---HIAMF--------------------------------K----------------DS--------------------------------------------DRE------FDL-----TKESELEALRREVEIRMKA-----SVRPG-------------------Q-------------------------TVS--METIAMSVKGPG---------------------------------------------------------------------LQRMVLVDLPGIIS--TE-------------------TQGMAS----------AT---KESIK--------MMCEHYMSN------------PNAIILCIQDGSV--DAE-RS--NVTDLVSQMDPQGKRTIFVL-TKVDLAEKNI---TN-PRRIKQILEGK---L---------------------FPMKALGYFAV----------------------------------VTGR----------------------------------G----------NK--------------------------DDSID---------------TIRGY--EEEFF---------RN-------SQ--------------------LF-----------------R-S----GVL---K----------------------ASQ-MTT-----QNLSFAVSDCFWKMVKASV----
>XP_019637857.1
------------DELPRVVVVGD----Q----------------SAGKTSVLE-----M---VA-QARIFPRGA--GEMMTRAPV---------KVT---L---------------------------------------------------------------------------------SEG--PH---HIAMF--------------------------------K----------------DS--------------------------------------------DRE------FDL-----TKESELEALRREVEIRMKA-----SVRPG-------------------Q-------------------------TVS--METISMSVKGPG---------------------------------------------------------------------LQRMVLVDLPGIIS--TE-------------------TQGMAS----------AT---KESIK--------MMCEHYMSN------------PNAIILCIQDGSV--DAE-RS--NVTDLVSQMDPQGKRTIFVL-TKVDLAEKNI---TN-PHRIKQILEGK---L---------------------FPMKALGYFAV----------------------------------VMGR----------------------------------G----------NK--------------------------DDSID---------------TIRGY--EEEFF---------RT-------SQ--------------------LF-----------------R-S----GVL---K----------------------ASQ-MTT-----QNLSFAVSDCFWKMVKASV----
>XP_006813643.1
------------DHLPRVVVVGD----Q----------------SSGKTSVLE-----M---IA-QARIFPRGS--GEMMTRTPV---------KVT---L---------------------------------------------------------------------------------SEG--PY---HVAQF--------------------------------K----------------DS--------------------------------------------NKE------YDL-----SKESELQSLRQEIELRMKN-----RVKKG-------------------Q-------------------------TVS--NDTISLSVRGPG---------------------------------------------------------------------IQRMVLVDLPGMIS--TV-------------------TTGMAA----------DT---REAIH--------NMSKSYMKN------------PNAIILCIQDGSV--DAE-RS--IVTDLATTMDPEGKRTIFVL-TKVDLAEKNS---AN-PSRIKQILDGK---L---------------------FPMKALGYFAV----------------------------------VTGR----------------------------------G----------NT--------------------------NESIE---------------QIKNY--EETFF---------RS-------SK--------------------LF-----------------K-T----GTL---K----------------------PSQ-MTT-----QNLSFAVSDCFWKMVRESV----
>XP_030843280.1
------------DHLPRVVVVGD----Q----------------SAGKTSVLE-----M---IA-QARIFPRGA--GQMMTRAPV---------KVT---L---------------------------------------------------------------------------------SEG--PN---HIAQF--------------------------------K----------------DS--------------------------------------------GKE------FDL-----TKESELKALRQEIEARMKG-----SVKEG-------------------Q-------------------------TIS--PEVISLSVRGPG---------------------------------------------------------------------IQRMVLVDLPGMIS--TV-------------------TTGMAA----------DT---KTSIQ--------KMINGYMGN------------PNAIILCIQDGAI--DAE-RS--IVTDLVNEIDPTGKRTIFVL-TKVDLAEKNH---LN-PNRIRQILDGR---L---------------------FPMKALGYFAV----------------------------------VTGK----------------------------------G----------NT--------------------------SDSID---------------SIKQY--EEQFF---------RH-------SA--------------------LF-----------------K-S----GVF---K----------------------PSQ-LNT-----QNLSFAVSDCFWKMVRESV----
>XP_018667792.1
------------DHLPRVVVVGD----Q----------------SAGKTSVLE-----M---IA-QARIFPRGS--GEMMTRAPV---------KVT---L---------------------------------------------------------------------------------SEG--PN---HVAQF--------------------------------R----------------DS--------------------------------------------SRE------FDL-----SKEEELKSLRHEIELRMKS-----SCSDG-------------------K-------------------------TVS--NDTISLTVKGPG---------------------------------------------------------------------LQRMVLVDLPGMIS--TV-------------------TSGMAP----------DT---KDAIC--------NMSKHYMEN------------PNAIILCIQDGSV--DAE-RS--IVTDLVSQMDPSGRRTIFVL-TKVDLAEKNI---TN-PSRIQEILDGK---L---------------------FPMKALGYFAV----------------------------------VTGQ----------------------------------G----------SA--------------------------NSSIT---------------DIKEY--EEEFF---------SN-------SK--------------------VF-----------------K-S----GLL---K----------------------ASQ-LTT-----ANLSYAVSNCFWKMVRESV----
>XP_032818114.1
------------DQLPRVVVVGD----Q----------------SSGKTSVLE-----M---IA-QARIFPRGS--GEMMTRSPV---------KVT---L---------------------------------------------------------------------------------SEG--PH---HVAIF--------------------------------K----------------DS--------------------------------------------SRE------FDL-----TKEDDLAALRKEIEIRMKK-----SVKEG-------------------H-------------------------TVS--AETISLSVKGPG---------------------------------------------------------------------LQRMVLVDLPGVIS--TM-------------------TSGMAP----------DT---KDAIF--------AMSKGYMQN------------PNAIILCIQDGSV--DAE-RS--IVTDLVSNMDPQGKRTIFVL-TKVDLAEKNL---AS-PNRIQQILDGK---L---------------------FPMKALGYFAV----------------------------------VTGK----------------------------------G----------NR--------------------------DESIE---------------SIKDY--EEEFF---------QK-------SK--------------------LC-----------------R-S----GML---K----------------------AHQ-VTT-----KNLSLAVSDCFWKMVRESV----
>XP_021332524.1
------------DHLPRVVVVGD----Q----------------SAGKTSVLE-----M---IA-QARIFPRGS--GEMMTRSPV---------KVT---L---------------------------------------------------------------------------------SEG--PH---HVAMF--------------------------------K----------------DS--------------------------------------------SRE------FDL-----GKEEDLAALRHEIELRMRK-----SVKEG-------------------Q-------------------------TVS--PETISLSVKGPG---------------------------------------------------------------------IQRMVLVDLPGVIS--TV-------------------TTGMAA----------DT---KETIF--------SISKAYMQN------------PNAIILCIQDGSV--DAE-RS--IVTDLVSQMDPQGKRTIFVL-TKVDLAEKNL---AS-PSRIQQIVEGK---L---------------------FPMKALGYFAV----------------------------------VTGK----------------------------------G----------SP--------------------------NESID---------------SIKDY--EEDFF---------QN-------SR--------------------LL-----------------K-D----GML---K----------------------AHQ-VTT-----KNLSLAVSDCFWKMVRESV----
>XP_028587646.1
------------DHLPRVVVVGD----Q----------------SAGKTSVLE-----M---IA-QARIFPRGS--GEMMTRSPV---------KVT---L---------------------------------------------------------------------------------SEG--PH---HVAMF--------------------------------K----------------DS--------------------------------------------SRE------FDL-----TKEEDLAALRNEIEIRMRK-----SVSDG-------------------C-------------------------TVS--TETISLSVKGPG---------------------------------------------------------------------LQRMVLVDLPGVIS--TV-------------------TSGMAP----------DT---KETIF--------SISKAYMQN------------PNAIILCIQDGSV--DAE-RS--IVTDMVSQMDPQGKRTIFVL-TKVDLAEKNV---AS-PSRIQQIIEGK---L---------------------XPMKALGYFAV----------------------------------VTGK----------------------------------G----------NS--------------------------CESIE---------------SIKEY--EEEFF---------QN-------SK--------------------LL-----------------K-N----CML---K----------------------AHQ-VTT-----RNLSLAVSDCFWKMVRESV----
>XP_025913835.1
------------DHLPRVVVVGD----Q----------------SAGKTSVLE-----M---IA-QARIFPRGS--GEMMTRSPV---------KVT---L---------------------------------------------------------------------------------SEG--PH---HVALF--------------------------------K----------------DS--------------------------------------------SRE------FDL-----TKEEDLAALRNEIEIRMRN-----SVKEG-------------------C-------------------------TVS--TETISLSVKGPG---------------------------------------------------------------------LQRMVLVDLPGVIS--TV-------------------TSGMAP----------DT---KETIF--------SISKAYMQN------------PNAIILCIQDGSV--DAE-RS--IVTDLVSQMDPQGKRTIFVL-TKVDLAEKNV---AS-PSRIQQIIEGK---L---------------------FPMKALGYFAV----------------------------------VTGK----------------------------------G----------NS--------------------------SESID---------------SIKEY--EEEFF---------QN-------SK--------------------LL-----------------K-T----CML---K----------------------AHQ-VTT-----KNLSLAVSDCFWKMVRESV----
>XP_023440724.1
------------DHLPRVVVVGD----Q----------------SAGKTSVLE-----M---IA-QARIFPRGS--GEMMTRSPV---------KVT---L---------------------------------------------------------------------------------SEG--PH---HVALF--------------------------------K----------------DS--------------------------------------------SRE------FDL-----TKEEDLAALRREIEIRMRK-----SVKEG-------------------C-------------------------TVS--PETISLNVKGPG---------------------------------------------------------------------LQRMVLVDLPGVIN--TV-------------------TSGMAP----------DT---KETIF--------SISKAYMQN------------PNAIILCIQDGSV--DAE-RS--IVTDLVSQMDPHGRRTIFVL-TKVDLAEKNV---TS-PSRIQQIIEGK---L---------------------FPMKALGYFAV----------------------------------VTGK----------------------------------G----------NS--------------------------SESIE---------------AIREY--EEEFF---------QN-------SK--------------------LL-----------------K-T----SML---K----------------------AHQ-VTT-----RNLSLAVSDCFWKMVRESV----
>XP_005873264.1
------------DHLPRVVVVGD----Q----------------SAGKTSVLE-----M---IA-QARIFPRGS--GEMMTRSPV---------KVT---L---------------------------------------------------------------------------------SEG--PH---HVALF--------------------------------K----------------DS--------------------------------------------SRE------FDL-----TKEEDLAALRHEIELRMRK-----NVKEG-------------------C-------------------------TVS--PETISLNVKGPG---------------------------------------------------------------------LQRMVLVDLPGVIN--TV-------------------TSGMAP----------DT---KETIF--------SMSKAYMQN------------PNAIILCIQDGSV--DAE-RS--IVTDLVSQMDPHGRRTIFVL-TKVDLAEKNV---AS-PSRIQQIIEGK---L---------------------FPMKALGYFAV----------------------------------VTGK----------------------------------G----------NS--------------------------SESIE---------------AIREY--EEEFF---------QN-------SK--------------------LL-----------------K-A----SML---K----------------------AHQ-VTT-----RNLSLAVSDCFWKMVRESV----
>XP_006163024.2.2
------------DHLPRVVVVGD----Q----------------SAGKTSVLE-----M---IA-QARIFPRGS--GEMMTRSPV---------KVT---L---------------------------------------------------------------------------------SEG--PH---HVALF--------------------------------K----------------DS--------------------------------------------SRE------FDL-----TKEEDLAALRHEIELRMRK-----NVKEG-------------------C-------------------------TVS--PETISLNVKGPG---------------------------------------------------------------------LQRMVLVDLPGVIN--TV-------------------TSGMAP----------DT---KETIF--------SISKAYMQN------------PNAIILCIQDGSV--DAE-RS--IVTDLVSQMDPHGRRTIFVL-TKVDLAEKNV---AS-PSRIQQIIEGK---L---------------------FPMKALGYFAV----------------------------------VTGK----------------------------------G----------NS--------------------------SESIE---------------AIREY--EEEFF---------QN-------SK--------------------LL-----------------K-T----SML---K----------------------AHQ-VTT-----RNLSLAVSDCFWKMVRESV----
>NP_056375.2.2
------------DHLPRVVVVGD----Q----------------SAGKTSVLE-----M---IA-QARIFPRGS--GEMMTRSPV---------KVT---L---------------------------------------------------------------------------------SEG--PH---HVALF--------------------------------K----------------DS--------------------------------------------SRE------FDL-----TKEEDLAALRHEIELRMRK-----NVKEG-------------------C-------------------------TVS--PETISLNVKGPG---------------------------------------------------------------------LQRMVLVDLPGVIN--TV-------------------TSGMAP----------DT---KETIF--------SISKAYMQN------------PNAIILCIQDGSV--DAE-RS--IVTDLVSQMDPHGRRTIFVL-TKVDLAEKNV---AS-PSRIQQIIEGK---L---------------------FPMKALGYFAV----------------------------------VTGK----------------------------------G----------NS--------------------------SESIE---------------AIREY--EEEFF---------QN-------SK--------------------LL-----------------K-T----SML---K----------------------AHQ-VTT-----RNLSLAVSDCFWKMVRESV----
>NP_598513.1
------------DHLPRVVVVGD----Q----------------SAGKTSVLE-----M---IA-QARIFPRGS--GEMMTRSPV---------KVT---L---------------------------------------------------------------------------------SEG--PH---HVALF--------------------------------K----------------DS--------------------------------------------SRE------FDL-----TKEEDLAALRHEIELRMRK-----NVKEG-------------------C-------------------------TVS--PETISLNVKGPG---------------------------------------------------------------------LQRMVLVDLPGVIN--TV-------------------TSGMAP----------DT---KETIF--------SISKAYMQN------------PNAIILCIQDGSV--DAE-RS--IVTDLVSQMDPHGRRTIFVL-TKVDLAEKNV---AS-PSRIQQIIEGK---L---------------------FPMKALGYFAV----------------------------------VTGK----------------------------------G----------NS--------------------------SESIE---------------AIREY--EEEFF---------QN-------SK--------------------LL-----------------K-T----SML---K----------------------AHQ-VTT-----RNLSLAVSDCFWKMVRESV----
>XP_031757388.1
------------DHLPRVVVVGD----Q----------------SAGKTSVLE-----M---IA-QARIFPRGS--GEMMTRSPV---------KVT---L---------------------------------------------------------------------------------SEG--PH---HVAMF--------------------------------K----------------DS--------------------------------------------SRE------FDL-----SKETDLAALRNEIEVRMRK-----SVKNG-------------------Q-------------------------TVS--PETISLSVKGPG---------------------------------------------------------------------IQRMVLVDLPGVIN--TV-------------------TSGMAP----------DT---KDTIF--------NISKAYMLN------------PNAIILCIQDGSV--DAE-RS--IVTDLVSQMDPQGRRTIFVL-TKVDLAEKNV---AS-PNRIQQIIEGK---L---------------------FPMKALGYFAV----------------------------------VTGK----------------------------------G----------NS--------------------------NESID---------------SIKDY--EEEFF---------QG-------SS--------------------LL-----------------K-K----GML---K----------------------AHQ-VTT-----KNLSLAVSDCFWKMVRESI----
>NP_495986.3.3
------------DNLPRVVVVGD----Q----------------SAGKTSVLE-----M---VA-QARIFPRGS--GEMMTRAPV---------KVT---L---------------------------------------------------------------------------------SEG--PY---HVAQF--------------------------------R----------------DS--------------------------------------------SRE------FDL-----TKETDLQQLRNETEVRMRN-----SVRDG-------------------K-------------------------TVS--NEVISLTVKGPN---------------------------------------------------------------------LPRMVLVDLPGVIS--TV-------------------TADMAR----------ET---KDDII--------RMSKAHMEN------------PNAIILCIQDGSV--DAE-RS--NVTDLVSSIDPSGKRTILVL-TKVDMAEKNL---AN-PDRIKKILEGK---L---------------------FPMKALGYFGV----------------------------------VTGR----------------------------------G----------NS--------------------------SDSID---------------EIRKY--EENFF---------ST-------SQ--------------------LL-----------------R-D----GVL---K----------------------PSQ-MTT-----RNMSLAVSDCFWRMVRDSI----
>NP_610941.1
------------DHLPRVVVVGD----Q----------------SSGKTSVLE-----S---IA-KARIFPRGS--GEMMTRAPV---------KVT---L---------------------------------------------------------------------------------AEG--PY---HVAQF--------------------------------R----------------DS--------------------------------------------DRE------YDL-----TKESDLQDLRRDVEFRMKA-----SVRGG-------------------K-------------------------TVS--NEVIAMTVKGPG---------------------------------------------------------------------LQRMVLVDLPGIIS--TM-------------------TVDMAS----------DT---KDSIH--------QMTKHYMSN------------PNAIILCIQDGSV--DAE-RS--NVTDLVMQCDPLGRRTIFVL-TKVDLAEE-L---AD-PDRIRKILSGK---L---------------------FPMKALGYYAV----------------------------------VTGR----------------------------------G----------RK--------------------------DDSID---------------AIRQY--EEDFF---------KN-------SK--------------------LF----------------HR-R----GVI---M----------------------PHQ-VTS-----RNLSLAVSDRFWKMVRETI----
>EFJ33653.1
-----------------VVTIGN---T-----------------GAGKSAVLN-----S---II-GYTVMPTG---ENGATRAPI---------VVE---L---ER-DQ-----------------------------------------------------------------------SEGK---GL---A-VMT-----------------------------------------------------------------------------------------------EGR------ARP-----SSAN---EIRLSLQSRISR-----IASSR-------------------SG----------------------R------PEEIRLRLRSSA---------------------------------------------------------------------APPLTLIDLPGLA-----------------------------------------------SLD-D------QFVNEYGSH------------NDAVLLVVVPATSVRDIT-GS--QALKMARELDPEFSRTVGVI-SKVDQSASDPK---S-LAAVQAVLSGQG-PS---------------------ASAD-ITWVAL----------------------------------IGQS--------------------------------V-S-IAAAH----AGS----------------------VGTDDSLE----------T----AWKA---ETETL---------RS------I--------------------------------------------------L---TAA-------------------PSTR-LGR-----AALVDVISKQIRKRIRQRLP---
>EFJ28901.1
-----------------VVALGN---T-----------------GAGKSAVLN-----S---LI-GYAVLPTG---ENGATRAPV---------TID---L---EA-DD-----------------------------------------------------------------------SGNKR--GL---T-VQM-----------------------------------------------------------------------------------------------EGK------SMQ-----VSAT---DIRHSLQNKFGR-----M--ST-------------------GA----------------------V------KENIHLKLKCSS---------------------------------------------------------------------APPLKLVDLPGLES---------------------------------------------RSVS-D------SLVREYIDS------------NDALLLVVIPATSVRDIT-GS--QALKIAQDIDHEGSRTVGVI-SKIDQAASDPK---S-LAAVQAVLSGQG-PS---------------------ITSK-FTWIAL----------------------------------IGQS--------------------------------V-S-IAGAH----S--------------------------KDDSLE----------T----AWKA---EMESL---------KS------I--------------------------------------------------L---GGA-------------------SSSR-LGR-----SSLVEAIAKQIRQRMQQRLP---
>KAG0632288.1
-----------------VVTLGS---V-----------------GAGKSAVLN-----S---LM-GYPVLPTG---ENGATRAPI---------IIQ---M---QR-GS-----------------------------------------------------------------------SSTNR--GL---Y-VVL-----------------------------------------------------------------------------------------------DGR------TSN-----VTAS---DVRHSLQGRLKSW----TPNAR-------------------SG----------------------R------TEGIQLTLQSSA---------------------------------------------------------------------APPLKLFDLPGLDT--------------------------------------------RATSD-D------SLVQEFAEH------------SDAILLVVVPAASVREVG-TS--KALKLAQELDSDATRTVGVI-SKVDQAASDRR---S-LDAVAALLSGNG-PA---------------------ITQE-IPWVAM----------------------------------IGQS--------------------------------V-S-IAAAH----GS--------------------------EDSLD----------T----AWKA---EAESL---------KS------L--------------------------------------------------L---TQA-------------------APTK-LGR-----VALVEAIAKQIRKRLKQRIP---
>KAG0555995.1
-----------------VVALGS---V-----------------SAGKSAVLN-----S---LI-GHPVLPTG---ENGATRAPI---------ILD---M---ER-DK-----------------------------------------------------------------------SSSSR--GL---A-VVL-----------------------------------------------------------------------------------------------EGR------TQN-----VSAS---DVRHSLQGRLKN------ASSS-------------------KG----------------------R------TEGIRLTLRSAS---------------------------------------------------------------------TPPLKLIDLPGVS----------------------------------------------GSID-D------SPAHDLAAN------------NDTILLIVIPATSCRDVA-AS--KALKLAQELDSDGTRTVGVI-SKVDQAASDPR---S-LAAVNALISGQG-PP---------------------STAD-IPWVAL----------------------------------IGQS--------------------------------V-S-IAAAH----SSG-------------------------EDSLD----------T----AWKA---EMESL---------KS------I--------------------------------------------------L---NGA-------------------PSAK-LGR-----IALVETLSHQIRTRLKQRLP---
>XP_024391061.1
-----------------AIALGN---V-----------------SAGKSAVLN-----S---LI-GHPVLPTG---ENGATRAPI---------IID---M---ER-DK-----------------------------------------------------------------------SGRPG--GL---A-VVL-----------------------------------------------------------------------------------------------EGR------TQN-----VSAS---DIRHSLQGRLKS------VSSS-------------------KG----------------------R------GDGIRLTLRSNS---------------------------------------------------------------------GPPLKLIDLPGIDS--------------------------------------------RGSID-D------SPAHDLAAN------------NDTILLVVIAATSCRDVA-VN--RALKLAQELDSDGSRTIGVI-SKVDQAASDPR---S-LAAVNALISGQG-PS---------------------NTQD-MPWVAL----------------------------------IGQS--------------------------------V-S-IAAAH----SSS-------------------------EDPLD----------T----AWKA---EMESL---------NS------I--------------------------------------------------L---KGA-------------------PPAK-LGR-----IALLETLASKIQSRLKQRIP---
>XP_024368367.1
-----------------AIALGS---V-----------------SAGKSAVLN-----T---II-GHPVLPTG---ENGATRAPI---------IID---M---ER-DK-----------------------------------------------------------------------SGRPG--GL---A-VVL-----------------------------------------------------------------------------------------------EGR------TQN-----VSAS---DVRHSLQGRLKS------VSSS-------------------KS----------------------R------GDGIRLTLRSNS---------------------------------------------------------------------GPPLKLIDLPGIDS--------------------------------------------RGSLD-D------SPAHDLAAN------------NDTILLVVIAATSCRDVA-VN--RALKLAQELDSDGSRTVGVI-SKVDQAASDPR---S-LAAVNALISGQG-PS---------------------NTQD-IPWVAL----------------------------------IGQS--------------------------------V-S-IAAAH----SSP-------------------------EDSLD----------T----AWKA---EMESL---------KT------I--------------------------------------------------L---KGA-------------------PSAK-LGR-----IALLETLASKIQSRLKQRIP---
>OAE31801.1
-----------------VVAVGH---I-----------------SAGKSAVLN-----S---LV-GYPVLPTG---ENGATRVPI---------IIE---M---KR-DE-----------------------------------------------------------------------SGNRK--GL---A-IQV-----------------------------------------------------------------------------------------------EGG----R-IQS-----VSAS---DLRHNLQGRLQK-----WTPNA-------------------KG----------------------R------PDEIKLRLVSSA---------------------------------------------------------------------APPLKLIDLPGMEV--------------------------------------------RAPIE-D------SIVRDYAEH------------NDAVLLLVIPATQAANIL-GA--RALKLVQDLDGEGTRTVGVI-SKVDQAAADPR---S-LAAVQALLSGQG-PS---------------------STAE-FPWVAL----------------------------------IGQS--------------------------------V-S-IAAAH----AGG-----------------------GAEDSLE----------T----AWRA---EAESL---------KQ------I--------------------------------------------------L---PQA-------------------SPSK-LGR-----VALVETLSSQIRKRLKNRLP---
>KAI5073815.1
-----------------VVALGN---V-----------------GAGKSAVLN-----S---LT-GHPVLPTG---ENGATRVPI---------VID---M---ER-DE-----------------------------------------------------------------------GLNSK--QL---V-LQI-----------------------------------------------------------------------------------------------ESK------TQQ-----VSAS---SIRRSLQEKLTS-------ASE-------------------RG----------------------R------LDEIYLKLRSST---------------------------------------------------------------------APPLKLVDLPGLDQ---------------------------------------------RGSD-E------STVSAYTDQ------------GDAILLVVVPAFQTSEIS-NS--RALRLAHDLDPDGSRTVGVI-SKVDQAASDSR---N-LAAVQALLVGQG-PS---------------------ITLD-VPWVAL----------------------------------IGQS--------------------------------A-S-IATAH----SSS----------------------TGGDNSLE----------T----AWRA---EMENL---------KS------V--------------------------------------------------L---GSA-------------------PQSK-LGR-----IALVDTLSKQIRKRLKLRLP---
>XP_008646219.1
-----------------AVALGN---V-----------------GAGKSAVLN-----S---LI-GHPVLPTG---ENGATRAPI---------VVD---L---AR-DP-----------------------------------------------------------------------GLSSK--SI---V-LQI-----------------------------------------------------------------------------------------------DSK------SQQ-----VSAS---ALRHSLQDRLSK---GASSGSG-------------------RS----------------------R------SDEIYLKLRTST---------------------------------------------------------------------APPLKLIDLPGIDQ---------------------------------------------RVMD-D------STISEYAGH------------NDALLIVVIPAMQAADVA-SS--RALRLAKDIDPDGTRTIGVL-SKIDQAAADAK---T-VSCVQSILSNKGAPR---------------------AAAD-IEWVAL----------------------------------IGQS--------------------------------V-S-IASAQ----SGS----------------------VGSDNSLE----------T----AWRA---EAETL---------KS------I--------------------------------------------------L---TGA-------------------PQSK-LGR-----IALVDTIAKQIRKRMKVRLP---
>ACG47836.1
-----------------AVALGN---V-----------------GAGKSAVLN-----S---LI-GHPVLPTG---ENGATRAPI---------VVD---L---QR-EP-----------------------------------------------------------------------GLSSK--SI---V-LQI-----------------------------------------------------------------------------------------------DSK------SQQ-----VSAS---ALRHSLQDRLSR---GASGGSG-------------------RG----------------------R------VDEIYLKLRTST---------------------------------------------------------------------APSLKLIDLPGIDQ---------------------------------------------RAVD-D------SMINEYAGH------------NDAILLIVIPAMQAADVA-SS--RALRLAKDIDADGTRTVGVI-SKVDQANGDAK---T-IACVQALLSNKG-PK---------------------NLPD-IEWVAL----------------------------------IGQS--------------------------------V-A-IASAQ----S------------------------VGSENSLE----------T----AWRA---EAESL---------KN------I--------------------------------------------------L---TGS-------------------PQNK-LGR-----IALVDTIAKQIRKRMKVRVP---
>KAG7649995.1
-----------------VVALGN---V-----------------GAGKSAVLN-----S---LI-GHPVLPTG---ENGATRAPI---------IID---L---SR-EE-----------------------------------------------------------------------SLSSK--AI---I-LQI-----------------------------------------------------------------------------------------------DNK------NQQ-----VSAS---ALRHSLQDRLSK------GASG-------------------RG-----------------------------RDEIYLKLRTST---------------------------------------------------------------------APPLKLIDLPGLDQ---------------------------------------------RIVD-E------SMIGEHAQH------------NDAILLVVVPASQASEIS-SS--RALKIAKEYDPDSTRTVGII-SKIDQAAENPK---S-LAAVQALLSNQG-PP---------------------KTTD-IPWVAL----------------------------------IGQS--------------------------------V-S-IASAQ----SG------------------------GSENSLE----------T----AWRA---ESESL---------KS------I--------------------------------------------------L---TGA-------------------PQSK-LGR-----IALVDTLASQIRSRMKLRLP---
>NP_172500.1
-----------------VVALGN---V-----------------GAGKSAVLN-----S---LI-GHPVLPTG---ENGATRAPI---------IIE---L---SR-ES-----------------------------------------------------------------------SLSSK--AI---I-LQI-----------------------------------------------------------------------------------------------DNK------SQQ-----VSAS---ALRHSLQDRLSK------GASG-------------------KN-----------------------------RDEINLKLRTST---------------------------------------------------------------------APPLKLVDLPGLDQ---------------------------------------------RIVD-E------SMIAEYAQH------------NDAILLVIVPASQASEIS-SS--RALKIAKEYDPESTRTIGII-GKIDQAAENSK---A-LAAVQALLSNQG-PP---------------------KTTD-IPWVAV----------------------------------IGQS--------------------------------V-S-IASAQ----SG------------------------SGENSLE----------T----AWRA---ESESL---------KS------I--------------------------------------------------L---TGA-------------------PQSK-LGR-----IALVDTLASQIRSRMKLRLP---
>XP_006385192.1
-----------------VVALGN---V-----------------GAGKSAVLN-----S---LI-GHPVLPTG---ENGATRAPI---------SID---L---SR-DS-----------------------------------------------------------------------SVSSK--SI---I-LQI-----------------------------------------------------------------------------------------------DSK------NQQ-----VSAS---ALRHSLQERLSK------VSSG-------------------RS-----------------------------RDEIYLKLRTST---------------------------------------------------------------------APPLKLIDLPGVDQ---------------------------------------------RIVD-D------SMISEYVQH------------NDAILLVVIPAIQAPEIS-SS--RALRIAKEYDAESTRTVGII-SKIDQAATESK---A-IAAVQALLLNQG-PP---------------------KTSD-IPWVAL----------------------------------IGQS--------------------------------V-S-IASVQ----SGS----------------------ASSESSLE----------T----AWRA---ESESL---------KS------I--------------------------------------------------L---TGA-------------------PQSK-LGR-----VALVDVLAGQIRSRMKLRLP---
>KAH9330549.1
-----------------VVALGN---V-----------------GAGKSAVLN-----S---LI-GHPLLPTG---ENGATRAPI---------IID---L---QR-DS-----------------------------------------------------------------------SVSSR--AI---F-LQI-----------------------------------------------------------------------------------------------ENK------TQQ-----VSAS---ALRHSLQDKLSK---GL--------------------------------------------------------GIPPMKLRTST---------------------------------------------------------------------SPPLKLIDLPGLDQ---------------------------------------------RVAD-D------SMISNVAEH------------NDAILLVVVPASQAPEIS-SS--RALKLALEFDPD------------------------------------------------------------------------------------------------------------------------------------------------A-IASAQ----SGS----------------------VGGESSLE----------T----AWRA---ESESL---------KA------I--------------------------------------------------L---TGA-------------------PQTK-LGR-----IALVETLARQIRKRIKIRLP---
>ONM04707.1
-----------------VVAIGN---V-----------------GAGKSAVLN-----G---LI-GHPVLPTG---ENGATRAPI---------CVE---L---QR-DA-----------------------------------------------------------------------SLSSK--AI---V-LQI-----------------------------------------------------------------------------------------------DSK------SQQ-----VSAS---SIRHSLQDRLSK---V----SG-------------------KG----------------------R------PDEITVKLCTST---------------------------------------------------------------------APPLKLIDIPGVDQ---------------------------------------------RSTD--------ESISNYAAR------------NDAILLVIIPALQAPDVA-SS--RALRIARELDSEGTRTIGVL-SKIDQASGEQK---A-LGAVQALLVNQG-PR---------------------TAAD-IQWVAT----------------------------------IGHS--------------------------------V-P-TASAQ----SEA-----------------------GSETPPE----------A----YWQA---EVKTL---------VS------T--------------------------------------------------L---GGA-------------------PESK-LGR-----VALVDSLSKQIKARIKARLP---
>XP_042918632.1
------------LAIPEIVAIGG----Q----------------SDGKSSLLE-----A---FL-GFRFNVRE---VEMGTRRPL---------IVQ---M---VH-DP-----------------------------------------------------------------------TAQE---PR-----CRL--------------------------------Q----------------EED-----------------------------------------SDEYG------PPI-----VPET---AVADAIQRRTEE-----HLRKM-------------------GG-----------------------IAVS--SKPIVMRAEYAY---------------------------------------------------------------------CPNLTIIDTPGFIL--KA-------------------KTGELD----------NT---PDEIM--------SMVKAQASP------------PHRMILFLQQSSV--EWA-SS--LWLRVVQEVDPYFQRTVIVA-SKFDNRLKEF---AE-RWEVDKYLSATG-YL-PPN-----VRP-------FFVALP-----------------------------------------KDRV--------------------------------IQS-SAEWR-----------------------------------------------R----SMTEV--DTAIY---------KH------MRD--------------------GI-------------------K----GGF---DEE------------------RFASR-IGF-----SNLKKFLEEELSRRYREAAP---
>NP_001130364.1
------------LPIPEIVVIGG----Q----------------SDGKSSLLE-----A---LL-GFRFNVRE---VEMGTRRPL---------VLQ---M---VH-DP-----------------------------------------------------------------------TALE---PR-----CRF--------------------------------Q----------------EED-----------------------------------------SEEYG------SPM-----VVAT---AIADLIKQRTES-----HLRKI-------------------QA------------------------AVS--SKPIVMRAEYAH---------------------------------------------------------------------CPNLTIIDTPGFVL--KA-------------------KRGEPE----------ST---PDEIR--------SMVKSLATP------------PHRLVLFLQQSSV--EWC-SS--IWLDTLKEIDPTFRRTMIVI-SKFDNRLKEF---TE-RWEVDAFLSASG-YL-GDN-----IHP-------FFVALP-----------------------------------------KDRG--------------------------------TIS-NEEFR-----------------------------------------------R----QICHV--DIDVL---------RH------LRD--------------------NV-------------------K----GGF---NEE------------------KYGSH-IGF-----SCLRKYLESELQKRYKEAAP---
>PWZ11893.1
------------LPIPEIVAIGG----Q----------------SDGKSSLLE-----A---LL-GFRFNVRE---VEMGTRRPL---------VLQ---M---VH-DP-----------------------------------------------------------------------TALE---PR-----CRF--------------------------------Q----------------EED-----------------------------------------SEEYG------SPM-----VLAT---AIADLIKQRTES-----HLRKI-------------------QA------------------------AVS--SKPIVMRAEYAH---------------------------------------------------------------------CPNLTIIDTPGFVL--KA-------------------KRGEPG----------ST---PDEIR------------------------------------LQQSSV--EWC-SS--IWLDTLKEIDPTFRRTIIVI-SKFDNRLKEF---TE-RWEVDTFLSASG-YL-GDN-----IHP-------FFVALP-----------------------------------------KDHG--------------------------------TIS-NEEFR-----------------------------------------------R----QICQV--DIDVL---------RH------LRE--------------------NV-------------------K----GGF---NEE------------------KYVSC-IGF-----SCLKKYLESELQKRYKEAAP---
>XP_002317496.2
------------LPIPEIVALGG----Q----------------SDGKSSLLE-----A---LL-GFRFNVRE---VEMGTRRPL---------ILQ---M---VH-DP-----------------------------------------------------------------------SALE---PR-----CRF--------------------------------Q----------------EED-----------------------------------------SEEYG------SSV-----VSST---TIADIIKSRTEV-----LLKRT-------------------KT------------------------AVS--SKPIVMRAEYAH---------------------------------------------------------------------CPNLTIIDTPGFVL--KA-------------------RKGEPE----------NT---PDEIL--------SMVKSLASP------------PHRILLFLQQSSV--EWC-SS--LWLDAIKDIDPNFRRTVIVV-SKFDNRLKEF---SD-RWEVDRYLSASG-YL-GEN-----TRP-------FFVALP-----------------------------------------KDKN--------------------------------TIT-NDEFR-----------------------------------------------R----QISQV--DSEIL---------HH------LRD--------------------GV-------------------K----GGF---DEE------------------KFRPY-IGF-----STLRDYLESELQKRYKEAAP---
>AAF87857.1
------------LPIPEIVAIGG----Q----------------SDGKSSLLE-----A---LL-GFRFNVRE---VEMGTRRPL---------ILQ---M---VH-DL-----------------------------------------------------------------------SALE---PR-----CRF--------------------------------QISRIFFVELAILITDLDED-----------------------------------------SEEYG------SPI-----VSAT---AVADVIRSRTEA-----LLKKT-------------------KT------------------------AVS--PKPIVMRAEYAH---------------------------------------------------------------------CPNLTIIDTPGFVL--KA-------------------KKGEPE----------TT---PDEIL--------SMVKSLASP------------PHRILLFLQQSSV--EWC-SS--LWLDAVREIDSSFRRTIVVV-SKFDNRLKEF---SD-RGEVDRYLSASG-YL-GEN-----TRP-------YFVALP-----------------------------------------KDRS--------------------------------TIS-NDEFR-----------------------------------------------R----QISQV--DTEVI---------RH------LRE--------------------GV-------------------K----GGF---DEE------------------KFRSC-IGF-----GSLRDFLESELQKRYKEAAP---
>KAI5058044.1
------------LPIPEIVALGG----Q----------------SDGKSSLLE-----A---LL-GFRFNIRE---VEMGTRRPL---------MIQ---M---VH-DA-----------------------------------------------------------------------SALE---PL-----CRL--------------------------------Q----------------DED-----------------------------------------SDDYG------PVI-----APAS---AVAEAIKLRTEE-----HLKKE-------------------RT------------------------AVS--SKPIVMRVEYAY---------------------------------------------------------------------CPNLTIIDTPGFVL--KA-------------------KKGEPE----------NT---PEDIM--------SMVRTLAAP------------QHRLLLFLQQSSV--EWC-SS--LWLDSIRTVDPSLRRTIIVI-SKFDNRLKEF---GE-RWEVDRYLSAGG-YL-GDT-----AHP-------FFVALP-----------------------------------------KDRT--------------------------------MTS-NEEFR-----------------------------------------------R----QIGAV--DSDVH---------RY------LRN--------------------NI-------------------K----GGF---DEE------------------KFGDF-IGF-----LNLKQYLELELQRRYRDAAP---
>EFJ18064.1
------------LSIPEIVAVGG----Q----------------SDGKSSLLE-----A---LL-GFRFNVRE---VEMGTRRPL---------VLQ---M---IH-EP-----------------------------------------------------------------------AAVD---PR-----CRL--------------------------------Q----------------HED-----------------------------------------DEEYG------PVI-----VPHY---AVAEAIKLRTEE-----HLKKI-------------------RA------------------------AVS--SKPIVMRVEYAY---------------------------------------------------------------------CPNLTIIDTPGFIL--KA-------------------KKGEPE----------ST---PDDIL--------QMVRALALP------------PNRLLLFLQQSSV--EWC-SS--LWLDTVRSIDPGFHRTVVVV-SKFDNRLGEF---AE-KWEVDRYLSAGG-YL-GDH-----VRP-------FFVALP-----------------------------------------KDRG--------------------------------SVT-NEEFR-----------------------------------------------S----QIASV--DAEVL---------KH------LRE--------------------RI-------------------S----GGF---SED------------------KYSGS-IGF-----GNLRNYLEAELQRRYREAAP---
>KAG0628798.1
------------LPIPEIVAVGG----Q----------------SDGKSSLLE-----A---LL-GFRFNVKE---VEMGTRRPL---------MLQ---M---IH-DP-----------------------------------------------------------------------EALE---PR-----CRL--------------------------------Q----------------DED-----------------------------------------ADDYG------PVI-----TPVS---SVADHIRIRTEG-----FLKKL-------------------GT------------------------AVS--AKPIVMRAEYAY---------------------------------------------------------------------CPNLTIIDTPGFIL--KA-------------------KKGEPD----------ST---PDEIE--------AMVRELAAP------------QHRLLLFLQQSSV--EWC-SS--LWLDVVKSIDPSLQRTMVVV-SKFDNRLKEF---TE-RWEVDRYLSTGG-YL-GEN-----ARP-------FFVALP-----------------------------------------KDRG--------------------------------TTT-NDDYR-----------------------------------------------H----QISVV--DIDIL---------KQ------LRE--------------------NV-------------------A----GGF---DEE------------------RFGNY-VGF-----GKLRQFLEAELQRRYRDAAP---
>PTQ33908.1
------------LPIPEIVAVGG----Q----------------SDGKSSLLE-----A---LL-GFRFNVRE---VEMGTRRPL---------MLQ---M---IH-DP-----------------------------------------------------------------------GALE---PR-----CRL--------------------------------Q----------------DED-----------------------------------------SDEYG------PAI-----VPAS---AVAEAIRSRTEL-----FLKRT-------------------GT------------------------AVA--SKPIVMRAEYAF---------------------------------------------------------------------CSNLTIIDTPGFIL--KA-------------------KKGESE----------ST---PDDIV--------AMVRELAAP------------PNRILVFLQQSSV--EWC-SS--LWLDTVRAIDPALRRTIVVV-SKFDNRLKEF---AE-KWEVDRYLSAGG-YL-GDS-----TRP-------FFVALP-----------------------------------------KERS--------------------------------SVS-NEEFR-----------------------------------------------R----SIARV--DNEVV---------RH------LRE--------------------NV-------------------S----GGF---DED------------------QFGDR-IGF-----SNLRRFLEAELQRRYRQSAP---
>KAH9322298.1
------------------------------------------------------------------------------------------------------------------------------------------------------------------------------------------------------------------------------------------------------DED-----------------------------------------SDDYG------APV-----ALAS---AVADAIKSRTEE-----HLKKI-------------------RA------------------------AVS--AKPIIMRAEYAH---------------------------------------------------------------------CPNLTIIDTPGFVL--KA-------------------KKGEPD----------ST---PEDIL--------SMVKALAAP------------PNRLLLFLQQSSV--EWC-SS--LWLDTIRAVDPTLRRTIVVV-SKFDNRLKEF---GE-RWEVDRYLSASG-YL-GEN-----TRP-------FFVALP-----------------------------------------KDRG--------------------------------AIT-NEEFR-----------------------------------------------T----QIAQV--DAEVN---------CY------LKE--------------------SV-------------------I----GGY---DEE------------------KFGAY-VGF-----GNLRGYLENELQRRYRDAAP---
>XP_009032466.1
------------FDVPSVVVIGA----Q----------------SSGKSALVE-----A---LM-GFQFNEVG---GGTRTRRPI---------ALQ---M---HY-NA-----------------------------------------------------------------------ACDE---PA-----CYI--------------------------------M----------------DERFS-------------GGEPVDGGAP----------------FERRA-------TL-----AEAR---RFIEEENRRLER-----DQHR----------------------------------------------SFE--AREIVMRVEYRH---------------------------------------------------------------------CPNLVLVDTPGLVG-GGGDVFG--------------DDFGEESHESPHARGMKRQ---AREAY--------ELALGKARA------------RNAVLLCVDDGN---DWKLGS--IARRLCADADPTLSRTVVVS-TKLDTKLVQF---GS-GRDVASFLRAKV--L-HDLHPRLLAGP-------FFTSVP-CGRVAGAISPGGDAWDPQGGAPENQPWDLDDEGFYEDDGVAFR-----------------------------------G-DAEFR-----------------------------------------------A----ATARA--SRADR---------SL------VKS--------------------KV----------------GF-E------F--FDKA--------------------APQ-LGV-----GALRQFLERHVELQYRSNVA---
>XP_042920073.1
------------FDAPAILVVGH----Q----------------TDGKSALVE-----G---LM-GFQFNSVG---GGTKTRRPI---------AIN---M---KY-NG-----------------------------------------------------------------------ACST---PA-----CFL--------------------------------K----------------LE---------------------DGVS-----------------EQEMS--------L-----AELQ---AYIDADNAALER-----E--Q----------------------------------------------RFA--AKEIVVRMEYKH---------------------------------------------------------------------CPNLTIIDTPGLIS-PAP---------------------GKKN------CALQNC---AAQVE--------EIVRAKAQV------------PEYVILCLEDCS---DWS-NA--TTRRLVMQVDPNLVRTVLVS-TKFDTRIPQF---AR-AADCEMFLRPSA----LDSMGMLGDGP-------FFTSVP-SGRVGS----GADC--------------------------VFP-----------------------------------S-HDVFR-----------------------------------------------E----RLADR--EATDV---------AE------LES--------------------KL----------------AR-K------L--SRGE--------------------RDH-IGV-----GALRRYLEQLLQKRYLDAVP---
>PWZ44616.1
------------AAAPAVVVVGH----Q----------------TDGKSALVE-----A---LM-GFQFNHVG---GGTKTRRPV---------ALH---L---RF-NP-----------------------------------------------------------------------RCDE---PQ-----CRL--------------------------------L----------------SA---------------------TGDAE----------------EHDEAGVAARPMPL-----ADIQ---AYIEAENLRLEN-----DPCQ-----------------------------------------------FS--EKEIIIKVEYKH---------------------------------------------------------------------SPNLTIIDTPGLIL-PAP---------------------GRKN------RVLQSQ---ASAVE--------SLVRAKIQH------------KETIILCLEDCS---DWS-NA--TTRRVVMQVDPDLARTVLVS-TKLDTKIPQF---AR-PSDVEVFLHPPN-CV-LDV-SLLGDSP-------FFTSVP-SGRVGS----CHEA--------------------------VFR-----------------------------------S-NGEFK-----------------------------------------------K----AILSR--ELEDI---------AS------IED--------------------KL----------------GR-S------L--TTME--------------------KDR-IGV-----GNLRLYLEELLQKRYVKSVP---
>XP_002309632.3
------------FDAPAVLVVGH----Q----------------TDGKSALVE-----G---LM-GFQFNHVG---GGTKTRRPI---------TLH---M---KY-DP-----------------------------------------------------------------------ECEV---PT-----CHL--------------------------------V----------------SD---------------------DDPSF----------------AQEKS--------L-----HEIQ---AYIEYENMRLEK-----ESFQ-----------------------------------------------FS--AKEIIIRVEYKH---------------------------------------------------------------------CPNLTIIDTPGLIA-PAP---------------------GRKN------QALQSQ---AHAVE--------SLVRAKMQH------------KEFIILCLEDCS---DWS-NA--TTRRVVMQIDPELSRTIVVS-TKLDTRIPQF---AR-ASDVEVFLSPPA-HT-LDG-FILGDSP-------FFTSVP-SGRVGS----GHDS--------------------------VYS-----------------------------------S-NDEFK-----------------------------------------------Q----AISLR--EVEDI---------AS------LEE--------------------KL----------------CR-P------L--SMQE--------------------RNR-IGV-----SKLRSFLEELLQKRYMDSVP---
>NP_001189935.1
------------FEAPAVLVVGQ----Q----------------TDGKSALVE-----A---LM-GFQFNHVG---GGTKTRRPI---------TLH---M---KY-DP-----------------------------------------------------------------------QCQF---PL-----CHL--------------------------------G----------------SD---------------------DDPSV----------------SLPKS--------L-----SQIQ---AYIEAENMRLEQ-----EPCS----------------------------------------------PFS--AKEIIVKVQYKY---------------------------------------------------------------------CPNLTIIDTPGLIA-PAP---------------------GLKN------RALQVQ---ARAVE--------ALVRAKMQH------------KEFIILCLEDSS---DWS-IA--TTRRIVMQVDPELSRTIVVS-TKLDTKIPQF---SC-SSDVEVFLSPPA-SA-LDS-SLLGDSP-------FFTSVP-SGRVGY----GQDS--------------------------VYK-----------------------------------S-NDEFK-----------------------------------------------Q----AVSLR--EMEDI---------AS------LEK--------------------KL----------------GR-L------L--TKQE--------------------KSR-IGI-----SKLRLFLEELLWKRYKESVP---
>EFJ19523.1
------------FEAPAILLVGH----Q----------------TDGKSALIE-----A---LM-GFQFNHVG---GGTKTRRPI---------TLH---M---KY-NA-----------------------------------------------------------------------ACSE---PL-----CYL--------------------------------M----------------TE---------------------DGLPR----------------EEERS--------L-----DDIQ---AHIESENLRLER-----DTHQ-----------------------------------------------FW--AKEIIIKIEYKY---------------------------------------------------------------------CPNLTIIDTPGLIA-PPP--------------------QSNAT------TALQAQ---AKAVE--------ALVRSKMQH------------KEFIILCLEDCS---DWS-NA--TTRRVVMQVDPELSRTIVVS-TKLDTRIPQF---AR-AADVELFLRPPP-RL-LDG-DILGGTP-------FFTSVP-SGRVGS----GRDA--------------------------VYK-----------------------------------S-NEQFR-----------------------------------------------E----ASPAR--ELEDV---------SS------LEE--------------------KL----------------GR-P------L--LREE--------------------RNH-VGV-----SRLRWFLEQILQRKYMESVP---
>KAI5064281.1
------------FDAPAILVVGH----Q----------------TDGKSALVE-----A---LM-GFQFNHVG---GGTKTRRPI---------TLH---M---KY-NA-----------------------------------------------------------------------GCSE---PV-----CYL--------------------------------M----------------TD---------------------DKPPI----------------EEERS--------L-----EELQ---AFIEAENMRLEQ-----EACQ-----------------------------------------------FW--AKEIVVKIEYKY---------------------------------------------------------------------CPNLTIIDTPGLIA-AAP---------------------GRKN------HLLQAQ---ARAVE--------ALVRTKMQQ------------KEFIILCLEDCS---DWS-NA--TTRRVVMQMDPELSRTVVVS-TKLDTKIPQF---AR-AADVELFLRPPP-RL-LDG-NILGETP-------FFTSVP-SGRVGT----SRDS--------------------------VFR-----------------------------------S-NEQFR-----------------------------------------------E----AVAAR--EAQDL---------SA------LEE--------------------KM----------------DR-H------L--LPDE--------------------RAR-VGV-----SRLRWFLEQLLQQRYMESVP---
>PTQ34556.1
------------FDAPAILVVGH----Q----------------TDGKSALVE-----A---LM-GFQFNHVG---GGTKTRRPI---------TLH---M---TY-NA-----------------------------------------------------------------------ECTE---PR-----CFL--------------------------------L----------------SE---------------------DAPPK----------------EEEKS--------L-----DDLQ---AYIESENMRLEL-----EPSQ-----------------------------------------------FW--AKEIVVKIEYKF---------------------------------------------------------------------CPNLTIIDTPGLIS-AAP---------------------GRKN------ISLQSQ---ARAVE--------ALVRSKMQQ------------KEFIILCLEDCS---DWT-NA--TTRRFVMQMDPELTRTVIVS-TKLDTRIPQF---AR-PADVELFLRPPS-RL-LDG-NILGDTP-------FFTSVP-SGRVGS----GRDS--------------------------VYR-----------------------------------T-NESFR-----------------------------------------------E----AVAMR--EALDV---------AM------LEE--------------------KM----------------DR-P------L--LNEE--------------------RNR-VGI-----SRLRCFLEQLLQRRYMDSVP---
>KAH9308354.1
------------------------------------------------------------------------------------------------------------------------------------------------------------------------------------------------------------------------------------------------------------------------------------------------------------------------------------------------------------------------------------------------------------------------------------------------------------------------------------------------------------------------------------------AQ---ARAVE--------MLVRTKMQH------------KEYIILCLEDCS---DWS-NA--TTRRVVMQVDPELSRTVMVA-TKLDTKIPQF---GR-SSDVELFLRPPT-RL-LDG-SILGETP-------FFTSVP-SGRVGT----NRDA--------------------------VYR-----------------------------------S-NDQFK-----------------------------------------------E----AVASR--EAQDV---------AA------LED--------------------KL----------------GR-S------L--LKEE--------------------RAR-VGV-----SRLGCFLEELLQRRYIDSVP---
>KAG0561482.1
------------FDAPAIVVVGH----Q----------------TDGKSALVE-----A---LM-GFQFNHVG---GGTKTRRPI---------TLH---M---KY-NA-----------------------------------------------------------------------MCAE---PR-----CYL--------------------------------I----------------TE---------------------DRPPR----------------EEEKS--------L-----EELQ---AYIEAENLRLER-----EVCQ-----------------------------------------------FW--EKEIILKIEYKF---------------------------------------------------------------------CPNLTIIDTPGLIS-AAP---------------------GRKN------QSLQSQ---ARSVE--------VLVRTKMQH------------KEFIILCLEDSS---DWS-NA--TTRSIVMQIDPDLSRTVVVS-TKLDTRIPQF---AC-RADVELFLRPSQ-RL-LEG-NILSGSP-------FFTSVP-SGRVGV----TRDS--------------------------VHR-----------------------------------S-NDHFR-----------------------------------------------E----AIALR--EAQDI---------AL------LEE--------------------KL----------------DR-Q------L--TKEE--------------------LAH-VGV-----SRLRLFLEQLLQRQYMDSVP---
>KAG0605142.1
------------FDAPAILVVGH----Q----------------TDGKSALVE-----A---LM-GFQFNHVG---GGTKTRRPI---------TLH---M---KY-NA-----------------------------------------------------------------------NCAQ---PR-----CFL--------------------------------I----------------SE---------------------DQPHR----------------EKEQS--------L-----EEIQ---AYIEAENKRLER-----EACQ-----------------------------------------------FS--AKEIILKIEYKF---------------------------------------------------------------------CPNLTIIDTPGLIS-AAP---------------------GRKN------QSLQSQ---GGAVE--------ALVQLKMQQ------------KEFIILCLEDSS---DWS-NA--TTRRVVMQADPELRRTVLVS-TKLDTRIPQF---AR-PDDVELFLKPPS-CL-LDG-IILGGSP-------FFTSVP-SGRVGS----SKDS--------------------------VFR-----------------------------------S-NTDFQ-----------------------------------------------E----AVAAR--QIQDL---------AL------LEE--------------------KL----------------NR-P------L--TRDE--------------------CSR-IGI-----SRLRWFLEQLLQCRYMDSVP---
>XP_042916771.1
---------------FLVAVVGE---F-----------------NSGKSSVIN-----A---LL-GRRYLAEGI--------LPT----TN---EIS--IL--------------------------------------------------------------------------------------KY---S---------------------------------------------------------------------------------------------------------------------------DTAPATSNPSQV----QLVQQ---------------------------------------------------SDGLYVRYLPAK-----------------------------------------------------------------L---LQDLNIVDTPGTNV-----------------------ILERQQ----------------------------RLTEEYVPR-------------ADLVLFVMSA----DRPFSE--SEVRFLEYIRQWQKKVVFVV-NKSDILESSD----E-VDAVKEFVAANAQRI---------------------LRLDRPSVIAV----------------------------------SSRS----------------------------------ALRAKLT--------------------------------ASNLP----------I----TASF---DSDLP---------SA-------SPTAPLSNVDPEAMEAALSNSRDW-----------------A--------V------------------------------SNF-----SELERNVSNFL------------
>EFJ26018.1
---------------FLLVVVGE---F-----------------NSGKSSVIN-----A---LL-GDRFLKQGV--------LPT----TN---EIT--LL--------------------------------------------------------------------------------------KY---S---------------------------------------------------------------------------------------------------------------------------DESYE--ERPA--------RH---------------------------------------------------PDGHLMRYLSAG-----------------------------------------------------------------L---LKQMNLVDTPGTNV-----------------------ILQRQQ----------------------------RLTEEFVPR-------------ADLVLFVIGA----ERPLTE--SEAS---------SHTSFCI-SRFDVIRLLSGFFFT-VEEVRRFVADNVRQL---------------------LNIEAAMIFPI----------------------------------SARK----------------------------------ALHAKVK----------------------------------------------------AKQL---ESKNL---------ER-------DP--------------------LW-----------------T--------A------------------------------SGF-----DKLEQYVLDFL------------
>KAG0631008.1
---------------FLSVVVGE---F-----------------NSGKSSIIN-----A---LL-GKRFLKEGV--------LPT----TN---EIT--LL--------------------------------------------------------------------------------------RH---A---------------------------------------------------------------------------------------------------------------------------NDGGNTEEREE--------RH---------------------------------------------------PDGHFLRFLPAS-----------------------------------------------------------------L---LKQMNLVDTPGTNV-----------------------ILQRQQ----------------------------RLTEEFVPR-------------ADLVLFVLSA----DRPLTE--SEVTFLRYIRQWGKKVVFIL-NKSDVLSTYS----E-VEEVRNFVRDNAQRL---------------------LTVDQALVYPV----------------------------------SARQ----------------------------------ALQAKLS--------------------------------ASL------------E----DGTV---DTARL---------SE-------DP--------------------LW-----------------T--------T------------------------------SGF-----KDLEEFIFSFM------------
>OAE29693.1
---------------FLLVIVGE---F-----------------NSGKSSVIN-----A---LL-GERFLKEGV--------LPT----TN---EIT--VL--------------------------------------------------------------------------------------RH---T---------------------------------------------------------------------------------------------------------------------------GEGDEGKERSE--------KH---------------------------------------------------PDGHFLRYLPAE-----------------------------------------------------------------L---LKQMNLVDTPGTNV-----------------------ILQRQQ----------------------------RLTEEFVPR-------------ADLVLFVLSV----DRPLTE--SEVTFLRYIRQWGKKIIFIL-NKSDVLADRK----E-LEEVLKFVKENAQSL---------------------LSVEEASVYPV----------------------------------SARR----------------------------------ALLAKQA--------------------------------AVN------------E----DGVV---DRELL---------MQ-------NS--------------------SW-----------------K--------S------------------------------SGF-----DELEDFIFCFL------------
>KAH9315399.1
---------------FLLVIVGE---F-----------------NSGKSTVIN-----A---ML-GKRYLKEGV--------VPT----TN---EIS--VL--------------------------------------------------------------------------------------CY---S---------------------------------------------------------------------------------------------------------------------------GEGHDEEERSE--------RH---------------------------------------------------PNGYFIQYLPAS-----------------------------------------------------------------L---LKQMSLVDTPGTNV-----------------------ILQRQQ----------------------------RLTEEFLPR-------------ADLVLFVISA----DRPLTE--SEVTFLRYIRQWGKKVIFIL-NKSDIFKDVK----E-LDEAVTFVKDNAQQL---------------------LSTEQIILYPV----------------------------------SSRS----------------------------------ALEAKIA--------------------------------ATT------------G----DGGV---DLEIL---------SK-------DP--------------------NW-----------------I--------I------------------------------SGF-----SALEDFIFDFL------------
>KAI5059498.1
---------------FLLMVVGE---F-----------------NSGKSSVIN-----A---LL-GKRYLPEGV--------LPT----TN---EIA--LL--------------------------------------------------------------------------------------KH---A---------------------------------------------------------------------------------------------------------------------------GNGFNDKERSE--------RH---------------------------------------------------PDGHFMYYLPAE-----------------------------------------------------------------L---LKEINLVDTPGTNV-----------------------ILKRQQ----------------------------RLTEEFVPR-------------ADLVLFVLSA----DRPFTE--SEMTFLKYIMQWDKRIVFLL-NKSDIFSDQK----E-LEEVVKFVKDNAQQL---------------------LSVEKATIYAV----------------------------------SARK----------------------------------AFQAKNE--------------------------------VGV------------D----SGNL---DVEEL---------LQ-------NS--------------------AW-----------------N--------V------------------------------SGF-----RDLEKFIADFL------------
>CAD5311589.1
---------------FLMVIVGE---F-----------------NSGKSTVIN-----A---LL-GKRYLKEGV--------VPT----TN---EIT--FL--------------------------------------------------------------------------------------CY---S---------------------------------------------------------------------------------------------------------------------------DLESEEQQRCQ--------TH---------------------------------------------------PDGQYVCYLPAP-----------------------------------------------------------------I---LKDINIVDTPGTNV-----------------------ILQRQQ----------------------------RLTEEFVPR-------------ADLLVFVLSA----DRPLTE--SEVAFLRYTQQWKKKFVFIL-NKSDIYRDAR----E-LEEAISFVKENTRKL---------------------LNTENVILYPV----------------------------------SARS----------------------------------ALEAKLS--------------------------------TAS------------L----VGRD---DLEV-----------S-------DPG------------------SNW-----------------R--------V------------------------------QSF-----NELEKFLYSFL------------
>XP_008649599.1
---------------FLLVIVGE---F-----------------NSGKSTFIN-----A---LL-GRQYLQEGV--------VPT----TN---EIT--LL--------------------------------------------------------------------------------------SY---S---------------------------------------------------------------------------------------------------------------------------EVESENFERCE--------RH---------------------------------------------------PDGQFMCYLSVP-----------------------------------------------------------------I---LKEMNLVDTPGTNV-----------------------ILQRQQ----------------------------RLTEEYVPR-------------ADLVLFVLSS----DRPLTE--SEVGFLQYVQQWKKKVVFIL-NKLDLYRNSN----E-LEEATAFVKENAMKL---------------------LTAEDVTLFPV----------------------------------SSRS----------------------------------ALEAKLSY-------------------------------SKN------------S----DGKH---STEAM---------YN-------DP--------------------RW-----------------R--------S------------------------------SKF-----FELEDYLLSFL------------
>OUM66167.1
----------------KVLVMGE----T----------------NSGKTTFIN-----A---IV-GGEILFEN---RFPCKAPLC---------EIK--HS---SQ-NN------------------------------------------------------------------------DKE---EV---H-CFI-------------------------------------------------NER----------------------------------------------------CDI-----KSID---EFKTLIKDIEKK--------------------------------------------------------YEEKMPYDFYRIFYNDGV------------EQ--PKSLI---------------------------------------NNN----LVNIILLDSPGLNI---------------------------------------DQ---------K----KTKIVEEALED-------------IDAVIFVCDA----TYTIKE--IEYNYLKNNLGKSRDYVFIVVNKMDIITDDED-----KKECKDRINSK--------------------------------------------------------------------------------------------------------------IEKVL--P-K------------------------------------------TF---EERD---LLIHY--------VSA-------RN--------------------------------------AK-T----KEI--T-----------------------QEDIQNF-----NNLKNALQTFL------------
>XP_001481516.1
----------------KVLITGD---L-----------------NAGKSTFCN-----A---LL-RRKVLPED---QQPCTSIFC---------EVL--DA---RE-NS------------------------------------------------------------------------GVE---EV---HAVHK--------DK----------------------Q----------------YDR-----------------------------------------NDEST------YDV-----YTLP---ELENIVIDNS---------------------------------------------------------------KYMQCKVYVK-DV------------RTID-ESLL---------------------------------------NNG----VVDIALIDAPGLNS---------------------------------------DS---------------LKTTAVFARQE-----------EIDVVVFVVSAAN--HFT---L-SAKEFILNAAHEKAYIFIVV-NGFDQIRDKQ--------RCERMILDQ--------------------------------------------------------------------------------------------------------------IGKLS--P-R------------------------------------------TY---KEAA---ELVHF--------VSS-------NA--------------------VPVAPPVQMEQSGGGSGGGS-D----PHG--DDDDDHSDNRG-KGKG------KEREKIRDF-----ENLEGSLRRFV------------
>XP_011392385.1
----------------KVLVTGD---L-----------------NAGKSTFVN-----A---LL-RRPLMPTD---QQPCTTVFC---------EVL--DA---SHLDS------------------------------------------------------------------------SAE---EV---HMLKP--------GF----------------------K----------------YNC-----------------------------------------NDDSS------FTR-----HSLA---EIEQIVAEAEQV---------------------------------------------------------SP-EDAPILKCYAH-DT------------RAAQ-DSLL---------------------------------------KNG----IVDIALIDAPGLNR---------------------------------------DS---------------LKTTALFARQE-----------EIDVVVFVVSAEN--HFT---L-SAKEFLWNASHDKAFVFIVV-NKFDSIKNKD--------KCRKLVLDQ--------------------------------------------------------------------------------------------------------------IRQLS--P-R------------------------------------------TY---DDAA---NLVHF--------VDS-------QT--------------------V----------FGADVDAVV-D----SSV--AAPDTPSEELGCKVEGAQLVQRRDSESLKAF-----ARLEAALRDFV------------
>XP_006462464.1
----------------KVLVTGD---L-----------------NAGKSTFVN-----A---LL-RREIMPVD---QQPCTTAFC---------EVH--DA---AE-NQ------------------------------------------------------------------------AKE---EV---HFLKE--------GV----------------------E----------------YNI-----------------------------------------NDEST------FTR-----GTIA---QLEEFVADNE--------------------------------------------------------------DTQQMIKVYLA-DT------------RAPS-ESLL---------------------------------------NNG----VVDISLIDAPGLNR---------------------------------------DS---------------LKTTAVFARQE-----------EIDVVVFVVSAEN--HFT---L-SAKEFLWNASNEKAYLFIVV-NKFDQIKNKE--------KCRRLVLDQ--------------------------------------------------------------------------------------------------------------IRQLS--P-R------------------------------------------TH---DDAE---DLVHF--------VDS-------AT--------------------------------------AL-Q----PFT--ANP--------------------------SF-----DDLESALRSFV------------
>XP_006676761.1
----------------RVLVTGD---V-----------------NAGKSTFVN-----T---LL-RRQIVPDD---QEPCTALFV---------EVM--DP---QQ-NG------------------------------------------------------------------------GVE---EF---HAIKE--------NV----------------------D----------------YHP-----------------------------------------SDRSS------FTR-----FDLH---ELRSVVEINE--------------------------------------------------------------PEFSMIKVYCM-DN------------RDSV-SSLL---------------------------------------HNG----VVDISFIDSPGLNI---------------------------------------DS---------------VKTTSLFTKQE-----------EIDVIVFVVRAEN--HFT---Q-SSCDFLATACKEKASVFIVV-NRFDQIRRKD--------RCRREILDQ--------------------------------------------------------------------------------------------------------------IQGIS--Q-H------------------------------------------TF---ADAA---NLVHF--------VSA-------RM--------------------VL----------------ES-D----LKL--AE--------------------RNEEAEVSF-----KHLEQSLRSFV------------
>KXN69997.1
----------------KVLVTGD---L-----------------NSGKSTFVN-----A---LL-KRRVMPTD---QQPCTMLFV---------ETL--NV---KL-ND------------------------------------------------------------------------GVE---EA---HAIPV--------AA----------------------L----------------YDR-----------------------------------------TDPST------FVV-----IPME---DLERTVAEDY--------------------------------------------------------------KEYELVKVYAH-DP------------ED-N-ESML---------------------------------------YNG----ILDIALIDSPGLNR---------------------------------------DS---------------IKTTQLFARQE-----------EIDVVVFCVHAEN--QFT---L-SGQEFLQSAGREKAYIFIVV-NRFDTIRDKN--------RCKRQILDQ--------------------------------------------------------------------------------------------------------------IKNLS--P-H------------------------------------------TY---QDAD---DLVHF--------VSA-------DH--------------------CF----------------PE-D----EDI--PDA------------------LPSDEIPEDF-----GRLENNLRGFI------------
>NP_009738.1
----------------KVFITGD---V-----------------NTGKSALCN-----S---LL-KQRLLPED---QLPCTNVFS---------EIL--EA---RE-ND------------------------------------------------------------------------GIE---EV---HAIPL--------NIA-------------PTLKEAIDM----------------YSI-----------------------------------------QNPKT------YEI-----HTLK---ELPDLVPQNG---------------------------------------------------------------KYALLKIYIKDDK------------RPAS-TSLL---------------------------------------RNG----TVDISLIDSPGLNM---------------------------------------DS---------------LQTAEVMSRQE-----------EIDLVIFVVNAEN--QLT---L-SAKEFISLASREKKLMFFVV-KKFDKIRDKQ--------RCKELILKQ--------------------------------------------------------------------------------------------------------------IRDLS--P-E------------------------------------------TY---KRAA---DFVHF--------VSK-------NG--------------------------------------DE-L----PHY--HNENDNEDHGDRKPDDDP---YSSSDPDPDF-----DSLEDSLRNFV------------
>KNE73082.1
----------------RILVTGD---L-----------------NSGKSSFVN-----A---LL-RRNVVPVD---QQPLTNVFV---------EVL--DA---RH-NTA---------------------------------------------------------------------RGQRE---EV---HLVRD--------GATILSSSQGGDDKSKRAVQPAAQK----------------RHP-----------------------------------------KHKAA------AHVDEADVYPLD---QLAHLVADPN---------------------------------------------------------------GYEMIKCFISEDP------------AATSTSVLV---------------------------------------GNE----SVDVHMIDSPGLNR---------------------------------------DV---------------WQTMALFSQEK-----------EIDVIVFVVSAPD--HFT---L-SSREFLTKAGQEKAYIFVVI-NKFDSIRDKE--------RCKRTILRQ--------------------------------------------------------------------------------------------------------------IQQLS--P-H------------------------------------------TF---EYRD---KLVHF--------VSA-------EA--------------------ML-------RDVQAAQ---R-A----GAV--AVSE--------------------TPRIAEF-----LHVERALKEFT------------
>KNE65701.1
----------------RVLVGGD---L-----------------NAGKSTFVN-----A---LL-RRDVVPVD---QQPLTNVFV---------EVL--DA---RH-NQL---------------------------------------------------------------------HPGVE---EV---H-------------------------------------------------------------------------------------------------AHKEV------GSV-------------IAHSSRRPD---------------------------------------------------------------DCELVKVYCNEEQ------------AERS-SVLV---------------------------------------GNE----HVDVRVIDSPGLNR---------------------------------------DM---------------WQTMALFAQQK-----------EIDVIVFL-----------------------AGQEKAYIFIVV-NKFDAIKDKE--------RCKKIILQQ--------------------------------------------------------------------------------------------------------------IEELS--P-H------------------------------------------TY---RYKE---KLVHF--------VSA-------ER--------------------MM-------RDVAAIRTLAE-Q----GQL--ADDEE----------------ETMTTAMAEF-----VRVEEALKEFV------------
>XP_001745740.1
--------RSVTRESMKVVFVGR----T----------------SNGKSTTIN-----A---ML-HTRVLPAG---PGHTTNCFV---------TLQ--G--------------------------------------------------------------------------------SDQS---K------AYM--------------------------------Q---------------------------------------LPGDP-------------------TP------RDL-----KDVQ---SLTDALQQEHV----------L--------------------------------------------------PPGQSVEIHWPRD-------------Q----CHL-------------------------------------------L---RDDVVILDSPGL-----------------------------------------DY---DSDFD--------AWIDETTRD------------ADVFVLVVNAVST---LS-GA--ESGFFHSVCKTVAKPNVFVIFNQWDNLDED--------EADVTGVRAQH--M--------------------------------S---------------------------------KARD--------------------------------LL--VRDLGIC--S------------------------------------------E----AELS---SRVFF--------VSS-------KE--------------------VL----------------KS-R------A---G----------------------SDS-RTT---SYTDPSSAVVPGLNTH---------
>NP_495161.1
--------DTFQRDNMKVVFFGR----T----------------SNGKSTTIN-----A---ML-HEKVLPQG---MGHTTCCFL---------QVE--G--------------------------------------------------------------------------------SEGE---V------GHL--------------------------------Q---------------------------------------LDDNP-------------------QK------IDM-----KMLG---KIGHALSDENSD-LPA-----M--------------------------------------------------GQDSLLKVFHPKKSE---------SGE----CRL-------------------------------------------L---QNDVVILDSPGV-----------------------------------------DL---SPEFD--------SWIDKHCLD------------ADVFVLVSNAEST---LT-QA--EKNFFLRVAKKLSKPNVFILNNRWDASAAE--------TENIEDVKKQH--L--------------------------------T---------------------------------RFRQ--------------------------------FL--VDELEVC--S------------------------------------------E----REVN---DRIFF--------VSS-------RE--------------------VL----------------ES-R------L---K----------------------A---RGLV------QKAYQAEGH------------
>PAA75551.1
--------EVISRNQMKCAFFGR----T----------------SNGKSTVIN-----A---ML-GRKVLPSG---IGHTTNCFL---------QVE--G--------------------------------------------------------------------------------TSKQ---S------AYL--------------------------------Q---------------------------------------TPNSS-------------------EE------QPI-----ESVS---QLGSALSNEK-----------M--------------------------------------------------DCESLVRVFWPKQ-------------L----CSL-------------------------------------------L---REDVVLLDSPGV-----------------------------------------DV---SPDLD--------TWIDQFCMD------------ADVFILVCNSEST---LM-NT--EKKFFHKVGSKLSKPNVFVLNNRWDCSDGE--------LDSAELVRKQH--M--------------------------------D---------------------------------KSVS--------------------------------FL--ADELKSC--T------------------------------------------R----SEAE---SRVYF--------VSA-------KE--------------------AL----------------VN-R------L---K----------------------ETN-QGLE---SPSPAGSLADGW------------
>PAA75258.1
--------EVISRNQMKCAFFGR----T----------------SNGKSTVIN-----A---ML-GRKVLPSG---IGHTTNCFL---------QVE--G--------------------------------------------------------------------------------TSKE---S------AYL--------------------------------Q---------------------------------------TPNSS-------------------EE------RPI-----ESVS---QLGSALSNEK-----------L--------------------------------------------------DCESLVRVFWPKQ-------------L----CSL-------------------------------------------L---REDVVLLDSPGV-----------------------------------------DV---SPDLD--------TWIDQFCMD------------ADVFILVCNSEST---LM-NT--EKKFFHKVGSKLSKPNVFVLNNRWDCSDGE--------LDSAELVRKQH--M--------------------------------D---------------------------------KSVS--------------------------------FL--ADELKSC--T------------------------------------------R----SEAE---SRVYF--------VSA-------KE--------------------AL----------------VN-R------L---K----------------------ETN-QGLE---SPSPAGSLADGW------------
>XP_002126852.1
--------DMLTRNHMKVVFFGR----T----------------SNGKSSVVN-----A---ML-WDRILPTG---IGHTTNCFL---------SVA--GC-S-DEGST----------------------------------------------------------------------STDSD---EG-----AYL--------------------------------L---------------------------------------CNGSE-------------------EK------RSI-----KSVT---QLSHALSEES-----------M--------------------------------------------------SPDSLIQVFWPKS-------------K----CAL-------------------------------------------L---KDDVVLVDSPGI-----------------------------------------DV---SHDLD--------QWIDKYCLD------------ADVFILVANAEST---LM-QA--EKKFFHRVNEKLSKPNIFILNNRWDASASE--------PELMEQVRQQH--L--------------------------------E---------------------------------RGIS--------------------------------FL--ADELKVI--S------------------------------------------K----SQAK---DRVFF--------VSA-------KE--------------------TL----------------QS-R------M--------------------------PKV-PGK-----ADSPVYMADGH------------
>XP_006819998.1
--------EVLARDHMKVAFFGR----T----------------SSGKSTVIN-----A---ML-KDKVLPTG---IGHTTDCFL---------SIE--G--------------------------------------------------------------------------------SDTS---E------AYL--------------------------------I---------------------------------------IPQSN-------------------ER------RNV-----RSVS---QLAHALSNEKL----------A--------------------------------------------------DQSSLIHVFWPSS-------------R----CAL-------------------------------------------L---KDDLVLVDSPGV-----------------------------------------DV---TADLD--------SWIDDHCLD------------ADVFVLVANAEST---LM-RT--EKSFFHKVAEKLSKPNIFILNNRWDASASE--------PDSMEDVKKQH--L--------------------------------E---------------------------------RSIG--------------------------------FL--VEELKVI--T------------------------------------------K----QQAE---DRVFF--------VSA-------KE--------------------AL----------------CC-R------I--------------------------QKV-QGM-----PEAG-------------------
>XP_002591612.1
--------QVISRDKMKVAFFGR----T----------------SNGKSTVVN-----A---ML-RDKILPSG---IGHTTNCFI---------NVE--G--------------------------------------------------------------------------------SDGY---E------AYL--------------------------------L---------------------------------------TPDSD-------------------DR------KTV-----QSVG---QLAHALCGERL----------E--------------------------------------------------DSSILVKVFWPKG-------------R----CAL-------------------------------------------L---RDDVVLLDSPGI-----------------------------------------DV---TPDLD--------SWIDEHCLD------------ADVFVLVANSEST---LM-RTAREKNFFHTVSERLSKPNIFILNNRWDASASE--------PEFMEAVKKQH--L--------------------------------E---------------------------------RCVS--------------------------------FL--VEELGVV--D------------------------------------------R----LQAE---DRVFF--------VSA-------KE--------------------AL----------------QS-R------L--------------------------QKQ-QGM-----PEEGGALAEGF------------
>XP_019628129.1
--------QVISRDKMKVAFFGR----T----------------SNGKSTVVN-----A---ML-RDKILPSG---IGHTTNCFI---------NVE--G--------------------------------------------------------------------------------SDGF---E------AYL--------------------------------L---------------------------------------TPDSD-------------------DR------KTV-----QSVG---QLAHALCSERL----------E--------------------------------------------------DSSVLVKVFWPKG-------------R----CAL-------------------------------------------L---RDDVVLLDSPGI-----------------------------------------DV---TPDLD--------SWIDEHCLD------------ADVFVLVANSEST---LM-RT--EKNFFHTVSERLSKPNIFILNNRWDASASE--------PEFMEAVKKQH--L--------------------------------E---------------------------------RCVS--------------------------------FL--VEELGVV--D------------------------------------------R----LQAE---DRVFF--------VSA-------KE--------------------AL----------------QS-R------L--------------------------QKQ-QGM-----PEEGGALAEGF------------
>NP_001121726.1
--------EVLSRRHMKVVFFGR----T----------------SNGKSSVIN-----A---ML-WDKVLPSG---IGHTTNCFL---------RVE--G--------------------------------------------------------------------------------TDGN---E------SFL--------------------------------L---------------------------------------TEGSD-------------------ER------KSV-----KTVN---QLAHALHQDED----------L--------------------------------------------------DAGSLVCVMWPKA-------------K----CAL-------------------------------------------L---RDDLVLVDSPGI-----------------------------------------DV---TTELD--------SWIDKFCLD------------ADVFVLVANSEST---LM-QT--EKSFFHKVNERLSSPNIFILNNRWDASANE--------PEYMEEVRRQH--M--------------------------------D---------------------------------RCTS--------------------------------FL--VDELRVV--D------------------------------------------R----SHAG---DRIFF--------VSA-------KE--------------------VL----------------QA-R------V--------------------------QKA-QGM-----PEAGGALAEGF------------
>XP_025929938.1
--------EVLARRHMKVAFFGR----T----------------SNGKSTVIN-----A---ML-WDKVLPSG---IGHTTNCFL---------RVE--G--------------------------------------------------------------------------------TDGH---E------AFL--------------------------------L---------------------------------------TEGSE-------------------EK------KSV-----KTVN---QLAHALHQDEL----------L--------------------------------------------------DAGSLVSVMWPNS-------------K----CPL-------------------------------------------L---KDDLVLMDSPGI-----------------------------------------DV---TTELD--------SWIDKFCLD------------ADVFVLVANSEST---LM-QT--EKQFFHKVNERLSRPNIFILNNRWDASASE--------PEYMEEVRRQH--M--------------------------------E---------------------------------RCTS--------------------------------FL--VDELGVV--D------------------------------------------R----AQAG---DRIFF--------VSA-------KE--------------------VL----------------NA-R------I--------------------------QRA-QGM-----PEGGGALADGF------------
>XP_004482574.1
--------EVLARRHMKVAFFGR----T----------------SNGKSTVIN-----A---ML-WDKVLPSG---IGHTTNCFL---------RVG--G--------------------------------------------------------------------------------TDGH---E------AFL--------------------------------L---------------------------------------TEGSE-------------------EK------RSV-----KTVN---QLAHALHQDEQ----------L--------------------------------------------------HAGSLVSVMWPNS-------------K----CSL-------------------------------------------L---KDDLVLMDSPGI-----------------------------------------DV---TTELD--------SWIDKFCLD------------ADVFVLVANSEST---LM-QT--EKQFFHKVSERLSRPNIFILNNRWDASASE--------PEYMEEVRRQH--M--------------------------------E---------------------------------RCTS--------------------------------FL--VDELGVV--D------------------------------------------R----AQAG---DRIFF--------VSA-------KE--------------------VL----------------NA-R------I--------------------------QKA-QGM-----PEGGGALAEGF------------
>XP_006145367.1
--------EVLARRHMKVAFFGR----T----------------SNGKSTVIN-----A---ML-WDKVLPSG---IGHTTNCFL---------RVE--G--------------------------------------------------------------------------------TDGH---E------AFL--------------------------------L---------------------------------------TEGSE-------------------EK------RSV-----KTVN---QLAHALHQDEQ----------L--------------------------------------------------HAGSLVSVMWPNS-------------K----CPL-------------------------------------------L---KDDLVLMDSPGI-----------------------------------------DV---TTELD--------SWIDKFCLD------------ADVFVLVANSEST---LM-QT--EKQFFHKVSERLSRPNIFILNNRWDASASE--------PEYMEEVRRQH--M--------------------------------E---------------------------------RCTS--------------------------------FL--VDELGVV--D------------------------------------------R----AQAG---DRIFF--------VSA-------KE--------------------VL----------------NA-R------I--------------------------QKA-QGM-----PEGGGALAEGF------------
>XP_014400986.1
--------EVLARRHMKVAFFGR----T----------------SNGKSTVIN-----A---ML-WDKVLPSG---IGHTTNCFL---------RVE--G--------------------------------------------------------------------------------TDGH---E------AFL--------------------------------L---------------------------------------TEGSE-------------------EK------RSI-----KTVN---QLAHALHQDEQ----------L--------------------------------------------------HAGSLVSVMWPNS-------------K----CPL-------------------------------------------L---KDDLVLMDSPGI-----------------------------------------DV---TTELD--------SWIDKFCLD------------ADVFVLVANSEST---LM-QT--EKQFFHKVSERLSRPNIFILNNRWDASASE--------PEYMEEVRRQH--M--------------------------------E---------------------------------RCTS--------------------------------FL--VDELGVV--D------------------------------------------R----GQAG---DRIFF--------VSA-------KE--------------------AL----------------NA-R------I--------------------------QKA-QGM-----PEGGGALAEGF------------
>NP_001177198.1
--------EVLARRHMKVAFFGR----T----------------SNGKSTVIN-----A---ML-WDKVLLSG---IGHTTNCFL---------RVE--G--------------------------------------------------------------------------------TDGH---E------AFL--------------------------------L---------------------------------------TEGSE-------------------EK------RSV-----KTVN---QLAHALHQDEQ----------L--------------------------------------------------HAGSLVSVMWPNS-------------K----CPL-------------------------------------------L---KDDLVLMDSPGI-----------------------------------------DV---TTELD--------SWIDKFCLD------------ADVFVLVANSEST---LM-QT--EKQFFHKVSERLSRPNIFILNNRWDASASE--------PEYMEEVRRQH--M--------------------------------E---------------------------------RCTS--------------------------------FL--VDELGVV--D------------------------------------------R----GQAG---DRIFF--------VSA-------KE--------------------VL----------------NA-R------I--------------------------QKA-QGM-----PEGGGALAEGF------------
>NP_001272849.1
--------EVLARRHMKVAFFGR----T----------------SNGKSTVIN-----A---ML-WDKVLPSG---IGHTTNCFL---------RVG--G--------------------------------------------------------------------------------TDGH---E------AFL--------------------------------L---------------------------------------TEGSE-------------------EK------KSV-----KTVN---QLAHALHQDEQ----------L--------------------------------------------------HAGSMVSVMWPNS-------------K----CPL-------------------------------------------L---KDDLVLMDSPGI-----------------------------------------DV---TTELD--------SWIDKFCLD------------ADVFVLVANSEST---LM-QT--EKQFFHKVSERLSRPNIFILNNRWDASASE--------PEYMEEVRRQH--M--------------------------------E---------------------------------RCTS--------------------------------FL--VDELGVV--D------------------------------------------R----AQAG---DRIFF--------VSA-------KE--------------------VL----------------SA-R------V--------------------------QKA-QGM-----PEGGGALAEGF------------
>NP_001121132.1
--------EVLARRHMKVAFFGR----T----------------SNGKSTVIN-----A---ML-WDKVLPSG---IGHTTNCFL---------RVE--G--------------------------------------------------------------------------------TDGH---E------AFL--------------------------------L---------------------------------------TEGSE-------------------EK------RSA-----KTVN---QLAHALHQDKQ----------L--------------------------------------------------HAGSLVSVMWPNS-------------K----CPL-------------------------------------------L---KDDLVLMDSPGI-----------------------------------------DV---TTELD--------SWIDKFCLD------------ADVFVLVANSEST---LM-QT--EKHFFHKVSERLSRPNIFILNNRWDASASE--------PEYMEEVRRQH--M--------------------------------E---------------------------------RCTS--------------------------------FL--VDELGVV--D------------------------------------------R----SQAG---DRIFF--------VSA-------KE--------------------VL----------------NA-R------I--------------------------QKA-QGM-----PEGGGALAEGF------------
>XP_015268039.1
--------EVLARRHMKVAFFGR----T----------------SNGKSTVIN-----A---ML-WDKVLPSG---IGHTTNCFL---------RVE--G--------------------------------------------------------------------------------TDGH---D------AFL--------------------------------L---------------------------------------TEGSE-------------------XX------XXX-----XTVN---QLAHALHQDEL----------L--------------------------------------------------TAGSLVSVMWPNS-------------K----CPL-------------------------------------------L---KDDLVLMDSPGI-----------------------------------------DV---TTELD--------SWIDKFCLD------------ADVFVLVANSEST---LM-QT----------------------------------------------VRRQH--M--------------------------------E---------------------------------RCTS--------------------------------FL--VDELGVV--D------------------------------------------R----AQAG---DRIFF--------VSA-------KE--------------------VL----------------SA-R------I--------------------------QKA-QGM-----PEGGGALAEGF------------
>XP_028597443.1
--------QVLARRHMKVAFFGR----T----------------SNGKSTVIN-----A---ML-WDKVLPSG---IGHTTNCFL---------RVE--G--------------------------------------------------------------------------------TEGQ---D------AFL--------------------------------L---------------------------------------TEGSE-------------------EK------KSV-----KTVN---QLAHALHQDEL----------L--------------------------------------------------TAGGMVSVMWPNS-------------K----CPL-------------------------------------------L---KDDLVLMDSPGI-----------------------------------------DV---TTELD--------SWIDKFCLD------------ADVFVLVANSEST---LM-QT--EKQFFHKVNTRLSRPNIFILNNRWDASASE--------PEYMEEVRRQH--M--------------------------------E---------------------------------RCTS--------------------------------FL--VDELGVV--D------------------------------------------R----AQAG---DRIFF--------VSA-------KE--------------------VL----------------SA-R------I--------------------------QKA-QGM-----PEGGGALAEGF------------
>XP_017213868.2.2
--------EVLARRHMKVAFFGR----T----------------SNGKSTVIN-----A---ML-RDRVLPSG---IGHTTNCFL---------SVE--G--------------------------------------------------------------------------------TDED---K------AFL--------------------------------K---------------------------------------TEGSE-------------------EE------KSI-----KTVN---QLAHALHMDES----------L--------------------------------------------------DAGCLVKVFWPKT-------------K----CAL-------------------------------------------L---RDDLVLVDSPGT-----------------------------------------DV---TTELD--------SWIDKFCLD------------ADVFVLVANSEST---LM-NT--EKHFFHKVNEKLSKPNIFILNNRWDASAAE--------PEYMEDVRKQH--T--------------------------------D---------------------------------RCVN--------------------------------FL--VEELKVV--D------------------------------------------R----AQAP---NRIFF--------VSA-------KE--------------------VL----------------NS-R------M--------------------------QRA-QGM-----PETGGALAEGF------------
>NP_001016189.1
--------EVLARRNMKVAFFGR----T----------------SSGKSTVIN-----S---ML-WDKVLPSG---IGHTTNCFL---------SVE--G--------------------------------------------------------------------------------TEGD---K------AYL--------------------------------M---------------------------------------TEGSE-------------------EK------KSV-----KTVN---QLAHALHMDKD----------L--------------------------------------------------GAGCLVHVFWPKA-------------K----CAL-------------------------------------------L---RDDLVLVDSPGT-----------------------------------------DV---TTELD--------SWIDKFCLD------------ADVFVLVANSEST---LM-NT--EKHFFYKVNEKLSKPNIFILNNRWDASASE--------PEYMEDVRKQH--M--------------------------------E---------------------------------RCQS--------------------------------FL--VDELKVV--D------------------------------------------S----LEAQ---KRIFF--------VSA-------KE--------------------VL----------------NA-R------M--------------------------HKA-QGM-----PEAGAALAEGF------------
>XP_028587453.1
--------GVLARRHMKVAFFGR----T----------------SSGKSSVIN-----A---ML-WDRVLPSG---IGHTTNCFL---------SVE--G--------------------------------------------------------------------------------TDGD---K------AYL--------------------------------M---------------------------------------TEGSD-------------------EK------KSV-----KTVN---QLAHALHMDKD----------L--------------------------------------------------EAGCLVHVFWPKA-------------K----CAL-------------------------------------------L---RDDLVLVDSPGT-----------------------------------------DV---TTELD--------TWIDKFCLD------------ADVFVLVANSEST---LM-NT--EKHFFHKVNEKLSKPNIFILNNRWDASASE--------PEYMEHVRKQH--M--------------------------------E---------------------------------RCLT--------------------------------FL--VDELKVV--D------------------------------------------P----SEAQ---NRIFF--------VSA-------KE--------------------VL----------------SA-R------K--------------------------QRA-QGM-----PEGGGALADGF------------
>XP_025917892.1
--------EVLSRRHMKVAFFGR----T----------------SSGKSSVIN-----A---ML-WDKVLPSG---IGHTTNCFL---------SVE--G--------------------------------------------------------------------------------TDGD---K------AYL--------------------------------M---------------------------------------TEGSD-------------------EK------KSV-----KTVN---QLAHALHMDKD----------L--------------------------------------------------KAGCLVHVFWPKS-------------K----CAL-------------------------------------------L---RDDLVLVDSPGT-----------------------------------------DV---TTELD--------SWIDKFCLD------------ADVFVLVANSEST---LM-NT--EKHFFHKVNERLSKPNIFILNNRWDASASE--------PEYMEDVRRQH--M--------------------------------E---------------------------------RCLT--------------------------------FL--VDELKVI--D------------------------------------------P----IEAR---NRIFF--------VSA-------KE--------------------VL----------------SA-R------R--------------------------QKA-QGM-----PAGGEALAEGF------------
>XP_004479029.1
--------EVLSRRHMKVAFFGR----T----------------SSGKSSVIN-----A---ML-WDKVLPSG---IGHTTNCFL---------SVE--G--------------------------------------------------------------------------------TDGD---K------AYL--------------------------------M---------------------------------------TEGSD-------------------EK------KSV-----KTVN---QLAHALHMDND----------L--------------------------------------------------KAGCLVHVFWPKA-------------K----CAL-------------------------------------------L---RDDLVLVDSPGT-----------------------------------------DV---TTELD--------SWIDKFCLD------------ADVFVLVANSEST---LM-NT--EKQFFHKVNERLSKPNIFILNNRWDASASE--------PEYMEDVRRQH--M--------------------------------E---------------------------------RCLN--------------------------------FL--VEELKVV--N------------------------------------------P----LEAQ---NRIFF--------VSA-------KE--------------------VL----------------SA-R------K--------------------------HKA-QGM-----PEGGGALADGF------------
>NP_001193437.1
--------EVLSRRHMKVAFFGR----T----------------SSGKSSVIN-----A---ML-WDKVLPSG---IGHTTNCFL---------SVE--G--------------------------------------------------------------------------------TDGD---K------AYL--------------------------------M---------------------------------------TEGSD-------------------EK------RSV-----KTVN---QLAHALHMDKD----------L--------------------------------------------------KAGCLVHVFWPKA-------------K----CAL-------------------------------------------L---RDDLVLVDSPGT-----------------------------------------DV---TTELD--------SWIDKFCLD------------ADVFVLVANSEST---LM-NT--EKQFFHKVNERLSKPNIFILNNRWDASASE--------PEYMEDVRRQH--M--------------------------------E---------------------------------RCLH--------------------------------FL--VEELRVV--D------------------------------------------P----LEAR---NRIFF--------VSA-------KE--------------------VL----------------SA-R------K--------------------------HKA-QGM-----PEGGGALAEGF------------
>NP_077162.2.2
--------EVLSRRHMKVAFFGR----T----------------SSGKSSVIN-----A---ML-WDKVLPSG---IGHTTNCFL---------SVE--G--------------------------------------------------------------------------------TDGD---K------AYL--------------------------------M---------------------------------------TEGSD-------------------EK------KSV-----KTVN---QLAHALHMDKD----------L--------------------------------------------------KAGCLVHVFWPKA-------------K----CAL-------------------------------------------L---RDDLVLVDSPGT-----------------------------------------DV---TTELD--------IWIDKFCLD------------ADVFVLVANSEST---LM-NT--EKHFFHKVNERLSKPNIFILNNRWDASASE--------PEYMEDVRRQH--M--------------------------------E---------------------------------RCLH--------------------------------FL--VEELKVV--S------------------------------------------P----SEAR---NRIFF--------VSA-------KE--------------------VL----------------NS-R------K--------------------------HKA-QGM-----PEGGGALAEGF------------
>XP_006162789.1
--------EVLSRRHMKVAFFGR----T----------------SSGKSSVIN-----A---ML-WDKVLPSG---IGHTTNCFL---------SVE--G--------------------------------------------------------------------------------TDGD---K------AYL--------------------------------M---------------------------------------TEGSD-------------------EK------KSV-----KTVN---QLAHALHMDKD----------L--------------------------------------------------KAGCLVHVFWPKA-------------K----CAL-------------------------------------------L---RDDLVLVDSPGT-----------------------------------------DV---TTELD--------SWIDKFCLD------------ADVFVLVANSEST---LM-NT--EKHFFHKVNERLSKPNIFILNNRWDASASE--------PEYMEDVRRQH--M--------------------------------E---------------------------------RCLH--------------------------------FL--VEELKVV--G------------------------------------------P----SEAR---NRIFF--------VSA-------KE--------------------VL----------------SA-R------K--------------------------HRA-QGM-----PEGGGALAEGF------------
>XP_005883071.1
--------EVLSRRHMKVAFFGR----T----------------SSGKSSVIN-----A---ML-WDKVLPSG---IGHTTNCLL---------SVE--G--------------------------------------------------------------------------------TDGD---R------AYL--------------------------------M---------------------------------------TEGSD-------------------EK------KSV-----KTVN---QLAHALHMDKD----------L--------------------------------------------------KAGSLVHVFWPKA-------------K----CAL-------------------------------------------L---RDDLVLVDSPGT-----------------------------------------DV---TTELD--------SWIDKFCLD------------ADVFVLVANSEST---LM-NT--EKQFFHKVNERLSKPNIFILNNRWDASASE--------PEYMEDVRRQH--T--------------------------------E---------------------------------RCLH--------------------------------FL--VEELKVV--D------------------------------------------P----SEAR---NRIFF--------VSA-------KE--------------------VL----------------SA-R------M--------------------------HKA-QGM-----PEGGGALAEGF------------
>NP_284941.2.2
--------EVLSRRHMKVAFFGR----T----------------SSGKSSVIN-----A---ML-WDKVLPSG---IGHITNCFL---------SVE--G--------------------------------------------------------------------------------TDGD---K------AYL--------------------------------M---------------------------------------TEGSD-------------------EK------KSV-----KTVN---QLAHALHMDKD----------L--------------------------------------------------KAGCLVRVFWPKA-------------K----CAL-------------------------------------------L---RDDLVLVDSPGT-----------------------------------------DV---TTELD--------SWIDKFCLD------------ADVFVLVANSEST---LM-NT--EKHFFHKVNERLSKPNIFILNNRWDASASE--------PEYMEDVRRQH--M--------------------------------E---------------------------------RCLH--------------------------------FL--VEELKVV--N------------------------------------------A----LEAQ---NRIFF--------VSA-------KE--------------------VL----------------SA-R------K--------------------------QKA-QGM-----PESGVALAEGF------------
>XP_030846906.1
--------DVLERDHMKVAFFGR----T----------------SNGKSTVIN-----A---ML-RDKVLPSG---IGHTTDCFL---------CVE--G--------------------------------------------------------------------------------CEGQ---E------GYM--------------------------------S---------------------------------------RQNSS-------------------EK------IST-----TSVS---QLANALAGERDH-------EDF--------------------------------------------------QQRSILHIFWPKT-------------Q----CHL-------------------------------------------L---KNDVVLLDSPGI-----------------------------------------DV---EHDMD--------EWIDDHYMD------------ADVFVLVSNAEST---LT-RT--ETSFFLKVSAKLSKPNIFILNNRWDASANE--------PENMEVVKRQH--L--------------------------------E---------------------------------REIK--------------------------------FL--VEELKVM--T------------------------------------------E----AQAK---DRIFF--------VSA-------KE--------------------AL----------------NS-R------I--------------------------LQT-LST-----PNAN-PIVEGY------------
>XP_030847518.1
--------DVLERDHMKVAFFGR----T----------------SNGKSTVIN-----A---ML-RDKVLPSG---IGHTTDCFL---------CVE--G--------------------------------------------------------------------------------CEGQ---E------GYM--------------------------------S---------------------------------------RQNSS-------------------EK------MSI-----TSVS---QLAHALAGERDH-------EEC--------------------------------------------------QQSSILHIFWPKT-------------Q----CHL-------------------------------------------L---MNDVVLLDSPGI-----------------------------------------DV---EQDLD--------EWINTHCVD------------ADVFVLVLNAEST---LM-RT--EKSFFHKVSEKLSKPNIFILNNRWDASANE--------PEFMEAVKRQH--L--------------------------------E---------------------------------RDVK--------------------------------FL--VEELKVM--T------------------------------------------E----AQAK---DRVFF--------VSA-------KE--------------------AL----------------NS-R------I--------------------------PKT-LST-----PDAN-PVVEGY------------
>NP_996357.1
--------EVLQRDHMKVAFFGR----T----------------SNGKSSVIN-----A---ML-REKILPSG---IGHTTNCFC---------QVE--G--------------------------------------------------------------------------------SNGG---E------AYL--------------------------------M---------------------------------------TEGSE-------------------EK------LNV-----VNIK---QLANALCQEK-----------L--------------------------------------------------CESSLVRIFWPRE-------------R----CSL-------------------------------------------L---RDDVVFVDSPGV-----------------------------------------DV---SANLD--------DWIDNHCLN------------ADVFVLVLNAEST---MT-RA--EKQFFHTVSQKLSKPNIFILNNRWDASANE--------PECQESVKSQH--T--------------------------------E---------------------------------RCID--------------------------------FL--TKELKVS--N------------------------------------------E----KEAA---ERVFF--------VSA-------RE--------------------TL----------------QA-R------I--------------------------EEA-KGN-----PPHMGAIAEGF------------
>XP_004365821.1
--------KLFERDHMKVVFVGQ----T----------------SNGKSTVVN-----A---ML-YNRILPSG---IGHTTNCFV---------SVS--G--------------------------------------------------------------------------------SDAN---T------PYI--------------------------------I---------------------------------------DSLSS-------------------EQ------QPI-----SNVL---QLANALHPEGS----------L--------------------------------------------------NQSGLIRVFWPTT-------------K----CRL-------------------------------------------L---GDDVDLIDSPGL-----------------------------------------DL---SNDIN--------QWIDDYCMD------------ADVFVLVANAEAT---LK-VA--ERAFFFKVNEKLSKPNVFILNNRWDASDNEI-------DDSPERVREQH--L--------------------------------E---------------------------------YASK--------------------------------FL--ADELKVV--S------------------------------------------R----SKIL---DRVFF--------VSA-------RE--------------------TL----------------LY-R------T---T----------------------ENW-TRF-----KESQAV-----------------
>XP_014153836.1
---------MLRRDSMKVVFVGH----T----------------SNGKSTVIN-----S---ML-GQKVLPMG---IGHTTSCFC---------SVT--G--------------------------------------------------------------------------------TDEE----------PYI--------------------------------ILG--------------HEPKAKNSNSIRLNRVQRSDSPPSPPPE-------------------KR------MAI-----DNVK---TVANALCPESD----------H--------------------------------------------------DAYQFVRVFWDKR-------------K----CNL-------------------------------------------L---GDGVLFVDTPGL-----------------------------------------DI---DENYD--------NWIDKFCMD------------ADVFVLVANGEST---IK-HT--EMNFFTKVAEKLSRPNVFILFNRWDGSDME---------DDVTPVQEQH--K--------------------------------D---------------------------------RVRS--------------------------------FF--KKELQQ---D------------------------------------------A----NIID---KRVFF--------VSG-------KE--------------------VL----------------TH-R------T---K----------------------PD--KSVVKESNPSPMG------------------
