# Supplementary material for: Antiviral Mx proteins have an ancient origin and widespread distribution among eukaryotes
Source: bioRxiv. 2024 Aug 17:2024.08.06.606855. Originally published 2024 Aug 6. Preprint. [Version 2] doi: 10.1101/2024.08.06.606855 (PMC11326297; doi:10.1101/2024.08.06.606855)
Supplement: Supplement 1 [file media-1.zip › Supplementary Data/Suppl_Figure_1_IQTree.nex]

#NEXUS
begin taxa;
	dimensions ntax=180;
	taxlabels
	XP_006812840.1
	XP_012378586.1
	EAW87759.1
	ELW62001.1
	EPQ17174.1
	BAB27759.1
	KAE8583055.1
	XP_025915522.1
	XP_028570166.1
	XP_032814666.1
	XP_012379251.1
	XP_016856477.1
	XP_027623811.1
	XP_006496668.1
	EPQ08653.1
	XP_025944940.1
	XP_031757197.1
	XP_014389433.1
	NP_001005360.1
	XP_006510037.1
	XP_012381548.1
	XP_006161648.2.2
	XP_025920181.1
	XP_028568434.1
	XP_031753735.1
	XP_021326548.1
	NP_001025299.1
	NP_001024332.1
	XP_035683496.1
	XP_030853442.1.2
	XP_030853442.1
	KMZ10000.1
	XP_001749319.1
	NP_741403.2
	XP_002129967.2
	NP_957216.1
	NP_001317309.1
	XP_012382650.2
	NP_001392186.1
	XP_006168142.1
	XP_014394711.1
	XP_028602039.1
	XP_025940269.1
	XP_031753959.1
	XP_032819300.1
	XP_035676386.1
	XP_006821224.1
	XP_030827871.1
	PAA85687.1
	NP_001259946.1
	XP_001750431.1
	XP_004348308.1
	XP_014148015.1
	XP_004466363.1
	NP_002453.2.2
	NP_001127618.1
	XP_008569442.1
	XP_014388412.1
	XP_005202045.1
	XP_017508130.1
	NP_001003134.1
	XP_032211398.1
	NP_038634.1
	NP_034976.1
	XP_006156437.1
	XP_005885748.1
	XP_012586448.1
	XP_017508123.1
	NP_776366.1
	NP_002454.1
	XP_002830747.1
	XP_006156438.1
	NP_001003133.1
	XP_032211320.1
	XP_008569440.1
	XP_004675614.2.2
	XP_031752404.1
	XP_015269256.1
	XP_028583072.1
	XP_025933558.1
	XP_009815891.1
	AGU16245.1
	XP_007904885.1
	XP_032888405.1
	XP_028583068.1
	NP_001007285.1
	XP_005167721.2.2
	XP_003973512.2.2
	NP_891987.2.2
	XP_009304072.1
	XP_032804093.1
	XP_002608668.1
	XP_019617847.1
	XP_035690836.1
	XP_006815062.1
	CAH1802128.1
	PAA92268.1
	PAA69582.1
	PAA74204.1
	PAA76532.1
	PAA83069.1
	PAA94353.1
	ABI53802.1
	XP_046352531.2
	XP_048248472.1
	XP_048248473.1
	XP_048248474.1
	XP_048258111.1
	XP_048248476.1
	XP_046352527.2
	XP_046562919.1
	XP_046563124.1
	XP_046563126.1
	XP_046565195.1
	XP_046563125.1
	XP_046565196.1
	KAI0208044.1
	KAI0218869.1
	KAI0213370.1
	XP_006813643.1
	XP_030843280.1
	XP_023440724.1
	XP_005873264.1
	XP_006163024.2.2
	NP_598513.1
	NP_056375.2.2
	XP_028587646.1
	XP_025913835.1
	XP_021332524.1
	XP_031757388.1
	XP_032818114.1
	XP_018667792.1
	NP_495986.3.3
	NP_610941.1
	XP_002602331.1
	XP_019637857.1
	PAA68234.1
	PAA87312.1
	XP_004479029.1
	NP_284941.2.2
	NP_001193437.1
	XP_005883071.1
	NP_077162.2.2
	XP_006162789.1
	XP_025917892.1
	XP_028587453.1
	NP_001016189.1
	XP_017213868.2.2
	XP_004482574.1
	NP_001272849.1
	XP_006145367.1
	XP_014400986.1
	NP_001177198.1
	NP_001121132.1
	XP_025929938.1
	XP_028597443.1
	XP_015268039.1
	NP_001121726.1
	XP_002591612.1
	XP_019628129.1
	NP_996357.1
	XP_006819998.1
	XP_030846906.1
	XP_030847518.1
	XP_002126852.1
	NP_495161.1
	PAA75551.1
	PAA75258.1
	XP_004365821.1
	XP_014153836.1
	XP_001745740.1
	XP_014153758.1
	XP_014148725.1
	PAA65118.1
	PAA78248.1
	PAA59145.1
	PAA64382.1
	XP_005165639.1
	XP_004347890.1
	XP_026693152.1
;
end;
begin trees;
	tree tree_1 = [&R] [&branchAttributeNames={"Value"}](XP_006812840.1:0.3609014682,(((((((((XP_012378586.1:0.0982247712,EAW87759.1:0.000002)[&Value="83.4/100"]:0.0051543872,ELW62001.1:0.000002)[&Value="0/94"]:0.000002,EPQ17174.1:0.0103094455)[&Value="41.8/56"]:0.0051516067,BAB27759.1:0.000003)[&Value="95/94"]:0.0263825785,KAE8583055.1:0.043902214)[&Value="89.1/82"]:0.0199896535,(XP_025915522.1:0.00…
end;
