# Supplementary material for: Antiviral Mx proteins have an ancient origin and widespread distribution among eukaryotes
Source: bioRxiv. 2024 Aug 17:2024.08.06.606855. Originally published 2024 Aug 6. Preprint. [Version 2] doi: 10.1101/2024.08.06.606855 (PMC11326297; doi:10.1101/2024.08.06.606855)
Supplement: Supplement 1 [file media-1.zip › Supplementary Data/Figure_1_MAFFT.fasta]

>XP_006812840.1
ITKPSC-LILAVTP----------------GN---SDLANSDALK----VAKEVDPQGLRTIG-VITKLDLLDDGTDAREILENKLLP--------LRR-----------------------------------ASEWGEFLH----------------------------------CKGKKFT---NFDEIRMEIEAETDRLTGKN---KGISPIPINLRVYSPHV----------LNLTLIDLPGMTKVPVGDQP--ADIEQQIR--------SMLMEFITKPSCLILAVTPGNSDLANS-DALKVAKEVDPQGLRTIGVI-TKLDLLDDG-TD----AREILENK-LLPLRR-GYIGVVNRGQKDIEGRKDIKSALASERKFFLSHPSY--RHM--ADR-LGT--PYLQKALNQQLTNHIRDTL
>XP_012378586.1
AGGPR----RRQSG---------------RAA----AAAEPEPERN--FVGRDFLPRG---SG-IVTRRPLV-------------LQL--------VNA-----------------------------------TTEYAEFLH----------------------------------CKGKKFT---DFEEVRLEIEAETDRVTGTN---KGISPVPINLRVYSPHV----------LNLTLVDLPGMTKVPVGDQP--PDIEFQIR--------DMLMQFVTKENCLILAVSPANSDLANS-DALKVAKEVDPQGQRTIGVI-TKLDLMDEG-TD----ARDVLENK-LLPLRR-GYIGVVNRSQKDIDGKKDITAALAAERKFFLSHPSY--RHL--ADR-MGT--PYLQKVLNQQLTNHIRDTL
>EPQ17174.1
LDLPQ----IAVVG----------------GQ----SAGKSSVLEN--FVGRDFLPRG---SG-IVTRRPLV-------------LQL--------VNA-----------------------------------STEYAEFLH----------------------------------CKGKKFT---DFEEVRLEIEAETDRVTGTN---KGISPVPINLRVYSPHV----------LNLTLVDLPGMTKVPVGDQP--ADIEFQIR--------DMLMQFVTKENCLILAVSPANSDLANS-DALKIAKEVDPQGQRTIGVI-TKLDLMDEG-TD----ARDVLENK-LLPLRR-GYIGVVNRSQKDIDGKKDITAALAAERKFFLSHPSY--RHL--ADR-MGT--PYLQKVLNQQLTNHIRDTL
>ELW62001.1
LDLPQ----IAVVG----------------GQ----SAGKSSVLEN--FVGRDFLPRG---SG-IVTRRPLV-------------LQL--------VNA-----------------------------------TTEYAEFLH----------------------------------CKGKKFT---DFEEVRLEIEAETDRVTGTN---KGISPVPINLRVYSPHV----------LNLTLVDLPGMTKVPVGDQP--PDIEFQIR--------DMLMQFVTKENCLILAVSPANSDLANS-DALKIAKEVDPQGQRTIGVI-TKLDLMDEG-TD----ARDVLENK-LLPLRR-GYIGVVNRSQKDIDGKKDITAALAAERKFFLSHPSY--RHL--ADR-MGT--PYLQKVLNQQLTNHIRDTL
>EAW87759.1
LDLPQ----IAVVG----------------GQ----SAGKSSVLEN--FVGRDFLPRG---SG-IVTRRPLV-------------LQL--------VNA-----------------------------------TTEYAEFLH----------------------------------CKGKKFT---DFEEVRLEIEAETDRVTGTN---KGISPVPINLRVYSPHV----------LNLTLVDLPGMTKVPVGDQP--PDIEFQIR--------DMLMQFVTKENCLILAVSPANSDLANS-DALKVAKEVDPQGQRTIGVI-TKLDLMDEG-TD----ARDVLENK-LLPLRR-GYIGVVNRSQKDIDGKKDITAALAAERKFFLSHPSY--RHL--ADR-MGT--PYLQKVLNQQLTNHIRDTL
>BAB27759.1
LDLPQ----IAVVG----------------GQ----SAGKSSVLEN--FVGRDFLPRG---SG-IVTRRPLV-------------LQL--------VNS-----------------------------------TTEYAEFLH----------------------------------CKGKKFT---DFEEVRLEIEAETDRVTGTN---KGISPVPINLRVYSPHV----------LNLTLVDLPGMTKVPVGDQP--PDIEFQIR--------DMLMQFVTKENCLILAVSPANSDLANS-DALKIAKEVDPQGQRTIGVI-TKLDLMDEG-TD----ARDVLENK-LLPLRR-GYIGVVNRSQKDIDGKKDITAALAAERKFFLSHPSY--RHL--ADR-MGT--PYLQKVLNQQLTNHIRDTL
>XP_025915522.1
-------------------------------------------------------------------------------------------------------------------------------------------------------------------------------------------------------------------------------------------------------MTKVPVGDQP--PDIEFQIR--------DMLMQFVTKENCLILAVSPANSDLANS-DALKIAKEVDPQGQRTIGVI-TKLDLMDEG-TD----ARDVLENK-LLPLRR-GYIGVVNRSQKDIDGKKDIQAALAAERKFFLSHPAY--RHM--ADR-MGT--PYLQKVLNQQLTNHIRDTL
>XP_028570166.1
LDLPQ----IAVVG----------------GQ----SAGKSSVLEN--FVGRDFLPRG---SG-IVTRRPLV-------------LQL--------VNS-----------------------------------PTEYGEFLH----------------------------------CKGKKFT---DFDEIRQEIEAETDRITGSN---KGISPVPINLRVYSPHV----------LSLTLVDLPGMTKVPVGDQP--ADIEFQIR--------EMLMQFVTKENCLILAVSPANSDLANS-DALKIAKEVDPQGQRTIGVI-TKLDLMDEG-TD----ARDVLENK-LLPLRR-GYIGVVNRSQKDIDGKKDIQAALAAERKFFLTHPAY--RHM--ADR-MGT--PYLQKVLNQQLTNHIRDTL
>KAE8583055.1
LDLPQ----IAVVG----------------GQ----SAGKSSVLEN--FVGKDFLPRG---SG-IVTRRPLV-------------LQL--------VNS-----------------------------------STEYGEFLH----------------------------------CKGKKFT---DFDEIRLEIEAETDRATGTN---KGISPVPINLRVYSPNV----------LNLTLVDLPGMTKVPVGDQP--VDIEFQIR--------DMLMQFVTKENCLVLAVSPANSDLANS-DALKIAKEVDPKGLRTIGVI-TKLDLMDEG-TD----ARDVLENK-LLPLRR-GYIGVVNRSQKDIDGKKDIQAALAAERKFFLSHPSY--RHL--ADR-MGT--PYLQKALNQQLTNHIRDTL
>XP_005165639.1
LDLPQ----IAVVG----------------GQ----SAGKSSVLEN--FVGKDFLPRG---SG-IVTRRPLV-------------LQL--------INC-----------------------------------PTEYAEFLH----------------------------------CKGKKFT---DFDEVRQEIEAETDRITGQN---KGISPVPINLRVYSPNV----------LNLTLVDLPGMTKVPVGDQP--ADIEAQIR--------DMLMQFVTKENCLLLAVSPANSDLANS-DALKIAKEVDPQGMRTIGVI-TKLDLMDEG-TD----AREILENK-LLPLRR-GYIGVVNRSQKDIDGKKDITAAMSAERKFFLTHPSY--RHL--ADR-MGT--PYLQKALNQQLTNHIRDTL
>XP_032814666.1
LDLPQ----IAVVG----------------GQ----SAGKSSVLEN--FVGRDFLPRG---SG-IVTRRPLI-------------LQL--------MFC-----------------------------------KAEYAEFLH----------------------------------CKGKKFT---DFEEVRAEIEAETDRLTGSN---KGISPIPINLRVYSPHV----------LNLTLIDLPGMTKVPVGDQP--VDIEYQIR--------EMLMQFVTKENCLILAVSPANTDLANS-DALKIAKEVDPQGLRTIGVI-TKLDLMDDG-TD----ARDILENK-LLPLRR-GYIGVVNRSQKDIDGRKDINAAMAAERKFFLSHPSY--RHM--ADR-MGT--PYLQKTLNQQLTNHIRDTL
>XP_012379251.1
-------------------------------------------------VGRDFLPRG---SG-IVTRRPLV-------------LQL--------VTS-----------------------------------KAEYAEFLH----------------------------------CKGKKFT---DFDEVRHEIEAETDRVTGMN---KGISSIPINLRVYSPHV----------LNLTLIDLPGITKVPVGDQP--PDIEYQIR--------EMIMQFITRENCLILAVTPANTDLANS-DALKLAKEVDPQGLRTIGVI-TKLDLMDEG-TD----ARDVLENK-LLPLRR-GYVGVVNRSQKDIDGKKDIKAAMLAERKFFLSHPAY--RHI--ADR-MGT--PHLQKVLNQQLTNHIRDTL
>XP_006496668.1
LELPQ----IAVVG----------------GQ----SAGKSSVLEN--FVGRDFLPRG---SG-IVTRRPLV-------------LQL--------VTS-----------------------------------KAEYAEFLH----------------------------------CKGKKFT---DFDEVRHEIEAETDRVTGMN---KGISSIPINLRVYSPHV----------LNLTLIDLPGITKVPVGDQP--PDIEYQIR--------DMIMQFITRENCLILAVTPANTDLANS-DALKLAKEVDPQGLRTIGVI-TKLDLMDEG-TD----ARDVLENK-LLPLRR-GYVGVVNRSQKDIDGKKDIKAAMLAERKFFLSHPAY--RHI--ADR-MGT--PHLQKVLNQQLTNHIRDTL
>XP_016856477.1
LELPQ----IAVVG----------------GQ----SAGKSSVLEN--FVGRDFLPRG---SG-IVTRRPLV-------------LQL--------VTS-----------------------------------KAEYAEFLH----------------------------------CKGKKFT---DFDEVRLEIEAETDRVTGMN---KGISSIPINLRVYSPHV----------LNLTLIDLPGITKVPVGDQP--PDIEYQIR--------EMIMQFITRENCLILAVTPANTDLANS-DALKLAKEVDPQGLRTIGVI-TKLDLMDEG-TD----ARDVLENK-LLPLRR-GYVGVVNRSQKDIDGKKDIKAAMLAERKFFLSHPAY--RHI--ADR-MGT--PHLQKVLNQQLTNHIRDTL
>XP_027623811.1
LELPQ----IAVVG----------------GQ----SAGKSSVLEN--FVGRDFLPRG---SG-IVTRRPLV-------------LQL--------VTS-----------------------------------KAEYGEFLH----------------------------------CKGKKFT---DFDEIRHEIEAETDRVTGVN---KGISSIPINLRVYSPHV----------LNLTLIDLPGITKVPVGDQP--PDIEYQIR--------EMIMQFITRENCLILAVTPANTDLANS-DALKLAKEVDPQGLRTIGVI-TKLDLMDEG-TD----ARDVLENK-LLPLRR-GYVGVVNRSQKDIDGKKDIKAAMLAERKFFLSHPAY--RHI--ADR-MGT--PHLQKVLNQQLTNHIRDTL
>EPQ08653.1
LELPQ----IAVVG----------------GQ----SAGKSSVLEN--FVGRDFLPRG---SG-IVTRRPLV-------------LQL--------VTS-----------------------------------KTEYAEFLH----------------------------------CKGKKFT---DFDEVRHEIEAETDRVTGMN---KGISSIPINLRVYSPHV----------LNLTLIDLPGITKVPVGDQP--VDIEHQIR--------EMIMQFITRENCLILAVTPANTDLANS-DALKLAKDVDPQGLRTIGVI-TKLDLMDEG-TD----ARDILENK-LLPLRR-GYVGVVNRSQKDIDGKKDIKAAMLAERKFFLSHPAY--RHI--ADR-MGT--PHLQKVLNQQLTNHIRDTL
>XP_025944940.1
------------------------------------------------MFFRDFLPRG---SG-IVTRRPLV-------------LQL--------VTA-----------------------------------KTEYAEFLH----------------------------------CKGRKFT---DFDEVRQEIEVETDRITGVN---KGISSIPINLRIYSPHV----------LSLTLIDLPGITKVPVGDQP--PDIEQQIR--------DMIMQFISRENCLILAVTPANTDLANS-DALKLAKEVDPQGLRTIGVI-TKLDLMDEG-TD----AREILENK-LLPLRR-GYIGVVNRSQKDIDGKKDIKAALLAERKFFLSHPAY--RHM--ADR-MGT--PYLQKVLNQQLTNHIRDTL
>XP_014389433.1
-------------------------------------AGKGQI------TAWDFLPRG---SG-IVTRRPLI-------------LQL--------IFS-----------------------------------KTEYAEFLH----------------------------------CKSKKFT---DFDEVRQEIEAETDRVTGTN---KGISPVPINLRVYSPHV----------LNLTLIDLPGITKVPVGDQP--PDIEYQIK--------DMILQFISRESSLILAVTPANMDLANS-DALKMAKEVDPQGLRTIGVI-TKLDLMDEG-TD----ARDVLENK-LLPLRR-GYIGVVNRSQKDIEGKKDIRAALAAERKFFLSHPAY--RHM--ADR-MGT--PHLQKTLNQQLTNHIRESL
>NP_001005360.1
LDLPQ----IAVVG----------------GQ----SAGKSSVLEN--FVGRDFLPRG---SG-IVTRRPLI-------------LQL--------IFS-----------------------------------KTEHAEFLH----------------------------------CKSKKFT---DFDEVRQEIEAETDRVTGTN---KGISPVPINLRVYSPHV----------LNLTLIDLPGITKVPVGDQP--PDIEYQIK--------DMILQFISRESSLILAVTPANMDLANS-DALKLAKEVDPQGLRTIGVI-TKLDLMDEG-TD----ARDVLENK-LLPLRR-GYIGVVNRSQKDIEGKKDIRAALAAERKFFLSHPAY--RHM--ADR-MGT--PHLQKTLNQQLTNHIRESL
>XP_006510037.1
LDLPQ----IAVVG----------------GQ----SAGKSSVLEN--FVGRDFLPRG---SG-IVTRRPLI-------------LQL--------IFS-----------------------------------KTEYAEFLH----------------------------------CKSKKFT---DFDEVRQEIEAETDRVTGTN---KGISPVPINLRVYSPHV----------LNLTLIDLPGITKVPVGDQP--PDIEYQIK--------DMILQFISRESSLILAVTPANMDLANS-DALKLAKEVDPQGLRTIGVI-TKLDLMDEG-TD----ARDVLENK-LLPLRR-GYIGVVNRSQKDIEGKKDIRAALAAERKFFLSHPAY--RHM--ADR-MGT--PHLQKTLNQQLTNHIRESL
>XP_025920181.1
LDLPQ----IAVVG----------------GQ----SAGKSSVLEN--FVGRDFLPRG---SG-IVTRRPLI-------------LQL--------IFS-----------------------------------KTEYAEFLH----------------------------------CKSKKFT---DFDEVRQEIEAETDRVTGTN---KGISPVPINLRVYSPHV----------LNLTLIDLPGITKVPVGDQP--QDIEYQIK--------DMIMQFISRESSLILAVTPANMDLANS-DALKMAKEVDPQGLRTIGVI-TKLDLMDEG-TD----ARDVLENK-LLPLRR-GYIGVVNRSQKDIDGKKDIRAALAAERKFFLSHPAY--RHM--ADR-MGT--PHLQKVLNQQLTNHIRETL
>XP_028568434.1
LDLPQ----IAVVG----------------GQ----SAGKSSVLEN--FVGRDFLPRG---SG-IVTRRPLI-------------LQL--------IFS-----------------------------------KTEYAEFLH----------------------------------CKSKKFT---DFDEVRQEIEAETDRVTGTN---KGISPVPINLRVYSPHV----------LNLTLIDLPGITKVPVGDQP--QDIEYQIK--------DMILQFISRESSLILAVTPANMDLANS-DALKMAKEVDPQGLRTIGVI-TKLDLMDEG-TD----ARDVLENK-LLPLRR-GYIGVVNRSQKDIDGKKDIRAALAAERKFFLSHPAY--RHM--ADR-MGT--PHLQKLLNQQLTNHIRETL
>XP_012381548.1
------------------------------------------------------------------------------------------------------------------------------------------------------------------------------------------------------------------------------------------------------------------------------------MILQFIGRESSLILAVTPANMDLANS-DALKLAKEVDPQGLRTIGVI-TKLDLMDEG-TD----ARDVLENK-LLPLRR-GYIGVVNRSQKDIEGRKDIRSALAAERKFFFSHSAY--RHM--ADR-MGT--LHLQKTLNQQLTNHIRESL
>XP_006161648.2.2
---PH----CTSVS----------------RQAYSSPQGPRKVISVLFLPHRDFLPRG---SG-IVTRRPLI-------------LQL--------IFS-----------------------------------KTEYAEFLH----------------------------------CKSKKFT---DFDEVRQEIEAETDRVTGTN---KGISPVPINLRVYSPHV----------LNLTLIDLPGITKVPVGDQP--PDIEYQIK--------DMILQFISRESSLILAVTPANMDLANS-DALKLAKEVDPQGLRTIGVI-TKLDLMDEG-TD----ARDVLENK-LLPLRR-GYIGVVNRSQKDIEGKKDIRAALAAERKFFLSHPAY--RHM--ADR-MGT--PHLQKTLNQQLTNHIRESL
>XP_031753735.1
LDLPQ----IAVVG----------------GQ----SAGKSSVLEN--FVGRDFLPRG---SG-IVTRRPLI-------------LQL--------IFS-----------------------------------KTEYAEFLH----------------------------------CKSKKFT---DFDEVRQEIEAETDRVTGTN---KGISPVPINLRVYSPNV----------LNLTLIDLPGITKVPVGDQP--HDIEYQIK--------DMILQFISRDSCLILAVTPGNTDLANS-DALKMAKEVDPQGLRTIGVI-TKLDLMDEG-TD----AKDILENK-LLPLRR-GYIGVVNRSQKDIDGKKDIKAALGAERKFFLSHPGY--RHI--AER-MGT--PHLQKTLNQQLTNHIRETL
>XP_021326548.1
LDLPQ----IAVVG----------------GQ----SAGKSSVLEN--FVGRDFLPRG---SG-IVTRRPLI-------------LQL--------VNN-----------------------------------KAEYAEFLH----------------------------------CKGRKFV---DFDEVRQEIEAETDRITGSN---KGISPIPINLRVYSPNV----------LNLTLIDLPGMTKVAVGDQP--PDIEHQIR--------DMIMQFITRESCLILAVTPANMDLANS-DALKVAKEVDPQGLRTIGVI-TKLDLMDEG-TD----ARDILENK-LLPLRR-GYIGVVNRSQKDIDGRKDIRAALAAERKFFLSHPSY--RHM--AER-MGT--PHLQKALNQQLTNHIRDTL
>NP_001025299.1
LDLPQ----IAVVG----------------GQ----SAGKSSVLEN--FVGRDFLPRG---SG-IVTRRPLI-------------LQL--------VNN-----------------------------------KAEYAEFLH----------------------------------CKGRKFV---DFDEVRQEIEAETDRITGSN---KGISPIPINLRVYSPNV----------LNLTLIDLPGMTKVAVGDQP--PDIEHQIR--------DMIMQFITRESCLILAVTPANMDLANS-DALKVAKEVDPQGLRTIGVI-TKLDLMDEG-TD----ARDILENK-LLPLRR-GYIGVVNRSQKDIDGRKDIRAALAAERKFFLSHPSY--RHM--AER-MGT--PHLQKALNQQLTNHIRDTL
>XP_035683496.1
LDLPQ----IAVVG----------------GQ----SAGKSSVLEN--FVGRDFLPRG---SG-IVTRRPLV-------------LQL--------IHNP----------------------------------KAEYGEFLH----------------------------------AKGKMFS---DFHEIRAEIEAETDRMTGSN---KGISPVPINLRVYSPHV----------LNLTLIDLPGMTKVPVGDQP--PDIEQQIR--------DMLLQFITKDNCLILAVSPANQDLANS-DALKIAKEVDPQGMRTIGVI-TKLDLMDEG-TD----ARNILENR-TYPLRR-GYIGVVNRSQADIDGRKDIKAALAAERKFFLSHPAY--RHL--ADR-MGT--PYLQKTLNQQLTNHIRDTL
>XP_030853442.1.2
LDLPQ----IAVVG----------------GQ----SAGKSSVLEN--FVGRDFLPRG---SG-IVTRRPLV-------------LQL--------NNS-----------------------------------KTEYGEFLH----------------------------------CKGKKFT---DFDEIRKEIEAETDRVTGSN---KGISNVPINLRVYSPNV----------LNLTLVDLPGMTKIAVGDQP--VDIEIQIR--------SMVMEFVTNESTLILAVSPANQDLANS-DALKVAKEVDPKGVRTIGVI-TKLDLMDDG-TD----AKDILENK-LLPLRR-GYVGVVNRSQRDIEGKKDIKAALAAERKFFLSHPSY--RHI--ADK-MGT--PWLQKILNQQLTNHIRDSL
>XP_030853442.1
LDLPQ----IAVVG----------------GQ----SAGKSSVLEN--FVGRDFLPRG---SG-IVTRRPLV-------------LQL--------NNS-----------------------------------KTEYGEFLH----------------------------------CKGKKFT---DFDEIRKEIEAETDRVTGSN---KGISNVPINLRVYSPNV----------LNLTLVDLPGMTKIAVGDQP--VDIEIQIR--------SMVMEFVTNESTLILAVSPANQDLANS-DALKVAKEVDPKGVRTIGVI-TKLDLMDDG-TD----AKDILENK-LLPLRR-GYVGVVNRSQRDIEGKKDIKAALAAERKFFLSHPSY--RHI--ADK-MGT--PWLQKILNQQLTNHIRDSL
>KMZ10000.1
LDLPQ----IAVVG----------------GQ----SAGKSSVLEN--FVGKDFLPRG---SG-IVTRRPLI-------------LQL--------ING-----------------------------------VTEYGEFLH----------------------------------IKGKKFS---SFDEIRKEIEDETDRVTGSN---KGISNIPINLRVYSPHV----------LNLTLIDLPGLTKVAIGDQP--VDIEQQIK--------QMIFQFIRKETCLILAVTPANTDLANS-DALKLAKEVDPQGVRTIGVI-TKLDLMDEG-TD----ARDILENK-LLPLRR-GYIGVVNRSQKDIEGRKDIHQALAAERKFFLSHPSY--RHM--ADR-LGT--PYLQRVLNQQLTNHIRDTL
>XP_026693152.1
IDLPQ----IAVVG----------------GQ----SAGKSSVLEN--FVGKDFLPRG---SG-IVTRRPLV-------------LQL--------ITAK----------------------------------NGEWGEFLH----------------------------------CKGKKFT---DFNEIRKEIEEETDRMTGSN---KGISAIPINLRVHSPHV----------LNLTLVDLPGMTKVPVGDQP--ADIEQQIR--------DMIMQFVVKDNCLILAVSPANSDLANS-DALKIAKEFDPQGIRTIGVI-TKLDLMDEG-TD----AKHILENK-HLPLRR-GYVGVVNRSQKDIDGNKDIKAALSAERRFFLSHPAY--RHM--ADK-LGT--PYLQKILNQQLTNHIKETL
>PAA65118.1
FDLPQ----IAVVG----------------SQ----SAGKSSVLEN--FVGKDFLPRG---SG-IVTRRPLI-------------LQL--------LYNP----------------------------------SAEYAEFGH----------------------------------QRGRKYT---NFEEVRQEIEAETDRLTGRN---KGISNVPIMLRVFSPHV----------LNLTLVDLPGMTKVAVGDQP--PDIEVQIR--------NMLLEFITKENCLILAVSPANSDLANS-DALKLAKEVDPAGTRTIGVI-TKLDLMDQG-TD----AREVLENK-LLPLRR-GYIGVVNRSQKDIEGRKDIKAAMAAERKFFLSHPSY--RHM--AER-MGT--PYLQRCLNQQLTNHIRETL
>PAA78248.1
FDLPQ----IAVVG----------------SQ----SAGKSSVLEN--FVGKDFLPRG---SG-IVTRRPLV-------------LQL--------LTH-----------------------------------PSEFAEFGH----------------------------------LRGKKFT---NFDEVRQEIENETDRLTGKN---KGISNVPITLRVFSPHV----------LNLTLVDLPGMTKVAVGDQP--PDIEQQIR--------AMLFEFISKENCLILAVSPANSDLANS-DALKIAKEVDPNGTRTIGVI-TKLDLMDQG-TD----AREVLENK-LLPLRR-GYIGVVNRSQKDIEGKKDIAAAMAAERKFFLSHPSY--RHM--AER-MGT--PYLQRCLNQQLTNHIRETL
>PAA59145.1
FDLPQ----IAVVG----------------SQ----SAGKSSVLEN--FVGKDFLPRG---SG-IVTRRPLV-------------LQL--------INF-----------------------------------HTEYAEFGH----------------------------------IRGKRFT---NFDEVRQEIENETDRVTGKN---KGISNVPIMLRVYSPQV----------LNLTLVDLPGLTKVAVGDQP--QDIELLIR--------AMILEFVSKDNCLILAVTPANSDLANS-DALKIAKEVDPSGTRTIGVI-TKLDLMDQG-TD----ARDVLENR-LLPLRR-GYIGVVNRSQKDIEGKKDIVAAMAAERKFFLSHPAY--RHM--AER-MGT--SYLQRCLNQQLTNHIRETL
>PAA64382.1
IDLPQ----IAVVG----------------SQ----SAGKSSVLEN--FVGRDFLPRG---SG-IVTRRPLI-------------LQL--------MNY-----------------------------------QTEYAEFGH----------------------------------IRGKKFV---NFDEVRREIEVETDRLTGQN---KGISNVPITLRVYSPQV----------LNLTLVDLPGMTKVAVGDQP--PDIEQQVR--------AMIWEFISKDNCLILAVSPANSDLANS-DALKLAKEADPSGSRTIGVL-TKLDLMDAG-TD----ARDVLENR-FLPLRR-GYVGVVNRSQKDIDGRKDISSAMAAERKFFLGHPAY--RHM--AER-MGT--AHLQRCLNQQLVGHIRDTL
>XP_001749319.1
LDLPQ----IAVVG----------------GQ----SAGKSSVLEN--FVGKDFLPRG---SG-IVTRRPLV-------------LQL--------NYHP----------------------------------SAEWGEFLH----------------------------------ARGKKFT---DFNEIRQEIEAETDRMTGSN---KGISNIPINLRVYSPHV----------LNLTLVDLPGLTKVAVGDQP--ADIENQIR--------GMLMEFITKDNCIILAVTPANQDLANS-DALKLAKEVDPEGVRTIGVI-TKLDLMDSG-TD----ARAILTNE-FLPLRR-GYIGVVNRSQKDIDGRKDIRAALDAERKFFLMHPSY--KDI--ASK-NGT--PYLQKALNQQLTNHIRECL
>NP_001024332.1
FELPQ----IAVVG----------------GQ----SAGKSSVLEN--FVGKDFLPRG---SG-IVTRRPLI-------------LQL--------IQD-----------------------------------RNEYAEFLH----------------------------------KKGHRFV---DFDAVRKEIEDETDRVTGQN---KGISPHPINLRVFSPNV----------LNLTLIDLPGLTKVPVGDQP--ADIEQQIR--------DMILTFINRETCLILAVTPANSDLATS-DALKLAKEVDPQGLRTIGVL-TKLDLMDEG-TD----AREILENK-LFTLRR-GYVGVVNRGQKDIVGRKDIRAALDAERKFFISHPSY--RHM--ADR-LGT--SYLQHTLNQQLTNHIRDTL
>XP_004347890.1
LDLPQ----IAVVG----------------SQ----SAGKSSVLEN--FVGKDFLPRG---SG-IVTRRPLV-------------LQL--------VNSK----------------------------------GPEYGEFLH----------------------------------NKSKKFT---DFDEVRKEIEAETDRITGTN---KGISPVPINLKVYSPNV----------LNLTLVDLPGITKVPIGDQP--TNIESLIR--------EMIMQFIGRPNCLILAVSPANSDLANS-DALKLAREVDQQGIRTIGVI-TKLDLMDEG-TD----AREVLENK-LIPLRR-GFIGVVNRSQKDIDGRKDIKAAMSAELRFFSTHPAY--RDL--ANK-NGT--MYLQRVLNQQLTNHIRDTL
>XP_031757197.1
VDLPQ----IAVVG----------------GQ----SAGKSSVLEN--LVGRWI---------------------------------H--------VLS-----------------------------------STEYAEFLH----------------------------------CKGTKYT---DFSEVRQEIEEETERATGLN---KGISAIPISLRIYSPHV----------LNLSLIDLPGVTKVPVGDQP--ADIETQIR--------DMIMNFISRENCLILAVTPANTDLANS-DALKLAKEVDPQGLRTIGVI-TKLDLMDEG-TN----AQEILENK-LLPLRR-GYVGVVNRSQKDIDGKKNINAALQAEQMFFLTHPAY--RHM--ADR-MGT--SHLQKMLNQQLTNHIRETL
>XP_014153758.1
N------------------------------------------------------------------------------------LYL----------------------------------------------YIEWGEFLH----------------------------------QPGRKYT---DFEEIMKEIEAETDRMTGSN---KGISNIPINLKVMSPHV----------LDLTLVDLPGLTKVAVGDQP--ADIEQQIL--------GMIMEFITRPNCLILAVSPANADLANS-DALKLAKEVDPQGLRTIGVI-TKLDLMDQG-TD----AREILENK-LLPLRR-GYIGVVNRSQKDITGKKDIRAAQEAERRFFSTHPAY--RHL--AQN-MGT--PKLQKVLNQQLTNHIRDSL
>XP_014148725.1
---------------------------------------------------------------------------------------------------------------------------------------TEYGEFLH----------------------------------KPGRLFD---NFDEIRNEIEADTARITGAN---KGISHLPINLKVYSPHV----------LDLTLVDLPGLTKVAVGDQP--ADIEMQIK--------NMIMEFITKPNCLILAVTPANSDLANS-DALKLAKEVDPQGLRTIGVI-TKLDLMDAG-TD----ARDVLENK-LLPLRR-GYVGVVNRSQKDIAGNKDIRAAQAAEKKFFKTHPAY--RHL--ADK-MGT--PKLQQVLNQQLTDHIRQTL
>NP_741403.2
IQLPQ----IVVVG----------------SQ----SAGKSSVLEN--LVGRDFLPRG---TG-IVTRRPLI-------------LQL--------NHVALDDESKRRRSNG-------------------TLLTDDWAMFEH----------------------------------TGSKVFT---DFDAVRKEIEDETDRVTGVN---KGISLLPISLKIYSHRV----------VSLSLVDLPGITKIPVGDQP--VNIEEQIR--------EMILLYISNPSSIILAVTPANQDFATS-EPIKLAREVDAGGQRTLAVL-TKLDLMDQG-TD----AMDVLMGK-VIPVKL-GIIGVVNRSQQNILDNKLIVDAVKDEQSFMQKK--Y--PTL--ASR-NGT--PYLAKRLNMLLMHHIRNCL
>NP_957216.1
IQLPQ----IAVVG----------------TQ----SSGKSSVLES--LVGRDLLPRG---TG-IVTRRPLI-------------LQL--------VHVDPEDRRKTS-EEN-------------------GVDGEEWGKFLH----------------------------------TKNKIYT---DFDEIRQEIENETERVSGNN---KGISDEPIHLKIFSPHV----------VNLTLVDLPGITKVPVGDQP--KDIELQIR--------ELILKYISNPNSIILAVTAANTDMATS-EALKVAREVDPDGRRTLAVV-TKLDLMDAG-TD----AMDVLMGR-VIPVKL-GLIGVVNRSQLDINNKKSVADSIRDEHGFLQKK--Y--PSL--ANR-NGT--KYLARTLNRLLMHHIRDCL
>NP_001317309.1
IQLPQ----IVVVG----------------TQ----SSGKSSVLES--LVGRDLLPRG---TG-IVTRRPLI-------------LQL--------VHVSQEDKRKTTGEEN------DPATWKNSRHLSKGVEAEEWGKFLH----------------------------------TKNKLYT---DFDEIRQEIENETERISGNN---KGVSPEPIHLKIFSPNV----------VNLTLVDLPGMTKVPVGDQP--KDIELQIR--------ELILRFISNPNSIILAVTAANTDMATS-EALKISREVDPDGRRTLAVI-TKLDLMDAG-TD----AMDVLMGR-VIPVKL-GIIGVVNRSQLDINNKKSVTDSIRDEYAFLQKK--Y--PSL--ANR-NGT--KYLARTLNRLLMHHIRDCL
>XP_006168142.1
IQLPQ----IVVVG----------------TQ----SSGKSSVLES--LVGRDLLPRG---TG-IVTRRPLI-------------LQL--------VHVSPEDKRKTTGEEN------DPATWKNSRHLSKGVEAEEWGKFLH----------------------------------TKNKLYT---DFDEIRQEIENETERISGNN---KGVSPEPIHLKIFSPNV----------VNLTLVDLPGMTKVPVGDQP--KDIELQIR--------ELILRFISNPNSIILAVTAANTDMATS-EALKISREVDPDGRRTLAVI-TKLDLMDAG-TD----AMDVLMGR-VIPVKL-GIIGVVNRSQLDINNKKSVTDSIRDEYAFLQKK--Y--PSL--ANR-NGT--KYLARTLNRLLMHHIRDCL
>NP_001392186.1
IQLPQ----IVVVG----------------TQ----SSGKSSVLES--LVGRDLLPRG---TG-VVTRRPLI-------------LQL--------VHVSPEDKRKTTGEENGKFQSWNPATWKNSRHLSKGVEAEEWGKFLH----------------------------------TKNKLYT---DFDEIRQEIENETERISGNN---KGVSPEPIHLKVFSPNV----------VNLTLVDLPGMTKVPVGDQP--KDIELQIR--------ELILRFISNPNSIILAVTAANTDMATS-EALKISREVDPDGRRTLAVI-TKLDLMDAG-TD----AMDVLMGR-VIPVKL-GIIGVVNRSQLDINNKKSVTDSIRDEYAFLQKK--Y--PSL--ANR-NGT--KYLARTLNRLLMHHIRDCL
>XP_014394711.1
LLCPV----CVQIS----------------SL----SSGKSSVLES--LVGRDLLPRG---TG-IVTRRPLI-------------LQL--------VHVSPEDQRKTSGEEN------DPATWKNSRHLSKGVEAEEWGKFLH----------------------------------TKNKLYT---DFDEIRQEIENETERISGNN---KGVSPEPIHLKIFSPNV----------VNLTLVDLPGMTKVPVGDQP--KDIELQIR--------ELILRFISNPNSIILAVTAANTDMATS-EALKISREVDPDGRRTLAVI-TKLDLMDAG-TD----AMDVLMGR-VIPVKL-GIIGVVNRSQLDINNKKSVTDSIRDEYAFLQKK--Y--PSL--ANR-NGT--KYLARTLNRLLMHHIRDCL
>XP_028602039.1
IQLPQ----IVVVG----------------TQ----SSGKSSVLES--LVGRDLLPRG---TG-IVTRRPLI-------------LQL--------VNVSAEDLRKKTGDEN------DPATWKHARHLTKGVDTEEWGKFLH----------------------------------TKNKLYS---DFDEIRQEIESETERISGNN---KGISPEPIHLKVFSPNV----------VNLTLVDLPGMTKVPVGDQP--KDIELQIR--------ELILRFISNPNSIILAVTAANTDMATS-EALKIAREVDPDGRRTLAVI-TKLDLMDAG-TD----AMDVLMGR-VIPVKL-GIIGVVNRSQLDINNKKSVADSIRDEYGFLQKK--Y--PSL--ANR-NGT--KYLARTLNRLLMHHIRDCL
>XP_025940269.1
IQLPQ----IVVVG----------------TQ----SSGKSSVLES--LVGRDLLPRG---TG-VVTRRPLI-------------LQL--------VHVSPEDGRKTAGDEN-------------------EIDAEEWGKFLH----------------------------------TKNKVYT---DFDEIRQEIENETERISGNN---KGISPEPIHLKIFSSNV----------VNLTLVDLPGMTKVPVGDQP--KDIELQIR--------ELILQFISNPNSIILAVTAANTDMATS-EALKIAREVDPDGRRTLAVI-TKLDLMDAG-TD----AMDVLMGR-VIPVKL-GIIGVVNRSQLDINNKKSVADSIRDEYGFLQKK--Y--PSL--ANR-NGT--KYLARTLNRLLMHHIRDCL
>XP_012382650.2
---------------------------------------------------------G---FK-LVISTKLI-------------LCC--------FSLTT-----------------DPATWKNSRHLSKGVEAEEWGKFLH----------------------------------TKNKLYT---DFDEIRQEIENETERISGNN---KGVSPEPIHLKIFSPNV----------VNLTLVDLPGMTKVPVGDQP--KDIELQIR--------ELILRFISNPNSIILAVTAANTDMATS-EALKISREVDPDGRRTLAVI-TKLDLMDAG-TD----AMDVLMGR-VIPVKL-GIIGIVNRSQLDINNKKSVTDSIRDEYAFLQKK--Y--PSL--ANR-NGT--KYLARTLNRLLMHHIRDCL
>XP_031753959.1
IGFGP----VLRVP----------------LQ----PAKCWAAKES--MVLSASLLPV---PH-LYERLLLS-------------VVF--------FSLIP-----------------DPNAWKIPKHFSKGVETEEWGKFLH----------------------------------TKNKIYT---DFDEIRQEIENETERISGNN---KGISSEPIHLKIFSPNV----------VNLTLVDLPGMTKVPVGDQP--KDIEIQIR--------ELILRYISNPNSIILAVTAANTDMATS-EALKIARESDPDGRRTLAVI-TKLDLMDAG-TD----AMDVLLGR-VIPVKL-GIIGVVNRSQLDINNKKSVADSIRDEYGFLQKK--Y--PSL--ANR-NGT--KYLARTLNRLLMHHIRDCL
>XP_032819300.1
IQLPQ----IVVVG----------------AQ----SSGKSSVLES--LVGRDFLPRG---TG-IVTRRPLV-------------LQL--------VHVIPDERIRPGGEEN-------------------GVEAEEWGKFLH----------------------------------TKNKVYS---DFNEIRQEIENETERITGTN---KGISSEAIHLKIFSPHV----------LNLTLVDLPGITKVPVGDQP--VDIEQQIR--------ELIIKFIGNPNSIILAVTAANTDLATS-EALKIAREVDTDGRRTLAVI-TKLDLMDAG-TD----AMDILTGR-VIPVKL-GIIGVVNRSQLDINTKKTILDAMQDEQSFMQKK--Y--PSL--ANR-NGT--KFLGKTLNRLLMHHIRDCL
>XP_035676386.1
IQLPQ----IVVIG----------------TQ----SSGKSSVLES--LVGRDFLPRG---TG-IVTRRPLV-------------LQL--------VHVNSEEKKRPSEDED----------GGHKQDIKEHAHVEEWGKFLH----------------------------------TKNKIYT---DFDEIRQEIENETDRVTGTN---KGIIDDAIHLKIYSPKV----------LNLTLVDLPGITKVPVGDQP--PDIEVQIR--------EMCLKYIANPNSIILAVTSANTDMATS-EALKFAKEVDPDGRRTLAVI-TKLDLMDAG-TD----AHDVLMGR-VIPVKL-GIIGVVNRSQMDINKRKPIEEAIKDEAAFMQRK--Y--PSL--ASR-NGT--SHLARTLNRLLMHHIRDCL
>XP_006821224.1
----------------------------------------------------------------------------------------------------------------------------------------------------------------------------------------------------------------------------------------------------------------------------------------------------------MATS-EAIKLSREVDEDGRRTLAVI-TKLDLMDAG-TD----AVEIICGR-VIPVKL-GIIGVINRSQMDINNKKPIQESVKDEAAFLQRK--Y--PAL--ASR-NGT--PYLAKTLNRLLMHHIRDCL
>XP_030827871.1
IQLPQ----IVVVG----------------NQ----SSGKSSVLEG--LVGKDFLPRG---NG-IVTRRPLV-------------LQM--------VHVDPEDKRGASGEGE------------------EEITADEWGKFLH----------------------------------TKNKVYT---DFEEIREEIQNETDRMAGTN---KGIVHDAIHLRIYSPKV----------LNLTLVDLPGLTKVPVGDQP--EDIESQIR--------EMLVKYIGNPNSIILAVTSANTDMATS-ESLKLAKEIDPDGRRTLAVI-TKLDLMDAG-TD----AVDVLCGR-VIPVKL-GIIGVVNRSQMDINNKKVIDDAVKDESAFLQRK--Y--PAL--ASR-NGT--AYLARTLNRLLMHHIRDCL
>NP_001259946.1
IQLPQ----IVVLG----------------SQ----SSGKSSVIES--VVGRSFLPRG---TG-IVTRRPLV-------------LQL--------IYSPLDDRENRSAENG-------------------TSNAEEWGRFLH----------------------------------TK-KCFT---DFDEIRKEIENETERAAGSN---KGICPEPINLKIFSTHV----------VNLTLVDLPGITKVPVGDQP--EDIEAQIK--------ELVLKYIENPNSIILAVTAANTDMATS-EALKLAKDVDPDGRRTLAVV-TKLDLMDAG-TD----AIDILCGR-VIPVKL-GIIGVMNRSQKDIMDQKHIDDQMKDEAAFLQRK--Y--PTL--ATR-NGT--PYLAKTLNRLLMHHIRDCL
>PAA85687.1
IQLPQ----IVVIG----------------TQ----SSGKSSVLES--LVGRDFLPRG---TG-IVTRRPLV-------------LQL--------VHLEADEK-DEAGDRP-------------------AAEEEEWGKFLH----------------------------------TKGKIYT---DFNEIRDEIARETDRIAGSG---KCVSIDPINLKIYSPHV----------VSLTLVDLPGITKVPVADQP--EDIEVQIR--------ALCIEYIKNPNSIILAVTPANTDMATS-ESLKLAKEVDPQGKRTLAVI-TKLDLMDAG-TD----AHDLLLGR-VIPVKL-GIIGVVNRSQADIKNQKQVKEAVRDESSFLQRR--Y--PSL--ASR-NGT--PYLARTLNRLLMHHIRDCL
>XP_002129967.2
LQLPQ----IVVVG----------------VQ----SSGKSSVLEN--LVGRDFLPRG---TG-IVTRCPLV-------------LQM--------IHTTNEDTAQCSNEGS---SGNNDSDSSGESFKETNEEVKEWVKFQH----------------------------------TKGKIFR---SFKQVKKEIELETQRLSGNN---KGISSEAIRLKIFSPKV----------LNLTLVDLPGLMKIPVGDQP--DDIEEQAR--------NLILRYISNPNSIILAVTPANVDFATS-EALQMARIVDPDGCRTLAVV-TKLDLMDAG-TD----AIDVLCGR-IVPVKL-GIIGIVNRSQLDINKGKSVQDAIKDEQAFLQKK--Y--PSF--ANR-SGS--RYLSITLNRLLMHHIRDCL
>XP_004348308.1
IQLPQ----IAVVG----------------SQ----SSGKSSVLEN--IVGKDFLPRG---HG-IVTRRPLI-------------LQL--------VHRKPGSPRPALPDDP-------SSSGGHTDDGIDGEDVEEWGEFLH----------------------------------APGKRFI---SFAEIRKEIEAETDRVTGSN---KGISSKPINLRIYSPNV----------LNLTLVDLPGITKVPVGDQP--EDIEKQIR--------TLVRSYISNPNCIILAVTPANVDLANS-DALKLAKTIDPEGNRTIGVC-TKIDLMDAG-TD----AMDILSGR-VVPVKL-GFIGVVNRSQADINTAKPIADSLKSEEQFFKSHPAY--QAI--AHR-CGT--AYLSKALNKLLMHHIRDCL
>XP_014148015.1
-------------------------------------------------------------------------------------LQL--------VHHPVQR----------------------------GGPAAEWGEFLH----------------------------------QPGKIYT---DFSKIRDEIANETDRLTGTN---KGISHTPINLKLYSPNM----------LDLTLVDLPGITKIAVGDQP--EDIEVQIH--------QLIESYINNPNCIILAVTAANTDIANS-DALKMAKKADPKGLRTIGVA-TKLDLMDAG-TD----ALDILTGK-VVASKL-GFIGVVNRSQADINQKVSIETAREAEQEYFRTHPAY--KSL--YKQ-SGT--EYLTRRLNQLLMTHIRRCL
>XP_001750431.1
IQLPQ----IVVVGAQASSPADHPALRMSHEQ----SSGKSSILEN--VVGKDFLPRG---TG-IVTRVPLV-------------LQL--------VQTA----------------------------------DDEWATFQH----------------------------------AGGKVFR---DFEQVRQEIVDQTERITGPG---KAVSNEPIHLRVHSPNV----------VNLTLVDLPGLTKVAVADQP--QDIGPQIR--------RLVRHYIDNPNSLILAVSPANADIANS-DSLQIAKEVDPQGDRTLAIV-TKLDLMDRG-TD----AKALLSGE-VLPVKL-GIIGIVNRSQNDINCKTSIQDSLDNEKRFFRTH--Y--PEM--ADR-CGC--AFLADTLHHLLLQHIRACL
>XP_004466363.1
LSLPA----IAVIG----------------DQ----SSGKSSVLEA--LSGVA-LPRG---SG-IVTRCPLV-------------LKL--------KKLTN---------------------------------EEKWRGKVTYE--------------------------------DYEIDIS---DASEVEEEINKAQNVIAGEG---LGISQKLINLEVCSPDV----------PDLTLIDLPGITRVAVGNQP--ADIGWQIK--------CLIKKYITRQETINLVVVPSNVDIATT-EALSMAQEVDPNGDRTIGIL-TKPDLVDRG-TE--DKVVDVVRNL-VCHLKK-GYMIVRCRGQQDIQDRLSLATALQKERAFFENHENF--RVLLEEGK-ATV--PHLAERLTTELITHISKTL
>XP_006156437.1
LALPA----IAVIG----------------DQ----SSGKSSVLEA--LSGVA-LPRG---SG-IVTRCPLV-------------LKL--------KKLIN---------------------------------EDKWRGKVSYQ--------------------------------DIEVEIT---DPSKVEPEINKAQNVIAGEG---MGISHELISLEVSSPHV----------PDLTLIDLPGITRVAVGNQP--ADIGRQIK--------TLIKKYIHKQETINLVVVPSNVDIATT-EALSMAQEVDPDGDRTIGIL-TKPDLVDKG-TE--EKVVDVVRNL-VCHLKK-GYMIVKCRGQQDIQDRLSLAEALQREKVFFEEHPYF--SFLLEEGK-ATI--PCLAERLTTELIMHISKSL
>NP_002453.2.2
LALPA----IAVIG----------------DQ----SSGKSSVLEA--LSGVA-LPRG---SG-IVTRCPLV-------------LKL--------KKLVN---------------------------------EDKWRGKVSYQ--------------------------------DYEIEIS---DASEVEKEINKAQNAIAGEG---MGISHELITLEISSRDV----------PDLTLIDLPGITRVAVGNQP--ADIGYKIK--------TLIKKYIQRQETISLVVVPSNVDIATT-EALSMAQEVDPEGDRTIGIL-TKPDLVDKG-TE--DKVVDVVRNL-VFHLKK-GYMIVKCRGQQEIQDQLSLSEALQREKIFFENHPYF--RDLLEEGK-ATV--PCLAEKLTSELITHICKSL
>NP_001127618.1
LALPA----IAVIG----------------DQ----SSGKSSVLEA--LSGVA-LPRG---SG-IVTRCPLV-------------LKL--------KKLVN---------------------------------EDKWRGKVSYQ--------------------------------DYEIEIS---DASEVEKEINKAQNTIAGEG---MGISHELITLEISSRDV----------PDLTLIDLPGITRVAVGNQP--ADIGYKIK--------TLIKKYIQRQETISLVVVPSNVDIATT-EALSMAQEVDPEGDRTIGIL-TKPDLVDKG-TE--DKVVDVVRNL-VFHLKK-GYMIVKCRGQQEIQDQLSLSEALQREKIFFEDHPYF--RDLLEEGK-ATV--PCLAEKLTSELITHICKSL
>XP_017508130.1
LALPA----IAVIG----------------DQ----SSGKSSVLEA--LSGVA-LPRG---SG-IVTRCPLV-------------LKL--------KKLTN---------------------------------EETWRGKVSYQ--------------------------------DFEAELS---DPSEVEREINRAQNSIAGEG---TGISHELISLEISSPHV----------PDLTLIDLPGITRVAVGNQP--ADIGRQIK--------ALIRKYIYKQETINLVVVPSNVDIATT-EALSMAQEVDPDGDRTIGIL-TKPDLVDRG-TE--DKVVDVVRNL-VCHLKK-GYMIVKCRGQQDIQDQLSLAEALKKERAFFEDNPYF--RDLLEEGR-ATV--PCLADKLTVELITHICKSL
>NP_001003134.1
LALPA----IAVIG----------------DQ----SSGKSSVLEA--LSGVA-LPRG---SG-IVTRCPLV-------------LKL--------KKLIN---------------------------------EDEWRGKVSYQ--------------------------------DTEMEIS---DPSEVEVEINKAQDAIAGEG---QGISHELISLEVSSPHV----------PDLTLIDLPGITRVAVGNQP--ADIGRQTK--------QLIRKYILKQETINLVVVPCNVDIATT-EALSMAQEVDPDGDRTIGIL-TKPDLVDRG-TE--GKVVDVAQNL-VCHLKK-GYMIVKCRGQQDIQDQVSLAEALQKEKDFFEDHPHF--RVLLEEGR-ATV--PNLAEKLTSELITHICKTL
>XP_032211398.1
LALPA----IAVIG----------------DQ----SSGKSSVLEA--LSGVA-LPRG---SG-IVTRCPLV-------------LKL--------KKVTN---------------------------------QDEWRGKVSYQ--------------------------------DFEKEIS---DPSEVEAEINKAQNAVAGEG---QGISHELISLEVSSSHV----------PDLTLIDLPGITRVAVGNQP--ADIGRQTK--------QLIRKYILRQETINLVVVPCNVDIATT-EALSMAQEVDPDGDRTIGIL-TKPDLVDRG-TE--SKVVDVAQNL-VCHLKK-GYMIVKCRGQQDIQDQVTLAEALQKERDFFEDHPHF--RVLLEEGR-ATV--PCLADKLTSELIMHICKTL
>XP_008569442.1
LALPA----IAVIG----------------DQ----SSGKSSVLEA--LSGVA-LPRG---SG-IVTRCPLV-------------LKL--------KKLVH---------------------------------GEEWKGKVSYR--------------------------------DLEIKIS---DALEVEEEVRKAQTIIAGEG---MGISHELINLEISSPHV----------PDLTLIDLPGIARVAMGNQP--ADIGYQVK--------XLIRKYIQRQETINLVVVPSNVDIATT-EALSMAQEVDPEGDRTIGIL-TKPDLVDKG-TE--DKVVDVVRNL-VYHLKK-GYMIVKCRGQQDIQDQLSLATALQREKDFFEDHPQF--RDLLEEGR-ATI--PCLAERLTTELITHICKSL
>XP_014388412.1
LALPA----IAVIG----------------DQ----SSGKSSVLEA--LSGVS-LPRG---SG-IVTRCPLV-------------LKL--------RKLRH---------------------------------DDEWKGKVTYR--------------------------------DLEIDLS---AASEVEQEIRKAQNVIAGEG---VGISQELINLEVSSPHV----------PDLTLIDLPGITRVAVGNQP--ADIGRQIT--------ALIKKYILRQQTIMLVVVPSNVDIATT-EALSMAHEVDPDGDRTIGIL-TKPDLVDRG-TE--DKVVDVVRNL-VYHLKK-GYMIVKCRGQQDIQYQMSLSKALQRERAFFEDHPYF--RDLLEEGK-ATI--PCLAERLTNELIAHISKSL
>XP_005202045.1
LALPA----IAVIG----------------DQ----SSGKSSVLEA--LSGVA-LPRG---SG-IVTRCPLV-------------LRL--------KKLGN---------------------------------EDEWKGKVSFL--------------------------------DKEIEIP---DASQVEKEISEAQIAIAGEG---TGISHELISLEVSSPHV----------PDLTLIDLPGITRVAVGNQP--PDIEYQIK--------SLIRKYILRQETINLVVVPANVDIATT-EALRMAQEVDPQGDRTIGIL-TKPDLVDKG-TE--DKVVDVVRNL-VFHLKK-GYMIVKCRGQQDIKHRMSLDKALQRERIFFEDHAHF--RDLLEEGK-ATI--PCLAERLTSELIMHICKTL
>NP_038634.1
LALPA----IAVIG----------------DQ----SSGKSSVLEA--LSGVA-LPRG---SG-IVTRCPLV-------------LKL--------RKLNE---------------------------------GEEWRGKVSYD--------------------------------DIEVELS---DPSEVEEAINKGQNFIAGVG---LGISDKLISLDVSSPNV----------PDLTLIDLPGITRVAVGNQP--ADIGRQIK--------RLIKTYIQKQETINLVVVPSNVDIATT-EALSMAQEVDPEGDRTIGIL-TKPDLVDRG-TE--DKVVDVVRNL-VYHLKK-GYMIVKCRGQQDIQEQLSLTEALQNEQIFFKEHPHF--RVLLEDGK-ATV--PCLAERLTAELILHICKSL
>NP_034976.1
LALPA----IAVIG----------------DQ----SSGKSSVLEA--LSGVA-LPRG---SG-IVTRCPLV-------------LKL--------RKLKE---------------------------------GEEWRGKVSYD--------------------------------DIEVELS---DPSEVEEAINKGQNFIAGVG---LGISDKLISLDVSSPNV----------PDLTLIDLPGITRVAVGNQP--ADIGRQIK--------RLIKTYIQKQETINLVVVPSNVDIATT-EALSMAQEVDPEGDRTIGVL-TKPDLVDRG-AE--GKVLDVMRNL-VYPLKK-GYMIVKCRGQQDIQEQLSLTEAFQKEQVFFKDHSYF--SILLEDGK-ATV--PCLAERLTEELTSHICKSL
>XP_004675614.2.2
LALPA----IAVIG----------------DQ----SSGKSSVLEA--LSGVA-LPRG---SG-IVTRCPLV-------------LKL--------KKLMN---------------------------------EDSWKGKINYQ--------------------------------GVEVTIA---KASDVEQEVNKAQAVIAGDG---LGISHELITLEVSSPEV----------PDLTLIDLPGITRVAVGNQP--QDIGEQIK--------ALIRKYIQRQQTINLVVVPCNVDIATT-EALSMAREVDPDGDRTLGIL-TKPDLVDRG-TE--DRVVDVIRNF-ICPLKK-GYMIVKCRGQKDIQDRLSLAQALQKEQAFFEEHPHF--RQLLEEGR-ASI--PKLADRLTSELIRHISKSL
>XP_005885748.1
LALPA----IAVIG----------------DQ----SSGKSSVLEA--LSGVA-LPRG---SG-IVTRCPLV-------------LKL--------KKQLAG--------------------------------ESLWTGKISYR--------------------------------STELQLQ---DPSQVEREIYKAQNTIAGNG---VGISHELINLEITSPEV----------PDLTLIDLPGIARVAVGNQP--QDIGLQIK--------ALIKKYIQRQQTINLVVVPCNVDIATT-EALSMAHEVDPDGDRTIGIL-TKPDLVDKG-AE--KNVVNVAQNL-TYRLKK-GYMIVKCRGQQEITDKLSLAEATKKEMMFFQTHPYF--RVLLEEGK-ATV--PRLAERLTTELIWHINKSL
>XP_017508123.1
LALPA----IAVIG----------------DQ----SSGKSSVLEA--LSGVA-LPRG---SG-IVTRCPLV-------------LKL--------KKQLH---------------------------------EPAWTGRLSYQ--------------------------------TTELQLH---NPSQVEKEIQKAQNAIAGDG---VGISHELINLEITSPDV----------PDLTLIDLPGIARVAVGNQP--QDIGLQIK--------ALIKKYIQRQQTINLVVVPCNVDIATT-EALSMAQEVDPDGDRTIGIL-TKPDLVDKG-TE--RVIVNVVQNL-TYHLKK-GYMIVKCRGQQEVTNKLSLAEATSKEMTFFQTHPYF--RILLEEGK-ATV--PRLAEKLTTELISHINKSL
>XP_008569440.1
LALPA----IAVIG----------------DQ----SSGKSSVLEA--LSGVA-LPRG---SG-IVTRCPLV-------------LKL--------KKHLQ---------------------------------EDGWKGKISYR--------------------------------HTELLLQ---DPSQVEKEIHKAQNTIAGNG---VGISHELISLEITSPEV----------PDLTLIDLPGITRVAVGNQP--QDIGQQVK--------ALIKKYIQRQQTINLVVVPCNVDIATT-EALSMAQEVDPDGDRTIGIL-TKPDLVDKG-TE--KGVMNVARNL-TYHLKK-GYMIVKCRGQQDITNKLSLAEATKKEMAFFQTHPYF--RVLLEEGK-ATV--PCVAEKLTAELIVHINKSL
>NP_002454.1
LALPA----IAVIG----------------DQ----SSGKSSVLEA--LSGVA-LPRG---SG-IVTRCPLV-------------LKL--------KKQPC---------------------------------E-AWAGRISYR--------------------------------NTELELQ---DPGQVEKEIHKAQNVMAGNG---RGISHELISLEITSPEV----------PDLTIIDLPGITRVAVDNQP--RDIGLQIK--------ALIKKYIQRQQTINLVVVPCNVDIATT-EALSMAHEVDPEGDRTIGIL-TKPDLMDRG-TE--KSVMNVVRNL-TYPLKK-GYMIVKCRGQQEITNRLSLAEATKKEITFFQTHPYF--RVLLEEGS-ATV--PRLAERLTTELIMHIQKSL
>XP_002830747.1
LALPA----IAVIG----------------DQ----SSGKSSVLEA--LSGVA-LPRG---SG-IVTRCPLV-------------LKL--------KKQPC---------------------------------E-AWAGRISYR--------------------------------NTELELQ---DPGQVEKEIHKAQNIMAGNG---RGISHELISLEITSPEV----------PDLTIIDLPGITRVAVDNQP--RDIGLQIK--------ALIKKYIQRQQTINLVVVPCNVDIATT-EALSMAHEVDPEGDRTIGIL-TKPDLMDKG-TE--KSVMNVVRNL-TYPLKK-GYMIVRCRGQQELTNRLSLAEATKKEITFFQTHPYF--RVLLEEGS-ATV--PRLAERLTSELIMHIQKSL
>NP_001003133.1
LALPA----IAVIG----------------DQ----SSGKSSVLEA--LSGVA-LPRG---SG-IVTRCPLV-------------LKL--------KRDPH---------------------------------K-AWRGRISYR--------------------------------KTELQFQ---DPSQVEKEIRQAQNIIAGQG---LGISHELISLEITSPEV----------PDLTLIDLPGITRVAVGNQP--QDIGVQIK--------ALIKNYIQKQETINLVVVPCNVDIATT-EALSMAQEVDPNGDRTIGVL-TKPDLVDRG-TE--KTVVNVAQNL-TYHLQK-GYMIVRCRGQEEITNQLSLAEATEKERMFFQTHPYF--RALLEEGK-ATV--PCLAERLTKELILHINKSL
>NP_776366.1
LALPA----IAVIG----------------DQ----SSGKSSVLEA--LSGVA-LPRG---SG-IITRCPLV-------------LKL--------TKR-----------------------------------ECEWTGKITYR--------------------------------NITQQLQ---NPSEVEWEIRRAQNIIAGNG---LGISHELINLEITSPEV----------PDLTLIDLPGITRVAVENQP--QDIGLQIK--------ALIKKYIQRQETINLVVVPCNVDIATT-EALSMAQEVDPDGDRTIGIL-TKPDLVDKG-TE--KGVLKVMQNL-TYHLKK-GYMIVKCRGQQDITNKLSLAEATRKETMFFETHPYF--RILLDEGK-ATV--PLLAERLTTELIWHINKSL
>XP_032211320.1
LALPA----IAVIG----------------DQ----SSGKSSVLEA--LSGVA-LPRG---SG-IVTRCPLV-------------LKL--------KRQPQ---------------------------------ESAWKGRVIYG--------------------------------TREVRLQ---DPSQVEKEILKAQNTLAGDG---VSISHELISVDIISPEV----------PDLTLIDLPGITRVPVGNQP--QDIGLQIK--------ALIKKYIQRQETINLVVVPCNVDIATT-EALSMAQEVDPRGDRTIGIL-TKPDLVDKG-AE--PIVMKVAQNL-TYHLQK-GYMMVRCRGQEEITNRLSLAEATRKETMFFQKHPHF--RALLQEGK-ATV--PCLAERLTNELILHINKSL
>XP_006156438.1
LALPA----IAVIG----------------DQ----SSGKSSVLEA--LSGVA-LPRG---SG-IVTRCPLV-------------LKL--------MKQSQ---------------------------------EPVWRGKIRYR--------------------------------NTEKKLG---DPTQVEAEICKAQNIIAGSG---VGISHELITLEITSPEV----------PDLTLIDLPGITRVALGNQP--QDISLQIK--------ALIKKYIKRQQTINLVVVPCNVDIATT-EALSMAQEVDPEGDRTLGIL-TKPDLVDKG-SE--KSVMNVLQNL-TFPLKK-GYMIVKCRGQQEIMNNLSLAEATRKELMFFQSHPHF--RVFLEEKK-ATV--PHLAERLTAELIAHIRKSL
>XP_015269256.1
LALPA----IAVIG----------------DQ----SSGKSSVLEA--LSGVA-LPRG---NG-IVTRCPLA-------------LKL--------KKTRQ---------------------------------GCGWKGKISYR--------------------------------DINEELN---HPSEVEKEIRKAQISIAGEG---VGISHELITLEIRSSEV----------PDLTLIDLPGIARVAVGNQP--QDIGHQIK--------RLIKKIIAKDETINLVVVPCNVDIATT-EALKMAQEVDPDGERTLGIL-TKPDLVDKG-TE--EAVVDIVRNL-IIHLKK-GYMIVKCRGQQDIQSNLDLASAIQKEKAFFEDNRHF--RILLAEKR-ATI--PLLAEKLTSELVEHINKSL
>XP_028583072.1
LALPA----IAVIG----------------DQ----SSGKSSVLEA--LSGVA-LPRG---SG-IVTRCPLE-------------LRL--------KKLLP---------------------------------GEKWNGKISYL--------------------------------GKYMELA---NPSMVEIEIRKAQNIIAGDG---VAISDKLITLEIRSPEV----------PDLTLIDLPGIARVAVGNQP--VNIGDQIK--------KLIKTFIDKQETINLVVVPSNVDIATT-EALKMAQEVDPNGERTLGIV-TKPDLMDRG-TE--GTVVNIVRNQ-VIPLKK-GYMIVKCRGQQDIQSNMTLASALKEERAFFEKHKCF--SILLQEKK-ATV--PLLAEKLTSELVEHISKSL
>XP_025933558.1
LALPS----IAVIG----------------DQ----SSGKSSVLEA--LSGIA-LPRG---NG-IVTRCPLE-------------LKL--------KKTPA---------------------------------TQKWKGKISYH--------------------------------NTSEELK---NPSEVEKAIRGAQDVVAGTK---GAISRELISLEVWSPTV----------PDLTLIDLPGIARVAVGDQP--EDIGEQIK--------KLLKNIIGNKETLNLVVVPCNVDIATT-EALKMAQEVDPKGERTLGIL-TKPDLVDKG-TE--ESIVNIIRNL-TVPLKK-GYMIVKCRGQQDIHNNLTLASAIQQEKEFFETHQHF--SILLNEGK-ATV--PLLAEKLTXELVGHIIKTL
>XP_009815891.1
LALPA----IAVIG----------------DQ----SSGKSSVLEA--LSGIA-LPRG---NG-IVTRCPLE-------------LKL--------KRIPA---------------------------------TQAWKGKICYR--------------------------------NISSELQ---NASEVEKAIREAQDIVAGTR---GAISGELISLEIWSPDV----------PDLTLIDLPGIARVAVGNQP--KDIGEQIK--------MLLKKIIGCKETLNLVVVPCNVDIATT-EALKMAQEVDPSGERTLGIL-TKPDLVDRG-TE--ESIINIIRNL-VIPLKK-GYMIVKCRGQQDIHNKLALAAAIQQERKFFETHEHF--SILLEEGK-ATV--PHLAEKLTNELVRHIIKTL
>AGU16245.1
--LPA----IAVIG----------------DQ----SSGKSSVLEA--LSGVG-LPRG---SG-IVTRCPLE-------------LKL--------KKAKK---------------------------------ETEWKATIRYE--------------------------------DEYKELT---SPSEVEKEIRTAQNAMAGSG---KGISDKLISLEIESDNV----------PDLTLIDLPGIARVAVQGQP--YDIGEQIK--------KLIRKFIEKEETINLVVVPCNVDIATT-EALKMAQDVDQSGERTLGIL-TKPDLVDKG-AE--QNIVDVVNNM-VIPLKK-GYMIVKCRGQQDINENLTLAEAT------------------------------------------------
>XP_007904885.1
LSLPA----IAVIG----------------DQ----SSGKSSVLEA--LSGVS-LPRG---TG-IVTRCPLE-------------LKL--------KKAKK---------------------------------ANVWKGAISFR--------------------------------EYSKEIT---NASEVEQEIRKAQNSMAGKE----GISHDLISLKIESSNV----------PDLTLIDLPGIARVAVGNQP--LDIGDQIK--------KMIRSFINKQETINLVVVPCNVDIATT-EALKMAQEVDPSGERTVGIL-TKPDLVDKG-TE--STIVDIVQNL-VVELKK-GYMIVKCRGQKEINDKLTLQDAIARENRYFEEHEQF--RTLLDEKK-ASI--PHLAERLTNELVYHISKCL
>XP_032888405.1
LGLPA----IAVIG----------------DQ----SSGKSSVLEA--LSGVA-FPRG---SG-IVTRCPLE-------------LKL--------KNVKK---------------------------------ANVWKGKISYK--------------------------------DYSNKLS---SAAEVEQAILKAQDSIAGKG---VGISHELISLEIESTNV----------PDLTLIDLPGIARVAVGNQP--QDIGDQIK--------RLIRLFIQKQETVNLVVVPCNVDIATT-EALKMAQEVDPTGDRTLGIL-TKPDLVDKG-TE--KNVVDIVKNL-TVELEK-GYMIVKCRGQNDINENISLVDAIAKEKEFFEDHEQF--RPLLEDGK-AGI--PNLAVRLTKELVNHINKSL
>XP_028583068.1
LALPA----IAVIG----------------DQ----SSGKSSVLEA--LSGVA-LPRG---SG-IVTRCPLE-------------LKL--------KKTHN---------------------------------TKEWKGKISYL--------------------------------NTVEEMN---SSRQVEEQIIRAQNAMAGSG---SGISSELISLEISSSDV----------PDLTLIDLPGIARVAVGDQP--KDIGQQII--------KLIKKYINKQETINLVVVPSNVDIATT-EALKMAQEVDPTGERTLGIL-TKPDLVDKG-TE--AEVVDIIRNQ-RVPLRK-GYMIVKCRGQSDINDKVTLGDAIEKEREFFEEHDFF--RSLLEEGR-ATI--PLLAERLTQELIEHISKTL
>XP_003973512.2.2
LALPA----IAVIG----------------DQ----SSGKSSVLEA--LSGVA-LPRG---SG-IVTRCPLE-------------LKM--------KRRKV---------------------------------GEPWYGNISYL--------------------------------DQEEVIE---DPADVEKKIQEAQNEMAGVG---VGISDDLISLEIASPEV----------PDLTLIDLPGIARVAVKGQP--ENIGEQIK--------RLIRKFITKQETISLVVVPCNVDIATT-EALKMAQEVDPDGERTLGIL-TKPDLVDKG-TE--ETVVDIIHNE-VIHLKK-GYMIVRCRGQKEIIDKVSLAEATETETAFFRDHAHF--QTLYDDGQ-ATI--LKLAEKLTLELVNHIEKSL
>NP_891987.2.2
LALPA----IAVIG----------------DQ----SSGKSSVLEA--LSGVP-LPRG---SG-IVTRCPLE-------------LKM--------IRTKD---------------------------------QDKWHGRISYK--------------------------------TYEEDFD---DPAEVEKKIRQAQDEMAGAG---VGISEELISLQITSANV----------PDLTLIDLPGIARVAVKGQP--ENIGDQIK--------RLIRKFVTRQETINLVVVPCNVDIATT-EALQMAQAEDPDGERTLGIL-TKPDLVDKG-TE--GTVVDIVHNE-VIHLTK-GYMIVRCRGQKEIMDQVTLNEATETESAFFKDHPHF--SKLYEEGF-ATI--PKLAEKLTIELVHHIQKSL
>XP_009304072.1
LALPA----IAVIG----------------DQ----SSGKSSVLEA--LSGVP-LPRG---SG-IVTRCPLE-------------LKM--------IRSKE---------------------------------DEKWHGRISYQ--------------------------------NHEEDFD---DPAEVEKKIREAQDEMAGAG---VGISEELISLQITSANV----------PDLTLIDLPGIARVAVKGQP--ENIGDQIK--------RLIRMFITKQETINLVVVPCNVDIATT-EALQMAQAEDPEGERTLGIL-TKPDLVDKG-TE--GTVVDIVHNE-VIHLTK-GYMIVRCRGQKEIMDQVTLNEATETESAFFKDHPHF--RKLYEEGF-ATI--PKLAEKLTIELVHHIQRSL
>XP_031752404.1
LALPA----IAVIG----------------DQ----SSGKSSVLEA--LSGVT-LPRG---SG-IVTRCPLE-------------LKL--------KKAMK---------------------------------KTTWSGKISYR--------------------------------DHEIKIA---SAADVEEEVKRAQNLMAGSG---KGISDELISLEVISPDV----------PDLTLIDLPGITRVALPDQP--KDIEQQIK--------KMIRKYIQKQETINLVVVPSNVDIATT-EALEMAREVDPNGERTLGIL-TKPDLVDRG-AE--TDVISVVRNL-VYSLNK-GYMIVKCRGQQEIQENLSLKDALVNEQNFFKEHEHF--SVLLEEGY-ATI--ACLAGKLTNELVAHIVRNL
>NP_001007285.1
LNLPA----IAVIG----------------DQ----SSGKSSVLEA--LSGVA-LPRG---IG-IVTRCPLI-------------LKL--------KKITR---------------------------------DKNWSGLLTYK--------------------------------DQTEILK---EPTGIENAVLKAQIALAGTG---EGISHEMITLEIQSCDV----------PDLTLIDLPGIARVATGNQP--EDIEKQIK--------DLIEKFIKRQETISLVVVPANIDIATT-EALKMASTVDPTGQRTLCIL-TKPDLVDRG-ME--DTVVRTVNNE-VIRLEK-GYMIVKCRGQQDINDKLNLVEALEKERRFFDEHPQF--SSLLEDGK-ATI--PLLGQRLTEELVEHIAKNV
>XP_005167721.2.2
LNLPA----IAVIG----------------DQ----SSGKSSVLEA--LSGVA-LPRG---TG-IVTRCPLV-------------LKL--------KKITK---------------------------------DKSWHGLLTYN--------------------------------DKIRELK---DPAKIEKAVLNAQTALAGIG---EGISHEMITLEIQSCDV----------PDLTLIDLPGIARVATGNQP--EDIEKQIK--------SLIEKFIKRQETISLVVVPANIDIATT-EALKMASTVDPTGQRTLGIL-TKPDLVDRG-ME--DTVVRTVNNE-VIPLKK-GYMIVKCRGQQDINDKLGLVEALEKERRFFDENVHF--RSLLEDRK-ATI--PLLAERLTKELVEHIAKNL
>XP_002608668.1
VTLPS----VVVIG----------------DQ----SAGKSSCLEA--MSGVQ-LPRG---SG-IVTRCPLE-------------LRL--------KKSQDP--------------------------------ESPWKGYIHYHF----------------------EGDR----DETGWKLT---DPSDVGEAVRKAQNNLAGDS---HGISPRLITLDVESPDI----------PDLTLIDLPGIARIAVDGQP--PDIGDQIK--------DLIKEYIQKDETIILAVVPCNVDIATT-EALQMAKDVDPTGSRTLGVL-TKPDLIDRG-TE--NTIVDIVNNQ-KYPLKK-GYTIIRCRGQEDINENVTLSEAMEKEERFFKTHEHF--KLPYHEKK-TGT--RTLAGKLTTELVEQIK---
>XP_019617847.1
VTLPS----VVVIG----------------DQ----SAGKSSCLEA--ISGVQ-LPRG---SG-IVTRCPLE-------------LRL--------KKSPDP--------------------------------ESGWRGYIHFE-------------------------DK----GETRWELD---SPEDVGEAVKKAQNQLAGES---LCISPRLITLDVESPDI----------PDLTLIDLPGIARVPVGGQP--DDIGDQTK--------ALIREYIQMDETIILAVVPCNVDIATT-EALKMAKEVDPDGSRTLGVL-TKPDLIDRG-TE--NMTVDIVNNR-KYALKK-GYTIIKCRGQVDIENKVSLSDAMDKEEMFFQKHEHF--KILYEEKK-TGT--KTLAGKLTTELVEQIKKSI
>XP_035690836.1
VSLPS----VVVIG----------------DQ----SAGKSSTLEA--ISGVQ-LPRG---SG-IVTRCPLE-------------LRL--------KKSQKK--------------------------------DAPWKGCIRYVK------------------------NK----KDVRFDVD---EPGNVGDAVKKAQNDLAGTT---NGISDSLITLDVESPDI----------PDLTLIDLPGIARIAAEGQP--TDIGQQIK--------DLISKYIQKKDTIILAVVPCNVDIATT-EALQMAQEVDADGSRTLGVL-TKPDLIDPG-TE--RGVLQILNNE-KYKLRK-GYTIIKCRGQMDIEKGMSLEEAMDKEQSYFKSHEHF--KSVYKEKK-AGV--RTLAGRLSTELVGQIKNSI
>XP_012586448.1
LALPA----IAVIG----------------DQ----SSGKSSVLEA--LSGVA-LPRG---SG-IVTRCPLV-------------LKL--------KKQLQ---------------------------------GAPWTGTISYR--------------------------------GVTLGLQ---DPSAVEREIHVAQNVIAGHG---VGISHELITLEVSSPEV----------PDLTLIDLPGIARVAVGNQP--QDIGAQVSLSGAGRWGALVSGLPRSERC---------TGQETA-EALGGGRAAXXDGDRTLGIL-TKPDLVDKG-AE--KAVVNVAQNL-TYRLKK-GYMVVKCRGQQDIMDRLSLAQATEKEVAFFQTHPHF--RALLEEGK-ATV--PRLAEKLTSELILHINKSL
>KAI0208044.1
ISLPE----VAVIG----------------DQ----SAGKSSVLEA--ISGVQ-LPRG---SG-IVTRCPLA-------------LQL--------KSHDT---------------------------------PGYWNSVIKYKY----------------------GDEFDFEDIVVEKTIE---GPTKVDAGVREAQDAIAGKN---VGISDTLISLQITAYGV----------PDLTLIDLPGITRVAVQGQP--PDIGDQIK--------RLIGNYIKKEETIILAVVPANVDIATT-EALKMAKEVDPSGGRTLGVV-TKPDLIDIG-TE--KGLIDIINNE-TYPLEK-GYSCVRCRGQKAINEGQTLADAVQEDTDFFSSAPHF--SA-VDESI-LGV--KNLAMKLTFELVKQIKRAL
>KAI0213370.1
ISLPE----VAVIG----------------DQ----SAGKSSVLEA--ISGVQ-LPRG---SG-IVTRCPLA-------------LQL--------KSHDT---------------------------------PGYWNGVIKYET----------------------YNH------PVEKTIE---GPTEVGAEVREAQDVIAGKN---VGISDTLISLQITSHGV----------PDLTLIDLPGITRVAVEGQP--KDIGDQIK--------RLIGHYIKKEETIILAVVPANVDIATT-EALKMAKEVDPSGGRTLGVV-TKPDLIDIG-TE--KGLIDIINNE-TYPLEK-GYSCVRCRGQKAINEGQTLAEAIQQDTDFFSSAPHF--SD-VDESI-LGV--KNLAMKLTYELVKQIKRAL
>KAI0218869.1
IALPE----VAVIG----------------DQ----SAGKSSVLEA--ISGVQ-LPRG---SG-IVTRCPLA-------------LQL--------KSDKT---------------------------------PGYWNGVIKYEI----------------------NER------LVEKTIV---GPAEVDAEVRNAQDVIAGKN---VGISSKLISLQITSYGI----------PDLTLIDLPGITRVAVEGQP--QNIGEQIK--------RLIEKYIKKEETIILAVVPANVDIATT-EALKMAKEVDPSGSRTLGVV-TKPDLIDAG-TE--KGLISIINNE-TYPLKK-GYSCVRCRGQKAIDEGQTLAQAIQQDTDFFSIASHF--SD-VDQST-LGV--KNLAMKLTYELVRQIKRAL
>ABI53802.1
INLPA----VAVIG----------------DQ----SAGKSSVLEA--ISGVQ-LPRG---TG-IVTRCPLE-------------MRM--------KHSEA---------------------------------EDMWEGKIMYKD----------------------MYDV-----AHEEIIL---NRESVEELVRKAQKEMTDSA---KGISDELITLEVTSSDV----------PDLTVIDLPGIARNAVEGQP--FDIEARIK--------NMIRRYIGRQETIILAVLQCNVDIATC-EALKMAKEFDAEGGRTLGVL-TKPDLLDKG-AE--TGVVRILNNM-EFTLSK-GYIIATCRGQEAISDGQSLTQALEVEEDFFKSHRYF--SS-LRPSQ-WGI--PNLSGRLSRELKKHIKKLL
>XP_046352531.2
INLPS----VAVIG----------------DQ----SAGKSSVLEA--ISGVQ-LPRG---TG-IVTRCPLE-------------MRM--------KHSED---------------------------------EDMWEGKIMYKD----------------------MYDM-----AHEEIIL---NRESVGELVRKAQKEMTDSA---KGISDELITLEVTSSDV----------PDLTVIDLPGIARNAVEGQP--FDIEARIK--------NMIRKYIGRQETIILAVLQCNVDIATC-EALKMAKEFDAEGGRTLGVL-TKPDLLDKG-AE--SGVVRILNNM-EFTLSK-GYIIVKCRGQEAISDGQTLKQALEVEEDFFKSHRHF--SS-LRPSQ-WGI--PNLSGRLSRELKIHIKKLL
>XP_048258111.1
INLPA----VAVIG----------------DQ----SAGKSSVLEA--ISGVQ-LPRG---TG-IVTRCPLE-------------MRM--------KHSED---------------------------------EDMWEGKIMYKD----------------------MHDM-----AHEEIIL---NRESVGELVRKAQKEMTDSA---KGISDELITLEVTSSDV----------PDLTVIDLPGIARNAVEGQP--FDIEARIK--------NMIRRYIGRQETIILAVLQCNVDIATC-EALKMAKEFDAEGGRTLGVL-TKPDLLDKG-AE--AGVVRILNNM-EFTLSK-GYIIVKCRGQEAISYGQSLKQALEVEEDFFKSHRHF--SS-LRPSQ-WGI--PNLSARLSRELKKHIKKLL
>XP_048248472.1
INLPS----VAVIG----------------DQ----SAGKSSVLEA--ISGVQ-LPRG---TG-IVTRCPLE-------------MRM--------KHSED---------------------------------EDMWAGKIMYKD----------------------MYDM-----THEEIIL---NRESVGELVRKAQKEMTDSA---KGISDELITLEVTSSDV----------PDLTVIDLPGIARNAVEGQP--LDIEARIK--------NMIRRYIRRQETIILAVLQCNVDIATC-EALKMAKEFDAEGGRTLGVL-TKPDLLDKG-AE--TGVVRILNNM-EFTLSK-GYIIVKCRGQEAISDGQSLKQALEVEEEFFKSHRHF--SS-LRPSQ-XGI--PNLSGRLSRELKIHIKKRL
>XP_048248473.1
INLPS----VAVIG----------------DQ----SAGKSSVLEA--ISGVQ-LPRG---TG-IVTRCPLE-------------MRM--------KHSED---------------------------------EDMWAGKIMYKD----------------------MYDM-----THEEIIL---NRESVGELVRKAQKEMTDSA---KGISDELITLEVTSSDV----------PDLTVIDLPGIARNAVEGQP--LDIEARIK--------NMIRRYIRRQETIILAVLQCNVDIATC-EALKMAKEFDAEGGRTLGVL-TKPDLLDKG-AE--TGVVRILNNM-EFTLSK-GYIIVKCRGQEAISDGQSLKQALEVEEEFFKSHRHF--SS-LRPSQ-WGI--PNLSGRLSRELKIHIKKRL
>XP_048248474.1
INLPS----VAVIG----------------DQ----SAGKSSVLEA--ISGVQ-LPRG---TG-IVTRCPLE-------------MRM--------KHSED---------------------------------EDMWAGKIMYKD----------------------MYDM-----THEEIIL---NRESVGELVRKAQKEMTDSA---KGISDELITLEVTSSDV----------PDLTVIDLPGIARNAVEGQP--LDIEARIK--------NMIRRYIRRQETIILAVLQCNVDIATC-EALKMAKEFDAEGGRTLGVL-TKPDLLDKG-AE--TGVVRILNNM-EFTLSK-GYIIVKCRGQEAISDGQSLKQALEVEEEFFKSHRHF--SS-LRPSQ-WGI--PNLSGRLSRELKIHIKKRL
>XP_048248476.1
INLPA----VAVIG----------------DQ----SAGKSSVLEA--ISGVQ-LPRG---TG-IVTRCPLE-------------MRM--------KHSED---------------------------------GDMWEGKIMYKD----------------------MHDM-----AHEEIIL---NRESVGELVRKAQIEMTDSA---KGISDELITLEVTSSDV----------PDLTVIDLPGIARNAVEGQP--FDIEARIK--------NMIRRYIGRQETIILAVLQCNVDIATC-EALKMAKEFDTEGGRTLGVL-TKPDLLDKG-AE--SGVVRILNNK-EFTLSK-GYIIVKCRGQEAISDGQSLKQALEVEEDFFKSHRHF--SS-LRPSQ-WGI--PNLSMRLSRELKKHIKKLL
>XP_046352527.2
INLPA----VAVIG----------------DQ----SAGKSSVLEA--ISGVQ-LPRG---TG-IVTRCPLE-------------MRM--------KHSED---------------------------------EDMWEGKIMYKD----------------------MHGE-----AHEEIIL---NRESVGELVRKAQKEMTDSA---KGISDELITLEVTSSDV----------PDLTVIDLPGIARNAVEGQP--VDIEARIK--------QMIRKYIGRQETIILAVLQCNVDIATC-EALKMAKEFDDEGGRTLGVL-TKPDLLDKG-AE--SGVVRILNNM-EFTLSK-GYIIVKCRGQEAISDGQSLKQALEVEEDFFKSHRHF--SS-LRPSQ-WGI--PNLSTRLSRELKKHIKKLL
>XP_046562919.1
INLPA----VAVIG----------------DQ----SAGKSSVLEA--ISGVQ-LPRG---TG-IVTRCPLE-------------MRM--------KHSED---------------------------------EDKWEGKIMYKD----------------------KHDM-----RQEEVIL---NRESVGDLVRKAQKEMTDGA---KGISDELITLEVTSSDV----------PDLTVIDLPGITRNAVEGQP--FDIEARIK--------NMIRKYIKRQETIILAVLQCNVDIATC-EALKMAKEFDGEGGRTLGVL-TKPDLMDKG-AE--TGVIRILNNM-EFTLSK-GYIIVKCRGQEAISEGQSLKQALDIEEDFFKSHRHF--SS-LRPSQ-WGI--PDLSSRLSRELKRHIKKLL
>XP_046563124.1
INLPA----VAVIG----------------DQ----SAGKSSVLEA--ISGVQ-LPRG---TG-IVTRCPLE-------------MRL--------KHSED---------------------------------EDKWEGKILYKD----------------------KHDM-----RQEEVIL---NRESVGDLVRKAQKEMTDSA---KGISDELITLEVTSSDV----------PDLTVIDLPGIARNAVEGQP--FDIEARIK--------NMIRRYIGRQETIILAVLQCNVDIATC-EALKMAKEFDDEGGRTLGVL-TKPDLLDKG-AE--TGVMRILNNM-EFTLSK-GYIIVKCRGQEAISEGQSLKHALDVEEDFFKSHRHF--SS-LRPSQ-WGI--PNLSARLSRELKKHIKKLL
>XP_046563126.1
INLPA----VAVIG----------------DQ----SAGKSSVLEA--ISGVQ-LPRG---TG-IVTRCPLE-------------MRM--------KHSED---------------------------------EDKWEGKIMYKD----------------------KHDM-----PHEEVIL---NRESVGDLVRKAQTEMTDGA---TGISDELITLEVTSSDV----------PDLTVIDLPGIARNAVEGQP--FDIEARIK--------NMIRQYIERQETIILAVLQCNVDIATC-EALKMAKEFDDEGGRTLGVL-TKPDLLDKG-AE--TSVIRILNNM-EFTLSK-GYVIVKCRGQEAISEGQSLKHALDVEEDFFRSHRHF--SA-LRPSQ-WGI--PNLSERLSRELKKHIKKLL
>XP_046565195.1
INLPA----VAVIG----------------DQ----SAGKSSVLEA--ISGVQ-LPRG---TG-IVTRCPLE-------------MRM--------KHSED---------------------------------EDKWEGKIMYKD----------------------KHDM-----PHEEVIL---NRESVGDLVRKAQKEMTDGA---TGISDELITLEVMSSDV----------PDLTVIDLPGIARNAVEGQP--FDIEARIK--------NMIRQYIQRQETIILAVLQCNVDIATC-EALKMAKEFDDEGGRTLGVL-TKPDLLDKG-AE--TGVIRILNNM-EFTLSK-GYVIVKCRGQEAISEGQSLKHALDVEEDFFRSHRHF--SA-MRPSQ-WGI--PNLSERLSRELKKHIKKLL
>XP_046563125.1
INLPA----VAVIG----------------DQ----SAGKSSVLEA--ISGVQ-LPRG---TG-IVTRCPLE-------------MRM--------KHSED---------------------------------EDKWEGKIMYTD----------------------KHDE-----PHQEVIL---NRESVGDLVRKAQKEMTDSA---KGISDELITLEVTSSDV----------PDLTVIDLPGIARNAVEGQP--VDIEARIK--------NMIRQYIERQETIILAVLQCNVDIATC-EALKMAKEFDDEGGRTLGVL-TKPDLLDRG-AE--TGVMRILNNM-EFTLSK-GYIIVKCRGQEAISEGQSLKHALDVEEDFFKSHRHF--SS-LGPSQ-WGI--PNLSRRLSRELKKHIKKLL
>XP_046565196.1
INLPA----VAVIG----------------DQ----SAGKSSVLEA--ISGVQ-LPRG---TG-IVTRCPLE-------------MRM--------KHSED---------------------------------EDKWEGKIMYKD----------------------KHDE-----LHKEDIQ---DRESVGDLVRKAQDEMTDCE---KGISDDLITLEVTSSDV----------PDLTLIDLPGIARNAVKGQP--VDIEKRIK--------DMIRKYIRRQETIILAVLQCNVDIATC-EALKMAKEFDEEGRRTLGVL-TKPDLLDKG-AE--NGVMRILNNM-EFSLSK-GYIIVKCRGQEAISKGQSLTEALGDEDNFFKDHSHF--RS-LKVSQ-WGI--LTLSSRLSLELQKHIK---
>XP_032804093.1
VGLPA----VAVIG----------------DQ----SSGKSSVLEA--LSGVQ-LPRG---SG-IVTRCPLA-------------LKL--------KRA-----------------------------------PGPWHGRIKYRV----------------------QGR------TVNTKLD---TPESVGDAVLQAQSELTGDD---LGVSKSLIELEVTSDSV----------PDLTLIDLPGIARVALAGQA--VDIETQIK--------DLIRDHIGRQETINLVVIPCNVDIATT-EALKMAQAVDPTGVRTLGVL-TKPDLMDEG-TE--RNALRILQNQ-VFPLSK-GYVLVKCRSQRDVEAHQTLAEASRVEAAFFKKHPVF--CHVHNGGKLTTT--TVLAAKLTEELVDNIKRTL
>XP_006815062.1
VDLPA----VVVIG----------------DQ----SVGKSSVLEA--ISGVQ-LPRG---NE-IVTRCPIE-------------LRL--------KTLD----------------------------------NDEWCGKILYIN----------------------YSKE-----QVNKYID---SPDELGAAIRTAQQDITNSQ---KGISKTSITVEIQSAHV----------PNLTLIDLPGIARVPQEGQS--RNIADETK--------DLIKKYISKDDAIVLCVIPCNVDIATT-EAIKMAQEVDPTGSRTLGVL-TKPDLVDKG-SE--NVVVRIAENK-VINLKK-GYTIMKCRSQRNLEDAMSLEEAMDEEERFFREHKHY--SVL--SGQ-AGS--RLLAHRLTTELVEQILKSV
>CAH1802128.1
VALPA----VVVIG----------------DQ----SVGKSSVLEA--MSGVQ-LPRG---TG-IVTRCPLE-------------LRM--------KQCD----------------------------------PGNFHAKISYDI----------------------QGGH----QPLEKTIT---DPSNIDFEIRQAQRALVGDS---GGVSDRLIRLEVQADYV----------PDLTLIDLPGIVRYSEGS----DTIVEETK--------NLIKTYVSRPETIILVVIPCNVDIDTV-EACNLAKQVDPNGDRTIGVL-TRPDLIDHG-VGPIKEVLDILENK-KMKLKK-GFYVVKCRSQKRIEEGQSLEQALAEEVQFFRSDERF--RV-INPSQ-CGV--KQLSSKLTNELFLHIKNCV
>PAA92268.1
LKLPM----VAVVG----------------DQ----SVGKSSVLEA--ISGVE-FPRG---TG-MVTRCALQ-------------LSM--------QWNADP--------------------------------EAPWHGRISYKD----------------------VNGH-----KVDKELN---SPGEVDGAVREAQQRMTHGD---NEISSEQIDLAIKGPDV----------PDLTLIDLPGIARYSATGG---SGIAQITK--------SLIAKYVSQPQVLILVVVPCHQDIETV-EALSLAKEADPQGERTIGVL-TCPDMVNKG-AE--QETLKIANNE-KIPLKK-GYVMVKCRSPEELNNGVTLSESVANEAAFFKTHRHF--SL-LPEQS-VGI--RTLADKLTEELFESVKRNI
>PAA74204.1
VRLPA----IAVVG----------------DQ----SVGKSSVLES--ISGID-LPRG---LG-IVTRCPLM-------------LSM--------RNRE----------------------------------EAGWSARIKYKT----------------------KTGE-----GREKKLT---GASEVGQAIRDAQNEMTNSS---GEVSEQLIELWVESPES----------PDLTLIDLPGIARYSIDGG---GAIAGLTK--------SLILSYIEKEEILILVVIPCHVDIETV-EALSLAKEVDPESKRTIGVL-TCPDLVNPG-SE--SEVLALMQNR-KIPLKK-GYVSVRCRTPQQLKDNMSLQQAAREEEVFFRTHPHF--RA-LDKFE-YGT--KTLAVKLSSELYEAIKHNI
>PAA76532.1
ISLPA----IAVVG----------------DQ----SVGKSSVLEA--ISGVE-FPRG---LG-IVTRCPLM-------------LSM--------RGRE----------------------------------DSGWTARIRYET----------------------KSGQ-----ARDKPLS---TPAEIGQAIRDAQEEMTSSS---GEISEKLIELHIEGADT----------PDLTLIDLPGIARFSIANA---GDIATVSK--------SLIMSYILKPEVLILVVIPCNVDVETV-EAISLAREVDPECKRTLGVL-TCPDLVNPG-SE--TEVLAMMRNE-RLKLRK-GFVTVRCRTPQQLKDNMGLREACKAEEEFFKLHPQF--CA-LGDYQ-RGC--KTLANKLSVELYQAVKERI
>PAA69582.1
LRLPT----VAVVG----------------DQ----SVGKSSVLEA--ISGVD-LPRG---TG-IVTRCPLQ-------------LSM--------RSKP----------------------------------TGDWTGRISYQN----------------------RKGE-----HVEREIS---KKCEVDEMVRKVQNEITGDS---NGVSTEQIDLTIESADV----------SDLTLVDLPGIARYSEKN----PKINEVTK--------QLILSYISQDQVIILVVVPCSVDIETV-EAIALAKQVDPGGTRTIGVL-TCPDLTNPG-SE--EDIKAIVNNQGRVRLHK-GFVMVKCRSPKELRNNISLSEVAKIEEDYFKNDPHF--SQ-LPKDI-VGT--KTLAEKLTNELFKAVAAGI
>PAA83069.1
LKLPS----IVVIG----------------DQ----SSGKSSVLET--ISGVS-FPRG---NG-VVTLCPLQ-------------LSM--------RSSD----------------------------------K-KWRGTVRYFD----------------------AQGK-----EVHWDID---SPDDVENAIQNAQMRITGHK---KAISKNIIEMTLEAPDL----------PNLTLVDLPGIARYSHSDGGS-VNLYKLTT--------DIIKEYIQREETIILTVIPLSADTATM-EALQLAKDVDPYGLRTIGVL-TFPDLVNKG-AE--EEKLQIARNI-TFPLSK-GYITVKCRNQEDIKSRKSLREAKVDEMRFFSNDPFF--SQ-LDPSQ-RGT--DTLAKRLSTELLTLIKKFI
>PAA94353.1
LRLPS----IVVIG----------------DQ----STGKSSVLES--ISGVR-FPRG---NG-VVTLCPLQ-------------LSM--------RTSD----------------------------------DGKWRGNIRYYD----------------------TYGK-----LMKWDID---GPEDVEDAIQEAQMRITGNQ---RNVSKSIIEMTLESPEL----------PNLTLIDLPGIARYNHNSAESGASLHQLTT--------DIIKEYIRREETIILVVIPLTSDTATM-EALQLAKDADPYGMRTIGVL-TFPDLVNKG-AQ--EEKLMIARNI-TYPLSK-GYVTVKCRNQEDIKNRKSLKDAKADEALFFNTDPFF--KQ-LDSMY-RGS--DTLARRLSEELLYLVKKFI
>XP_006813643.1
DHLPR----VVVVG----------------DQ----SSGKTSVLEM--IAQARIFPRG---SGEMMTRTPVK-------------VTL--------SEGPY--------------------------------------HVAQFKD----------------------S--------NKEYDLSKESELQSLRQEIELRMKNRVKKG---QTVSNDTISLSVRGPGI----------QRMVLVDLPGMISTVTTGMA--ADTREAIH--------NMSKSYMKNPNAIILCIQDGSVDAERS-IVTDLATTMDPEGKRTIFVL-TKVDLAEKNSANP-SRIKQILDGK-LFPMKALGYFAVVTGRG---NTNESIEQIKNYEETFFRSSKLF-KTGTLKPSQ-MTT--QNLSFAVSDCFWKMVRESV
>XP_030843280.1
DHLPR----VVVVG----------------DQ----SAGKTSVLEM--IAQARIFPRG---AGQMMTRAPVK-------------VTL--------SEGPN--------------------------------------HIAQFKD----------------------S--------GKEFDLTKESELKALRQEIEARMKGSVKEG---QTISPEVISLSVRGPGI----------QRMVLVDLPGMISTVTTGMA--ADTKTSIQ--------KMINGYMGNPNAIILCIQDGAIDAERS-IVTDLVNEIDPTGKRTIFVL-TKVDLAEKNHLNP-NRIRQILDGR-LFPMKALGYFAVVTGKG---NTSDSIDSIKQYEEQFFRHSALF-KSGVFKPSQ-LNT--QNLSFAVSDCFWKMVRESV
>XP_023440724.1
DHLPR----VVVVG----------------DQ----SAGKTSVLEM--IAQARIFPRG---SGEMMTRSPVK-------------VTL--------SEGPH--------------------------------------HVALFKD----------------------S--------SREFDLTKEEDLAALRREIEIRMRKSVKEG---CTVSPETISLNVKGPGL----------QRMVLVDLPGVINTVTSGMA--PDTKETIF--------SISKAYMQNPNAIILCIQDGSVDAERS-IVTDLVSQMDPHGRRTIFVL-TKVDLAEKNVTSP-SRIQQIIEGK-LFPMKALGYFAVVTGKG---NSSESIEAIREYEEEFFQNSKLL-KTSMLKAHQ-VTT--RNLSLAVSDCFWKMVRESV
>XP_005873264.1
DHLPR----VVVVG----------------DQ----SAGKTSVLEM--IAQARIFPRG---SGEMMTRSPVK-------------VTL--------SEGPH--------------------------------------HVALFKD----------------------S--------SREFDLTKEEDLAALRHEIELRMRKNVKEG---CTVSPETISLNVKGPGL----------QRMVLVDLPGVINTVTSGMA--PDTKETIF--------SMSKAYMQNPNAIILCIQDGSVDAERS-IVTDLVSQMDPHGRRTIFVL-TKVDLAEKNVASP-SRIQQIIEGK-LFPMKALGYFAVVTGKG---NSSESIEAIREYEEEFFQNSKLL-KASMLKAHQ-VTT--RNLSLAVSDCFWKMVRESV
>XP_006163024.2.2
DHLPR----VVVVG----------------DQ----SAGKTSVLEM--IAQARIFPRG---SGEMMTRSPVK-------------VTL--------SEGPH--------------------------------------HVALFKD----------------------S--------SREFDLTKEEDLAALRHEIELRMRKNVKEG---CTVSPETISLNVKGPGL----------QRMVLVDLPGVINTVTSGMA--PDTKETIF--------SISKAYMQNPNAIILCIQDGSVDAERS-IVTDLVSQMDPHGRRTIFVL-TKVDLAEKNVASP-SRIQQIIEGK-LFPMKALGYFAVVTGKG---NSSESIEAIREYEEEFFQNSKLL-KTSMLKAHQ-VTT--RNLSLAVSDCFWKMVRESV
>NP_056375.2.2
DHLPR----VVVVG----------------DQ----SAGKTSVLEM--IAQARIFPRG---SGEMMTRSPVK-------------VTL--------SEGPH--------------------------------------HVALFKD----------------------S--------SREFDLTKEEDLAALRHEIELRMRKNVKEG---CTVSPETISLNVKGPGL----------QRMVLVDLPGVINTVTSGMA--PDTKETIF--------SISKAYMQNPNAIILCIQDGSVDAERS-IVTDLVSQMDPHGRRTIFVL-TKVDLAEKNVASP-SRIQQIIEGK-LFPMKALGYFAVVTGKG---NSSESIEAIREYEEEFFQNSKLL-KTSMLKAHQ-VTT--RNLSLAVSDCFWKMVRESV
>NP_598513.1
DHLPR----VVVVG----------------DQ----SAGKTSVLEM--IAQARIFPRG---SGEMMTRSPVK-------------VTL--------SEGPH--------------------------------------HVALFKD----------------------S--------SREFDLTKEEDLAALRHEIELRMRKNVKEG---CTVSPETISLNVKGPGL----------QRMVLVDLPGVINTVTSGMA--PDTKETIF--------SISKAYMQNPNAIILCIQDGSVDAERS-IVTDLVSQMDPHGRRTIFVL-TKVDLAEKNVASP-SRIQQIIEGK-LFPMKALGYFAVVTGKG---NSSESIEAIREYEEEFFQNSKLL-KTSMLKAHQ-VTT--RNLSLAVSDCFWKMVRESV
>XP_028587646.1
DHLPR----VVVVG----------------DQ----SAGKTSVLEM--IAQARIFPRG---SGEMMTRSPVK-------------VTL--------SEGPH--------------------------------------HVAMFKD----------------------S--------SREFDLTKEEDLAALRNEIEIRMRKSVSDG---CTVSTETISLSVKGPGL----------QRMVLVDLPGVISTVTSGMA--PDTKETIF--------SISKAYMQNPNAIILCIQDGSVDAERS-IVTDMVSQMDPQGKRTIFVL-TKVDLAEKNVASP-SRIQQIIEGK-LXPMKALGYFAVVTGKG---NSCESIESIKEYEEEFFQNSKLL-KNCMLKAHQ-VTT--RNLSLAVSDCFWKMVRESV
>XP_025913835.1
DHLPR----VVVVG----------------DQ----SAGKTSVLEM--IAQARIFPRG---SGEMMTRSPVK-------------VTL--------SEGPH--------------------------------------HVALFKD----------------------S--------SREFDLTKEEDLAALRNEIEIRMRNSVKEG---CTVSTETISLSVKGPGL----------QRMVLVDLPGVISTVTSGMA--PDTKETIF--------SISKAYMQNPNAIILCIQDGSVDAERS-IVTDLVSQMDPQGKRTIFVL-TKVDLAEKNVASP-SRIQQIIEGK-LFPMKALGYFAVVTGKG---NSSESIDSIKEYEEEFFQNSKLL-KTCMLKAHQ-VTT--KNLSLAVSDCFWKMVRESV
>XP_021332524.1
DHLPR----VVVVG----------------DQ----SAGKTSVLEM--IAQARIFPRG---SGEMMTRSPVK-------------VTL--------SEGPH--------------------------------------HVAMFKD----------------------S--------SREFDLGKEEDLAALRHEIELRMRKSVKEG---QTVSPETISLSVKGPGI----------QRMVLVDLPGVISTVTTGMA--ADTKETIF--------SISKAYMQNPNAIILCIQDGSVDAERS-IVTDLVSQMDPQGKRTIFVL-TKVDLAEKNLASP-SRIQQIVEGK-LFPMKALGYFAVVTGKG---SPNESIDSIKDYEEDFFQNSRLL-KDGMLKAHQ-VTT--KNLSLAVSDCFWKMVRESV
>XP_031757388.1
DHLPR----VVVVG----------------DQ----SAGKTSVLEM--IAQARIFPRG---SGEMMTRSPVK-------------VTL--------SEGPH--------------------------------------HVAMFKD----------------------S--------SREFDLSKETDLAALRNEIEVRMRKSVKNG---QTVSPETISLSVKGPGI----------QRMVLVDLPGVINTVTSGMA--PDTKDTIF--------NISKAYMLNPNAIILCIQDGSVDAERS-IVTDLVSQMDPQGRRTIFVL-TKVDLAEKNVASP-NRIQQIIEGK-LFPMKALGYFAVVTGKG---NSNESIDSIKDYEEEFFQGSSLL-KKGMLKAHQ-VTT--KNLSLAVSDCFWKMVRESI
>XP_032818114.1
DQLPR----VVVVG----------------DQ----SSGKTSVLEM--IAQARIFPRG---SGEMMTRSPVK-------------VTL--------SEGPH--------------------------------------HVAIFKD----------------------S--------SREFDLTKEDDLAALRKEIEIRMKKSVKEG---HTVSAETISLSVKGPGL----------QRMVLVDLPGVISTMTSGMA--PDTKDAIF--------AMSKGYMQNPNAIILCIQDGSVDAERS-IVTDLVSNMDPQGKRTIFVL-TKVDLAEKNLASP-NRIQQILDGK-LFPMKALGYFAVVTGKG---NRDESIESIKDYEEEFFQKSKLC-RSGMLKAHQ-VTT--KNLSLAVSDCFWKMVRESV
>XP_018667792.1
DHLPR----VVVVG----------------DQ----SAGKTSVLEM--IAQARIFPRG---SGEMMTRAPVK-------------VTL--------SEGPN--------------------------------------HVAQFRD----------------------S--------SREFDLSKEEELKSLRHEIELRMKSSCSDG---KTVSNDTISLTVKGPGL----------QRMVLVDLPGMISTVTSGMA--PDTKDAIC--------NMSKHYMENPNAIILCIQDGSVDAERS-IVTDLVSQMDPSGRRTIFVL-TKVDLAEKNITNP-SRIQEILDGK-LFPMKALGYFAVVTGQG---SANSSITDIKEYEEEFFSNSKVF-KSGLLKASQ-LTT--ANLSYAVSNCFWKMVRESV
>XP_002602331.1
DELPR----VVVVG----------------DQ----SAGKTSVLEM--VAQARIFPRG---AGEMMTRAPVK-------------VTL--------SEGPH--------------------------------------HIAMFKD----------------------S--------DREFDLTKESELEALRREVEIRMKASVRPG---QTVSMETIAMSVKGPGL----------QRMVLVDLPGIISTETQGMA--SATKESIK--------MMCEHYMSNPNAIILCIQDGSVDAERS-NVTDLVSQMDPQGKRTIFVL-TKVDLAEKNITNP-RRIKQILEGK-LFPMKALGYFAVVTGRG---NKDDSIDTIRGYEEEFFRNSQLF-RSGVLKASQ-MTT--QNLSFAVSDCFWKMVKASV
>XP_019637857.1
DELPR----VVVVG----------------DQ----SAGKTSVLEM--VAQARIFPRG---AGEMMTRAPVK-------------VTL--------SEGPH--------------------------------------HIAMFKD----------------------S--------DREFDLTKESELEALRREVEIRMKASVRPG---QTVSMETISMSVKGPGL----------QRMVLVDLPGIISTETQGMA--SATKESIK--------MMCEHYMSNPNAIILCIQDGSVDAERS-NVTDLVSQMDPQGKRTIFVL-TKVDLAEKNITNP-HRIKQILEGK-LFPMKALGYFAVVMGRG---NKDDSIDTIRGYEEEFFRTSQLF-RSGVLKASQ-MTT--QNLSFAVSDCFWKMVKASV
>NP_495986.3.3
DNLPR----VVVVG----------------DQ----SAGKTSVLEM--VAQARIFPRG---SGEMMTRAPVK-------------VTL--------SEGPY--------------------------------------HVAQFRD----------------------S--------SREFDLTKETDLQQLRNETEVRMRNSVRDG---KTVSNEVISLTVKGPNL----------PRMVLVDLPGVISTVTADMA--RETKDDII--------RMSKAHMENPNAIILCIQDGSVDAERS-NVTDLVSSIDPSGKRTILVL-TKVDMAEKNLANP-DRIKKILEGK-LFPMKALGYFGVVTGRG---NSSDSIDEIRKYEENFFSTSQLL-RDGVLKPSQ-MTT--RNMSLAVSDCFWRMVRDSI
>NP_610941.1
DHLPR----VVVVG----------------DQ----SSGKTSVLES--IAKARIFPRG---SGEMMTRAPVK-------------VTL--------AEGPY--------------------------------------HVAQFRD----------------------S--------DREYDLTKESDLQDLRRDVEFRMKASVRGG---KTVSNEVIAMTVKGPGL----------QRMVLVDLPGIISTMTVDMA--SDTKDSIH--------QMTKHYMSNPNAIILCIQDGSVDAERS-NVTDLVMQCDPLGRRTIFVL-TKVDLAEE-LADP-DRIRKILSGK-LFPMKALGYYAVVTGRG---RKDDSIDAIRQYEEDFFKNSKLFHRRGVIMPHQ-VTS--RNLSLAVSDRFWKMVRETI
>PAA68234.1
DHLPR----VVVIG----------------DQ----SSGKTSVLEA--VARARLFPRG---AGEMMTRAPVQ-------------VTL--------ADGPY--------------------------------------HVARFKD----------------------DP-------DREFDLTKESELAALRDAIERRMRAAVRSSGPDAAVSTEAIPLSVQGPGL----------PRMVLVDLPGIISTETAGMA--AQTRESIR--------QLARQYMRNPNAIILCVADACVDPERS-NAFDLVAKHDPAGRRTIFVL-TKMDLAERDKVSP-DRVAKLLAGR-LLPLKALGYFAVVTGSG---SQDESVEAIERHEAEYFASSRLF-KDGRLSPNQ-VTA--ANMARAVSRRFWALVRESV
>PAA87312.1
DHLPR----VVVVG----------------DQ----SSGKTSVLEM--IAKARIFPRG---AGEMMTRAPVQ-------------VTL--------AEGPY--------------------------------------HVARFKD----------------------NP-------SREYDLTQESELAALRDTIERRMRSVVQSG---GTVSAETISLSVQGPGL----------PRMVLVDLPGIISTETRGMA--SQTREAIR--------QLASQHMRNPNSIILCVADACVDPERS-NAFDLVARHDPSGRRTIFVL-TKLDLAERDRISP-DRIGRLLAGR-LLPLKALGYFAVVTGSG---GADESIPAIQRYEEQFFRNSQFF-KEGVLSVSQ-MTA--ANMAQAVSRRFWALVQESV
>XP_004479029.1
EVLSRRHMKVAFFG----------------RT----SSGKSSVINA--MLWDKVLPSG---IG-HTTNCFLS-------------VEG--------TDGDK--------------------------------------AYLM-------------------------TEGS-----DEKKSVK---TVNQLAHALHMDN------------DLKAGCLVHVFWPKA----KCALLRDDLVLVDSPGT------------DVTTELD--------SWIDKFCLDADVFVLVANSESTLMNT--EKQFFHKVNERLSKPNIFILNNRWDASASE-PE----YMEDVRRQ-HMERCL-NFLV---------EELKVVNPLEAQNRIFFVSAKEV-LSARKHKA--QGM--PEGGGALADGF--------
>NP_001193437.1
EVLSRRHMKVAFFG----------------RT----SSGKSSVINA--MLWDKVLPSG---IG-HTTNCFLS-------------VEG--------TDGDK--------------------------------------AYLM-------------------------TEGS-----DEKRSVK---TVNQLAHALHMDK------------DLKAGCLVHVFWPKA----KCALLRDDLVLVDSPGT------------DVTTELD--------SWIDKFCLDADVFVLVANSESTLMNT--EKQFFHKVNERLSKPNIFILNNRWDASASE-PE----YMEDVRRQ-HMERCL-HFLV---------EELRVVDPLEARNRIFFVSAKEV-LSARKHKA--QGM--PEGGGALAEGF--------
>NP_077162.2.2
EVLSRRHMKVAFFG----------------RT----SSGKSSVINA--MLWDKVLPSG---IG-HTTNCFLS-------------VEG--------TDGDK--------------------------------------AYLM-------------------------TEGS-----DEKKSVK---TVNQLAHALHMDK------------DLKAGCLVHVFWPKA----KCALLRDDLVLVDSPGT------------DVTTELD--------IWIDKFCLDADVFVLVANSESTLMNT--EKHFFHKVNERLSKPNIFILNNRWDASASE-PE----YMEDVRRQ-HMERCL-HFLV---------EELKVVSPSEARNRIFFVSAKEV-LNSRKHKA--QGM--PEGGGALAEGF--------
>XP_006162789.1
EVLSRRHMKVAFFG----------------RT----SSGKSSVINA--MLWDKVLPSG---IG-HTTNCFLS-------------VEG--------TDGDK--------------------------------------AYLM-------------------------TEGS-----DEKKSVK---TVNQLAHALHMDK------------DLKAGCLVHVFWPKA----KCALLRDDLVLVDSPGT------------DVTTELD--------SWIDKFCLDADVFVLVANSESTLMNT--EKHFFHKVNERLSKPNIFILNNRWDASASE-PE----YMEDVRRQ-HMERCL-HFLV---------EELKVVGPSEARNRIFFVSAKEV-LSARKHRA--QGM--PEGGGALAEGF--------
>XP_005883071.1
EVLSRRHMKVAFFG----------------RT----SSGKSSVINA--MLWDKVLPSG---IG-HTTNCLLS-------------VEG--------TDGDR--------------------------------------AYLM-------------------------TEGS-----DEKKSVK---TVNQLAHALHMDK------------DLKAGSLVHVFWPKA----KCALLRDDLVLVDSPGT------------DVTTELD--------SWIDKFCLDADVFVLVANSESTLMNT--EKQFFHKVNERLSKPNIFILNNRWDASASE-PE----YMEDVRRQ-HTERCL-HFLV---------EELKVVDPSEARNRIFFVSAKEV-LSARMHKA--QGM--PEGGGALAEGF--------
>XP_025917892.1
EVLSRRHMKVAFFG----------------RT----SSGKSSVINA--MLWDKVLPSG---IG-HTTNCFLS-------------VEG--------TDGDK--------------------------------------AYLM-------------------------TEGS-----DEKKSVK---TVNQLAHALHMDK------------DLKAGCLVHVFWPKS----KCALLRDDLVLVDSPGT------------DVTTELD--------SWIDKFCLDADVFVLVANSESTLMNT--EKHFFHKVNERLSKPNIFILNNRWDASASE-PE----YMEDVRRQ-HMERCL-TFLV---------DELKVIDPIEARNRIFFVSAKEV-LSARRQKA--QGM--PAGGEALAEGF--------
>NP_284941.2.2
EVLSRRHMKVAFFG----------------RT----SSGKSSVINA--MLWDKVLPSG---IG-HITNCFLS-------------VEG--------TDGDK--------------------------------------AYLM-------------------------TEGS-----DEKKSVK---TVNQLAHALHMDK------------DLKAGCLVRVFWPKA----KCALLRDDLVLVDSPGT------------DVTTELD--------SWIDKFCLDADVFVLVANSESTLMNT--EKHFFHKVNERLSKPNIFILNNRWDASASE-PE----YMEDVRRQ-HMERCL-HFLV---------EELKVVNALEAQNRIFFVSAKEV-LSARKQKA--QGM--PESGVALAEGF--------
>XP_028587453.1
GVLARRHMKVAFFG----------------RT----SSGKSSVINA--MLWDRVLPSG---IG-HTTNCFLS-------------VEG--------TDGDK--------------------------------------AYLM-------------------------TEGS-----DEKKSVK---TVNQLAHALHMDK------------DLEAGCLVHVFWPKA----KCALLRDDLVLVDSPGT------------DVTTELD--------TWIDKFCLDADVFVLVANSESTLMNT--EKHFFHKVNEKLSKPNIFILNNRWDASASE-PE----YMEHVRKQ-HMERCL-TFLV---------DELKVVDPSEAQNRIFFVSAKEV-LSARKQRA--QGM--PEGGGALADGF--------
>NP_001016189.1
EVLARRNMKVAFFG----------------RT----SSGKSTVINS--MLWDKVLPSG---IG-HTTNCFLS-------------VEG--------TEGDK--------------------------------------AYLM-------------------------TEGS-----EEKKSVK---TVNQLAHALHMDK------------DLGAGCLVHVFWPKA----KCALLRDDLVLVDSPGT------------DVTTELD--------SWIDKFCLDADVFVLVANSESTLMNT--EKHFFYKVNEKLSKPNIFILNNRWDASASE-PE----YMEDVRKQ-HMERCQ-SFLV---------DELKVVDSLEAQKRIFFVSAKEV-LNARMHKA--QGM--PEAGAALAEGF--------
>XP_017213868.2.2
EVLARRHMKVAFFG----------------RT----SNGKSTVINA--MLRDRVLPSG---IG-HTTNCFLS-------------VEG--------TDEDK--------------------------------------AFLK-------------------------TEGS-----EEEKSIK---TVNQLAHALHMDE------------SLDAGCLVKVFWPKT----KCALLRDDLVLVDSPGT------------DVTTELD--------SWIDKFCLDADVFVLVANSESTLMNT--EKHFFHKVNEKLSKPNIFILNNRWDASAAE-PE----YMEDVRKQ-HTDRCV-NFLV---------EELKVVDRAQAPNRIFFVSAKEV-LNSRMQRA--QGM--PETGGALAEGF--------
>XP_004482574.1
EVLARRHMKVAFFG----------------RT----SNGKSTVINA--MLWDKVLPSG---IG-HTTNCFLR-------------VGG--------TDGHE--------------------------------------AFLL-------------------------TEGS-----EEKRSVK---TVNQLAHALHQDE------------QLHAGSLVSVMWPNS----KCSLLKDDLVLMDSPGI------------DVTTELD--------SWIDKFCLDADVFVLVANSESTLMQT--EKQFFHKVSERLSRPNIFILNNRWDASASE-PE----YMEEVRRQ-HMERCT-SFLV---------DELGVVDRAQAGDRIFFVSAKEV-LNARIQKA--QGM--PEGGGALAEGF--------
>XP_006145367.1
EVLARRHMKVAFFG----------------RT----SNGKSTVINA--MLWDKVLPSG---IG-HTTNCFLR-------------VEG--------TDGHE--------------------------------------AFLL-------------------------TEGS-----EEKRSVK---TVNQLAHALHQDE------------QLHAGSLVSVMWPNS----KCPLLKDDLVLMDSPGI------------DVTTELD--------SWIDKFCLDADVFVLVANSESTLMQT--EKQFFHKVSERLSRPNIFILNNRWDASASE-PE----YMEEVRRQ-HMERCT-SFLV---------DELGVVDRAQAGDRIFFVSAKEV-LNARIQKA--QGM--PEGGGALAEGF--------
>XP_014400986.1
EVLARRHMKVAFFG----------------RT----SNGKSTVINA--MLWDKVLPSG---IG-HTTNCFLR-------------VEG--------TDGHE--------------------------------------AFLL-------------------------TEGS-----EEKRSIK---TVNQLAHALHQDE------------QLHAGSLVSVMWPNS----KCPLLKDDLVLMDSPGI------------DVTTELD--------SWIDKFCLDADVFVLVANSESTLMQT--EKQFFHKVSERLSRPNIFILNNRWDASASE-PE----YMEEVRRQ-HMERCT-SFLV---------DELGVVDRGQAGDRIFFVSAKEA-LNARIQKA--QGM--PEGGGALAEGF--------
>NP_001177198.1
EVLARRHMKVAFFG----------------RT----SNGKSTVINA--MLWDKVLLSG---IG-HTTNCFLR-------------VEG--------TDGHE--------------------------------------AFLL-------------------------TEGS-----EEKRSVK---TVNQLAHALHQDE------------QLHAGSLVSVMWPNS----KCPLLKDDLVLMDSPGI------------DVTTELD--------SWIDKFCLDADVFVLVANSESTLMQT--EKQFFHKVSERLSRPNIFILNNRWDASASE-PE----YMEEVRRQ-HMERCT-SFLV---------DELGVVDRGQAGDRIFFVSAKEV-LNARIQKA--QGM--PEGGGALAEGF--------
>NP_001272849.1
EVLARRHMKVAFFG----------------RT----SNGKSTVINA--MLWDKVLPSG---IG-HTTNCFLR-------------VGG--------TDGHE--------------------------------------AFLL-------------------------TEGS-----EEKKSVK---TVNQLAHALHQDE------------QLHAGSMVSVMWPNS----KCPLLKDDLVLMDSPGI------------DVTTELD--------SWIDKFCLDADVFVLVANSESTLMQT--EKQFFHKVSERLSRPNIFILNNRWDASASE-PE----YMEEVRRQ-HMERCT-SFLV---------DELGVVDRAQAGDRIFFVSAKEV-LSARVQKA--QGM--PEGGGALAEGF--------
>NP_001121132.1
EVLARRHMKVAFFG----------------RT----SNGKSTVINA--MLWDKVLPSG---IG-HTTNCFLR-------------VEG--------TDGHE--------------------------------------AFLL-------------------------TEGS-----EEKRSAK---TVNQLAHALHQDK------------QLHAGSLVSVMWPNS----KCPLLKDDLVLMDSPGI------------DVTTELD--------SWIDKFCLDADVFVLVANSESTLMQT--EKHFFHKVSERLSRPNIFILNNRWDASASE-PE----YMEEVRRQ-HMERCT-SFLV---------DELGVVDRSQAGDRIFFVSAKEV-LNARIQKA--QGM--PEGGGALAEGF--------
>XP_025929938.1
EVLARRHMKVAFFG----------------RT----SNGKSTVINA--MLWDKVLPSG---IG-HTTNCFLR-------------VEG--------TDGHE--------------------------------------AFLL-------------------------TEGS-----EEKKSVK---TVNQLAHALHQDE------------LLDAGSLVSVMWPNS----KCPLLKDDLVLMDSPGI------------DVTTELD--------SWIDKFCLDADVFVLVANSESTLMQT--EKQFFHKVNERLSRPNIFILNNRWDASASE-PE----YMEEVRRQ-HMERCT-SFLV---------DELGVVDRAQAGDRIFFVSAKEV-LNARIQRA--QGM--PEGGGALADGF--------
>XP_028597443.1
QVLARRHMKVAFFG----------------RT----SNGKSTVINA--MLWDKVLPSG---IG-HTTNCFLR-------------VEG--------TEGQD--------------------------------------AFLL-------------------------TEGS-----EEKKSVK---TVNQLAHALHQDE------------LLTAGGMVSVMWPNS----KCPLLKDDLVLMDSPGI------------DVTTELD--------SWIDKFCLDADVFVLVANSESTLMQT--EKQFFHKVNTRLSRPNIFILNNRWDASASE-PE----YMEEVRRQ-HMERCT-SFLV---------DELGVVDRAQAGDRIFFVSAKEV-LSARIQKA--QGM--PEGGGALAEGF--------
>XP_015268039.1
EVLARRHMKVAFFG----------------RT----SNGKSTVINA--MLWDKVLPSG---IG-HTTNCFLR-------------VEG--------TDGHD--------------------------------------AFLL-------------------------TEGS-----EXXXXXX---TVNQLAHALHQDE------------LLTAGSLVSVMWPNS----KCPLLKDDLVLMDSPGI------------DVTTELD--------SWIDKFCLDADVFVLVANSESTLMQT-------------------------------------------VRRQ-HMERCT-SFLV---------DELGVVDRAQAGDRIFFVSAKEV-LSARIQKA--QGM--PEGGGALAEGF--------
>NP_001121726.1
EVLSRRHMKVVFFG----------------RT----SNGKSSVINA--MLWDKVLPSG---IG-HTTNCFLR-------------VEG--------TDGNE--------------------------------------SFLL-------------------------TEGS-----DERKSVK---TVNQLAHALHQDE------------DLDAGSLVCVMWPKA----KCALLRDDLVLVDSPGI------------DVTTELD--------SWIDKFCLDADVFVLVANSESTLMQT--EKSFFHKVNERLSSPNIFILNNRWDASANE-PE----YMEEVRRQ-HMDRCT-SFLV---------DELRVVDRSHAGDRIFFVSAKEV-LQARVQKA--QGM--PEAGGALAEGF--------
>XP_002591612.1
QVISRDKMKVAFFG----------------RT----SNGKSTVVNA--MLRDKILPSG---IG-HTTNCFIN-------------VEG--------SDGYE--------------------------------------AYLL-------------------------TPDS-----DDRKTVQ---SVGQLAHALCGER------------LEDSSILVKVFWPKG----RCALLRDDVVLLDSPGI------------DVTPDLD--------SWIDEHCLDADVFVLVANSESTLMRTAREKNFFHTVSERLSKPNIFILNNRWDASASE-PE----FMEAVKKQ-HLERCV-SFLV---------EELGVVDRLQAEDRVFFVSAKEA-LQSRLQKQ--QGM--PEEGGALAEGF--------
>XP_019628129.1
QVISRDKMKVAFFG----------------RT----SNGKSTVVNA--MLRDKILPSG---IG-HTTNCFIN-------------VEG--------SDGFE--------------------------------------AYLL-------------------------TPDS-----DDRKTVQ---SVGQLAHALCSER------------LEDSSVLVKVFWPKG----RCALLRDDVVLLDSPGI------------DVTPDLD--------SWIDEHCLDADVFVLVANSESTLMRT--EKNFFHTVSERLSKPNIFILNNRWDASASE-PE----FMEAVKKQ-HLERCV-SFLV---------EELGVVDRLQAEDRVFFVSAKEA-LQSRLQKQ--QGM--PEEGGALAEGF--------
>XP_006819998.1
EVLARDHMKVAFFG----------------RT----SSGKSTVINA--MLKDKVLPTG---IG-HTTDCFLS-------------IEG--------SDTSE--------------------------------------AYLI-------------------------IPQS-----NERRNVR---SVSQLAHALSNEK------------LADQSSLIHVFWPSS----RCALLKDDLVLVDSPGV------------DVTADLD--------SWIDDHCLDADVFVLVANAESTLMRT--EKSFFHKVAEKLSKPNIFILNNRWDASASE-PD----SMEDVKKQ-HLERSI-GFLV---------EELKVITKQQAEDRVFFVSAKEA-LCCRIQKV--QGM--PEAG---------------
>XP_030846906.1
DVLERDHMKVAFFG----------------RT----SNGKSTVINA--MLRDKVLPSG---IG-HTTDCFLC-------------VEG--------CEGQE--------------------------------------GYMS-------------------------RQNS-----SEKISTT---SVSQLANALAGERDH---------EDFQQRSILHIFWPKT----QCHLLKNDVVLLDSPGI------------DVEHDMD--------EWIDDHYMDADVFVLVSNAESTLTRT--ETSFFLKVSAKLSKPNIFILNNRWDASANE-PE----NMEVVKRQ-HLEREI-KFLV---------EELKVMTEAQAKDRIFFVSAKEA-LNSRILQT--LST--PNAN-PIVEGY--------
>XP_030847518.1
DVLERDHMKVAFFG----------------RT----SNGKSTVINA--MLRDKVLPSG---IG-HTTDCFLC-------------VEG--------CEGQE--------------------------------------GYMS-------------------------RQNS-----SEKMSIT---SVSQLAHALAGERDH---------EECQQSSILHIFWPKT----QCHLLMNDVVLLDSPGI------------DVEQDLD--------EWINTHCVDADVFVLVLNAESTLMRT--EKSFFHKVSEKLSKPNIFILNNRWDASANE-PE----FMEAVKRQ-HLERDV-KFLV---------EELKVMTEAQAKDRVFFVSAKEA-LNSRIPKT--LST--PDAN-PVVEGY--------
>NP_996357.1
EVLQRDHMKVAFFG----------------RT----SNGKSSVINA--MLREKILPSG---IG-HTTNCFCQ-------------VEG--------SNGGE--------------------------------------AYLM-------------------------TEGS-----EEKLNVV---NIKQLANALCQEK-------------LCESSLVRIFWPRE----RCSLLRDDVVFVDSPGV------------DVSANLD--------DWIDNHCLNADVFVLVLNAESTMTRA--EKQFFHTVSQKLSKPNIFILNNRWDASANE-PE----CQESVKSQ-HTERCI-DFLT---------KELKVSNEKEAAERVFFVSARET-LQARIEEA--KGN--PPHMGAIAEGF--------
>XP_002126852.1
DMLTRNHMKVVFFG----------------RT----SNGKSSVVNA--MLWDRILPTG---IG-HTTNCFLS-------------VAGCSDEGSTSTDSDE-------------------------------------GAYLL-------------------------CNGS-----EEKRSIK---SVTQLSHALSEES-------------MSPDSLIQVFWPKS----KCALLKDDVVLVDSPGI------------DVSHDLD--------QWIDKYCLDADVFILVANAESTLMQA--EKKFFHRVNEKLSKPNIFILNNRWDASASE-PE----LMEQVRQQ-HLERGI-SFLA---------DELKVISKSQAKDRVFFVSAKET-LQSRMPKV--PGK--ADSPVYMADGH--------
>PAA75551.1
EVISRNQMKCAFFG----------------RT----SNGKSTVINA--MLGRKVLPSG---IG-HTTNCFLQ-------------VEG--------TSKQS--------------------------------------AYLQ-------------------------TPNS-----SEEQPIE---SVSQLGSALSNEK-------------MDCESLVRVFWPKQ----LCSLLREDVVLLDSPGV------------DVSPDLD--------TWIDQFCMDADVFILVCNSESTLMNT--EKKFFHKVGSKLSKPNVFVLNNRWDCSDGE-LD----SAELVRKQ-HMDKSV-SFLA---------DELKSCTRSEAESRVYFVSAKEA-LVNRLKETN-QGLESPSPAGSLADGW--------
>PAA75258.1
EVISRNQMKCAFFG----------------RT----SNGKSTVINA--MLGRKVLPSG---IG-HTTNCFLQ-------------VEG--------TSKES--------------------------------------AYLQ-------------------------TPNS-----SEERPIE---SVSQLGSALSNEK-------------LDCESLVRVFWPKQ----LCSLLREDVVLLDSPGV------------DVSPDLD--------TWIDQFCMDADVFILVCNSESTLMNT--EKKFFHKVGSKLSKPNVFVLNNRWDCSDGE-LD----SAELVRKQ-HMDKSV-SFLA---------DELKSCTRSEAESRVYFVSAKEA-LVNRLKETN-QGLESPSPAGSLADGW--------
>XP_004365821.1
KLFERDHMKVVFVG----------------QT----SNGKSTVVNA--MLYNRILPSG---IG-HTTNCFVS-------------VSG--------SDANT--------------------------------------PYII-------------------------DSLS-----SEQQPIS---NVLQLANALHPEG------------SLNQSGLIRVFWPTT----KCRLLGDDVDLIDSPGL------------DLSNDIN--------QWIDDYCMDADVFVLVANAEATLKVA--ERAFFFKVNEKLSKPNVFILNNRWDASDNEIDD----SPERVREQ-HLEYAS-KFLA---------DELKVVSRSKILDRVFFVSARET-LLYRTTEN--WTR--FKESQAV------------
>NP_495161.1
DTFQRDNMKVVFFG----------------RT----SNGKSTTINA--MLHEKVLPQG---MG-HTTCCFLQ-------------VEG--------SEGEV--------------------------------------GHLQ-------------------------LDDN-----PQKIDMK---MLGKIGHALSDENSDL--------PAMGQDSLLKVFHPKKSESGECRLLQNDVVILDSPGV------------DLSPEFD--------SWIDKHCLDADVFVLVSNAESTLTQA--EKNFFLRVAKKLSKPNVFILNNRWDASAAE-TE----NIEDVKKQ-HLTRFR-QFLV---------DELEVCSEREVNDRIFFVSSREV-LESRLKA---RGL--VQKA-YQAEGH--------
>XP_014153836.1
-MLRRDSMKVVFVG----------------HT----SNGKSTVINS--MLGQKVLPMG---IG-HTTSCFCS-------------VTG--------TDEE---------------------------------------PYIILGHEPKAKNSNSIRLNRVQRSDSPPSPPP-----EKRMAID---NVKTVANALCPES------------DHDAYQFVRVFWDKR----KCNLLGDGVLFVDTPGL------------DIDENYD--------NWIDKFCMDADVFVLVANGESTIKHT--EMNFFTKVAEKLSRPNVFILFNRWDGSDME-DD-----VTPVQEQ-HKDRVR-SFFK---------KELQQ-DANIIDKRVFFVSGKEV-LTHRTKPD--KSV--VKESNPSPMG---------
>XP_001745740.1
RSVTRESMKVVFVG----------------RT----SNGKSTTINA--MLHTRVLPAG---PG-HTTNCFVT-------------LQG--------SDQSK--------------------------------------AYMQ-------------------------LPGD-----PTPRDLK---DVQSLTDALQQEH------------VLPPGQSVEIHWPRD----QCHLLRDDVVILDSPGL------------DYDSDFD--------AWIDETTRDADVFVLVVNAVSTLSGA--ESGFFHSVCKTVAKPNVFVIFNQWDNLDED-EA----DVTGVRAQ-HMSKAR-DLLV---------RDLGICSEAELSSRVFFVSSKEV-LKSRAGSDS-RTTSYTDPSSAVVPGLNTH-----
