# Supplementary material for: Antiviral Mx proteins have an ancient origin and widespread distribution among eukaryotes
Source: bioRxiv. 2024 Aug 17:2024.08.06.606855. Originally published 2024 Aug 6. Preprint. [Version 2] doi: 10.1101/2024.08.06.606855 (PMC11326297; doi:10.1101/2024.08.06.606855)
Supplement: Supplement 1 [file media-1.zip › Supplementary Data/Suppl_Figure_3_Clustal.fasta]

>XP_014153758.1
----------------------------------------REILENKLLPLRRGYIGVVNR-SQKDITGKKDIRAAQE-----------------AERRFFSTH-----PA---YRHLA-------QNMG-TPKLQKVLNQQLTNHIRDSLPQLRSSLTGQVMQLEKDCSGFKHMMGGRN--------AST--KQLMQLLH--QFSDKWWKS----IDGSADM-------------VSFDDLSGGARINRIFFERFPYELSK---------------------------------------------------------------------------------------------------------------------------------------------------HEYDERLLRKEISYAIKNIHGIRSGL-FTPD-QAFETICKKL-IERLRAPS----LFCAEMCMTELMALTDYCG----E---------------------------------ELSRFPRLREEV--NTLVV-Q-YINEA-HAKTEDQID-L-----FIN-------TELSYMNTNHPDFIGFQNASA----------------ERQVETIR---------------------------NLVDSYMAI-----------IGINIRDMIPKC-VARLM----------V----------------------------------QKVKIDIEEELVAGLFNAG--------------------S-PDDLLEESESEKARREDMLNMLSMAKKALKIIGDVNVT----------------------------
>XP_001749319.1
----------------------------------------RAILTNEFLPLRRGYIGVVNR-SQKDIDGRKDIRAALD-----------------AERKFFLMH-----PS---YKDIA-------SKNG-TPYLQKALNQQLTNHIRECLPGIRNKLQKQLVALESQVAEFKHYDPNDG------T-KNT--KAMVQMVN--QFANQFEKR----IEGSGDT-------------VNVERLSGGARIARVFHERFPFELVK---------------------------------------------------------------------------------------------------------------------------------------------------MDLDERTLRREIGFAIKNIRGIRVGL-FTPD-MAFEAVTKRL-IEKLKMPS----LKCVDMVCEELVELLNDVT----Q---------------------------------NMARYPRLRDEC--ETLVS-T-HIRDC-EEKAKVHIN-N-----QIS-------IELSYMNTNHPDFIGFANAAN----------------ERQVEIIR---------------------------NLVDSYMQI-----------VHKTLRDQVPKV-CMHIM----------V----------------------------------NNVKEFISDELIAHLYRQS----------------------PEELMEESPEEVNRRNELLAMYQASKQALDIIKDVNLT----------------------------
>XP_004347890.1
----------------------------------------REVLENKLIPLRRGFIGVVNR-SQKDIDGRKDIKAAMS-----------------AELRFFSTH-----PA---YRDLA-------NKNG-TMYLQRVLNQQLTNHIRDTLPDLKKKLQNQLNLLEKDVAQMKNMKADDP------A-LRT--KVMLQMVQ--TFGEDFEKR----IEGSGD--------------VSLSELSGGAKIARIFHERFPFELVK---------------------------------------------------------------------------------------------------------------------------------------------------TEYDEKQLRREISFAILNNHGIRTGL-FTPD-QAFEAIVRKL-IELMRDPS----LKCVDLVVTELGNVVTQCA----E---------------------------------RLATYPHLRDEM--ENIVR-T-FLRQA-HDRTNSQIE-M-----LIN-------LELAYMNTNHDDFIGFAGASD----------------ERQVETIR---------------------------NLVDSYMAI-----------VSKTVRDLVPKT-IMHLL----------V----------------------------------GQVKDVIKSELIAGLYRSG--------------------ESADQLMEESPEAASRRKEVLQMYNLSKEALDVINNVSIS----------------------------
>PAA64382.1
----------------------------------------RDVLENRFLPLRRGYVGVVNR-SQKDIDGRKDISSAMA-----------------AERKFFLGH-----PA---YRHMA-------ERMG-TAHLQRCLNQQLVGHIRDTLPTLRAALQSRLTELEAEHRAFGGLDPDDP------N-AKA--KIMATLIN--QFIENFTKA----IEGFGE--------------VSTKELSGGAKINKIIHDRYMYMLHKSSRYIGEK-----------------------------------------------------------------------------------------------------------------------------------------HYTESDEHELRREIKFAIRNIHGIRTGL-FTPD-LAFETVVRQQ-IGRLKEPT----LRCVELVTAELGSVVHKCA----H---------------------------------EMRSYPRLRETV--EGIVS-A-RIRER-EVEAKSQLM-L-----TMD-------IQLGYINTNHEDFIGFVNAQK----------------ERQVETIR---------------------------SLAKSYMRI-----------VDKAQRDFVPKT-IIHMV----------V----------------------------------NDLRSFLKTSLPVQLYSCS--------------------D-QASLMEESEAEATRRVETARAYKATVEALRVLSEVAIG----------------------------
>PAA59145.1
----------------------------------------RDVLENRLLPLRRGYIGVVNR-SQKDIEGKKDIVAAMA-----------------AERKFFLSH-----PA---YRHMA-------ERMG-TSYLQRCLNQQLTNHIRETLPALRTALQSKLLDMEGDYRMYRNFDPNDP------T-IKT--KAMMTMIN--QFTEEFTQA----IEGSGE--------------VNTKELSGGAKINRIFHERFMYLLHK---------------------------------------------------------------------------------------------------------------------------------------------------TESDERELRKEISYAIRNIHGIRTGL-FTPD-MAFETIVKQQ-IARMKEPT----LKCVDMVVEELINVVHHCT----E---------------------------------KMSSYPRLREAT--ESIVT-N-RIREQ-EGKTKSQLM-L-----LVD-------IQLAYMNTNHEDFIGFANAQQ----------------ERQVETIR---------------------------NLVESYMKI-----------VDKTQRDVVPKT-VIHLI----------V----------------------------------NELKDFLKTSMLAQLYGTQ--------------------D-QATLMEESEGESVRREETLRIYKATKEALQILSDVSAS----------------------------
>PAA65118.1
----------------------------------------REVLENKLLPLRRGYIGVVNR-SQKDIEGRKDIKAAMA-----------------AERKFFLSH-----PS---YRHMA-------ERMG-TPYLQRCLNQQLTNHIRETLPSLRSELQTKLLAMEKDYQAYANFSPDDP------S-IKT--KAMMTMIN--QFTDEFTQS----IEGSGE--------------VSTKELSGGARINRIFHERFMYMLHQ---------------------------------------------------------------------------------------------------------------------------------------------------TESDERELRKEISYTIRNVHGIRTGL-FTPD-MAFERIVKQQ-IMRLKEPT----LKCVDMVIEELINVVHKCT----Q---------------------------------QMASYPRLREAV--ETTVT-N-RIREQ-ETRAKTQLM-L-----LVD-------IQLAYMNTNHEDFIGFANAQQ-------------------------------------------------------------------------------------------------------------------------------------------------------------------------------------------------------------------------------------------------
>PAA78248.1
----------------------------------------REVLENKLLPLRRGYIGVVNR-SQKDIEGKKDIAAAMA-----------------AERKFFLSH-----PS---YRHMA-------ERMG-TPYLQRCLNQQLTNHIRETLPSLRSELQTKLLAMESDYKVYMNFNPDDP------T-IKT--KAMMTFIN--QFTEDYLQA----IEGTGE--------------VSTKELSGGAKINTIFHERFMYMLHQ---------------------------------------------------------------------------------------------------------------------------------------------------TESDERELRKEISYAIRNIHGIRTGL-FTPD-MAFETIVKKQ-IARMKEPT----LKCVDMVVEELINVVHRCT----T---------------------------------KMSSYPHLQEAV--ESIVT-N-RIREQ-ESKTKTQLM-L-----LVD-------VQLAYMNTNHEDFIGFANAQQ----------------ERQVETIR---------------------------NLVESYMRI-----------VDKTQRDVVPKT-VIHLI----------V----------------------------------NELKDFLKTSMLASLYGGY--------------------D-QNQLMNESPEEAAKREETLRIYKATKDALKILSEVSAG----------------------------
>NP_001024332.1
----------------------------------------REILENKLFTLRRGYVGVVNR-GQKDIVGRKDIRAALD-----------------AERKFFISH-----PS---YRHMA-------DRLG-TSYLQHTLNQQLTNHIRDTLPTLRDSLQKKMFAMEKDVAEYKNYQPNDP------G-RKT--KALLQMVT--QFNADIERS----IEGSSAKL------------VSTNELSGGARINRLFHERFPFEIVK---------------------------------------------------------------------------------------------------------------------------------------------------MEIDEKEMRKEIQYAIRNIHGIRVGL-FTPD-MAFEAIAKKQ-ITRLKEPS----LKCVDLVVNELANVIRQCA----D---------------------------------TMARYPRLRDEL--ERIVV-S-HMRER-EQIAKQQIG-L-----IVD-------YELAYMNTNHEDFIGFSNAEA----------------ERQVETIR---------------------------NLVDSYMRI-----------ITKTIKDLVPKA-VMHLI----------V----------------------------------NQTGEFMKDELLAHLYQCG--------------------D-TDALMEESQIEAQKREEMLRMYHACKEALRIISEVNMS----------------------------
>XP_026693152.1
----------------------------------------KHILENKHLPLRRGYVGVVNR-SQKDIDGNKDIKAALS-----------------AERRFFLSH-----PA---YRHMA-------DKLG-TPYLQKILNQQLTNHIKETLPALRNKLQKQMMDMEKEVEEFKNFKPDDP------S-RKT--KAMLQMIQ--GFNNSFEQL----IEGTGAS-------------IDTLELSGGAKINRIFHERFPYELVK---------------------------------------------------------------------------------------------------------------------------------------------------MEFDEQTLRKEISVVIQNIHAIRTGL-FTPD-TAFEEIVKSQ-IAKLKDPA----LKCVELVSTELMNVLRKCS----D---------------------------------KMGRYPMLREET--DRVVS-T-NVREK-EAMTKEQVA-M-----LID-------FELSYINTNHDDFIGFANASQ----------------ERQVETIR---------------------------NLVDSYMAI-----------VSKTIRDLVPKI-IMNIM----------I----------------------------------GQTKEFIATEVLAHLYSSG--------------------N-GTDLMEESHEEAERRDTMLKMYHSLKEALKVMGDINMK----------------------------
>KMZ10000.1
----------------------------------------RDILENKLLPLRRGYIGVVNR-SQKDIEGRKDIHQALA-----------------AERKFFLSH-----PS---YRHMA-------DRLG-TPYLQRVLNQQLTNHIRDTLPGLRDKLQKQMLTLEKEVEEFKHFQPGDA------S-IKT--KAMLQMIQ--QLQSDFERT----IEGSGSAL------------VNTNELSGGAKINRIFHERLRFEIVK---------------------------------------------------------------------------------------------------------------------------------------------------MACDEKELRREISFAIRNIHGIRVGL-FTPD-MAFEAIVKRQ-IALLKEPV----IKCVDLVVQELSVVVRMCT----A---------------------------------KMSRYPRLREET--ERIIT-T-HVRQR-EHSCKEQIL-L-----LID-------FELAYMNTNHEDFIGFANAQN----------------ERQVETIR---------------------------NLVDSYMKI-----------VTKTTRDMVPKA-IMMLI----------I----------------------------------NNAKDFINGELLAHLYASG--------------------D-QAQMMEESAESATRREEMLRMYRACKDALQIIGDVSMA----------------------------
>XP_030853442.1.2
----------------------------------------KDILENKLLPLRRGYVGVVNR-SQRDIEGKKDIKAALA-----------------AERKFFLSH-----PS---YRHIA-------DKMG-TPWLQKILNQQLTNHIRDSLPTLRNRLQAQELSMEKEVAEYKNFSADDP------T-RKT--KAMLQMVQ--HFGVNFEKR----IEGSGDE-------------INVNELSGGARINRIFHERFPFEVVK---------------------------------------------------------------------------------------------------------------------------------------------------MEYDEKELRREISYAIKNIHGVRVGL-FTPD-MAFEAITKKQ-IGRLKEPS----IKCVDMVVNELNDVVRHSG----E---------------------------------GMARYPRLREET--ERIVC-T-HIRER-EAKTKDQVI-M-----LIN-------IQLAYMNTNHDDFIGFANAAK----------------ERQVETIR---------------------------NLVDSYMSI-----------ISKQIKDMVPKT-CMALM----------I----------------------------------NDTKEFILSEMLAHLYSNQ--------------------D-QGSLMEESADEAQRRDEMLRMYQATKEALRIIGDINMS----------------------------
>XP_030853442.1
----------------------------------------KDILENKLLPLRRGYVGVVNR-SQRDIEGKKDIKAALA-----------------AERKFFLSH-----PS---YRHIA-------DKMG-TPWLQKILNQQLTNHIRDSLPTLRNRLQAQELSMEKEVAEYKNFSADDP------T-RKT--KAMLQMVQ--HFGVNFEKR----IEGSGDE-------------INVNELSGGARINRIFHERFPFEVVK---------------------------------------------------------------------------------------------------------------------------------------------------MEYDEKELRREISYAIKNIHGVRVGL-FTPD-MAFEAITKKQ-IGRLKEPS----IKCVDMVVNELNDVVRHSG----E---------------------------------GMARYPRLREET--ERIVC-T-HIRER-EAKTKDQVI-M-----LIN-------IQLAYMNTNHDDFIGFANAAK----------------ERQVETIR---------------------------NLVDSYMSI-----------ISKQIKDMVPKT-CMALM----------I----------------------------------NDTKEFILSEMLAHLYSNQ--------------------D-QGSLMEESADEAQRRDEMLRMYQATKEALRIIGDINMS----------------------------
>XP_035683496.1
----------------------------------------RNILENRTYPLRRGYIGVVNR-SQADIDGRKDIKAALA-----------------AERKFFLSH-----PA---YRHLA-------DRMG-TPYLQKTLNQQLTNHIRDTLPVLRNKLQGQLLGMEKEVEEYKNFRPDDP------T-RKT--KAMLQMVN--TFGVDFDKR----IEGSGDQ-------------IDTVELSGGARINRIFHERFPFELVK---------------------------------------------------------------------------------------------------------------------------------------------------MEFDEKELRREISYAIKNIHGVRTGL-FTPD-MAFEAICKRQ-IAKLKEPS----LKCVDMVINELNNVVRQCG----E---------------------------------KMGRYPQLREET--ERIVT-T-HIRER-EQRAKDQVV-V-----FVD-------VNLAYINTNHEDFVGFADAQQ----------------ERQVETIR---------------------------NLVDSYMGI-----------ITKTIRDLVPKT-IMHMI----------V----------------------------------NDTKEFIQSEMLAHLYSSG--------------------D-QASMMEESATEAQRREEMLRMYHSLKEALKIIGDINMT----------------------------
>XP_031757197.1
----------------------------------------QEILENKLLPLRRGYVGVVNR-SQKDIDGKKNINAALQ-----------------AEQMFFLTH-----PA---YRHMA-------DRMG-TSHLQKMLNQQLTNHIRETLPDLRSKLQDQLLSLQHEVEVYKSINPDDP------S-RKT--KALLHMVQ--HFAVDFEKR----IAGSGDQ-------------VDTMELSGGAKINRIFHERFPFELVK---------------------------------------------------------------------------------------------------------------------------------------------------MVFDEKELRREISYAIKNIHGVRTGL-FTPD-LAFEAIVKKQ-IVKLKGPA----LKCVDLVMQELINTIKKCT----T---------------------------------KLSNYPRLCVET--ERIVT-F-HIKES-EGKTKDQVL-L-----MID-------MQLSYINTNHEDFIGFVNAQQ----------------ERQVETIR---------------------------NLVESYMTI-----------INKGIRDLIPKT-LMHLM----------I----------------------------------NSVKEFIHSELLAQLYSYE--------------------D-QSTLMEESTEQSQKREEKLHMYYCLKEALHIIGDICTS----------------------------
>XP_032814666.1
----------------------------------------RDILENKLLPLRRGYIGVVNR-SQKDIDGRKDINAAMA-----------------AERKFFLSH-----PS---YRHMA-------DRMG-TPYLQKTLNQQLTNHIRDTLPALRNKLQGQMLSMEKEVEEYKNFRPDDP------T-RKT--KALLQMVQ--QFAFDFEKR----IEGSGDQ-------------IDTVELSGGARINRIFHERFPFELVK---------------------------------------------------------------------------------------------------------------------------------------------------MEFDEKELRREISYAIRNINGIRTGI-FTPD-LAFETIVKKL-IVKLKEPC----LKCVDMVIGQLIETVRQCS----E---------------------------------KLGSYPRLRDDT--DRIVT-T-YIRER-EGRTKDQVL-L-----LID-------IQLAYMNTNHEDFIGFSNAQQ----------------ERQVETIR---------------------------NLVDSYMGI-----------VSKNIRDLMPKT-IMHLM----------I----------------------------------NNTKDFIHSELLAHLYSSS--------------------D-QTSLMEESAEQAQRRDEVLRMYHTLKDALSIIGDISMS----------------------------
>XP_005165639.1
----------------------------------------REILENKLLPLRRGYIGVVNR-SQKDIDGKKDITAAMS-----------------AERKFFLTH-----PS---YRHLA-------DRMG-TPYLQKALNQQLTNHIRDTLPGLRNKLQSQLLSIEKEVEEYKHFRPDDP------S-RKT--KALLQMVQ--QFAVDFEKC----IEGSGDQ-------------VDTVELSGGARINRIFHERFPFELVK---------------------------------------------------------------------------------------------------------------------------------------------------MEFDEKELRKEISYAIKNIHGIRTGL-FTPD-MAFETIVKRQ-IAKIKEPC----QKCVDLVITELVNTVRQCT----K---------------------------------KLAQYPMLREEM--ERIVT-Q-HIRDR-ESRTKNQVM-L-----LID-------IELAYMNTNHEDFIGFANAQQ----------------ERQVETIR---------------------------NLVDSYMAI-----------VNKTVRDLMPKT-IMHLM----------I----------------------------------NNTKDFIHAELLANLYSCG--------------------D-QNTLMEESAEQAQHREEMLRMYHALKEALNIIGDISTS----------------------------
>KAE8583055.1
----------------------------------------RDVLENKLLPLRRGYIGVVNR-SQKDIDGKKDIQAALA-----------------AERKFFLSH-----PS---YRHLA-------DRMG-TPYLQKALNQQLTNHIRDTLPGLRNKLQSQLLSIEKEVEEYKNFRPDDP------A-RKT--KALLLMVQ--QFAVDFEKR----IEGSGDQ-------------IDTYELSGGARINRIFHERFPFELVK---------------------------------------------------------------------------------------------------------------------------------------------------MEFDEKELRREISYAIKNIHGIRTGL-FTPD-LAFEAIVKKQ-VQKLKEPS----LKCVEMVANELTSTIQRCS----E---------------------------------KLSQYPHLREEM--ERIVT-T-HIRER-EGRTKDQVM-L-----LID-------IELSYMNTNHEDFIGFANAQQ----------------ERQVETIR---------------------------NLVDSYMAI-----------VNKTIRDLMPKT-IMHLM----------I----------------------------------INTKDFIHSDLLANLYSCG--------------------D-QNTLMEESAEQAQHRDEMLKMYRALKEALCIIGDISTT----------------------------
>XP_028570166.1
----------------------------------------RDVLENKLLPLRRGYIGVVNR-SQKDIDGKKDIQAALA-----------------AERKFFLTH-----PA---YRHMA-------DRMG-TPYLQKVLNQQLTNHIRDTLPGLRNKLQSQLLSIEKEVEEYKNFRPDDP------A-RKT--KALLQMVQ--QFAVDFEKR----IEGSGDQ-------------IDTYELSGGARINRIFHERFPFELVK---------------------------------------------------------------------------------------------------------------------------------------------------MEFDEKELRREISYAIKNIHGIRTGL-FTPD-LAFEAIVKKQ-VQKLNEPC----LKCVDMVVSELTSTIRKCS----E---------------------------------KLSQYPHLREEM--ERIVT-T-HIRDR-ESRTKDQVM-L-----LID-------IELAYMNTNHEDFIGFANAQQ----------------ERQVETIR---------------------------NLVDSYMAI-----------VNKTIRDLMPKT-IMHLM----------I----------------------------------NNTKDFIHSELLANLYSCG--------------------D-QNTLMEESVEQAQRRDEMLRMYHALKEAHHIIGDINTT----------------------------
>XP_025915522.1
----------------------------------------RDVLENKLLPLRRGYIGVVNR-SQKDIDGKKDIQAALA-----------------AERKFFLSH-----PA---YRHMA-------DRMG-TPYLQKVLNQQLTNHIRDTLPGLRNKLQSQLLSIEKEVEEYKNFRPDDP------A-RKT--KALLQMVQ--QFAVDFEKR----IEGSGDQ-------------IDTYELSGGARINRIFHERFPFELVK---------------------------------------------------------------------------------------------------------------------------------------------------MEFDEKELRREISYAIKNIHGIRTGL-FTPD-MAFETIVKKQ-VKKIKEPC----LKCVDMVISELINTVRQCT----K---------------------------------KLSQYPHLREEM--ERIVT-T-HIRER-EGRTKDQVM-L-----LID-------IELAYMNTNHEDFIGFANAQQ----------------ERQVETIR---------------------------NLVDSYMAI-----------VNKTIRDLMPKT-IMHLM----------I----------------------------------NNTKDFIHSELLANLYSCG--------------------D-QNTLMEESAEQAQRRDEMLRMYHALKEALNIIGDINTS----------------------------
>ELW62001.1
----------------------------------------RDVLENKLLPLRRGYIGVVNR-SQKDIDGKKDITAALA-----------------AERKFFLSH-----PS---YRHLA-------DRMG-TPYLQKVLNQQLTNHIRDTLPGLRNKLQSQLLSIEKEVDEYKNFRPDDP------A-RKT--KALLQMVQ--QFAVDFEKR----IEGSGDQ-------------IDTYELSGGARINRIFHERFPFELVK---------------------------------------------------------------------------------------------------------------------------------------------------MEFDEKELRREISYAIKNIHGIRTGL-FTPD-MAFETIVKKQ-VKKIREPC----LKCVDMVISELISTVRQCT----K---------------------------------KLQQYPRLREEM--ERIVT-T-HIRER-EGRTKEQVM-L-----LID-------IELAYMNTNHEDFIGFANAQQ----------------ERQVETIR---------------------------NLVDSYMAI-----------VNKTVRDLMPKT-IMHLM----------I----------------------------------NNTKEFIFSELLANLYSCG--------------------D-QNTLMEESAEQAQRRDEMLRMYHALKEALNIIGDINTT----------------------------
>EAW87759.1
----------------------------------------RDVLENKLLPLRRGYIGVVNR-SQKDIDGKKDITAALA-----------------AERKFFLSH-----PS---YRHLA-------DRMG-TPYLQKVLNQQLTNHIRDTLPGLRNKLQSQLLSIEKEVEEYKNFRPDDP------A-RKT--KALLQMVQ--QFAVDFEKR----IEGSGDQ-------------IDTYELSGGARINRIFHERFPFELVK---------------------------------------------------------------------------------------------------------------------------------------------------MEFDEKELRREISYAIKNIHGIRTGL-FTPD-MAFETIVKKQ-VKKIREPC----LKCVDMVISELISTVRQCT----K---------------------------------KLQQYPRLREEM--ERIVT-T-HIRER-EGRTKEQVM-L-----LID-------IELAYMNTNHEDFIGFANAQQ----------------ERQVETIR---------------------------NLVDSYMAI-----------VNKTVRDLMPKT-IMHLM----------I----------------------------------NNTKEFIFSELLANLYSCG--------------------D-QNTLMEESAEQAQRRDEMLRMYHALKEALSIIGDINTT----------------------------
>XP_012378586.1
----------------------------------------RDVLENKLLPLRRGYIGVVNR-SQKDIDGKKDITAALA-----------------AERKFFLSH-----PS---YRHLA-------DRMG-TPYLQKVLNQQLTNHIRDTLPGLRNKLQSQLLSIEKEVDEYKNFRPDDP------A-RKT--KALLQMVQ--QFAVDFEKR----IEGSGDQ-------------IDTYELSGGARINRIFHERFPFELVK---------------------------------------------------------------------------------------------------------------------------------------------------MEFDEKELRREISYAIKNIHGIRTGL-FTPD-MAFETIVKKQ-VKKIREPC----LKCVDMVISELISTVRQCT----K---------------------------------KLQQYPRLREEM--ERIVT-T-HIRER-EGRTKEQVM-L-----LID-------IELAYMNTNHEDFIGFANAQQ----------------ERQVETIR---------------------------NLVDSYMAI-----------VNKTVRDLMPKT-IMHLM----------I----------------------------------NNTKEFIFSELLANLYSCG--------------------D-QNTLMEESAEQAQRRDEMLRMYHALKEALSIIGDINTT----------------------------
>BAB27759.1
----------------------------------------RDVLENKLLPLRRGYIGVVNR-SQKDIDGKKDITAALA-----------------AERKFFLSH-----PS---YRHLA-------DRMG-TPYLQKVLNQQLTNHIRDTLPGLRNKLQSQLLSIEKEVDEYKNFRPDDP------A-RKT--KALLQMVQ--QFAVDFEKR----IEGSGDQ-------------IDTYELSGGARINRIFHERFPFELVK---------------------------------------------------------------------------------------------------------------------------------------------------MEFDEKELRREISYAIKNIHGIRTGL-FTPD-MAFETIVKKQ-VKKIREPC----LKCVDMVISELISTVRQCT----K---------------------------------KLQQYPRLREEM--ERIVT-T-HIRER-EGRTKEQVM-L-----LID-------IELAYMNTNHEDFIGFANAQQ----------------ERQVETIR---------------------------NLVDSYMAI-----------VNKTVRDLMPKT-IMHLM----------I----------------------------------NNTKEFIFSELLANLYSCG--------------------D-QNTLMEESAEQAQRRDEMLRMYHALKEALSIIGDINTT----------------------------
>EPQ17174.1
----------------------------------------RDVLENKLLPLRRGYIGVVNR-SQKDIDGKKDITAALA-----------------AERKFFLSH-----PS---YRHLA-------DRMG-TPYLQKVLNQQLTNHIRDTLPGLRNKLQSQLLSIEKEVDEYKNFRPDDP------A-RKT--KALLQMVQ--QFAVDFEKR----IEGSGDQ-------------IDTYELSGGARINRIFHERFPFELVK---------------------------------------------------------------------------------------------------------------------------------------------------MEFDEKELRREISYAIKNIHGIRTGL-FTPD-MAFETIVKKQ-VKKIREPC----LKCVDMVISELINTVRQCT----K---------------------------------KLQQYPRLREEM--ERIVT-T-HIRER-EGRTKEQVM-L-----LID-------IELAYMNTNHEDFIGFANAQQ----------------ERQVETIR---------------------------NLVDSYMAI-----------VNKTVRDLMPKT-IMHLM----------I----------------------------------NNTKEFIFSELLANLYSCG--------------------D-QNTLMEESAEQAQRRDEMLRMYHALKEALSIIGDINTT----------------------------
>XP_025944940.1
----------------------------------------REILENKLLPLRRGYIGVVNR-SQKDIDGKKDIKAALL-----------------AERKFFLSH-----PA---YRHMA-------DRMG-TPYLQKVLNQQLTNHIRDTLPGFRSKLQSQLLSIEHEVEVYKNFRPEDP------T-RKT--KALLQMVQ--QFSVDFEKR----IEGSGDQ-------------VDTLELSGGAKINRIFHERFPFELVK---------------------------------------------------------------------------------------------------------------------------------------------------MEFNEKELRREISYAIKNIHGIRTGL-FTPD-MAFEAIVKKQ-IVKLKGPC----LKSVDLVMQELINTVKKCT----K---------------------------------KLATYPRLCEET--ERIVA-G-YIRER-EEKTKDQVL-L-----LID-------IQVSYINTNHEDFIGFANAQQ----------------ERQVETIR---------------------------NLVDSYMSI-----------INKCIRDLIPKT-IMHLM----------I----------------------------------NNVKEFINAELLAHLYSSE--------------------D-QNTLMEESAEQAQRRDEMLRMYQALKEALAIIGDISTS----------------------------
>EPQ08653.1
----------------------------------------RDILENKLLPLRRGYVGVVNR-SQKDIDGKKDIKAAML-----------------AERKFFLSH-----PA---YRHIA-------DRMG-TPHLQKVLNQQLTNHIRDTLPNFRNKLQAQMLSIEHEVDAYKNFKPEDP------T-RKT--KALLQMVQ--QFAVDFEKR----IEGSGDQ-------------VDTLELSGGAKINRIFHERFPFEIVK---------------------------------------------------------------------------------------------------------------------------------------------------MEFNEKELRREISYAIKNIHGIRTGL-FTPD-MAFEAIVKKQ-IVKLKGPS----LKSVDLVMQELINTVKKCT----K---------------------------------KLANFPRLCEET--ERIVA-N-HIRER-EGKTKDQVL-L-----LID-------IQVSYINTNHEDFIGFANAQQ----------------ERQVETIR---------------------------NLVDSYMSI-----------INKCIRDLIPKT-IMHLM----------I----------------------------------NNVKDFINSELLAQLYSSE--------------------D-QNTLMEESAEQAQRRDEMLHMYQALKEALVIIGDINTA----------------------------
>XP_027623811.1
----------------------------------------RDVLENKLLPLRRGYVGVVNR-SQKDIDGKKDIKAAML-----------------AERKFFLSH-----PA---YRHIA-------DRMG-TPHLQKVLNQQLTNHIRDTLPNFRNKLQGQLLSIEHEVEAYKNFKPEDP------T-RKT--KALLQMVQ--QFAVDFEKR----IEGSGDQ-------------VDTLELSGGAKINRIFHERFPFEIVK---------------------------------------------------------------------------------------------------------------------------------------------------MEFNEKELRREISYAIKNIHGIRTGL-FTPD-MAFEAIVKKQ-IVKLKGPS----LKSVDLVIQELINTVKKCT----K---------------------------------KLANFPRLCEET--ERIVA-N-HIRDR-EGKTKDQVL-L-----LID-------IQVSYINTNHEDFIGFANAQQ----------------ERQVETIR---------------------------NLVDSYMSI-----------INKCIRDLIPKT-IMHLM----------I----------------------------------NNVKEFINSELLAQLYSSE--------------------D-QNTLMEESAEQAQRRDETLRMYQALKEALVIIGDINTA----------------------------
>XP_016856477.1
----------------------------------------RDVLENKLLPLRRGYVGVVNR-SQKDIDGKKDIKAAML-----------------AERKFFLSH-----PA---YRHIA-------DRMG-TPHLQKVLNQQLTNHIRDTLPNFRNKLQGQLLSIEHEVEAYKNFKPEDP------T-RKT--KALLQMVQ--QFAVDFEKR----IEGSGDQ-------------VDTLELSGGAKINRIFHERFPFEIVK---------------------------------------------------------------------------------------------------------------------------------------------------MEFNEKELRREISYAIKNIHGIRTGL-FTPD-MAFEAIVKKQ-IVKLKGPS----LKSVDLVIQELINTVKKCT----K---------------------------------KLANFPRLCEET--ERIVA-N-HIRER-EGKTKDQVL-L-----LID-------IQVSYINTNHEDFIGFANAQQ----------------ERQVETIR---------------------------NLVDSYMSI-----------INKCIRDLIPKT-IMHLM----------I----------------------------------NNVKDFINSELLAQLYSSE--------------------D-QNTLMEESAEQAQRRDEMLRMYQALKEALGIIGDISTA----------------------------
>NP_001025299.1
----------------------------------------RDILENKLLPLRRGYIGVVNR-SQKDIDGRKDIRAALA-----------------AERKFFLSH-----PS---YRHMA-------ERMG-TPHLQKALNQQLTNHIRDTLPGLRSKLQSQLLSLEKEVEEYKNFRPDDP------T-RKT--KALLQMVQ--QFGVDFEKC----IEGSGDQ-------------VDTAELSGGARINRIFHERFPFELVK---------------------------------------------------------------------------------------------------------------------------------------------------IVFDEKELRREISHAIKNVHGVRTGL-FTPD-LAFEAIVKKQ-IIKLKEPC----LKCIDLVIQELINTFRQCT----N---------------------------------KLSSYPRLREET--ERIVT-T-YVRER-EGKTKDQVL-L-----LID-------TELSYINTNHEDFIGFANAQQ----------------ERQVETIR---------------------------NLVDSYIGI-----------VNKTIRDLMPKT-IMHLM----------I----------------------------------NSAKDFIHSELLAYLYSSG--------------------D-QNSLMEESADQAQRRDEMLRMYHAIKEALSIIGDISTS----------------------------
>XP_021326548.1
----------------------------------------RDILENKLLPLRRGYIGVVNR-SQKDIDGRKDIRAALA-----------------AERKFFLSH-----PS---YRHMA-------ERMG-TPHLQKALNQQLTNHIRDTLPGLRSKLQSQLLSLEKEVEEYKNFRPDDP------T-RKT--KALLQMVQ--QFGVDFEKC----IEGSGDQ-------------VDTAELSGGARINRIFHERFPFELVK---------------------------------------------------------------------------------------------------------------------------------------------------IVFDEKELRREISHAIKNVHGVRTGL-FTPD-LAFEAIVKKQ-IIKLKEPC----LKCIDLVIQELINTFRQCT----N---------------------------------KLSSYPRLREET--ERIVT-T-YVRER-EGKTKDQVL-L-----LID-------TELSYINTNHEDFIGFANAQQ----------------ERQVETIR---------------------------NLVDSYIGI-----------VNKTIRDLMPKT-IMHLM----------I----------------------------------NSAKDFIHSELLAYLYSSG--------------------D-QNSLMEESADQAQRRDEMLRMYHAIKEALSIIGDISTS----------------------------
>XP_006161648.2.2
----------------------------------------RDVLENKLLPLRRGYIGVVNR-SQKDIEGKKDIRAALA-----------------AERKFFLSH-----PA---YRHMA-------DRMG-TPHLQKTLNQQLTNHIRESLPALRSKLQSQLLSLEKEVEEYKNFRPDDP------T-RKT--KALLQMVQ--QFGVDFEKR----IEGSGDQ-------------VDTLELSGGARINRIFHERFPFELVK---------------------------------------------------------------------------------------------------------------------------------------------------MEFDEKDLRREISYAIKNIHGVRTGL-FTPD-MAFEAIVKKQ-IVKLKEPS----LKCVDLVVSELATVIKKCA----E---------------------------------KLSSYPRLREET--ERIVT-T-YIRER-EGRTKDQIL-L-----LID-------IEQSYINTNHEDFIGFANAQQ----------------ERQVETIR---------------------------NLVDSYVAI-----------INKSIRDLMPKT-IMHLM----------I----------------------------------NNTKAFIHHELLAYLYSSA--------------------D-QSSLMEESADQAQRRDDMLRMYHALKEALNIIGDISTS----------------------------
>NP_001005360.1
----------------------------------------RDVLENKLLPLRRGYIGVVNR-SQKDIEGKKDIRAALA-----------------AERKFFLSH-----PA---YRHMA-------DRMG-TPHLQKTLNQQLTNHIRESLPALRSKLQSQLLSLEKEVEEYKNFRPDDP------T-RKT--KALLQMVQ--QFGVDFEKR----IEGSGDQ-------------VDTLELSGGARINRIFHERFPFELVK---------------------------------------------------------------------------------------------------------------------------------------------------MEFDEKDLRREISYAIKNIHGVRTGL-FTPD-MAFEAIVKKQ-IVKLKEPS----LKCVDLVVSELATVIKKCA----E---------------------------------KLSSYPRLREET--ERIVT-T-YIRER-EGRTKDQIL-L-----LID-------IEQSYINTNHEDFIGFANAQQ----------------ERQVETIR---------------------------NLVDSYVAI-----------INKSIRDLMPKT-IMHLM----------I----------------------------------NNTKAFIHHELLAYLYSSA--------------------D-QSSLMEESADQAQRRDDMLRMYHALKEALNIIGDISTS----------------------------
>XP_028568434.1
----------------------------------------RDVLENKLLPLRRGYIGVVNR-SQKDIDGKKDIRAALA-----------------AERKFFLSH-----PA---YRHMA-------DRMG-TPHLQKLLNQQLTNHIRETLPSLRSKLQSQLLSLEKEVEEYKNFRPDDP------T-RKT--KALLQMVQ--QFAVDFEKR----IEGSGDQ-------------VDTLELSGGARINRIFHERFPFELVK---------------------------------------------------------------------------------------------------------------------------------------------------MEFDEKDLRREISYAIKNIHGVRTGL-FTPD-MAFEAIVKKQ-IIKLKEPS----LKCVDLVVSELAMVIKKCA----E---------------------------------KLGSYPRLREET--ERIVT-T-YIRER-EGKTKDQIL-L-----LID-------IELSYINTNHEDFIGFANAQQ----------------ERQVETIR---------------------------NLVDSYVGI-----------INKSIRDLMPKT-IMHLM----------I----------------------------------NNTKDFIHSELLAYLYSSA--------------------D-QNSLMEESADQAQRRDDMLRMYHALKEALNIIGDISTS----------------------------
>XP_031753735.1
----------------------------------------KDILENKLLPLRRGYIGVVNR-SQKDIDGKKDIKAALG-----------------AERKFFLSH-----PG---YRHIA-------ERMG-TPHLQKTLNQQLTNHIRETLPALRNKLQSQLLSLEKEVEEYKNFRPDDP------T-RKT--KALLQMVQ--QFGVDFEKR----IEGSGDQ-------------VDTLELSGGARINRIFHERFPFELVK---------------------------------------------------------------------------------------------------------------------------------------------------MEFDEKDLRREISYAIKNIHGVRTGL-FTPD-MAFEAIVKKQ-VVKLKEPC----LKCVDMVIQELINTVRQCT----A---------------------------------KLLSYPKLREET--ERIVT-T-YIRER-EGKTKDQIL-L-----LID-------IELSYINTNHEDFIGFANAYY----------------ERQVETIR---------------------------NLVDSYICI-----------VNKSIRDLMPKT-IMHLM----------I----------------------------------NNSKDFIHSELLAYLYSSA--------------------D-QNSLMEESADQAQRREDMLRMYHALKEALKIIGDISTS----------------------------
>XP_025920181.1
----------------------------------------RDVLENKLLPLRRGYIGVVNR-SQKDIDGKKDIRAALA-----------------AERKFFLSH-----PA---YRHMA-------DRMG-TPHLQKVLNQQLTNHIRETLPSLRSKLQSQLLSLEKEVEEYKNFRPDDP------T-RKT--KALLQMVQ--QFGVDFEKR----IEGSGDQ-------------VDTLELSGGARINRIFHERFPFELVK---------------------------------------------------------------------------------------------------------------------------------------------------MEFDEKDLRREISYAIKNIHGVRTGL-FTPD-LAFEAIVKKQ-VVKLKEPC----LKCVDLVIQELINTVRQCT----S---------------------------------KLGSYPRLREET--ERIVT-T-HIRER-EGKTKDQIL-L-----LID-------IELSYINTNHEDFIGFANAQQ----------------ERQVETIR---------------------------NLVDSYVGI-----------INKSIRDLMPKT-IMHLM----------I----------------------------------NNTKDFIHSELLAYLYSSA--------------------D-QNSLMEESADQAQRRDDMLRMYHALKEALNIIGDISTS----------------------------
>XP_014389433.1
----------------------------------------RDVLENKLLPLRRGYIGVVNR-SQKDIEGKKDIRAALA-----------------AERKFFLSH-----PA---YRHMA-------DRMG-TPHLQKTLNQQLTNHIRESLPTLRSKLQSQLLSLEKEVEEYKNFRPDDP------T-RKT--KALLQMVQ--QFGVDFEKR----IEGSGDQ-------------VDTLELSGGARINRIFHERFPFELVK---------------------------------------------------------------------------------------------------------------------------------------------------MEFDEKDLRREISYAIKNIHGVRTGL-FTPD-LAFEAIVKKQ-VVKLKEPC----LKCVDLVIQELINTVRQCT----S---------------------------------KLSSYPRLREET--ERIVT-T-YIRER-EGRTKDQIL-L-----LID-------IEQSYINTNHEDFIGFANAQQ----------------ERQVETIR---------------------------NLVDSYVAI-----------INKSIRDLMPKT-IMHLM----------I----------------------------------NNTKAFIHHELLAYLYSSA--------------------D-QTSLMEESAEQAQRRDDMLRMYHALKEALNIIGDISTS----------------------------
>XP_042914770.1
----------------------------------DRGTDAAHILRNAHIPLRLGYIGVVLR-AQADIAAKLPMSECRK-----------------REESFFASR-----AE---YRDVA-------AHCG-VPTLARRLNVILVEHIRGLLPGLKRRIHEALEVRNAELRALGDPDPVQSK-----S-AKG--AYLLQLLC--DYAERYAAM----LDGRHLDLH------------MAQQLSGGARVREVFTEHFLPQ---------LH------------------------------------------------------------------------------------------------------------------------------------------RLDPARDLSDAEVSTVIRNGAGVSGSL-LVAQ-EPFELLTRRA-VQQLMQPA----LGCKERVHEELVRIAEQAC---PP---------------------------------EAARFPQLQRHL--AHAVV-D-FIHSG-TLPADSMIR-S-----LVD-------CECDYINCDHPDFIGGRGAIRSVMQDRAQRQA---GPGAEVEVVR---------------------------KLVDSYFNI-----------SRKNMADMVPKT-IMHFM----------V----------------------------------LYTKRGLQQHLIKALYRDE--------------------L-LDSLLTEAEDVVVRRNAAREAVAVLRAAVTALEEVPHEMATGL-----------------------
>ONM18162.1
----------------------------------DRGTDARNFLLGNVIPLKFGYVGVVNR-SQEDINFNRSVKDALA-----------------FEEKYFLTL-----PA---YHGLA-------HCCG-VPQLAKKLNMILLKHVTNMLPGLKTRINAQLVAVAKEHAAYGDTVESVPFLPWWKG-KTG--CLQINFLVEQGYTTFFSQY----LSRVWRCRWG---------TSPHPAEFFRGTQHLILPAGWISGEVGAAFVVACRVD----QWRSWSCFRCGVGQS--------FAVMTCCVHFLWSL--------------------GLLVSRWRRVRALA------------DVRCGKSEQLI------------------IIT--CDKFRNDDVRWALSVEIDPCKSISDEDIRTTIQNSGGPKGAM-FLPE-VPFEILVRKQ-IGRLLDPS----LQCAQFIYDELIKISHSCL---IS---------------------------------ELQKFPALKKRL--SEVVC-S-FLRDG-LRPAETMIT-H-----IIE-------MEASKLRELAEAAS---RRRINILCVQETKWKGQKVKEVEVAVVK---------------------------LLIKSYYDI-----------VRKNIEDAIPKA-VMHFL----------V----------------------------------NHTKRDLHNFLIRKLYREN--------------------L-LNELMRETDEVLMRRQRIQEMLEILEQAHRTLEEFPFEVDKLE-----------------------
>KAH9327796.1
----------------------------------DRGTDARNFLLGNVIPLQLGYIGVVNR-SQEDIIANQSIRDALA-----------------YEENFFRGH-----PV---YCSLA-------DQCG-IPQLARKLNQILVKHIRVMLPDLKAQIHGQMMSVKKELSSYGEVTESEV--------DQG--NLLLDILR--KFSDAFRSR----IEGKN----E---------E-TTFELVGGARIHYIIQSIFVKR---------LE------------------------------------------------------------------------------------------------------------------------------------------DVDPCEGLSDKDIQTAIQNAMGSRSAL-FVPE-VPFQALLRKK-IAQLLDPS----LQCVHIIYDELVKLANRCQ---TS---------------------------------DLFRFPLLRRCL--EEVLG-T-CLREG-LESALTMVS-H-----LIE-------MEMDYINTSHHSFIGGSKAMAA-----------------GIEVTK---------------------------ILLRSYYDI-----------VRKNIQDRVPKA-IMHFL----------V----------------------------------NHVKRELYSVLIRNLYREN--------------------L-FAEMLKERDDISARRKQCKDILHILKKAVR------------------------------------
>EFJ35472.1
----------------------------------DRGTDARSILLGTVIPLRLGYVGVVNR-SQEVFRSPFFCLKILMKHGCRIFMPTNRSRMLLLRKSIFSEVERCTKAFWIDVASLN-------SRKS-LIKYELEPVKILVQHIKTVLPELKTRINTQMVALLKELTSYGEATDSKS--------GQG--AMLLNALT--KYFHVFSSV----IDGKN----Q---------EMSTSELSGGARIHYIFQSIFVKS---------LE------------------------------------------------------------------------------------------------------------------------------------------EVDPCDDLTDEDIRTAIQNATGPKMIL-FVPE-VPFEVLVRRQ-IERLLDPC----LQCARFIYDELVKMSHRCE---TN---------------------------------ELQRFPVLRRRI--EEAVS-T-CLREG-LTPTETMIS-H-----LVD-------MEMDYINTSHPRFIGGSKAVET-----------------EVAVTR---------------------------LLLKSYYEI-----------VRKNIQDAVPKA-IMHFL----------V----------------------------------GHVKRELLNLLIKKLYREV--------------------L-FEEMLQERDDIASRRKHCREVLRVLQQAVVTLEDLPVDADAHS-----------------------
>KAH9304002.1
----------------------------------DRGTDATNFLLGNVIPLRLGYVGVVNR-SQADINGNKSIQDALA-----------------YEERFFRSR-----PV---YHRLA-------DRCG-IPQLAKKLNYILVQHIRAILPGLKARINAQMVSVVKEISTYGEITESKA--------GQG--ALLLNILT--KYSEAFTSV----VEGKN----E---------EMSTAELSGGARIHYIFQSIFVKS---------LE------------------------------------------------------------------------------------------------------------------------------------------LVDPCDDLTDDDIRMAIQNATGPKNAL-FVPE-IPFEVLVRRQ-ISRLLDPS----IQCARFIYDELLKIAHRCK---AL---------------------------------ELERFPVLQRRL--DEVVG-S-FLREG-LSPAETMIG-H-----LIE-------MEMDYINTSHPAFIGGSKAVEL-----------------EIAVTK---------------------------LLLKSYYDI-----------VRKNVQDFVPKA-IMHFL----------V----------------------------------NHSKRDLHGILIKKLYREP--------------------L-FEEVLQEREEIAVRRKRSRELLRVLQQAVWTLDELPLESDMPS-----------------------
>KAI5070335.1
----------------------------------DRGTDARNFLLGSAIPLRLGYIGVVNR-SQADILGNKSIREALA-----------------YEDNFFRSL-----PV---YHSLA-------DRCG-IPQLAKKLNNILVQHIKAILPDMKARINTQMVTLSKELASYGELTDSKT--------GQG--ALLLNIIT--RYSQGFASI----VDGKN----E---------EMSTSELAGGARLHYIFQSIFVKS---------LD------------------------------------------------------------------------------------------------------------------------------------------EVDPCDDLTDEDIRTAVQNATGPKNII-FVPD-VPFEVLVRRQ-IARLLDPS----LQCARFIYDELVKISHRCE---TY---------------------------------ELQRFPVLRRRI--EEVVA-N-FLREG-LIPAERMIC-H-----LIE-------MEMDYINTSHPSFIGGSKAVEA-----------------EIAVTR---------------------------SLIKSYYDI-----------VRKNVQDAVPKA-IMHFL----------V----------------------------------NHAKRELHNVFIRKLYREN--------------------L-FEEMLQEREEVAVKRKRCKEVLRVLQQAAYTLEELPLDYEVPT-----------------------
>KAI5070758.1
----------------------------------DRGTDARNLLLGNVIPLRLGYIGVVNR-SQEDILGNKSVVDALL-----------------YEENFFRSR-----PV---YHNLA-------DRCG-IAQLAKKLNTILVQHIKTILPDMKARINTQMVTLAKELASYGELTESKS--------GQG--ALLLNIIT--RYSQGFAAV----VDGKN----E---------EMSTSELSGGARLHYIFQNIFVKS---------LD------------------------------------------------------------------------------------------------------------------------------------------EVDPCDDLTDEDIRTAIQNATGPKSII-FVPE-VPFEVLVRRQ-IARLLDPS----LQCARFIYDELVKISHRCE---SH---------------------------------ELQRFPVLRRRI--EEVMS-G-FLREG-LAPAETMIC-H-----LIE-------MEMDYINTSHPAFIGGNKAVEV-----------------EIAVTR---------------------------LLIKSYYDI-----------VRKNIQDAIPKA-VMHFL----------V----------------------------------NHTKRELHSVFIRKLYREH--------------------L-FEEMLQEREDVAVKRKRCKEVLRVLQQAVYTLEELPLDYEAST-----------------------
>EFJ37641.1
----------------------------------DRGTDARNFLLGSVIPLRLGYIGVVNR-SQEDITSNRSIQDALM-----------------YEEQFFRSR-----PV---YHSLS-------DRCG-IPQLAKKLNQILVQHIRTILPDLKARINTQMVTLQKELATYGELTESKN--------GQG--VLLLGIIT--KYSQSFSSV----VDGKN----E---------EMSTVELSGGARIHYIFQSIFVKS---------LD------------------------------------------------------------------------------------------------------------------------------------------EVDPCDDLTDEDIRTAIQNATGPKNVL-FVPE-VPFEVLVRRQ-IARLLEPS----LQCARFIYDELVKISHRCE---SS---------------------------------ELQRFPVLRRNI--EEVIA-S-FLREG-LSPAETMIG-H-----LIE-------MEMDYINTSHPGFIGGSKAVE-----------------LEIVVTR---------------------------LLLKSYYDI-----------VRKNIQDSVPKA-IMHFL----------V----------------------------------NHAKRELHNVFIRKLYREA--------------------M-FEELLQEREEIAIKRKRCKEVLKVLQQAAWTIEELPLEYEFPS-----------------------
>EFJ15047.1
----------------------------------------RNFLLGSVIPLRLGYIGVVNR-SQEDITSNRSIQDALM-----------------YEEQFFRSR-----PV---YHSLS-------DRCG-IPQLAKKLNQILVQHIRTILPDLKARINTQMVTLQKELATYGELTESKN--------GQG--MLLLGIIT--KYSQSFSSV----VDGKN----E---------EMSTVELSGGARIHYIFQSIFVKS---------LD------------------------------------------------------------------------------------------------------------------------------------------EVDPCDDLTDEDIRTAIQNATGPKNVL-FVPE-VPFEVLVRRQ-IARLLEPS----LQCARFIYDELVKISHRCE---SS---------------------------------ELQRFPVLRRNI--EEVIA-S-FLREG-LSPAETMIG-H-----LIE-------MEMDYINTSHPGFIGTSIRLREPPLVLRASDAQTEQESTEIVVTR---------------------------LLLKSYYDI-----------VRKNIQDSVPKA-IMHFL----------V----------------------------------NHAKRELHNVFIRKLYREA--------------------M-FEELLQEREEIAIKRKRCKEVLKVLQQAAWV-----------------------------------
>KAG0554580.1
----------------------------------DRGTDARSFLLGNIIPLRLGYVGVVNR-SQEDISANKSIRDALT-----------------YEENFFRSR-----PV---YHNLS-------DRCG-VPQLAKKLNTILVQHIKAILPDLKSRISNQMVALQKELASYGELTDSKS--------GQG--ALLLGIIT--KYSSDYQAI----VDGKY----E---------EMSTTELSGGARIHYIFQAIFVRS---------LE------------------------------------------------------------------------------------------------------------------------------------------EVDPCDDLTDEDIRTAIQNATGPKNVL-FVPE-VPFEVLVRRQ-IARLLEPS----LQCARFIYDELVKISHRCE---SY---------------------------------ELQRFPVLRRRI--EEVVA-N-FLRDG-LAPAETMIG-H-----LIE-------MEMDYINTSHPAFLGGSKAVEV-----------------EISVTR---------------------------LLLKSYYDI-----------VRKNIQDSVPKA-IMHFL----------V----------------------------------NHSKRELQSIFIRKLYREN--------------------T-FEEMLQEKEEIAAKRKRCKEILRVLQQAAWSYSDAERGFAECMSCGCFWNCDQTLEELPLDSEGSS
>XP_024362051.1
----------------------------------DRGTDARSLLLGNVIPLRLGYVGVVNR-SQEDISRNRSIRDALT-----------------NEENFFRSR-----PV---YHNLS-------DRCG-VPQLAKKLNTILVQHIKAVLPDLKSRISNQMIFLQKELTSYGELTDSKS--------GQA--ALLLGIIT--KYSSDYQSI----VEGNY----E---------EMSTTELSGGARIHYIFQEIFVRG---------LEVL----V---------------------------------WPL------------------------------------------------NVGGKVTVV------------------FYF--ILNQMEILMELELVQEVDPCDVLTDEDIRTAIQNATGPKNVL-FVPE-VPFEVLVRRQ-IARLLEPS----LQCARYIYDELVKISQRCE---SY---------------------------------ELQRFPLLRRRI--DEVVA-N-FLRDG-LAPAETMIG-H-----LIE-------MEMDYINTSHPAFLGGSKAVEV-----------------EISVTR---------------------------LLLNSYYDI-----------ARKNIQDSVPKA-IMHFL----------V----------------------------------NHSRRELQSVFIRKLYREN--------------------M-FEEMLQEKEEIAAKRKRCKEILRVLQQAAWSYSDAERGFAECMSCGCFWNSEEMLQELPLDLEASS
>KAG0555682.1
----------------------------------DRGTDARNFLLGNVIPLRLGYIGVVNR-SQEDIIANKSIRDALV-----------------YEEGFFRSK-----PV---YHNLA-------DRCG-VPQLAIRLNTILVQHIKAILPDLKSRISTQMITLQKELASYGELTESKS--------GQG--ALLLNILT--KYSHGFQSV----VDGKN----E---------EMSTTELSGGARIHYIFQAIFVRS---------LE------------------------------------------------------------------------------------------------------------------------------------------EVDPCDDLNDDDIRTAIQNATGPKNVL-FVPE-VPFELLVRRQ-IARLLEPS----LQCARFIYDELVKISHRCE---TH---------------------------------ELQRFPQLRRRI--EEVVA-S-FLREG-LSPAETMIG-H-----LIE-------MEMDYINTSHPGFIGGSKAVEI-----------------EIAVTR---------------------------LLLKSYYDI-----------VRKNVQDLVPKA-IMHFL----------V----------------------------------NHVKRELHSVFIRKLYREN--------------------L-FEEMLQEKEEIAVKRKRCKEILRVLQQAAWVKFLLSFDHHC-------------------------
>PTQ35749.1
----------------------------------DRGTDARNFLLGNVVPLRLGYIGVVNR-SQEDIQANKTIREALG-----------------YEENFFRSR-----PV---YHSLS-------ERCG-IPQLAKKLNSILVQHIRAILPDLKARISTQMVTLQKELAGYGELTDSKS--------GQG--ALLLNIIT--KYSQGFQSI----VDGKN----E---------EMSTTELSGGARIHYIFQSIFVKS---------LE------------------------------------------------------------------------------------------------------------------------------------------EVDPCDDLTDEDIRTAIQNATGPKNVL-FVPE-VPFEVLVRRQ-IARLLEPS----LQCARFIYDELVKISHRSE---SY---------------------------------ELQRFPVLRRRI--EEVVA-N-FLREG-LAPAETMIG-H-----LIE-------MEMDYINTSHPGFIGGSKAVEM-----------------EIAVTR---------------------------LLLKSYYDI-----------VRKNIQDSVPKA-IMHFL----------V----------------------------------NHVKRELHSVFIRKLYRES--------------------L-FEEMLQEKEEIAAKRKRCKEILRVLQQAAWELDTLSF-----------------------------
>PWZ09977.1
----------------------------------DRGTDARNFLLGNVIPLKLGYVGVVNR-SQQDINSDLSIKDALA-----------------REEKFFRTQ-----PA---YHGLA-------QYCG-IPQLAKKLNQILVQHIKTVLPGLKSRISSQLTAVAKELAVYGDPVDSKA--------GQG--AKLLNILA--KYCEAFSSM----VEGKN----E---------DISTTELSGGARIHYIFQSIFVKS---------LE------------------------------------------------------------------------------------------------------------------------------------------EVDPCEDVTDVDIRMAIQNATGPRSAL-FVPE-VPFEVLVRRQ-ISRLLDPS----LQCAQFIYDELVKMSHRCL---AT---------------------------------ELQQFPILRRSM--DEVIG-K-FLRDG-LKPAESMIS-H-----IIE-------MEEDYINTSHPSFIGGSKAVEE-----------------EIAITK---------------------------LLLKSYYNI-----------VRKNVEDFIPKA-IMHFL----------V----------------------------------NHTKRALHNYLITKLYRDD--------------------L-LEDLLKEPDELTIKRKQIRENLKVLQQAYKTLDEIPLDAEAVE-----------------------
>XP_052310486.1
----------------------------------DRGTDARNLLLGKVIPLRLGYVGVVNR-SQEDIILNRSIKDALA-----------------AEEKFFRSR-----PV---YNGLA-------DRCG-VPQLAKKLNQILVQHIKSILPGLKSRISSALVSVAKEHASYGEITESKA--------GQG--TLILNILS--KYSEAFSSM----IEGKN----E---------EMSTSELAGGARIHYIFQSIFVKS---------LE------------------------------------------------------------------------------------------------------------------------------------------EVDPCEDLTDGDIQTIIQNATGPRTPL-FVPE-VPFEVLIRKQ-IARLLDPS----LQCARFIYNELIKISHHCL---VN---------------------------------ELQRFPVLRKRM--DEVIG-N-FLRDG-LEPSETMIG-H-----IIE-------MEMDYINTSHPNFVGGSKAVEI-----------------EIAVTK---------------------------LLLRSYYDI-----------VRKNIEDSIPKA-IMHFL----------V----------------------------------NHTKRELHNVFIRKLYREN--------------------L-FEEMLQEPDEIAMKRKQTREQLRVLQQAFRTLDELPLEAETVE-----------------------
>AAC61784.1
----------------------------------DKGTDARKLLLGNVVPLRLGYVGVVNR-CQEDILLNRTVKEALL-----------------AEEKFFRSH-----PV---YHGLA-------DRLG-VPQLAKKLNQILVQHIKVLLPDLKSRISNALVATAKEHQSYGELTESRA--------GQG--ALLLNFLS--KYCEAYSSL----LEGKS----E---------EMSTSELSGGARIHYIFQSIFVKS---------LE------------------------------------------------------------------------------------------------------------------------------------------EVDPCEDLTDDDIRTAIQNATGPRSAL-FVPD-VPFEVLVRRQ-ISRLLDPS----LQCARFIFEELIKISHRCM---MN---------------------------------ELQRFPVLRKRM--DELSGRD-FLREG-LEPSETMIG-D-----IID-------MEMDYINTSHPNFIGGTKAVEA-----------------EIQITK---------------------------LLLRSYYDI-----------VRKNIEDSVPKA-IMHFL----------V----------------------------------NHTKRELHNVFIKKLYREN--------------------L-FEEMLQEPDEIAVKRKRTQETLHVLQQAYRTLDELPLEADSVS-----------------------
>NP_012926.1
--------------------------------------DVIDILAGRVIPLRYGYIPVINR-GQKDIEHKKTIREALE-----------------NERKFFENH-----PS---YSSKA-------HYCG-TPYLAKKLNSILLHHIRQTLPEIKAKIEATLKKYQNELINLGPETMDSA----------S--SVVLSMIT--DFSNEYAGI----LDGEAKEL-------------SSQELSGGARISYVFHETFKNG---------VD------------------------------------------------------------------------------------------------------------------------------------------SLDPFDQIKDSDIRTIMYNSSGSAPSL-FVGT-EAFEVLVKQQ-IRRFEEPS----LRLVTLVFDELVRMLKQIIS--QP---------------------------------KYSRYPALREAI--SNQFI-Q-FLKDA-TIPTNEFVV-D-----IIK-------AEQTYINTAHPDLLKGSQAM------------------METEVIK---------------------------LLISSYFSI-----------VKRTIADIIPKA-LMLKL----------I----------------------------------VKSKTDIQKVLLEKLYGKQ--------------------D-IEELTKENDITIQRRKECKKMVEILRNASQIVSSV-------------------------------
>KXN66323.1
--------------------------------------DVVDILAGRVIPLRLGYVPVINR-SQRDIESKKNISAALD-----------------HERQFFEKH-----PS---YTSKV-------QYCG-TPFLARKLSMILMHHIRNTLPEIKAKIQSALTKYQTELAQLGDPIGGDD------A-YSS--NLILNVIT--EFCNDFRTV----LDGHAKDL-------------TTYELNGGARISFVFFEIYANG---------VS------------------------------------------------------------------------------------------------------------------------------------------SIDVFDQVKDADIRTILYNSSGSAPSL-FVGT-AAFELIVKQQ-IRRLEEPS----VKCISFVYDELVRILSQLLQ--KP---------------------------------VFKRFPQLKEQF--YTVVV-N-FFKKS-TTPTTKLVQ-D-----IIS-------MEANYVNTAHPDFITGHKAM------------------MEIEVIK---------------------------LLIQSYYNI-----------VKRTVMDMVPKA-IMYNL----------V----------------------------------FTSKEGLQAELLKELYKSD--------------------F-IEDMLKESEFTRSRRDECKKMIEALQKANEIVASV-------------------------------
>KNE68830.1
--------------------------------------DVVDILAGRVIPLRLGYVPVVNR-GQKDIDKRKSIALALE-----------------HERSYFEEH-----PS---YRSKA-------QYCG-TPFLARKLNMILLHHIKNTLPEIKNRISAALQKYQAELAQLGDPIDDPS------S-STA--NVVLSVIT--EFCNDFRNL----LDGTAGDL-------------STVELSGGARISFVFHELFSNG---------IK------------------------------------------------------------------------------------------------------------------------------------------AIDPFDQIKDTDIRTIMYNSSGSQPAL-FVGA-QAFEVLVKQQ-IKRLEDPS----LKCVQLVYDELARILAQLLQ--KP---------------------------------VFKRFPDLRDRV--NSNVL-Q-FLRKA-LIPTNKLVT-D-----LLA-------AEMCYINTGHPDFINGHRAT------------------LETEVIK---------------------------LLLTSYFNI-----------VKRTIADMVPKS-IMLNL----------V----------------------------------AYSKENMQRTLLADLYQKN--------------------V-LDEVLKESDATLARRREVKKMIDALERADEIVSTV-------------------------------
>OAJ44422.1
--------------------------------------DVIDILAGRVIPLRLGYVPVVNR-GQRDIENKKKISLALE-----------------AEKNYFENH-----AS---YRSKA-------QYCA-K-------------------------IQSGLTKFQQELVTLGDPLGEDS------A-NMS--NIILNVIT--EFTSEYRTV----IAGTSNDL-------------SSDELSGGARISFVFHEIYAAA---------IR------------------------------------------------------------------------------------------------------------------------------------------SMDPFDQVKEVDIRTILYNSSGSSPAL-FVGT-AAFEILVKQQ-IRRLEDPS----LKCCTMIYDELVRILNRLLQ--RP---------------------------------IFKRFPALKDKF--YNVVI-N-FFQRC-MNPTNKLVT-D-----LIN-------AEACYINTGHPEFITGHRAM------------------IETEVIK---------------------------LLLMSYFNI-----------VKRTAADLVPKA-IMLNL----------V----------------------------------QLSKDELQRELLSELYKRE--------------------E-FDESLKESEFTVQRRVECKKMITALKKADEIIATV-------------------------------
>OUM62108.1
--------------------------------------DVIDILAGRVIPLRLGYVPVVNR-GQKDIETNKSISKALE-----------------AEKQFFEHH-----SS---YKSKA-------QYCG-TPFLARKLNMILMHHIRNTLPEIKIKIAASLQKYQAELAQLGDPLGDDI------T-SHS--NLVLNIIT--EFCSEFRTI----IDGNSNDL-------------SSFELSGGARISYVFHDSFKDA---------IT------------------------------------------------------------------------------------------------------------------------------------------SMDPFDQIKDVDIRTIMYNSSGSSPAL-FVGS-TAFEVLVKQQ-IKRLEDPS----LKCVNMIYDELVRILNQLLQ--RQ---------------------------------VFKRFPSLKEQF--YSTVI-S-FFKAS-LIPTNKLVQ-S-----IIA-------AEACYINTAHPDFLSGHKAM------------------METEMIK---------------------------LLLQSYFAI-----------VKRTVADLVPKA-IMLNL----------V----------------------------------NHAKDELQRHLLSELYQKD--------------------V-FEELLKESDMTLQRRKECKKMIEALTKADEIINSV-------------------------------
>XP_011389257.1
--------------------------------------DVVDILAGRVIPLRLGYVPVVNR-GQRDIDQKKLVSAALT-----------------AEKEFFENH-----PS---YRSKA-------QYCG-TPFLARKLNTILMHHIRNTLPDIKNKIGSQLAKFQSELASLGGPMGESN---------SA--GVVLQIIT--EFANEFRTV----IDGNSNDL-------------TVNELAGGARISFVFHELYSNG---------VK------------------------------------------------------------------------------------------------------------------------------------------AIDPFDMVKDTDIRTILYNSSGSSPAL-FVGT-TAFEVIVKQQ-IKRLEDPA----LRCCSLVYDELVRILAQLLA-KNA---------------------------------SFRRFPALRERF--NTVVI-H-FFKKC-MAPHHQARL-E-----LCR-------RTSVYLTKK----VNPHAVN------------------LETEVVK---------------------------LLIQSYFNV-----------VKVETISMVPKC-IMLNL----------V----------------------------------TQSKEQMQKELLQEIYRPD--------------------V-LEELMKESDHVVARRKECVKMISALETASEIIATV-------------------------------
>XP_006458578.1
--------------------------------------DVVDILAGRIIPLRLGYVPVVNR-GQRDIESSKPISAALE-----------------YERSFFENH-----AS---YKSKA-------QFCG-TPFLARKLNMILMHHIKATIPDIKARIAQQLTKYNAELQSLGGFAGESS----------S--NVVLSVIT--EFTSDFRTT----IDGNTNDL-------------SLNELSGGARISFVFHELFNNG---------IK------------------------------------------------------------------------------------------------------------------------------------------NIDPFDQVKDGDIRTMLYNSSGSTPAL-FVGT-AAFEVIVKQQ-IKRLEEPG----LKCCQLVYDELIRILGQLLG-KIQ---------------------------------AFRRYPALRERF--NSVVV-N-FFKKS-MTPTTKLVT-D-----LVS-------MQACYINTTHPDFISGHKAT------------------METEVIK---------------------------LLIHSYFNI-----------VKREMIDMVPKA-ISLNL----------V----------------------------------NHSKDNLQRELLQELYKPE--------------------V-LDDLLKESEYVVSRRKEVVSMVQALNKAEEIVAGV-------------------------------
>XP_748106.1
--------------------------------------DVVDILAGRIIPLRLGYVPVVNR-GQRDIENKRPISYALE-----------------HEKNFFESH-----KA---YRNKA-------SYCG-TPYLARKLNLILMMHIKQTLPDIKARISSSLQKYTAELSQLGDSMLGNS----------A--NIILNIIT--EFSNEYRTV----LEGNNQEL-------------SSVELSGGARISFVFHELYSNG---------IK------------------------------------------------------------------------------------------------------------------------------------------AVDPFDQVKDIDIRTILYNSSGSSPAL-FVGT-TAFELIVKQQ-IKRLEDPS----LKCISLVYDELVRILGQLLN--KQ---------------------------------LFRRYPMLKEKF--HAVVI-N-FFKKC-MEPTNKLVH-D-----LIS-------MEACYINTGHPDFLNGHRAM------------------TEVEVIK---------------------------LLITSYFNI-----------VKRTMIDMVPKA-IMYTL----------V----------------------------------QFTKDEMQRELLEQMYRNN--------------------E-LDELLKESDYTIRRRKECQQMVESLSRASEIVSQVQ------------------------------
>XP_001750431.1
-------------------------------------------LSGEVLPVKLGIIGIVNR-SQNDINCKTSIQDSLD-----------------NEKRFFRTH----------YPEMA-------DRCG-CAFLADTLHHLLLQHIRACLPDLKQRIKSLQIQTHKRVQELGEPLKDD-------A-TRG--ATLLTNIM--RYAEAVKAS----ISGSGAMMRA---------SDEQLPLSTGARIYHIFHYTFGGA---------LN------------------------------------------------------------------------------------------------------------------------------------------KMDAMEGLDSQKILAEIRNAAGPRPSL-FIPE-AAFEALIKKQ-IQRLESPS----VQCAELIHEELLAVLRQCLK--LR---------------------------------ELARFEALRERL--LDCAR-K-FLERC-LPRTLDMIR-N-----LIH-------VEMSYINTKHPDFENP----------------------QETQIVT---------------------------QLVTSYFTI-----------VRKTITDMVPKT-IMAFM----------V----------------------------------SQLQEELHHQLVQELYGAG--------------------A-DLSLLDEDPRLVKERTAAKEKLRVLDECNTIVSQKYR-----------------------------
>KNE61418.1
------------------------------------GTHALDILAGRVYPLRLGFVGVVNR-SQRDIDQGKSLEFARK-----------------REQQFFATH-----PV---YAPVA-------SRCG-TTVLARTLNQVLLAHIRDRLPDLKAKLNALITAKQAELISLGGGDTAHS-----GQ-SPA--STVLRLIT--KYAAEFQAS----VEGTVPAS-------------ATTSLSGGARLFQVFDQGFGHA---------LD------------------------------------------------------------------------------------------------------------------------------------------AVDPMSTLTVREIRTAIRNATGARAALFFVPE-AAFDLLVKPQ-IARLEEPA----LRCVDQVYEELLRLTHECG---SA---------------------------------ELRRYPILRARV--VMPSR-S-CSRTRQSALPPKFFQ-D-----VEAFAKPKLPASKSPSNDFDPFGPGAGSAAPPLAD-SD---------EFTIALIR---------------------------MLITSYFGV-----------VRKTLADTVPKA-VMHLL----------V----------------------------------NETKEALQNRLVQALLQGM--------------------S-W-----------------------------------------------------------------
>KNE67543.1
------------------------------------GSHALDILGGRVYPLRLGFVAVVNR-SQRDIEARRTLEWSRK-----------------REQQFFS------------------------GRCG-TAALARTLNSVLLDHIRAQLPDLKARLSALIAAKQNELVTYGESPAVLAATASGSA-SPN--AVVLRLIA--LYATEFQAS----IEGTRTAA-------------ALTDLTGGARIFAIFHDGFARA---------LD------------------------------------------------------------------------------------------------------------------------------------------ALDPVSALTVHEIRTAIQNSTGARSALFFVPE-AAFDLLVKPQ-IARLAAPA----MHCVDHVFEELLRLTHECC---SA---------------------------------ELKRFPTLHARL--VEAVT-A-L-LKEHLAPTRSFVQ-T-----LVA-------LQSAYINTAHPDFIGGARAVAQLRD-PE---------EFTIALIR---------------------------SLITSYFGI-----------VKKTLADAVPKA-VMHLL----------V----------------------------------NDTLAMLQTRLVEALYRDE--------------------M-LPELLQENPALVKQREACRAQLAVYQRAMEVIAQAY------------------------------
>XP_004348308.1
-------------------------------------------LSGRVVPVKLGFIGVVNR-SQADINTAKPIADSLK-----------------SEEQFFKSH-----PA---YQAIA-------HRCG-TAYLSKALNKLLMHHIRDCLPDLKTRINAHMAEAQQAYNAYGEPLMDK-------F-NKG--SLMLQIIT--KFCSNYCGA----IEGTSRDI-------------QTNELTGGARICYIFHETFGRT---------LE------------------------------------------------------------------------------------------------------------------------------------------NVDPLEGLTIGDIRTAIRNATGPRPAL-FVPE-VSFELLVKRQ-IRRMEEPA----LRCVELVFEELLRITQQCE---TP---------------------------------ELLRFQNLRDHI--SETVT-T-LLRNR-LPAANVMIE-N-----LVA-------IELAYINTNHPDFTTG----------------------METELIQ---------------------------TLIINYFKI-----------VRKNIQDTVPKA-IMHFL----------V----------------------------------NWIKEHIQSELVSQLYRED--------------------L-FETMLEESVHIAVKRKQAAEMLSALKRAAKVLVEI-------------------------------
>NP_741403.2
-------------------------------------------LMGKVIPVKLGIIGVVNR-SQQNILDNKLIVDAVK-----------------DEQSFMQK-------K---YPTLA-------SRNG-TPYLAKRLNMLLMHHIRNCLPALKARVSIMNAQCQSDLVAFGEPVEDK-----------N--RTLLQIIT--RFATAYTST----IEGTARNI-------------ETTELCGGARICYIFHDTFGRS---------LE------------------------------------------------------------------------------------------------------------------------------------------SVNPLENLTQLDILTAIRNATGPRPAL-FVPE-VSFELLVKRQ-IQRLEEPS----LRCVELVHEEMQRMVQHCGFTTQQ---------------------------------EMIRFPRLYDKI--NEVVS-G-VLKER-LKPTNELVE-N-----LVA-------IELAYINTKHPEFTEA----------------------RDVAIIE---------------------------RLIRNYFII-----------VRKNIQDSVPKA-IMALL----------V----------------------------------NFVRDNLQSELVRQLYKPD--------------------E-MDDLLAETEDMAQRRRDTLETMKALQQASVIISEV-------------------------------
>PAA85687.1
-------------------------------------------LLGRVIPVKLGIIGVVNR-SQADIKNQKQVKEAVR-----------------DESSFLQR-------R---YPSLA-------SRNG-TPYLARTLNRLLMHHIRDCLPELKTRVNVMAAQHQALLNSFGEEVADK-----------G--HLLLQIIT--RFASAYCST----IDGVSKNI-------------EIAELCGGARVSYIFHETFYRT---------LS------------------------------------------------------------------------------------------------------------------------------------------KIDPMQGLTTLEILTAIRNSTGPRPAL-FVPE-ISFELLVKRQ-IKRLEEPC----LRCVELVHEELQRIIQHCSS--QQ---------------------------------EMLRFPKLYERI--MDVVT-S-LLRTR-LGPTNSMVQ-N-----LVA-------VELAYINTRHPDFTEA----------------------RDCNIIE---------------------------RLIKSYFLI-----------VRKNIQDSVPKA-IMHFL----------V----------------------------------NYAKDNLQSELVSKLYKSE--------------------Q-VDSLLQESEHIAQSRQEAADMLAALQRASLIISEI-------------------------------
>XP_002129967.2
-------------------------------------------LCGRIVPVKLGIIGIVNR-SQLDINKGKSVQDAIK-----------------DEQAFLQK-------K---YPSFA-------NRSG-SRYLSITLNRLLMHHIRDCLPDLKTRLNVLTSQYQSLLSTYGEEVQEK-----------S--ITLLQIIT--KFATEYCNT----IDGTSKII-------------ETSEICGGARIAYIFHETYGKT---------LE------------------------------------------------------------------------------------------------------------------------------------------SVDPLGGLTDLDILTAIKNANGSRSSW-FVPV-LSFELLVKRQ-IKRLEEPS----LRCVELVHEELQRIVQNCG---GQ---------------------------------EIVRFMNLRESI--VEVVT-Q-LLRKR-LPVTNNMVS-H-----LVA-------IELAYINTKHPDFADA----------------------RDVETMR---------------------------RLIKSYFLI-----------IRKNIQDSVPKA-VMNFL----------V----------------------------------NHVQENLQSELVGQLYKHD--------------------Q-IDHLLTESDTIAQRRAEAVSMLKALHSASLVISEI-------------------------------
>NP_001259946.1
-------------------------------------------LCGRVIPVKLGIIGVMNR-SQKDIMDQKHIDDQMK-----------------DEAAFLQR-------K---YPTLA-------TRNG-TPYLAKTLNRLLMHHIRDCLPDLKTRVNIMATQFQSLLNSYGEDVSDK-----------S--QTLLQIIT--KFSSAYCCT----IEGTARNI-------------ETTELCGGARMGYIFHETFGRT---------LD------------------------------------------------------------------------------------------------------------------------------------------SIHPLAGLSKMDILTAIRNATGPRPAL-FVPE-VSFELLVKRQ-IRRLEEPS----LRCVELIHEEMQRIVQHCGNEVQQ---------------------------------EMLRFPKLHEKI--VDVVT-Q-LLRRR-LPHTNVMVE-N-----IVA-------IELAYINTKHPDFHKD----------------------KDCDVIE---------------------------HLIKSYFYI-----------VRKSIQDSVPKA-IMHFL----------V----------------------------------NYVKDNLQSELVTHLYKSD--------------------K-AETLLNESDHIAVRRKEAADMLKALTRANHIISEI-------------------------------
>XP_032819300.1
-------------------------------------------LTGRVIPVKLGIIGVVNR-SQLDINTKKTILDAMQ-----------------DEQSFMQK-------K---YPSLA-------NRNG-TKFLGKTLNRLLMHHIRDCLPELKTRVNVMAAQYQSLLGGYGNPVDDK-----------N--ATLLQLVT--KFAAEYCNT----IEGTAKHI-------------ETSELCGGARICYIFHETFGRT---------LE------------------------------------------------------------------------------------------------------------------------------------------SVDPLGGLTTLDVLTAIRNATGPRPAL-FVPE-VSFELLVKRQ-IKRLEEPS----LRCVELVHEEMQRIIQHCSNYSTQ---------------------------------ELLRFPKLHDAI--VEVVT-C-LLRRR-LPVSNEMVH-N-----LVA-------IELAYINTKHPDFADA----------------------RDCEVIE---------------------------KLIKSYFLI-----------VRKNIQDSVPKA-VMHFL----------V----------------------------------NHVKDNLQSELVGQLYKQQ--------------------L-LDELLTESEDMAQRRKEASDMLKALQRASQIIAEI-------------------------------
>NP_957216.1
-------------------------------------------LMGRVIPVKLGLIGVVNR-SQLDINNKKSVADSIR-----------------DEHGFLQK-------K---YPSLA-------NRNG-TKYLARTLNRLLMHHIRDCLPELKTRINVLSAQYQSLLSSYGEPVEDM-----------S--ATLLQLIT--KFATEYCNT----IEGTAKYI-------------ETAELCGGARICYIFHETFGRT---------LE------------------------------------------------------------------------------------------------------------------------------------------SVDPLGGLTTIDVLTAIRNATGPRPAL-FVPE-VSFELLVKRQ-VKRLEEPS----LRCVELVHEEMQRIIQHCSNYSTQ---------------------------------ELLRFPKLHDAI--VEVVT-S-LLRKR-LPVTNEMVH-N-----LVA-------IELAYINTKHPDFADA----------------------RDCEVIE---------------------------RLIKSYFLI-----------VRKNIQDSVPKA-VMHFL----------V----------------------------------NHVKDSLQSELVGQLYKPA--------------------L-LDDLLTESEDMAQRRNEAADMLKALQKASQVIAEI-------------------------------
>XP_028602039.1
-------------------------------------------LMGRVIPVKLGIIGVVNR-SQLDINNKKSVADSIR-----------------DEYGFLQK-------K---YPSLA-------NRNG-TKYLARTLNRLLMHHIRDCLPELKTRINVLAAQYQSLLNGYGEPVDDK-----------S--ATLLQLIT--KFATEYCNT----IEGTAKYI-------------ETSELCGGARICYIFHETFGRT---------LE------------------------------------------------------------------------------------------------------------------------------------------SVDPLGGLNTIDILTAIRNATGPRPAL-FVPE-VSFELLVKRQ-IKRLEEPS----LRCVELVHEEMQRIIQHCSNYSTQ---------------------------------ELLRFPKLHDAI--VEVVT-S-LLRRR-LPVTNEMVH-N-----LVA-------IELAYINTKHPDFADA----------------------RDCEVIE---------------------------RLIKSYFLI-----------VRKNIQDSVPKA-VMHFL----------V----------------------------------NHVKDSLQSELVGQLYKAL--------------------L-LDDLLTESEDMAQRRKEAADMLQALQRASHIIAEI-------------------------------
>XP_031753959.1
-------------------------------------------LLGRVIPVKLGIIGVVNR-SQLDINNKKSVADSIR-----------------DEYGFLQK-------K---YPSLA-------NRNG-TKYLARTLNRLLMHHIRDCLPELKTRINVLAAQYQSLLNSYGEPVEDK-----------S--ATLLQLIT--KFATEYCNT----IEGTAKYI-------------ETSELCGGARICYIFHETFGRT---------LE------------------------------------------------------------------------------------------------------------------------------------------SVDPLGGLTTIDILTAIRNATGPRPAL-FVPE-VSFELLVKRQ-VKRLEEPS----LRCVELVHEEMQRIIQHCSNYSTQ---------------------------------ELLRFPKLHDAI--VEVVT-S-LLRKR-LPVTNEMVH-N-----LVA-------IELAYINTKHPDFADA----------------------RDCEVIE---------------------------RLIKSYFLI-----------VRKNIQDSVPKA-VMHFL----------V----------------------------------NHVKDTLQSELVGQLYKSM--------------------L-LEDLLTESEDMAQRRKEAADMLKALQRASQIIAEI-------------------------------
>XP_025940269.1
-------------------------------------------LMGRVIPVKLGIIGVVNR-SQLDINNKKSVADSIR-----------------DEYGFLQK-------K---YPSLA-------NRNG-TKYLARTLNRLLMHHIRDCLPELKTRINVLAAQYQSLLNSYGEPVEDK-----------S--ATLLQLIT--KFATEYCNT----IEGTAKYI-------------ETSELCGGARICYIFHETFGRT---------LE------------------------------------------------------------------------------------------------------------------------------------------SVDPLGGLNTIDILTAIRNATGPRPAL-FVPE-VSFELLVKRQ-IKRLEEPS----LRCVELVHEEMQRIIQHCSNYSTQ---------------------------------ELLRFPKLHDAI--VEVVT-C-LLRRR-LPVTNEMVH-N-----LVA-------IELAYINTKHPDFADA----------------------RDCEVIE---------------------------RLIKSYFLI-----------VRKNIQDSVPKA-VMHFL----------V----------------------------------NHVKDTLQSELVGQLYKSL--------------------L-LDDLLTESEDMAQRRKEAADMLKALQRASQIIAEI-------------------------------
>XP_012382650.2
-------------------------------------------LMGRVIPVKLGIIGIVNR-SQLDINNKKSVTDSIR-----------------DEYAFLQK-------K---YPSLA-------NRNG-TKYLARTLNRLLMHHIRDCLPELKTRINVLAAQYQSLLNSYGEPVDDK-----------S--ATLLQLIT--KFATEYCNT----IEGTAKYI-------------ETSELCGGARICYIFHETFGRT---------LE------------------------------------------------------------------------------------------------------------------------------------------SVDPLGGLNTIDILTAIRNATGPRPAL-FVPE-VSFELLVKRQ-IKRLEEPS----LRCVELVHEEMQRIIQHCSNYSTQ---------------------------------ELLRFPKLHDAI--VEVVT-C-LLRKR-LPVTNEMVH-N-----LVA-------IELAYINTKHPDFTDA----------------------RDCEVIE---------------------------RLIKSYFLI-----------VRKNIQDSVPKA-VMHFL----------V----------------------------------NHVKDTLQSELVGQLYKSS--------------------L-LDDLLTESEDMAQRRKEAADMLKALQGASQIIAEI-------------------------------
>XP_014394711.1
-------------------------------------------LMGRVIPVKLGIIGVVNR-SQLDINNKKSVTDSIR-----------------DEYAFLQK-------K---YPSLA-------NRNG-TKYLARTLNRLLMHHIRDCLPELKTRINVLAAQYQSLLNSYGEPVDDK-----------S--ATLLQLIT--KFATEYCNT----IEGTAKYI-------------ETSELCGGARICYIFHETFGRT---------LE------------------------------------------------------------------------------------------------------------------------------------------SVDPLGGLNTIDILTAIRNATGPRPAL-FVPE-VSFELLVKRQ-IKRLEEPS----LRCVELVHEEMQRIIQHCSNYSTQ---------------------------------ELLRFPKLHDAI--VEVVT-C-LLRKR-LPVTNEMVH-N-----LVA-------IELAYINTKHPDFADA----------------------RDCEVIE---------------------------RLIKSYFLI-----------VRKNIQDSVPKA-VMHFL----------V----------------------------------NHVKDTLQSELVGQLYKSS--------------------L-LDDLLTESEDMAQRRKEAADMLKALQGAGQIIAEI-------------------------------
>NP_001392186.1
-------------------------------------------LMGRVIPVKLGIIGVVNR-SQLDINNKKSVTDSIR-----------------DEYAFLQK-------K---YPSLA-------NRNG-TKYLARTLNRLLMHHIRDCLPELKTRINVLAAQYQSLLNSYGEPVDDK-----------S--ATLLQLIT--KFATEYCNT----IEGTAKYI-------------ETSELCGGARICYIFHETFGRT---------LE------------------------------------------------------------------------------------------------------------------------------------------SVDPLGGLNTIDILTAIRNATGPRPAL-FVPE-VSFELLVKRQ-IKRLEEPS----LRCVELVHEEMQRIIQHCSNYSTQ---------------------------------ELLRFPKLHDAI--VEVVT-C-LLRKR-LPVTNEMVH-N-----LVA-------IELAYINTKHPDFADA----------------------RDCEVIE---------------------------RLIKSYFLI-----------VRKNIQDSVPKA-VMHFL----------V----------------------------------NHVKDTLQSELVGQLYKSS--------------------L-LDDLLTESEDMAQRRKEAADMLKALQGASQIIAEI-------------------------------
>NP_001317309.1
-------------------------------------------LMGRVIPVKLGIIGVVNR-SQLDINNKKSVTDSIR-----------------DEYAFLQK-------K---YPSLA-------NRNG-TKYLARTLNRLLMHHIRDCLPELKTRINVLAAQYQSLLNSYGEPVDDK-----------S--ATLLQLIT--KFATEYCNT----IEGTAKYI-------------ETSELCGGARICYIFHETFGRT---------LE------------------------------------------------------------------------------------------------------------------------------------------SVDPLGGLNTIDILTAIRNATGPRPAL-FVPE-VSFELLVKRQ-IKRLEEPS----LRCVELVHEEMQRIIQHCSNYSTQ---------------------------------ELLRFPKLHDAI--VEVVT-C-LLRKR-LPVTNEMVH-N-----LVA-------IELAYINTKHPDFADA----------------------RDCEVIE---------------------------RLIKSYFLI-----------VRKNIQDSVPKA-VMHFL----------V----------------------------------NHVKDTLQSELVGQLYKSS--------------------L-LDDLLTESEDMAQRRKEAADMLKALQGASQIIAEI-------------------------------
>XP_006168142.1
-------------------------------------------LMGRVIPVKLGIIGVVNR-SQLDINNKKSVTDSIR-----------------DEYAFLQK-------K---YPSLA-------NRNG-TKYLARTLNRLLMHHIRDCLPELKTRINVLAAQYQSLLNSYGEPVDDK-----------S--ATLLQLIT--KFATEYCNT----IEGTAKYI-------------ETSELCGGARICYIFHETFGRT---------LE------------------------------------------------------------------------------------------------------------------------------------------SVDPLGGLNTIDILTAIRNATGPRPAL-FVPE-VSFELLVKRQ-IKRLEEPS----LRCVELVHEEMQRIIQHCSNYSTQ---------------------------------ELLRFPKLHDAI--VEVVT-C-LLRKR-LPVTNEMVH-N-----LVA-------IELAYINTKHPDFADA----------------------RDCEVIE---------------------------RLIKSYFLI-----------VRKNIQDSVPKA-VMHFL----------V----------------------------------NHVKDTLQSELVGQLYKSS--------------------L-LDDLLTESEDMAQRRKEAADMLKALQGASQIIAEI-------------------------------
>XP_035676386.1
-------------------------------------------LMGRVIPVKLGIIGVVNR-SQMDINKRKPIEEAIK-----------------DEAAFMQR-------K---YPSLA-------SRNG-TSHLARTLNRLLMHHIRDCLPDLKTRINVMASQFQQLLNSFGEPVDDK-----------G--TTLLQIIT--KFAAQYCNT----IEGTARNI-------------ETTELCGGARICYIFHETFGRT---------LD------------------------------------------------------------------------------------------------------------------------------------------SIEPLGGLSQLDILTAIRNATGPRPAL-FVPE-VSFELLVKKQ-IRRLEEPS----LRCVELVHEEMQRIINHCG---TQ---------------------------------ELLRFPRLHDRT--VEVVT-N-LLRKR-LPVTNSMVE-N-----IVQ-------IELAYVNTKHPDFADA----------------------RDCEVIE---------------------------RLIKSYFLI-----------VRKNIQDSVPKA-IMHFL----------V----------------------------------NFVKDNLQSELVSQLYKTD--------------------F-FSDLLQESDQIGTRRKEAAEMLKALQKAGHIISEI-------------------------------
>XP_006821224.1
-------------------------------------------ICGRVIPVKLGIIGVINR-SQMDINNKKPIQESVK-----------------DEAAFLQR-------K---YPALA-------SRNG-TPYLAKTLNRLLMHHIRDCLPELKTRVNVMASQFQQLLLSFGEPVENH-------D-DRS--QMLLQIIT--RFAAGYYAT----IEGTAKNI-------------ETSELCGGARICYIFHETFGRT---------LD------------------------------------------------------------------------------------------------------------------------------------------SINALGGLTDLDILTAIRNATGPRPAL-FIPE-VSFELLVKRQ-IRRLEEPS----LRCVELVHEEMQRIVQHCG---TQ---------------------------------ELLRFPKLHDKI--VEVVT-S-LLRKR-LAPTNAMVE-N-----LVG-------IELAYINTKHPDFADA----------------------RDCDVIQ---------------------------RLIRSYFLI-----------VRKNIQDSIPKA-VMHFL----------V----------------------------------NHVKDNLQSELVGQLYKQE--------------------Y-IDELLTESEQMAMRRKEAAEMLRACL----------------------------------------
>XP_030827871.1
-------------------------------------------LCGRVIPVKLGIIGVVNR-SQMDINNKKVIDDAVK-----------------DESAFLQR-------K---YPALA-------SRNG-TAYLARTLNRLLMHHIRDCLPELKTRVNVMTSQFQQLMASFGEPVEDK-----------S--QTLLQIIT--KFASEYCAT----IEGTSRNI-------------ETSELCGGARICYIFHETFGRT---------LD------------------------------------------------------------------------------------------------------------------------------------------SIDPLGGLRTIDILTAIRNATGPRPAL-FVPE-VSFELLSKRQ-IRRLEEPS----MRCIELVHEEMQRIIAHCG---TQ---------------------------------DLLRFPRLHDRI--VEVVT-T-LLRKR-LPATNAMVE-N-----IVG-------IELAYINTKHPDFADA----------------------RDVDVIK---------------------------RLIQSYFLI-----------VRKNIQDSVPKS-IMHFL----------V----------------------------------NHVQDNLQSELVGQLYRQK--------------------E-IDTLLNESEHMAQRRKDAQEMLQALQKAGQIISEI-------------------------------
>KXN67416.1
------------------------------------GTNALDILTGRVLNLKLGFIGVINR-SQQDTVAKKPIRESLE-----------------AELEFFRTH-----PA---YRNIS-------QRCG-TGHLSKTLNQVLVNHIRDRLPDMKSKLNTLIGQTQQELQYYGDPSIESQ------E-SQG--LLVLRLLT--DFARNFNSS----IEGSSPQ--------------NGIQLCGGAKIYDIFNSIFGSA---------LK------------------------------------------------------------------------------------------------------------------------------------------SINPNKNLTYQDIRTAIRNSTGPRPSL-FVPE-MAFELLIKPQ-VKLLEQPS----IRCVELVYEELMKIGHTCS---NK---------------------------------ELLKYPKLNAKI--NEVVS-N-LLRER-LTPATNYVE-S-----LID-------IQLAYVNTIHPDFIGAKGALQTLHNEHD---------EREIQLIR---------------------------SLIDSYFKI-----------TSKSIQDLVPKA-VMHLL----------V----------------------------------NHTKDNLQNKLVANLYKPD--------------------S-LNELLMEDETLADERNKCKELLDLYKKAYEIINQAT------------------------------
>NP_013100.1
------------------------------------GTNALDILSGKMYPLKLGFVGVVNR-SQQDIQLNKTVEESLD-----------------KEEDYFRKH-----PV---YRTIS-------TKCG-TRYLAKLLNQTLLSHIRDKLPDIKTKLNTLISQTEQELARYGGVGATTN------E-SRA--SLVLQLMN--KFSTNFISS----IDGTSSDI-------------NTKELCGGARIYYIYNNVFGNS---------LK------------------------------------------------------------------------------------------------------------------------------------------SIDPTSNLSVLDVRTAIRNSTGPRPTL-FVPE-LAFDLLVKPQ-IKLLLEPS----QRCVELVYEELMKICHKCG---SA---------------------------------ELARYPKLKSML--IEVIS-E-LLRER-LQPTRSYVE-S-----LID-------IHRAYINTNHPNFLSATEAMDDIMTERE---------ELECELIK---------------------------RLIVSYFDI-----------IREMIEDQVPKA-VMCLL----------V----------------------------------NYCKDSVQNRLVTKLYKET--------------------L-FEELLVEDQTLAQDRELCVKSLGVYKKAATLISNIL------------------------------
>XP_746923.1
------------------------------------GTNAMDILSGRVYPLKLGFIGVVNR-SQQDIQSGKSLSEALQ-----------------AEAEFFRHH-----PA---YRNMA-------NRCG-TQFLAKTLNTTLMAHIRDRLPDIKARLNTLMGQTQQELASYGNKQFSGE------E-HRG--SLILQLMT--RFASSFISS----IDGTSSEI-------------STKELCGGARIYYIFNSVFGNS---------LE------------------------------------------------------------------------------------------------------------------------------------------TIDPTHNLTVSDIRTAIRNSTGPRPSL-FVPE-LAFDLLVKPQ-IKLLEAPS----QRCVELVYEELIKICHTCG---SQ---------------------------------ELLRFPRLQAKL--IEVVS-D-LLRER-LGPCSAYVE-S-----LIS-------IQRAYINTNHPNFLGAAAAMSSVISDRE---------LMETELIR---------------------------RLISSYFNI-----------VRETIADQVPKA-IMHLL----------V----------------------------------NHSKDVVQNRLVSELYKEE--------------------L-FSELLYEDDGIKAEREKCERLLETYKEAARIVGEVL------------------------------
>XP_006461708.1
------------------------------------GTNALDILTGRVYPLKLGFIGIVNR-SQQDINVEKSLTDAVE-----------------SEAEFFRNH-----AV---YRNIA-------HKNG-TRYLAKTLNQVLMNHIRDKLPDMKARLNTLMGQAQQELNSFGDAAIFGD-----KN-QQG--SMILRMMT--QFARDFVSS----IEGTKVDI-------------STKELSGGARIYYIFNDVFGQA---------LA------------------------------------------------------------------------------------------------------------------------------------------SLDATHNLENHDIRTAIRNSTGPRPSL-FVPE-VAFDLLVKPQ-IKLLEAPS----LRCVELVYEELVKICHNCT---CS---------------------------------ELERFPRLHAQL--VEVVS-E-LLRER-LGPTSEYAQ-S-----LIE-------IQAAYINTNHPAFISGTAAASQRASGRE---------EMETNLIR---------------------------SLITSYFNI-----------VRQSIQDLIPKA-IMHLL----------V----------------------------------NHTSQHVQNRLVSSLYKPE--------------------L-FADLLNEDEALVAERTRVKALLDAYKEAFKTLADVSLKSS--------------------------
>XP_011392073.1
------------------------------------GTHALDILTGRVYPLKLGFIGVVNR-SQQDINGNVSMLAARR-----------------AEEDFFRSH-----AA---YKNIA-------HRCG-TKYLAKTLNQVLMSHIRDKLPDMKARLNTLMGQTQQELAAFGDTTFLGD------Q-HRG--SLVLKLMT--QFARDFVAS----IDGTTFDI-------------STKELCGGARIYYIFQDVFGHA---------LT------------------------------------------------------------------------------------------------------------------------------------------SINPTHNLTVQDIRTAIRNSTGPRPSL-FVPE-AAFELLIKPQ-IKLLEPPS----LRCVELVYEELMKICHNCT---SS---------------------------------ELQRFPRLHAQL--IEVVS-E-LLRER-LGPTSEYVQ-S-----LIQ-------IQAAYINTNHPSFVHDSANIAREQSDRE---------ELETTLIR---------------------------SLIASYFNI-----------VRLSIQDLVPKA-IMHLL----------V----------------------------------NFSRESVQNRLVASLYKEN--------------------L-FEELLYEDEGLTSERKRVKQLLDAYREAFNTLSEVTFKPSGG------------------------
>EFJ28901.1
-------------------------------------------LIGQSVSIAG----AHSK--------DDSLETAWK-----------------AEMESLK-S-----IL---GGASS-------SRLG-RSSLVEAIAKQIRQRMQQRLPSLLSSLEGRSQDVEEELVRLGEKMVETE------E-GTR--AVALELCR--EFEDKFLEH----INSGEG----------------------GS--YKVVTS-FEGTLPNRIKQLPLQE-----------------------------------------------------------------------------------------------------------------------------------------------LFDLNGLKKVVLEADGYLPYL-LSPE-KGLRELIRRA-LDLAKDPA----KSCVDEVHRVLVDIVSSAAS---A-------------------------------TPGLGRFPPLKREM--ISVAS-S--ALDEYRTEAKRMVV-D-----LVD-------MERAYIPPQHFTRLE----LR---------------------IMA---------------------------QEVRDYVEA-----------VMNSLSANIPKA-AIFCQ----------V----------------------------------ERSKDSMLSTLYKSISALP-------------------TPTIKELLQEDAQVKRRRERCERQASVLSRLVRQLSNNEA-----------------------------
>EFJ33653.1
-------------------------------------------LIGQSVSIAAAHAGSVGT--------DDSLETAWK-----------------AETETLR-S-----IL---TAAPS-------TRLG-RAALVDVISKQIRKRIRQRLPSLLSGLEGRQQEVEGELVRLGEQMVETE------E-GTR--ALALELCR--EFEDKYILH----INSGET----------------------GG--WRVISS-FEGALPNKFKNLPLND-----------------------------------------------------------------------------------------------------------------------------------------------LFDLNYLKKVVLEADGYQPYL-LSPE-KGLRELVRRA-LELAKDPG----KHCVDEVHHVLVDIVAASAS---S-------------------------------TPGLGRYPPFKREV--VAIAS-A--ALDEYRTHAKKMVV-D-----LVD-------MERSYIPPQHFNRLD----LR---------------------FMG---------------------------QEVRDYVEA-----------VLNSLSANIPKI---------------------------------------------------------------------------------------------QELLQEAPDVKRRRDKCQRQSQVLNKLTHQLSMHEA-----------------------------
>ONM04707.1
-------------------------------------------TIGHSVPTASAQ-SEAGS--------ETPPEAYWQ-----------------AEVKTLV-S-----TL---GGAPE-------SKLG-RVALVDSLSKQIKARIKARLPNLLNGLQGKSQVVQDELAKLGEHMVQSS------D-GTK--AIALGLCR--EFEDKFLEN----IAGGEG----------------------AG--WKVVAS-FEGKFPTRIKQLPVEK-----------------------------------------------------------------------------------------------------------------------------------------------HFDMKNVKKVVLEADGYQPYL-ISPE-KGLRFLIKGL-LELAKEPS----ILLVDEVHRVLLDIVSSAAN---A-------------------------------TPGLGRYPAFKREV--IAIAS-T--ALDGFKNEARKMVV-A-----LVD-------MERAFVPPQHFIRLE----LR---------------------WIS---------------------------QEVRAYVEA-----------VLNNLAGNVPKL-RPQSLSRLSCVAGCGSLPSRESQRRYAQPVIYFYKSTIAIEFEVFEVFLTKKTKATNSRLSHVVISTQS-------------------LAKIEELIQEDHNVKRKREKFQLQSSLLSKVTRLLSIHDS-----------------------------
>KAH9330549.1
--------------------------------------------------IASAQSGSVGG--------ESSLETAWR-----------------AESESLK-A-----IL---TGAPQ-------TKLG-RIALVETLARQIRKRIKIRLPSILSGLEGRSQVVEEELVRLGEQLVQTA------E-GTR--AIALELCR--EFEDKFLQH----IATGEG----------------------GG--WKVVAC-FEGNFPNRIKQLPLDR-----------------------------------------------------------------------------------------------------------------------------------------------HFDIMNVKRIVLEADGYQPYL-ISPE-KGLRALIKGV-LELAKEPA----RTCVDEVHRVLIDIVSTAAS---S-------------------------------TPGLGRYPPFKREI--VAIAS-A--ALDNFRGEAKKMVG-S-----LVD-------MERVFVPPQHFIRLE----LR---------------------MMS---------------------------QEVRGYVEA-----------VLNSLAANVPKA-VVLFQ----------V----------------------------------EKAKEEMLTQLYSSISSQS-------------------TARIEELLQEDQNAKRKRERYQKQASLLSRLTRQLSIHDV-----------------------------
>XP_008646219.1
-------------------------------------------LIGQSVSIASAQSGSVGS--------DNSLETAWR-----------------AEAETLK-S-----IL---TGAPQ-------SKLG-RIALVDTIAKQIRKRMKVRLPNLLTGLQGKSQIVQDELARLGEQMVQSA------E-GTR--AVALELCR--EFEDKFLAH----ITSGEG----------------------SG--WKIVAS-FEGKFPDRIKQLPLDR-----------------------------------------------------------------------------------------------------------------------------------------------HFDLNNVKRIVLEADGYQPYL-ISPE-KGLRSLIKGV-LEMAKEPS----RLCVEEVHRVLLDIVNAAAN---A-------------------------------TPGLGRYPPFKREV--IAIAS-N--ALDAFKSDAKKMVV-A-----LVD-------MERAFVPPQHFIRLE----LR---------------------WMS---------------------------QEVRGYVEA-----------VLNSLAANVPKA-IVLCQ----------V----------------------------------EKSKEDMLNKLYNSISAQS-------------------NAKIEELLQEDHNAKRRREKYQKQSSLLSKLTRQLSIHDN-----------------------------
>ACG47836.1
-------------------------------------------LIGQSVAIASA--QSVGS--------ENSLETAWR-----------------AEAESLK-N-----IL---TGSPQ-------NKLG-RIALVDTIAKQIRKRMKVRVPNLLSGLQGKSQMVQDELASLGESMVQSA------E-GTR--AVALELCR--EFEDKFLAH----ITSGEG----------------------SG--WKIVAS-FEGKFPDRIKQLPLDR-----------------------------------------------------------------------------------------------------------------------------------------------HFDLNNVKRIVLEADGYQPYL-ISPE-KGLRSLIKIV-LEMAKEPS----RLCVEEVHRVLLDIVNASAN---A-------------------------------TPGLGRYPPFKREV--VAIAS-N--ALETFKNDAKKMVV-A-----LVD-------MERAFVPPQHFIRLE----LR---------------------WMS---------------------------QEVRGYVEA-----------VLNSLAANVPKA-IVLCQ----------V----------------------------------EKAKEDMLNQLYSSISGQS-------------------NAKIEELLQEDHNAKRRREKYQKQSSLLSKLTRQLSIHDN-----------------------------
>XP_006385192.1
-------------------------------------------LIGQSVSIASVQSGSASS--------ESSLETAWR-----------------AESESLK-S-----IL---TGAPQ-------SKLG-RVALVDVLAGQIRSRMKLRLPSLLSGLQGKSQIVQDEMVRLGEQMVSSS------E-GTR--ALALELCR--EFEDKFLLH----LVGGEG----------------------NG--WKVVAS-FEGNFPNRIKQLPLDR-----------------------------------------------------------------------------------------------------------------------------------------------HFDINNVKRIVLEADGYQPYL-ISPE-KGLRSLIKGV-LELAKEPS----KLCVDEVHRVLLDIVSSAAN---A-------------------------------TPGLGRYPPFKREV--VAIAS-S--VLDGFKNEAKKMVV-A-----LVD-------MERVFVPPQHFIRLE----LR---------------------WMS---------------------------QEVRGYVEA-----------VLNSLGANVPKA-VVLCQ----------V----------------------------------EKAKEDMLNQLYSSISTQS-------------------TARIEELLQEDQNVKRKRERYQKQSSLLSKLTRQLSIHDN-----------------------------
>KAG7649995.1
-------------------------------------------LIGQSVSIASAQSG--GS--------ENSLETAWR-----------------AESESLK-S-----IL---TGAPQ-------SKLG-RIALVDTLASQIRSRMKLRLPNILTGLQGKSQIVQDELARLGEQLVSSA------E-GTR--AIALELCR--EFEDKFLLH----LAGGEG----------------------SG--WKVVAS-FEGNFPNRIKQLPLDR-----------------------------------------------------------------------------------------------------------------------------------------------HFDLNNVKRIVLEADGYQPYL-ISPE-KGLRSLIKTV-LELAKDPA----RLCVDEVHRVLVDIVSASAN---A-------------------------------TPGLGRYPPFKREV--VAIAS-A--ALDGFKNEAKKMVV-A-----LVD-------MERAFVPPQHFIRLE----LR---------------------WMS---------------------------QEVRGYVEA-----------VLNSLAANVPKA-VVLCQ----------V----------------------------------EKSKEDMLNQLYSSISAIG-------------------NERIESLIQEDQNVKRRRDRYQKQSSLLSKLTRQLSIHDN-----------------------------
>NP_172500.1
-------------------------------------------VIGQSVSIASAQSG--SG--------ENSLETAWR-----------------AESESLK-S-----IL---TGAPQ-------SKLG-RIALVDTLASQIRSRMKLRLPSVLSGLHGKSQIVQDELARLGEQLVNSA------E-GTR--AIALELCR--EFEDKFLLH----LAGGEG----------------------SG--WKVVAS-FEGNFPNRIKQLPLDR-----------------------------------------------------------------------------------------------------------------------------------------------HFDLNNVKRVVLEADGYQPYL-ISPE-KGLRSLIKIV-LELAKDPA----RLCVDEVHRVLVDIVSASAN---A-------------------------------TPGLGRYPPFKREV--VAIAS-A--ALDGFKNEAKKMVV-A-----LVD-------MERAFVPPQHFIRLE----LR---------------------WMS---------------------------QEVRGYVEA-----------VLNSLAANVPKA-VVLCQ----------V----------------------------------EKAKEDMLNQLYSSISAIG-------------------NERIESLIQEDQNVKRRRERYQKQSSLLSKLTRQLSIHDN-----------------------------
>KAI5073815.1
-------------------------------------------LIGQSASIATAHSSSTGG--------DNSLETAWR-----------------AEMENLK-S-----VL---GSAPQ-------SKLG-RIALVDTLSKQIRKRLKLRLPSILSGLEGRTQEVEEELVRLGESLVQSS------E-GTR--AIALELCR--EFEDKFLQH----INTGEG----------------------GS--WKVVAS-FEGALPGRIKQLPLND-----------------------------------------------------------------------------------------------------------------------------------------------LFDLNSVKKIVLEADGYQPYL-ISPE-KGLRALVRKV-LELAKEPA----KQCVDEVHRILVDIVSSAAS---S-------------------------------TPGLGRYPPFKREV--VALAS-A--ALDDYRSESRKMVV-A-----LVD-------MERAFIPPQHFIRLD----LK---------------------LMA---------------------------QEVRDYVEA-----------VLNSLAANVPKA-VVLCQ----------V----------------------------------ERAKDAMLNQLYSSISAKP-------------------FEVIQELLQEDQDVKRQRERVRRQSSLLSRLTRQLSVHEA-----------------------------
>OAE31801.1
-------------------------------------------LIGQSVSIAAAHAG-GGA--------EDSLETAWR-----------------AEAESLK-Q-----IL---PQASP-------SKLG-RVALVETLSSQIRKRLKNRLPSLLSGLEGKSQIVEEELVRLGEMRVETS------E-GTR--AIALELCR--EFDDKFIQT----ISSGET----------------------GG--WKVVSS-FEGTLPNRFKNLPLSE-----------------------------------------------------------------------------------------------------------------------------------------------LFDINSIKRLVLEADGYQPYL-LSPE-KGLRALVKKA-LELAKDPA----KSCVDEVHRILVDIVSAAAS---L-------------------------------TPGLGRYPPLKREI--VAIAS-A--ALEEYRVEARKMVV-A-----LVD-------MERAFIPPQHFIRLD----LR---------------------MMA---------------------------QEVRDYVEA-----------VLNSLAANVPKA-VVLCQ----------V----------------------------------ERSKDAMLAQLYSSISAHP-------------------TPKIEELLKEDGEVKKRRERCQRQANLLSQLTRQLSVHEA-----------------------------
>KAG0632288.1
-------------------------------------------MIGQSVSIAAAH-G---S--------EDSLDTAWK-----------------AEAESLK-S-----LL---TQAAP-------TKLG-RVALVEAIAKQIRKRLKQRIPTLLSGLHGKSQHVEEELVRLGELRVETS------E-GTR--AIALELCR--EFEDKFLQH----IQTGEG----------------------GG--WRVVQS-FEGALPKRIKQIPLDN-----------------------------------------------------------------------------------------------------------------------------------------------LFELSSIKKLVLEADGYQPYL-LSPE-KGLRALIRKS-LELAKDPA----KHCVDEVHRILLDIVSASAN---A-------------------------------TPGLGKYPPLKREM--VAIAS-A--ALDEYRSESKKMVV-A-----LVE-------MERVFIPPQHFIRLD----LR---------------------LMA---------------------------QEVRDYVEA-----------VLNSLAANVPKA-VVLCQ----------V----------------------------------ERAKDAMLNQLYSSISAHP-------------------TERIQDLLQEDVEVKRRREKVKRQASMLSRLTRQLSMNEA-----------------------------
>XP_024391061.1
-------------------------------------------LIGQSVSIAAAHSS---S--------EDPLDTAWK-----------------AEMESLN-S-----IL---KGAPP-------AKLG-RIALLETLASKIQSRLKQRIPNLLSGLEGKSQMVNEELARLGELRVTSS------E-GTV--AVALELCR--EFEDRFLAH----INTGEG----------------------QG--WKIVAS-FEGVLPKRIKGLPLDQ-----------------------------------------------------------------------------------------------------------------------------------------------MFEISSIKKLVLEADGYQPYL-LSPE-KGLRAIIKKA-LELAKEPA----KSCVDEVHRVLVDIVSASAS---G-------------------------------TPGLGRYPPLKREI--VSIAS-A--ALEGYRIEAKNMAV-A-----LVD-------MERVFIPPQHFIRLD----LR---------------------LMA---------------------------QEVRDYVEA-----------VLNSLAANVPKA-VVLCQ----------V----------------------------------ERAKDAMLNQLYSSISSMA-------------------TARIQELLMEDQEVKARREKAHKQAAALAKLTKTLGLHEA-----------------------------
>XP_024368367.1
-------------------------------------------LIGQSVSIAAAHSS---P--------EDSLDTAWK-----------------AEMESLK-T-----IL---KGAPS-------AKLG-RIALLETLASKIQSRLKQRIPNLLSGLEGKSHMVAEELARLGELRVTSS------E-GNV--AVALELCR--EFEDKFLAH----INTGEG----------------------QG--WKIVAS-FEGVLPKRMKGLPLDQ-----------------------------------------------------------------------------------------------------------------------------------------------MFEISSIKKLVLEADGYQPYL-LSPE-KGLRALIKKA-LELAKEPA----KSCVDEVHRVLVDIVSASAS---G-------------------------------TPGLSRYPPLKREI--VSIAS-A--ALEEYRVEAKKMAV-A-----LVD-------MERVFIPPQHFIRLD----LR---------------------LMA---------------------------QEVRDYVEA-----------VLNSLAANVPKA-VVLCQ----------V----------------------------------ERAKDAMLNQLYSSISSMA-------------------TARIQELLMEDQEVKTRRERAHKQSAALAKLTKTLGLHEA-----------------------------
>KAG0555995.1
-------------------------------------------LIGQSVSIAAAHSS---G--------EDSLDTAWK-----------------AEMESLK-S-----IL---NGAPS-------AKLG-RIALVETLSHQIRTRLKQRLPNLLSGLQGKSQLVEQELARLGEQRVQTS------E-GTR--AIALELCR--EFEDTFLQH----INTGEG----------------------QG--WKVVSS-FEGVLPKRIKSLPLDQ-----------------------------------------------------------------------------------------------------------------------------------------------MFEISSIKKLVLEADGYQPYL-LSPE-KGLRALVRKA-LELAKDPS----KACVDEVHRILVDIVSAAAN---G-------------------------------TAGLGRYPPLKREI--VAIAS-S--ALDEYRVEAKKMVV-A-----LVD-------MERAFIPPQHFIRLD----LR---------------------LMA---------------------------QEVRDYVEA-----------VLNSLSANVPKA-VVLCQ----------V----------------------------------ERAKEAMLNQLYSSISAHA-------------------TGRIEELLQEDQEVKSRREKCQKQAAALSKLTKQLSLQEA-----------------------------
>XP_042924642.1
----------------------------------------RDVLLGKTLKLKHGWVAVVNR-GQADLNSKVTMKDARA-----------------REQEFFKGK-----PE---YQDL--------QNTG-TTFLAEKLSNHLINEIMKSLPSIQSYIEGTIAKLQKELTALGGDVSHSR------G-AML--HMTLQLCQ--KMERAFERI----VDGGKD----------------------GG--EKVLDV-FEIKLKEAINKLPFQK-----------------------------------------------------------------------------------------------------------------------------------------------ILTLKNVQMVVNEADGYQPHI-IAPE-NGYRRLIEDG-LSLLRDPA----LNAIEQVHQILKSIVTLAVN---TPE-----------------------------CRDLARFFNLKSEI--INHAA-S--TLEKLRKDADGMVR-T-----LVD-------MEASYLSASFFREIVADAHLQ---------------------KIS---------------------------DHVSAYLAI-----------VKGQMLATVPKA-IVHTM----------V----------------------------------VPAKSGLLLDLQEEVAGKE-------------------EPQLRRLINESEEIAAQRDTIRKRLTLLQRASKEIAAFM------------------------------
>AAF22292.1
----------------------------------------LEVLEGRSYRLQHPWVGISEPFNKQDINKNVDMMLARR-----------------KEREYFDTS-----PD---YGHLA-------SKMG-SEYLAKLLSKHLESVIRTRIPSILSLINKSIEELERELDRMGRPVAVDA------G-AQL--YTILEMCR--AFDKIFKEH----LDGGRP----------------------GG--DRIYGV-FDNQLPAALKKLPFDR-----------------------------------------------------------------------------------------------------------------------------------------------HLSLQSVKKIVSEADGYQLTL-IAPE-QGYRRLIEGA-LGYFRGPA----EASVDAVHYVLKELVRKSIS---E-------------------------------TEELKRFPSLQVEL--AAAAN-S--SLEKFREESKKSVI-R-----LVD-------MESAYLTAEFFRKLPGDGHFR---------------------RIA---------------------------SNVSAYVKW-----------FRTLLRNTIPKA-CVYCQ----------V----------------------------------RQAKLALLNYFYSQISKRE-------------------GKQLGQLLDEDPALMDRRLECAKRLELYKKARDEIDAVAWV----------------------------
>NP_850420.1
----------------------------------------LDVINGRSYKLKYPWVGIVNR-SQADINKNVDMMVARR-----------------KEREYFETS-----PD---YGHLA-------TRMG-SEYLAKLLSKLLESVIRSRIPSILSLINNNIEELERELDQLGRPIAIDA------G-AQL--YTILGMCR--AFEKIFKEH----LDGGRP----------------------GG--ARIYGI-FDYNLPTAIKKLPFDR-----------------------------------------------------------------------------------------------------------------------------------------------HLSLQSVKRIVSESDGYQPHL-IAPE-LGYRRLIEGS-LNHFRGPA----EASVNAIHLILKELVRKAIA---E-------------------------------TEELKRFPSLQIEL--VAAAN-S--SLDKFREESMKSVL-R-----LVD-------MESSYLTVDFFRKLHGDGHFR---------------------KIA---------------------------SNVAAYIKM-----------VAETLVNTIPKA-VVHCQ----------V----------------------------------RQAKLSLLNYFYAQISQSQ-------------------GKRLGQLLDENPALMERRMQCAKRLELYKKARDEIDAAVWV----------------------------
>XP_002302631.1
----------------------------------------VDILEGKSYKLQFPWIGVVNR-SQADINKSVDMIAARR-----------------REREYFQSS-----PE---YGHLA-------SRMG-SEHLGKMLSKHLEQVIKSRIPGLQSLISKTINELETELSRLGRPVATDA------G-GKL--YMIMEICR--SFDQIFKEH----LDGTRS----------------------GG--DKIYNV-FDNQLPAALKRLQFDK-----------------------------------------------------------------------------------------------------------------------------------------------HLSMDNVRKLITEADGYQPHL-IAPE-QGYRRLIEST-LVTIRGPA----EAAVDAVHVILKDLVHKSIS---E-------------------------------TMELKQYPTLRVEV--SAAAV-D--SLDRMREESKKATL-Q-----LVD-------MESSYLTVEFFRKLPNDSYLR---------------------RIG---------------------------SNVLAYVNM-----------VCASLRNSIPKS-VVYCQ----------V----------------------------------REAKRSLLDFFFAELGKKE-------------------TRQLSSLLDEDPAVMQRRTLLGKRLELYRSAQADIDAVTWG----------------------------
>AQK88296.1
----------------------------------------VDILEGRSYRLQTPWVGVVNR-SQQDINKNVDMIAARR-----------------REREYFAST-----PE---YKHMA-------SRMG-SEYLGKMLSKHLEQVIKSRIPGIQSLITKTIAELETELNRLGKPIANDA------G-GKL--YTIMEICR--MFDGIYKEH----LDGVRP----------------------GG--EKVYHV-FDNQFPVAIKRLQFDK-----------------------------------------------------------------------------------------------------------------------------------------------QLSMENVRKLITEADGYQPHL-IAPE-QGYRRLIESC-LISIRGPA----EAAVDAVHAILKDLVRKAIN---E-------------------------------THELKQFPTLRVEV--GNAAF-E--SLDRMRDESKKNTL-K-----LVD-------MECSYLTVDFFRKLPNDSYLR---------------------RIG---------------------------QTVLSYVNM-----------VCSTLRNSIPKS-IVYCQ----------V----------------------------------REAKRSLLDHFFTELGARE-------------------MKQLSKLLDEDPAVMERRTNLAKRLELYRSAQSEIDAVAWS----------------------------
>NP_001190448.1
----------------------------------------VEILEGRSFKLKYPWVGVVNR-SQADINKNVDMIAARK-----------------REREYFSNT-----TE---YRHLA-------NKMG-SEHLAKMLSKHLERVIKSRIPGIQSLINKTVLELETELSRLGKPIAADA------G-GKL--YSIMEICR--LFDQIFKEH----LDGVRA----------------------GG--EKVYNV-FDNQLPAALKRLQFDK-----------------------------------------------------------------------------------------------------------------------------------------------QLAMDNIRKLVTEADGYQPHL-IAPE-QGYRRLIESS-IVSIRGPA----EASVD------TDLVHKSVN---E-------------------------------TVELKQYPALRVEV--TNAAI-E--SLDKMREGSKKATL-Q-----LVD-------MECSYLTVDFFRKLPNDSYLR---------------------RIG---------------------------SNVLSYVNM-----------VCAGLRNSIPKS-IVYCQ----------V----------------------------------REAKRSLLDHFFAELGTMD-------------------MKRLSSLLNEDPAIMERRSAISKRLELYRAAQSEIDAVAWS----------------------------
>XP_002299468.1
----------------------------------------VDMLEGKSYRLKFPWVGVVNR-SQADINKNVDMIAARR-----------------REREYFSST-----PE---YKHLA-------HRMG-SEHLAKMLSKHLEVVIKSKIPGIQSLVNKTIAELETELSRLGKPIAADA------G-GKM--YSIMEICR--LFDQIYKEH----LDGVRP----------------------GG--DKIYNV-FDNQLPAALKRLQFDK-----------------------------------------------------------------------------------------------------------------------------------------------QLSMENIRKLITEADGYQPHL-IAPE-QGYRRLIESS-VVTIRGPA----EAAVDAVHGLLKDLVHKAIN---E-------------------------------TIELKQYPALRVEV--SNAAI-E--SLDRMKDTSKKATL-Q-----LVD-------MECSYLTVDFFRKLPNDSYLR---------------------RIG---------------------------STVLSYVNM-----------VCASLRNSIPKS-IVYCQ----------V----------------------------------REAKRSLLDHFFTELGKLE-------------------QKQLSSLLNEDPAVMERRAAIAKRLELYRSAQAEIDAVAWS----------------------------
>PWZ36850.1
----------------------------------------LDVLEGRAYRLQNPWVGIVNR-SQADINRKVDMISARE-----------------KEREYFETS-----PD---YAHLS-------SRMG-SGYLAKLLSQHLESVIKVRIPSITATINKTIDELESELDIIGRAVAADP------G-AQL--YTILDLCR--AFDRVFKEH----LDGGRS----------------------GG--DRIYGV-FDHKLPAAFKKLSFDR-----------------------------------------------------------------------------------------------------------------------------------------------YLSVQNVKKVVSEADGYQPHL-MAPE-QGYRRLIEKG-INYFRGPA----EATVDAVHVVLKDLVRKSIG---E-------------------------------TEQLRRFPTLQAAI--ATAAN-E--ALERFREDGRSTAL-R-----LVD-------MEAAYVTVEFFRKLPGDGHFR---------------------SIA---------------------------SNVSQYIRM-----------VGDELLQKIPKA-AVHCQ----------V----------------------------------REAKRSLLNHFYVQMGKKE-------------------AGEFGHMLDEDPAMMERRQQCFKRLELYKSARDEVDSVAWG----------------------------
>NP_001147100.1
----------------------------------------VDVLEGRQYRLQHPWVGIVNR-SQADINKNVDMLSARR-----------------KEKEYFESS-----PE---YGHLA-------HKMG-AEYLAKLLSQHLEAVIRAKIPSIIAMINKTIDEIEAQLDRLGRPIGGDA------G-AQL--YTILDMCR--AFDRVFKEH----LDGGRP----------------------GG--DRIYGV-FDNQLPAALKKLPFDR-----------------------------------------------------------------------------------------------------------------------------------------------HLSMQNVRKVISEADGYQPHL-IAPE-QGYRRLIDSS-LSYFKGPA----EASVDAVHLVLKELVRRSIA---A-------------------------------TEELKRFPTLQSDI--AAAAN-D--SLERFREDGRKTVL-R-----LVE-------MEASYLTVEFFRKLPQDNHLR---------------------RIG---------------------------SNVSSYINM-----------VCETLRNTVPKA-IVHCQ----------V----------------------------------KEAKRNLLNRFYAHVGSKE-------------------KKQLSAMLDEDPALMEKRDALVKRLELYKSARNEIDSVAWK----------------------------
>AAF79238.1
----------------------------------------LDVLEGRSYRLQHPWVGIVNR-SQADINKRVDMIAARR-----------------KEQEYFETS-----PE---YGHLA-------SRMG-SEYLAKLLSQHLETVIRQKIPSIVALINKSIDEINAELDRIGRPIAVDS------G-AQL--YTILELCR--AFDRVFKEH----LDGGRP----------------------GG--DRIYGV-FDHQLPAALKKLPFDR-----------------------------------------------------------------------------------------------------------------------------------------------HLSTKNVQKVVSEADGYQPHL-IAPE-QGYRRLIDGS-ISYFKGPA----EATVDAVHFVLKELVRKSIS---ETEVRTDKMPLVLRTLPSSLRSVLVLTYHCCFFQELKRFPTLASDI--AAAAN-E--ALERFRDESRKTVL-R-----LVD-------MESSYLTVEFFRKLHSDNHFR---------------------KIG-TCLSRLPLLRNDTLSSLCLLTLDNSGSNVSAYINM-----------VCDTLRNSLPKA-VVYCQ----------V----------------------------------REAKRSLLNFFYAQVGRKE-------------------KEKLGAMLDEDPQLMERRGTLAKRLELYKQARDDIDAVAWK----------------------------
>XP_002315854.1
----------------------------------------LDVIEGRSYRLQHPWVGIVNR-SQADINKNVDMIAARR-----------------KEREYFETS-----PE---YGHLS-------SKMG-AEYLAKLLSKHLETVIRQRIPSIIALINKTIDELNAELDRIGRPIAVDS------G-AQL--YTILELCR--AFDRVFKEH----LDGGRP----------------------GG--DRIYGV-FDHQLPAALKKLPFDR-----------------------------------------------------------------------------------------------------------------------------------------------HLSMKNVQKVVSEADGYQPHL-IAPE-QGYRRLIDGS-ISYFKGPA----EATVDAVHFVLKELVRKSIA---L-------------------------------TEELKRFPTLQSDI--AAAAN-E--ALERFRDESRRTVQ-R-----LVD-------MESSYLTVEFFRKLHNDNHFR---------------------RIG---------------------------SNVSAYIGM-----------VCDTLRNSIPKA-VVYCQ----------V----------------------------------REAKRCLLNNFYAQVGRRE-------------------KERLGAMLDEDPQLMERRTTIAKRLELYKSARDEIDSVAWK----------------------------
>EFJ15761.1
----------------------------------------IDVLEGHSYRLQRPWIGVVNR-SQADINKSVDMIVARR-----------------REREYFSSS-----PD---YRHLA-------SRMG-SEYLGRVLSKHLEAVIKARIPSIQSLINKTITELEAELDRLGRPIASDA------G-GQL--YTVLELCR--AFDHVFKAY----LDGGRP----------------------GG--DRIYNV-FDHQLPAAVKKLPFDR-----------------------------------------------------------------------------------------------------------------------------------------------HLSIQNVRKVIAEADGYQPHL-IAPE-QAYRRLIEGS-LGYLRGPA----EAAVDAVHFILKELVRKAIN---E-------------------------------TQELKRFPTFQAEL--SAAAV-E--ALERFREDSRKFCQ-S-----LVD-------MEAGYLTVEYFRKLPGEAHLR---------------------RIG---------------------------SNVLQYVHM-----------VCEMLKNAVPKA-VVHCQ----------V----------------------------------REAKRSLLHNFYAQIGKRE-------------------GKQLAQMLDEDPGLMERRSACGKRLDLYKSARDEIDAVVWD----------------------------
>KAI5072318.1
----------------------------------------LDTLEGRAYRLQHPWVGVVNR-SQADINKSVDMMAARR-----------------REREYFATS-----PD---YKHLA-------SRMG-SEYLGQMLSKHLESVIKSRIPSIQMLINKSIDELESELQSLGRPIATDP------G-AQL--YSILELCR--AFDQVFKEH----LDGVRP----------------------GG--EKIYGV-FDNQFPGALKKLSFDR-----------------------------------------------------------------------------------------------------------------------------------------------HLSIQNVRKLINEADGYQPHL-IAPE-QGYRRLIESS-LTLMRGPA----EAVVDAVHHILKELVRKSVG---E-------------------------------TQELRQFPTLQAEV--GAAAV-S--ALERFRDESKKTSL-R-----LVD-------MENSYLTVEFFRKLPGDGQLR---------------------RIG---------------------------ANVLSYVNM-----------ICDTLRYSIPKA-VVHCQ----------V----------------------------------REAKRTLLDTFFAELGRKE-------------------GKQLARLLDEDPAVMERRSACAKRLELYRNARNEIDTVAWA----------------------------
>EFJ23099.1
----------------------------------------LEVLEGRAYRLQFQWVGVVNR-SQADINKSVDMIAARK-----------------KEREFFASS-----PD---YGHLA-------NRMG-SEYLAKMLSKHLETVIKTRLPSILALINKSIDELEQELNQLGRPISHDA------G-AQL--YTILELCR--AFDHVFKAH----LDGGRP----------------------GG--ERIYVV-FDNQLPAALKKLPVDK-----------------------------------------------------------------------------------------------------------------------------------------------HLSMQNVRKIVTEADGYQPHL-IAPE-QGYRRLIEGT-LGLFRGPA----EAVVDAVHSVLKELYSFSSA---SL--------------------------SVFLSQELKRFPTLQAEL--AAATT-E--ALERFRDESRKFVL-R-----LVD-------MEASYLTVEYFRKLPTEAHLR---------------------KIG-RVLF-----------------AVFSGSHVTSYIMI-----------VCETLRHSIPKA-VVHCQ----------V----------------------------------REAKRTLLDTFYTQVGKKE-------------------EKQLLQMLDEDPALMERRVALAKRLELYKNARDEIDAVMWG----------------------------
>KAG0556007.1
----------------------------------------IDVLEGRSYKLIQPWIGVVNR-SQQDINKNVDMIAARR-----------------REREYFQTS-----PD---YSHLQ-------SKMG-SEYLGRVLSKHLEAVIRSRIPSIAAMINKTIDDIEAELNQIGRPLANDA------G-AQL--YTILELCR--AFDRIFKEH----LDGQRA----------------------GG--EKIYNV-FDNQLPAAMKKLPFEK-----------------------------------------------------------------------------------------------------------------------------------------------HLSMQNVRKIVSEADGYQPHL-IAPE-QGYRRLIESS-LVYFRGPA----EAVVDATHFNLRDLVRKSIG---E-------------------------------CTELRRFPSLQSEI--GQAAI-E--SLERMRADSKKTAL-R-----LVD-------MEASYLTVDFFRKLPTDGHLR---------------------RIG---------------------------TNVSSYINM-----------VGDTLRKTLPKA-AVHCQ----------V----------------------------------REAKRSLLDHFYTQIGKRE-------------------GKQLSQMLDEDPALMERRVQLTKRLELFKQARDEIDAVAWA----------------------------
>XP_002987566.1
----------------------------------------LDVLEGRSYKLQHPWVGVVNR-SQADINRSVDMVAARR-----------------REREYFSSS-----AD---YGHLT-------SRMG-SEYLAKILSKHLEAFIKARIPSILSLINKTIDELEMELNQLGKPVAVDS------G-AQL--YSILELCR--AFDQVFKSH----LDGGRP----------------------GG--ERIYTV-FDNQLPAALKKLPFDR-----------------------------------------------------------------------------------------------------------------------------------------------HLSIQNVRKVVMEADGYQPHL-IAPE-QGYRRLIDGA-LVLFRGPA----EAVVDAVHFVLKDLVRKAIG---E-------------------------------TMELKRFPTLQAEV--AAAAI-E--ALERCREESRKFCL-R-----LVD-------MESSYLTVEFFRKLPTDSHLR---------------------RIG---------------------------SNVTNYVWM-----------VCETIRISIPKA-VVHNQ----------V----------------------------------REAKRSLLDNFYTQVGKKE-------------------GKQLAQLLDEDPALMERRTACAKRLDLYRAARDEIDSVAWG----------------------------
>KAI5602084.1
----------------------------------------QDVLEGRAYPLQHPWVGIVNR-SQADINKNVDMIAARR-----------------REREFFSTS-----PD---YGHLA-------GRMG-SEYLAKLLSKHLESVIKTRIPGITSLINRSIDDLESELDHLGRPVAIDA------G-AQL--YTILELCR--AFDRVFKEH----LDGGRP----------------------GG--DRIYGV-FDYQLPTALRKLPFDR-----------------------------------------------------------------------------------------------------------------------------------------------HLSLQNVRKVVSEADGYQPHL-IAPE-QGYRRLIDGA-LNYFRGPA----EASVDAVHFILKEIVRRSIG---E-------------------------------TQELKRFPTLQAEI--ASAAY-D--ALERFREDSKKTTL-R-----LVE-------MESSYLTVDFFRKLPAEGHFR---------------------RIG---------------------------SNVSSYAGM-----------VSQTLRNSIPKA-VVHCQ----------V----------------------------------KEAKRSLLDHFYTQVGKKE-------------------GKQLAALLDEDPALMERRQKCARRLELYKNARDEIDSVSWA----------------------------
>XP_006375094.1
----------------------------------------LDVIEGRSYRLQHPWVGIVNR-SQADINKNVDMIVARR-----------------KEREYFATS-----PD---YGHLA-------NKMG-SEYLAKLLSKHLESAIRARIPSITSLINKTIDELESEMDHLGRPIAVDA------G-AQL--YTILELCR--AFDKVFKEH----LDGGRP----------------------GG--DRIYGV-FDNQLPAALRKLPFDR-----------------------------------------------------------------------------------------------------------------------------------------------HLSLQNVRRVVSEADGYQPHL-IAPE-QGYRRLIESA-LNYFRGPA----EASADAVHFVLKELVRKSIA---E-------------------------------TQELRRFPSLQAEL--AAAAN-E--ALERFREDSKKTVL-R-----LVD-------MESSYLTVDFFRRLPSEMHFR---------------------RIG---------------------------SNVSSYVGM-----------VSETLRNTIPKA-VVHCQ----------V----------------------------------KEAKQSLLNYFYTQIGKKE-------------------GKQLSQLLDEDPALMERRQQCAKRLELYKAARDEVDSVSWA----------------------------
>KAI5058380.1
----------------------------------------IDVLEGRAYHLKNPWIGVVNR-SQADINKNVDMMAARR-----------------REREYFATS-----SD---YSHLT-------SRMG-SEYLGKMLSKHLEAVIKARIPSILSLVNKSIDELENEMNQLGRPIAVDA------G-AQL--YTILELCR--AFDRVFKEH----LDGGRP----------------------GG--DRIYGV-FDNQYPAALKKLPFDR-----------------------------------------------------------------------------------------------------------------------------------------------HLSLQNVRKIVSEADGYQPHL-IAPE-QGYRRLIESA-LTYFRGPA----EAVVDAVHFVLRELVRKSIS---E-------------------------------TKELKRFPTLQAEL--TAAAT-E--ALEKFRDESRKTSL-R-----MVD-------MEASYLTVDFFRKLPTEGHLR---------------------RIG---------------------------SNVSAYIGM-----------VSESLRVSIPKA-VVHCQ----------V----------------------------------REAKRSLLDHFYTQIGKKE-------------------GRQLATLLDEDPALMERRAACAKRLELYKQARDEIDAVAWA----------------------------
>PTQ29980.1
----------------------------------------LDVLEGRTYRLQLGWVGVVNR-SQQDINKNTDMLAARR-----------------REREYFQTS-----QD---YGHLA-------SRMG-SEYLGKLLSKHLEQVIKARIPSILAMINKSIDDLENELNLLGRPIAVDS------G-AQL--YTVLELCR--AFDHVFKDH----LDGGRP----------------------GG--ERIYSV-FDNQLPAALKRLPFDK-----------------------------------------------------------------------------------------------------------------------------------------------HLSMQNVRKVVSEADGYQPHL-IAPE-QGYRRLIESS-LAYFKGPA----EAVVDAVHFILRDLVRKSVG---E-------------------------------TQELKRFPTLQGEL--AAAAI-E--SLEKFRDESKKTAI-R-----LVE-------MESSYLTVDFFRKLPTDGHLR---------------------RIG---------------------------SNVASYVGM-----------VCDLLRNSIPKA-VVHCQ----------V----------------------------------REAKRALLDHFYIVVGQKE-------------------SKQLSQMLDEDPALMERRTALAKRLELYKTARNEIDSVAWA----------------------------
>PTQ45603.1
----------------------------------------LDVLEGRSYRLQLPWIGVVNR-SQADINKNVDMIAARR-----------------REREYFQSS-----QD---YGHLA-------GKMG-SEYLAKMLSKHLEAVIKSRIPSILALINKTIDELEGEMSHLGKPIAVDA------G-VQL--YTILELCR--AFDHVFKDH----LDGGRP----------------------GG--ERIYGV-FDNQLPAALKKLPFDK-----------------------------------------------------------------------------------------------------------------------------------------------HLSMQNVRKVVTEADGYQPHL-IAPE-QGYRRLIESS-IAYFKGPA----EAVVDAVHFILRDLVRKSVS---E-------------------------------TQELKRFPTLQAEL--AAAAT-K--ALEAYREDSRKTAL-K-----LVE-------MEASYLTVDFFRKLPTDAHLR---------------------RIG---------------------------SNVSAYVGM-----------VMDILRNSIPKA-AVHCQ----------V----------------------------------REAKRSLLDTFYTNIGKKE-------------------GRQLSVLLDEDPATMERRLACGKRLELYKNARDEIDSVAWA----------------------------
>KAG0561847
-----------------------------------APEGLLEKVTTDAVNIGLGYICVRNR-IDVD----DSIAIARQ-----------------RERELFESH-----PA---LKELD------GSMVG-IPALARKLTKIQSDMVKECLPRIQKQMFEALHKRNQQLSNLPRGIKSDM------D-ARS--AFFQVQNK--ILTILSQVV----RDGNFEEFPS------------DAHLHYTARLHQKFQT-FADDLHKTGLK---F----------------------------------------------------------------------------------------------------------------------------------------------REQSQTTEIRELLVEHQGVGLPD-FLPH-SVLHHLMRKQ-ITSVNETC----RSLVDEAFEYATEVVLRVNS---L---------------------------------CSQGYPRLEKSY--KQLAI-E--TLEEVKTTTMEFVE-R-----MLE-------KESTIIFTTNDYYTATLEKMQT------ANDPDRK--YQDAWRLK---------------------------VSVAAYWKV-----------VQKRLADEIPLE-IRYAL----------Q----------------------------------CAVVDTLHQNMMSKPWAGGET-------------------DLRALMEEDSVGAYTRSRLQLRVDALKDCLRLLSGLMC-----------------------------
>KAG0619429
-----------------------------------APEGLLEKVTTDAVNIGLGYVCVRNR-TDDD----DTISVARI-----------------REQRLFESH-----PA---LKDLD------RSMVG-IPALARKLTKIQSDMVKGCLPRIHKQMCDALQKRRQQLNNLPKGIASDN------D-AIL--IFLQIQNR--RLDMLTQLV----RDGDFELFPE------------NLHLHYTARLHEKFMK-FADDLHKAGLK---L----------------------------------------------------------------------------------------------------------------------------------------------KDQSQAQEIKELLAEHQGVGLPD-FLPH-SVLHHLVRKQ-IELIRETC----TSLVEEAFEYATDVVSEVNT---I---------------------------------CSEGYPNMEKCF--KKLAT-E--SLEKTKKTTMEFVE-R-----MLL-------KECTLIFTTNDYYLATIAKMNA------LQYKDKE--YQDAWRMK---------------------------TSLVAYWKV-----------VQKRLADEIPLE-IRYAL----------Q----------------------------------YAIVDLLHREMMVKAYSDP-K-------------------GFQALMQEDSNLSFNRARVQHRVDALKECLLLLNDLMG-----------------------------
>PWZ56863
-----------------------------------NPEGLLEKVTMDDVNIGLGYVCVRNR-IGD-----ETYDQARV-----------------EEERLFKYH-----PL---LSKID------KDMVG-IPVLANRLMQIQSTIIAKCLPDIVKQINDRLSRSSAELDQMPQDLNNVA------D-AVR--VFFHIVKQ--VCNSLEKLL----VRGDFAEYPD------------AREFHGTARIADMLSG-YAKELPGQCPI---N----------------------------------------------------------------------------------------------------------------------------------------------RNEPFLKEEVNILEETKGINLPN-FLPR-TAFLVLLKKK-VETIQEIP----QFLANKVSDYVEDLVMKVLL---K---------------------------------HSENFPQMQSPC--RRAVQ-T--LMDKARLRSAHHVK-E-----LIA-------MELVADYTANPDYMKTWTEIME------GVYAD-L--AGKAFDLR---------------------------ARLTAYWKS-----------IVLRQVDGLALH-VLLSV----------K----------------------------------LLVEKDLEEELGNELLGNKLA-------------------GVEKMLSPSPGTGTKRERLKKSIVLLRQSKEVVANIMDRIS--------------------------
>PWZ56864
-----------------------------------APEGLLEKVTMDDVHIGLGYVCVRNR-VGE-----ETYDQARV-----------------AEAQLFKNH-----PL---LSQID------KSMVG-IPVLAQRLMQIQASIIAKCLPDIVKQINDRLIRSSTELDRMPPDVINTG------D-AVR--AFLHIVKK--VCTSLENIL----VRGDFGCYPD------------DYYFHGTARVAEMLSR-YAKKLPAECPR---C----------------------------------------------------------------------------------------------------------------------------------------------SDEKFLAEEMRVLEETMSIKLPN-FLPR-SAFHSMLKKK-VEMVSDVP----QDLVSEVWEYVEDLVMKVLL---Q---------------------------------HSENFPQVQSSC--RRAIQ-S--LMEKTRVRSAQHVK-E-----MIE-------MELVAGYTASPDYMKTWEAIMV------GTHPD-L--AAQAFDLR---------------------------ARLTAYWKI-----------IVLRLVDGLALH-VLRGV----------K----------------------------------RLVENDLEDELANELLGNNMA-------------------GVERMLSPPPSNGTKRDRLKKSILLLQQSKEVVANIMDRIN--------------------------
>AAB71956
---------------------------------------------------------------WR-----RAYEQARM-----------------QEELLFRTH-----PM---LSLID------EDIVG-IPVIAQKLMLIQATMISRCLPEIVRKINHKMETAVLELNKLPMVMASTG------E-ALM--ALMDIIGS--AKESLFRIL----VQGDFSEFPD------------DQNMHCTARLADMLSQ-FSDNLQEKPK---------------------------------------------------------------------------------------------------------------------------------------------------EVTEFLMNEIKILDECKCVGLPN-FIPR-SAFLAILSQH-EDAIHVKP----VEFIKKIWDYIEVVLSSVIA---K---------------------------------YSENFPQIQSAI--KRAGR-N--LITKIKEHSVERVL-E-----IVE-------MEKLTDYTCNPEYMTSWTQMTA------EKYHAHL--LQQAFDMK---------------------------MRIASYWTI-----------VLRRIVDSLALY-LQL------------------------------------------------------------------AG------------------GGLQRMLEESPSVASKREKLKNSIKLPKESKDAVAAIVDQSS--------------------------
>NP_176252
-----------------------------------APEGLLQKVTADDVSIVLGYVCVRNR-IGE-----ETYEEARM-----------------QEELLFRTH-----PV---LSLID------EDIVG-IPVLAQKLMLIQSSMIARCLPKIVSKINQKLDTAVLELNKLPMVMASTG------E-ALM--ALMDIIGS--AKESLLRIL----VQGDFSEYPD------------DQNMHCTARLADMLSQ-FSDSLQAKPK---------------------------------------------------------------------------------------------------------------------------------------------------EVAEFLMDEIKILDECKCVGLPN-FIPR-SAFLAILSQH-VDGIQDKP----VEFINKIWDYIEDVLSSVTA---K---------------------------------RSDNFPQIQSSI--KRAGR-N--LISKIKEQSVNRVM-E-----IVE-------MEKLTDYTCNPEYMTSWTQKTS------AKYHAHL--LIPAFDMK---------------------------MRITSYWKI-----------VLRRIVDNLALY-LQLSV----------K----------------------------------SLVNTRFQKEIVAEMVDPRDG------------------GGVEKMLEESPLVASKREKLQNSIKLLKESKDAVAAIVDQNC--------------------------
>XP_002297993.1
-----------------------------------APEGLLEKVTADDVNIGLGYVCVRNR-IGD-----ESYDNARM-----------------EEANLFATH-----PL---LSRID------KSIVG-IPVLAKKLMQVQATIMAKCWPEIVRKINEKLNGNVTELNRMPKAMSSVA------E-FLT--AFMEFIGS--VKESLTKIL----VRGEYDEYPD------------DPNMHGVARVVEMFNQ-YSDELLNCPES---E----------------------------------------------------------------------------------------------------------------------------------------------HTRNFLMDEIRVLDDSKAIALPN-FLPR-HAFLSLLQRK-VERVSHIP----FGFVEKAWAYFENVVWSVSR---H---------------------------------HTENYPQVLLTT--KRACQ-N--LMVKMREQSTDWVS-E-----LVQ-------MEKLTDYTCNPEYLNEWNMLMS------HGYQP-L--LSQAFDLK---------------------------MRMTAYWKI-----------VSRRLVDCMALH-LQLCV----------R----------------------------------NLVSKELEKEIATELMATNGG-------------------KLEMMLEEAPSVAAKRKRLNTSIELLREAKDVLSNIMGNVS--------------------------
>XP_002303204
-----------------------------------APEGLLEKVTADDVNIGLGYVCVRNR-IGD-----ESYKEARK-----------------EEADLFENH-----PL---LSKID------KSMVG-IPVLAQKLVQIQATIIARCLPEIVRKINEKLNASISELNRMPKTLSSVG------E-ALT--TFMSIVGS--AKESLNKII----VRGEYDEYLE------------DKNMHCTARLVEMLNQ-YSGELHNCSEN---D----------------------------------------------------------------------------------------------------------------------------------------------LTGNFLMDEIQVLEEAKGIELPN-FLPR-TTFLSILQKK-VEKISHIP----VAFVEKVWTYIEGVVISVLM---H---------------------------------HSENYHQLQLST--RRAGH-N--LIARMKEHSRNWVT-E-----IVQ-------MEKLTDYTSNPEYMNDWNKLMA------QGYEQHV--LLQAFDLK---------------------------MRMTAYWKI-----------VLRRLVDFMALH-LQFCA----------R----------------------------------NLVNKEMEEEIVQELAGRHDG-------------------AIERMLEESPAVAAKREKLNVSIKLLRESNNVLANIMDKIA--------------------------
>XP_024439231.1
-----------------------------------SPEGLLEKVTRNDVNIGLGYVCVRNR-IGN-----ESYEDARK-----------------EEAALFATH-----QL---LSKID------KSTVG-IQVLAQKLVQIQANIIAKCLPDIVRKIDEKLSASISELNRIPRRLLSVA------E-VMA--AFMGIIGS--SKDSLRKIL----LRGEIDEYRH------------EKDMHCTARLVEMLNQ-FSTELHKCSD---------------------------------------------------------------------------------------------------------------------------------------------------HTKNFMINEIEVLEETKGIELPN-FLPH-AAILAILQQK-VEEISELQ----IGFVEKVWAYIRGVVISVLN---H---------------------------------HSANYHQLQLFI--GRAAH-K--LVDKMKDRSIDWVT-E-----ILQ-------MEKETDYTCNPEYMKEWNKLIA------QGHKH-V--LLQAFDLK---------------------------MRLIAYWKI-----------VLMRLVDNMALH-LQLSI----------R----------------------------------NLVNKEMEKEIVNALLGTGGG------------------VAIERMLEEPPSVASKRERLNTSIKLLRESKEVLANIRDKIE--------------------------
>KAH9291961
-----------------------------------APEGLLEKVALDDVNTGLGYVCVRNR-VGD-----ECNEEARE-----------------AEAELFRSH-----TQ---LNKFD------EAMVG-IPMLARRLMQIQTKRISKCFPDIVKNIEDTLSQRQSELSSLPQQVSNPM------E-AMV--VFLRLMNG--VKDCLNRLL----IEGDFSEFSE------------ETEMHCTARLKEMFDG-FYNELVHMSV----E----------------------------------------------------------------------------------------------------------------------------------------------DKNAFLVEETKRLEESKGAGLSN-FLSR-SIFKK----R-IDEVLKTG----LSLTANVWDYVEKVVLRVLD---L---------------------------------KFRSYPRLETAT--KKDFQ-L--LVSKRREQCIHHVN-Q-----VAE-------MEKSLDFTLNPVYMETWTDLLK------QKMPKEH--LEVAFEMK---------------------------ARVVSYWKV-----------VVQRVGDGIPMY-LQFVY----------Q----------------------------------NLVRNDIDEEIMKKVAGPKSN-------------------SMEKLLEENSMISRKRRSLKRSIDSLGEAQCKILEIMDQIA--------------------------
>KAH9290598
-----------------------------------APEGLREKVAEDAMNIGLGYVCVRNR-VEG-----ESIVKARK-----------------KENELFKTH-----PL---LSGID------KSIVG-IPILAHKLMKIQAAGITNSLPRIMKEIDTKLARRQAELNDLPENLCNPA------D-AMI--LLTTVMGS--IKDSLNGLL----LQGDYQEFSE------------DGGMHCAARLNEMFMG-YYRDLCASATDMNDV----------------------------------------------------------------------------------------------------------------------------------------------NGQNFLLKEITMLKEAQGVGLPN-FLSR-QVFLNLVQQR-ANGVAEIS----LRVVEKVWDYLDGVMLRVID---R---------------------------------ECQTYPQLNAAT--KRAAG-HL-LIRRNKEDCIEYVK-D-----MIE-------TEKCVDFTVNPLYMDTYTKLHD------Q--EDDQ--LQAAFDMK---------------------------MSVVAYWKV-----------VIFRLADGIPLH-LRFVY----------R----------------------------------KMVRKEIGGDLMKEIAGSNLD-------------------MIEKIFQESPAVASKRRSLIDSLALLRDAKLVVYNIIDKNN--------------------------
>KAH9320939
-----------------------------------APDGLKEKVTTDAVNIGLGYVCVRNG-IGD-----ESNAEARE-----------------KEKNLFDFH-----PL---LKDLD------KSMVG-IPTLAKKLMQIQATTISATLPQIVNKIESMLGKRQAEMRNLPQHLCNPG------E-ADV--AFVKLVHE--LKESLKKIV----ILGEFQQFPD------------DPKMHCTARLREKFDM-FYRDLSQRGSF---S----------------------------------------------------------------------------------------------------------------------------------------------VGDKFLSKESRMLEEAKGVGLPN-FLPR-SVFLELLQKM-VEEISEKS----LSLAATVWDYLENVISRVIE---H---------------------------------YCHCYPLLESRV--RRAVQ-G--LVVEKKEECINHVK-Q-----MIE-------MEKGIDFTLSPAYMETYGTLIR------SELPAER--VQEAYEMQ---------------------------MSLAAYWKV-----------VTLRMGDGIPLH-LQFVC----------R----------------------------------NLVGNELETQILKHVGGPNFG-------------------AMDKILEESPVVAGKRKSLINSLQLLKDSKTAVANIMDRIA--------------------------
>XP_751402
--------------------------------------------------LDHGWFGLRNR-IPAEAH--ITDAERDE-----------------REIKEFA-Q-----PA---WEGVG------KDRTG-IHSLIKYVDKERRAQIQSGLPQIIAEIRRKLHDCESDLGRMGEARDSPK--------AQR--YFIFQFCN--EMQKMANAS----LIGQYHDIPS-----------EDPRIMLRYRVQRRLDR-FYEEMVDLDNMPI----------------------LFSSYQHDLE---------------------------------------------------------------------------------ILSSMNPEEW----------------EDKVMNAPGIYSEIYKEAKISEGRSLPG-SIHP-DVEERMFRKL-TTHWERIA----RSFVEDVKDLVKDCHDVLAR---I----------------------------------AIPNSKVRLEV--SRVVA-K--TLEEWNRDADAALL-E-----LIK------DNQARPLVTRHPLLISLF--------------------------VR---------------------------ARLESYYKI-----A------LYRFIDNVAMQVVERHV----------L----------------------------------GPKCPMLTVSVKTFANLND--------------------EELNSVAGEDETDIRIRARLERQRSRYVQALEKWERL-------------------------------
>XP_754266
--------------------------------------------------LRLGFFLVKNP-RPIDLEKGMTTAERRK-----------------VEAEFFA-H-----PP---WNKLGLD----PSRVG-IDNLRIFMQDLLDRHIERELPKVRKDVAQLLHDINKELMDLGDPRTSPA--------QIR--MYLTRIAT--DFQNLVQAG----VEGIYGNR-DSFFHEIDDE---RDCHRLRAAIHAENGK-FAAYMRRHGQKRKVIS----------------AELQ-------------------------------------------------------------------------------------------EDTETETEA----------------GQILVAKEQMSAWIKKIYDRTRGRELPG-NGNH-ALLSELFHEQ-SSRWGDIA----RDHVNAITDLVYQFVQSACA---F----------------------------------VIKDTNARQTI--SSIIT-E--KLGDNAKGALHELS-K-----LLA-------DEAGYPITYNHYYTDNY-------------------------EAE---------------------------MDLDAYYKV-----A------RKTFVDNVCRQVIERHI----------L----------------------------------TNLPTVFNPMTV--SSFSD--------------------EDLVCLATESPRVSKRRVEATQLQKALADSLRELR---------------------------------
>XP_748757
--------------------------------------------------LKLGFFLMKNP-SPEQLKNNISMFEWKQ-----------------KELEFFN-S-----PP---WKDLMLD----HNRVG-AECLRSFLEKILEEHIERELPKVCDEIQTLLQQTRDSLSDLGDERSSVS--------EQR--KYLLKISM--DYLNLIQAA----LNGRYQEVEPTFFGNASSK---PSFNRLRARIHELNTN-FATYIRDKGQKRKVAG----------------DREPGMEDFSADQ---------------------------------------------------------------------------------TSISCRDAFP----------------EPLRISEQKFKIWVSQIHKNTRGLELPG-NHNH-VFLSELFHEQ-SSRWPAIA----SQHVRRVNQETADFAHRALD---F----------------------------------IVKDRQVAKEI--LNIIN-P--ILDINFRAAQEELQ-K-----ICD-------DEKLQPITYNHYYTDTE-------------------------KAM---------------------------EELDAYYKV-----S------MKTFVDNICRQVLERHI----------L----------------------------------RPLQSTFYPTEV--GAFSD--------------------RDIRRIASESSKIAQKRQELKNRAEALERSLVLLSES-------------------------------
>XP_751069
--------------------------------------------------LELGWHVLRNR-SFET--RDISDDARDE-----------------MEKAFFN-Q-----GR---WASLS------RECVG-IESLRRRLSGVLLRLIRRNLPGLITEIQDKVSDRQQRLSKLGPGRSTLQ--------QQR--GYLLGISS--KFERITMQA----LNGMYA---DDFFGGLDGTSSTEDFRRLRAVIRQLNEY-FADAMAIRGCRRKIVD----------------VHPLFGKN-HHKL---------------------------------------------------------------------------------AAGNPYTDIW----------------EPEYVERSSLEAEVSKQARNNRGIELPG-NANQ-LLVGSLFRDQ-SKPWEGLA----KEHLMKAWESARYFTWLVLQ---H----------------------------------ITDDHTSSLLI--GSIID-P--ELERLKQSLLEKLD-E-----LTA------YAKRGHPLPLGKSFLSQA-------------------------EII---------------------------DQMQAYYEV-----RKFFLTAIVTFVDNVAILGIENCL----------L----------------------------------DPLQRIFTSQVV--NNMDD--------------------GQVRELSMEPPYIHAERERLAWELDKLQAGLRALRVF-------------------------------
>XP_750654
--------------------------------------------------LGHGYYIVRNN-PNPAIEH----SRARE-----------------EEAVFFAKS-----PW---ATDLSA----YQNRFG-TRNLQSALSSLLLEQIQGCLPRIVEQINEKAARIEAELQTLPDPPSANV------P------YILCGKLN--HLKDQIRAH----IDGGSA------------------QYPLQKIWGNIARD-FKRALLKTRPTVQL-------LAHSDKMAIPIAREDADS---------DCEMTSIQRSVSVNLKRKTPCDRPTPIP-----------------ADPKPEQPSTPRPSGYYTEHFNRFERPA-------------------------------------RMFTWEEIREINEDSYRAGIPD-QTDP-KAVEVMNQLS-VEHWDKPM----EVFLGATHQLVRDMMMRQLK---D---------------------------------VFRPYYQTSLYRELKRIID-N--YLQTLRKEHFRHAQ-E-----NYN-------IEHNKPFTMAISALEQL-------------------------KMM---------------------------ATTRGYYEI-----------ASSRFIDSICQS-VHTKL----------F----------------------------------SKCREELITVIENELRIFDEN----------------AVERCMELMAEDPERQRRRQYLLKEKEKVLKAQEWLATAKKE----------------------------
>OAJ38670.1
--------------------------------------------------LKLGYFMVRCL-SKAELAAGNTLQDAQK-----------------LENAFFAQS-----QP---WSTLRRK---S-ARFG-APALRFELSRLLINLVDMSLPQIKSLTETAIEDAIAELGSIPPALGENA------R------IELFQMIR--HYCTLVTFN----INAQHD------------------FKLFYQKVRKCFEG-LRDQIVDTRPRFDLEKKG-------YSAT--VAPGNFTDSFKPDVNDPPLNVSNISKQDTSSPKKSTPGASFSLASSFSMVIPSMFVSNSNHTVSSDSIKASTAKANDSGSNPYTQFHPPSLNSTPTSWNTSVAEA----------------CKLNMRRALTLADLQRVVDAQKGRELQG-YSPY-GAFTFLIAAC-QEEWKRYA----IECLTNVANELAQLLLDLTE---Q---------------------------------VFGRFANLQAQLRLFTQM-----FLNELQRVSMEQIH-H-----VIE-------MEMRHPFTLSSRVFVDL-------------------------DLM---------------------------ASTLAYMEI-----------AIGRVCDTIPMT-IEHHF----------L----------------------------------ARFGDMLEKELVSQLGVLD-G----------------DAEGIEVLLREDWGVAERRADVEAKKDRLESVWRSLHNFGI-----------------------------
>XP_006457072.1
----------------------------------------------NQNYLRHGYYCVQLP-NDQQRQQGLTAH---------------------TLPNYLGVT-----WP---WSEFAGQ---G--RFG-VTNLVKNVSALLVQMIEANLPALRAAVELALRQCVKRLGQLPPVVSHDN------E---M--ASILLMVN--AFLRELEAA----SSGES-------------------HKSLAQECRRRYRE-LRDEVEGTCPKFQRNGID-------------------------------------------------------------------------------------------------------------------------------------------DNTYDIPAVRTVIDECTGWELPG-IIPY-DAYKTLIKRF-LAGWKDPV----HNCFDDVHNTFSAFVTTLAN---K---------------------------------HFSGFSHLNAFV--LNHIR-L--ELQSSKSTAQISVL-K-----LLD-------IEK-QPPFSQRGDFGEI-------------------------HVM---------------------------ATVRTYFKF-----------AFERFADTVLLM-QEQDL----------V----------------------------------KSLRPKLEEALYKDVTDLS-G----------------TPNGLERLLAEDEAIAREREELKSRKERMTDIRNRLNMYGTV----------------------------
>XP_006461472
--------------------------------------------------LQNNWFCVKQP-ASSDLKNNWTWQQARQ-----------------KEDEFFTAT-----SP---WNELEAM---YVRYLR-TKNLVERLSQVLSDLIAKTLPGIQREIEGMISKTRQQINDLPKPPPANA------L------NEVAKLVK--DFDADIRRN----IEGVAY------------------KEGLIQRIRVPAEK-FRRVIRKTAPPFLPYNNS-------GIGHNL-ADPEFL-----------------------------------------------------------------KQEDDGDGEVYDEEDDEDEDDGATASLD------------------------ESVVSIYVDEVHRRMTESRSRELPG-NFPF-VVQREYIMDI-LLQWEKPT----MRLCDRVFQILAAHTKELAH---R---------------------------------HFSMFGQGLLEQRVQLIMY-E--HLGNCLEAAKKKVA-W-----LLK-------IEG-EPFTVNNHYLADL-------------------------EIM---------------------------ATVRAYFQV-----------SYKRFVDNVPMA-IDYEL----------V----------------------------------RGGGEDVFQLLWGKLELDKPG----------------AQEMCKDYAQEGAQVADRREELEKKLERLILATRRLINSR------------------------------
>XP_006461433
--------------------------------------------------LENNWYCVKQP-SSNDLKNNWTWQEARE-----------------KEQQFFAAT-----AP---WCELEGM---YQKFLR-TTNLVERLSGVLSDLIAKRLPEIQDELERSVQKTQGLLAQLPREPSKQP------V------NEVATLLH--EFVADIAQH----ITGIPD------------------ENGLIQSIRPAQER-FRTEVRATAPKFRSYEKK-------FAGTRSMPRAEFL-----------------------------------------------------------------DNEDDGYSE--DECDQFTASGTSTRKRK------------------------RRDSVVYVDEVFERAQRSRTRELPG-NYPF-VVQQGYIDEC-IKEWRSPA----HILCKAVYNTVSEYFKRMVN---Q---------------------------------HFATFGQGMLEH--------------------------R-----LLD-------LED-KAFSLNTHYLSDI-------------------------EIM---------------------------ADVRAYFQV-----------AYKRFSDNIPMA-IDREL----------V----------------------------------CGAGRDILPLLWNGLGLNSIE----------------AHRICKELAQENASVANRREELVKKLQRLDEASQQLLQVSGA----------------------------
>XP_042924849
VPEHEAGET---------LKLIRLVGACGAPPAGAGAAGGSAR--VAHPQHPLGHYVVKNP-SQDGLAMNITFEQARA-----------------DEAAYFAGH-----KH---WAAALRRQPELQRRMG-AAALRRGLSGLLVELVIAQLPEMRRSCRELQAAVQEELGAMPQPIQDAP------R-ELD--RMLTRVAA--ALRCHTR-------ADD--------------------DCTFYQRTQAMYDD-YCERVMRCLPAFLVGTTLIGTLDASGKGPDAAAAAAAAGGGDSDA-----QLQQVWEG-------------------GALDVSALAAALGAPAVTTEAE-----AAAFLYSDEV-----------------QQLLT----------------DHLLPQTFMTLAEVVELRQRHLGRELPG-FSPY-RAMECLLQRF-KGQWRGPA----LACLGNVAAAAHDLTDQVVA---V---------------------------------EFRDFPAGSRAV--TDALW-R--RVEGLSDATAEFIE-K-----QLR-------MEDRDVYPGDKAQLQELQLAQP------T-----P--VDDELHMA---------------------------ASCLAYFKVSSGGVGGAILVAFGRVRASVPMP-IRDTL----------L----------------------------------DRLGDPYEVAAAVQAAGQDIV------------------AAAPRLLAEHPHLAARRLWCAERQQRLREALEALHSPAAGVP--------------------------
>BAF46281
IGPDERTEW---------GKLCNLVAGARAPTGVPAAAGGSRAAAAPNPHLQLGYYVVKNP-GQEQLAAGISFEQARA-----------------AEERYFADH-----PL---WASAMKANSLLSQRLG-TNALRDGLSALLVDKIGEHMPEMRRSARAQLEKRQAELM-----------------------RNLWRISD--TLAQNALAD----IRGG--------------------SLDFYQELMRHYRE-YGERSIRSTPAFLVDTSLISALNSSDKGMHSSVDGGATATCELSL-----K----------------------------ELVS---RIKDGPVVKSAQDA---KAAL--EDERV-----------------KIQLR----------------QLKFPEGYMTLVEVGQLRKRHLGRELPG-FLPY-SAMEALLSQF-KGKHRDQA----TACLAAVEAEVHERARRVVG---D---------------------------------QLGRYPRAKGAV--GSALC-S--HVESLVQETAAELD-K-----LLA-------REDGDVFTLNSYEYEVMRMAQH------T-----A--VDDELYMA---------------------------ASCLAYFKV-----------AFKRMQDAVPMA-VRSTL----------L----------------------------------RRLGDPAALEAAVWRELLGAGAVAAEAVEDSYDSSAAKAAAAVAALQEDPQTASRRQHCVAMAQKLTEALQVLNTPAAQL---------------------------
>XP_042924875.1
----IAEEA---------HIVCNKLVKLVG---ARGELGPGGTRSQPDGHLRLGYYVVKNP-SQEQLVEGITFEKARE-----------------IEARYFANH-----VH---WRPAMATSPGLVQRLG-ANALRSGLSLLLVERIEEQMPAMRKSAREQLDKLRAELASLPPVCVDPN------H-ELF--QLLWRVAD--GLDAAAHAR----SDTG--------------------DHAFYQLMDRFYRE-YGRHVMRSTPAFLVGTTLISALNKSEKMMGAGGGD---DGGDLDL-----Q----------------------------SVLPVMKQAAGGGAVTSSERV---EAALAAGSEAV-----------------QELLS----------------SNLLPQRPMTLAEVSRLRQRHLGRELPG-FSPY-SAMEELLRRF-KGQWREHA----EGCLQEVEAAVRELAGKTVA---E---------------------------------QLRRYPKAERVV--GRALS-S--HVDTLVAAAEAQLS-E-----LLG-------MEDSDVFTLNDHYLRDTQLAQP------T-----P--VDDELHMA---------------------------ASCLAYFKV-----------AFKRIQDEVPMA-IRRTL----------L----------------------------------RRLGDRQQLEAALRGELPDVA------------------AEARGLLEEDAAVSERRRQCVDMERRLREALTVLHSPATQL---------------------------
>XP_032804093.1
---------------------------------------ALRILQNQVFPLSKGYVLVKCR-SQRDVEAHQTLAEASR-----------------VEAAFFKKH-----PV---FCHVHN-----GGKLTTTTVLAAKLTEELVDNIKRTLPKLRKDLAEKLREACAELESQGESIPDDA------R-AKQ--LFINARVM--RYNDDVRGL----ARGEPSRNL-------------PRNMMLYTLVREHFRT-WLKDLKRAQDA--------------------------------------------------------------------------------------------------------------------------------------------------WLEELDNLIREYIDNRSGRELPG-FVSY-HAFENLARVH-VQRLEKPA----LNVLAVTCWSVQDVFMRLAD---D---------------------------------VFKFLPEFNRLV--KAKVG-A--QVQGQEQKARVLIV-T-----LFR-------ME-SMVYTQDMLYQNSLRSLD-----------------EDLDVMN---------------------------KHLRSYFKI-----------ALMRLMDMVPMV-VRFNM----------L----------------------------------DELVVALGAELTALAQE--G--------------------NLAELLCEDEDAMEKRRMVMERVERLHKACATIENKL------------------------------
>XP_006815062.1
---------------------------------------VVRIAENKVINLKKGYTIMKCR-SQRNLEDAMSLEEAMD-----------------EEERFFREH-----KH---YSVLS-------GQAG-SRLLAHRLTTELVEQILKSVPQIQHAIKDKLEDTKQELTTLGEEVPMND------V-QRI--DLLVRLLD--RFPDDFKNA----AEGVYKNATYD------------RSMRLQTIVMKLYDT-FADELESLQP----------------------------------------------------------------------------------------------------------------------------------------------------CDEHLPEIKEELVEQRGLELPP-FVKDRIICENLIRQI-LKQFIPPA----ERLLQAVNMEVERIGQRLVR---D---------------------------------TYSQFPRLQATV--MSKFC-D--LQTKAVANSKKAIE-D-----KFK-------ME-DMIHTRDRIYKDTEKDVT---------------------------------------------------------EPV-----------ATTRLMDDIPLM-ITFYL----------L----------------------------------QELGNDIKVEMAKFLIE--R--------------------NIDEFLREDAAVEERRLSLEAKRERLDRASRELAMFSTI----------------------------
>XP_035690836.1
---------------------------------------VLQILNNEKYKLRKGYTIIKCR-GQMDIEKGMSLEEAMD-----------------KEQSYFKSH-----EH---FKSVYK-----EKKAG-VRTLAGRLSTELVGQIKNSIPFLKEDVKTKLAATRQDLQLMGIGVPQEP------D-KKM--LFLTDLLR--HFIDDLQKT----AKGELTRVCLKRK---------RTNKRLFGDVRDAFKR-LERAMNKMMP-------V------------------------------------------------------------------------------------------------------------------------------------------STDGSILQEIKNAIVENRGRELPR-FMCY-PVCEAIIREH-LQKFREPA----SVCLQEVSELVESVSTALAT---A---------------------------------HFQAFQGLDWEI--KGKMN-E--LRMMHEKKAEESVD-Q-----IFA-------ME-HLVFTQDSIFIRSVTDEG-----------------KEAEKML---------------------------MYICSYFKV-----------AIRRMVDQVPMA-ISLHL----------L----------------------------------KNLTEDITSQVNLMAAY--P-------------------DKTLQLLEEDPDSAERRAMLEEKLKRLMKANQDLARFN------------------------------
>XP_019617847.1
---------------------------------------TVDIVNNRKYALKKGYTIIKCR-GQVDIENKVSLSDAMD-----------------KEEMFFQKH-----EH---FKILYE-----EKKTG-TKTLAGKLTTELVEQIKKSIPGLKEDIREKLRDTERQLLLLGDGIPEDP------S-SKM--RFLVELLN--GFTVDLEKL----TNGEQVRNKMSVKQ--------QKQVWLIGDVRDAYRD-FAAELEGLLP----------------------------------------------------------------------------------------------------------------------------------------------------GEGNLEDIEESIQTNRGRELPG-FLPY-SVCEAFIQKH-MENFQEPA----SDCLLRVNQKVETVLSLLTT---H---------------------------------WFQAYSQLNMAI--KEKIN-D--LRLAQERKAQEVIK-Q-----LFE-------ME-NLVFTQDAIFHSALKDQQ-----------------KESEEML---------------------------QYIKAYFEV-----------SIRRLSDTVPMA-IRLQL----------L----------------------------------TNFTEEVKYQITLMIAQ--P--------------------DTLELLHEDPDTTEQRTVLTEKRRRLTKANQKLAKF-------------------------------
>PAA83069.1
---------------------------------------KLQIARNITFPLSKGYITVKCR-NQEDIKSRKSLREAKV-----------------DEMRFFSND-----PF---FSQLD------PSQRG-TDTLAKRLSTELLTLIKKFIPEVIKDVQVVRERLTQQLEELGVGPPEDD------R-EKV--AMIARMYN--DFVRMFSSE----ADGTAHKFTK--DG--------VKMRNLHQRCRIHWRI-LGEKAATTAKNLGDD-----------------------------------------------------------------------------------------------------------------------------------------------ATQLRNSILIFLKEQRGRELPN-FQSAYPIVESLIRDKLIKPLKFLT----LSCLRDISMEVDITLRDLTD---Q---------------------------------VFSTYPKLNLFI--KEAIQ-D--TKERMHTLAKEDIE-R-----QFE-------QE-NYIWTNDMLYIGETQEAE-----------------LMIEKSL---------------------------NALHAYVKV-----------ATTRIMDNGPLC-MMHYM----------L----------------------------------YKLADEFHKEVEIYQQD--S-------------------DTLDELLEEKEGVRVHRNESRNRLRALFEAEAELSRISL-----------------------------
>PAA94353.1
---------------------------------------KLMIARNITYPLSKGYVTVKCR-NQEDIKNRKSLKDAKA-----------------DEALFFNTD-----PF---FKQLD------SMYRG-SDTLARRLSEELLYLVKKFIPELISDVQSVRERLGQELAQMGKGPPEDD------R-SKV--ALIARMFN--DFTKLFEKE----ASGKSHNFQE--DS--------G-KKNLHQRCRQHWCH-LAEQMEKTVRQIGDD-----------------------------------------------------------------------------------------------------------------------------------------------DAKIRKAVRDFLDDQRGRELPN-FQSAYPVIECIIRQRLVAPLRQLA----MHCLRDVSVEVDDTLRDLAD---S---------------------------------VFTSYPRLDQYV--KESVQ-G--IKERMYSRAKDDLD-R-----QFD-------QE-SYVWTSDLTFDDESNEPD-----------------EAIERCL---------------------------NSLHAYMKI-----------AFTRMIDNAPLC-MMHFM----------L----------------------------------YKLADELCNEVSIFQQE--S-------------------EKLDQLLEEKEGIRIHRIETKNRLKALAEAENDLCRISL-----------------------------
>PAA74204.1
---------------------------------------VLALMQNRKIPLKKGYVSVRCR-TPQQLKDNMSLQQAAR-----------------EEEVFFRTH-----PH---FRALD------KFEYG-TKTLAVKLSSELYEAIKHNIPELMREVQMKREDICKKLETMGCGPPDSI------E-EMK--NLLVRMIN--KFTTDFANV----STGTHRHE----------------PDRLFGRCRKHWET-LADEIEQCAFSERSD-----------------------------------------------------------------------------------------------------------------------------------------------VTAMWEAAKKDIEEQRGCELPG-FDNVYPVVERLVRNHFLKLVREPC----SNFLVSVNQEVDETVRTLAD---L---------------------------------VFGDYPTFNQFI--KEVCE-G--IRTGQVDLAREQIR-N-----IFT-------EE-EFVFTQDRIFLLEKDIVE-----------------RNTQRVL---------------------------EGAEAYIRV-----------AVRRLQDTITLA-VMHYM----------L----------------------------------HKMSDKLRESLIVLVTE--PQ------------------PLFDKLREENPLISAKRRHLADRMEKLAAAEQELARF-------------------------------
>PAA76532.1
---------------------------------------VLAMMRNERLKLRKGFVTVRCR-TPQQLKDNMGLREACK-----------------AEEEFFKLH-----PQ---FCALG------DYQRG-CKTLANKLSVELYQAVKERIPEMLKEIQIKRNDYMTMLEALGTGPPQSE------A-EMK--DLLVKMVE--EFKKEFSNT----ASGTHWHE----------------ETRLFGPCRLHWEA-LADDIERCAFSESPE-----------------------------------------------------------------------------------------------------------------------------------------------NKGLLKILEEDVKRQRGRELVG-FDNTFPVLERLVCSHFLVKLQPHA----TQFLLSVTQEVDQTLRALSD---R---------------------------------VFGQYPSLNRHI--KQEVE-L--IKSRKYDDSKKQIT-I-----ILE-------QE-RIIFAQDRIYHSELKLAQ-----------------QNSLTVL---------------------------EGAEAYVRV-----------SVRRLQDTIPMA-VVYNM----------L----------------------------------HGMSSGVSHRLGVLLMD--PG------------------QLYDLLQEENPETGAKRRQLRQWLDSLMVAEQELSSF-------------------------------
>PAA69582.1
--------------------------------------IKAIVNNQGRVRLHKGFVMVKCR-SPKELRNNISLSEVAK-----------------IEEDYFKND-----PH---FSQLP------KDIVG-TKTLAEKLTNELFKAVAAGIETLEESLKSKLKDYEEELKDLEDSLCETD------S-DKR--AYLMRKLQ--QFASKVHAA----TASPEDERDA-FAT--------GSSSSLYSSCLTNCSS-FGYSVSRSQPAWIIDY----------------------------------------------------------------------------------------------------------------------------------------------SKKVPNGVSDEVQLRRGRELPT-FTFVFPVVQKIVFEEYLPKIEYLA----KWLLGEVQSQVTKSLENLTE---N---------------------------------CFKAFPRLLLLV--KETVV-K--AIEAQEAECRADLA-K-----LIA-------HE-RRLFTQDSQFSEKLRSEP-----------------SHEEQIR---------------------------LGTKAYLLL-----------ACQRISDTVPMS-VLCHM----------L----------------------------------DGVATKLVAEITRLFAGGSHQ------------------VDILDLLREKEGRQRRRRYLIQAACQMRESRKELQSAKQNRML-------------------------
>PAA92268.1
---------------------------------------TLKIANNEKIPLKKGYVMVKCR-SPEELNNGVTLSESVA-----------------NEAAFFKTH-----RH---FSLLP------EQSVG-IRTLADKLTEELFESVKRNISTLQNDILEMRKKFQEELQRLGQPVAETK------D-EKR--RYLFEMLS--NFNKDVAIA----TQGEMN-----------------ARFHLYAKCRKHWTE-LGKQIHRAWPGWVTRGHI------------------------------------------------------------------------------------------------------------------------------------------SHYWQPPEQVTRLITDLRGRELAS-YDHVFPIIERIYKEEFLNKLKQPA----EQFLEQVSDEVTDVVHLIAQ---K---------------------------------VFGDFQDIFEVV--TETSN-E--EIAKVLELARADLSGR-----LFL-------QE-ARVFSQDSLFQERIAPIP-----------------DSAERIR---------------------------RGLDAYLRV-----------ATERLSDTIPQS-VLYFM----------F----------------------------------DVVSKQLGNRALDLLSESESA------------------ETFLSLLREPRHKTARRKQLKEMLEQLRLAQRDFNKFRLDVQA-------------------------
>NP_001007285.1
---------------------------------------VVRTVNNEVIRLEKGYMIVKCR-GQQDINDKLNLVEALE-----------------KERRFFDEH-----PQ---FSSLLE-----DGKAT-IPLLGQRLTEELVEHIAKNVPRLQNQIEMKLQKTFERLKVLGESVPDDD------EIELN--NFLIKKLR--QFMDALEEV----KRVEEEPV--------------KSDTRVFSKIRQEFVS-WKHILDSKPI----KM---------------------------------------------------------------------------------------------------------------------------------------------S-----TDLQEYVRTHRGKELPG-FLNY-GTFAGIIRMH-VEDLEEPA----LKLLRNAKDIVHSSVGSIAN---I---------------------------------HFNGYPNLLLAV--KEPIE-K--CLHEQFQNAEEKIR-S-----QFK-------LE-KTVYCQDDLYTNHLNLGN-----------------SELRETA---------------------------FHLTSYLTI-----------ACERLANQIPLI-VQYHM----------M----------------------------------NEYNSQLQNAMLGLIGTS----------------------DPGMLLCEDSGVARIRKDLKERLERLKDARRALPKVVHSANS-------------------------
>XP_005167721.2.2
---------------------------------------VVRTVNNEVIPLKKGYMIVKCR-GQQDINDKLGLVEALE-----------------KERRFFDEN-----VH---FRSLLE-----DRKAT-IPLLAERLTKELVEHIAKNLPQLQNQLEMKLEKTSADLRGLGDGVPLDK------N-EKS--NFLIMKIR--QFNDVLERV----QMAEEDVE--------------KPNTRVFSKIRSEFVK-WKRILDSKAIKTEETL---------------------------------------------------------------------------------------------------------------------------------------------R-----DEVQEYVKTRRGKELPG-FVNY-RTFENIVKKH-IAELHEPA----LKLLKDVTDIVHSSVDHIVN---A---------------------------------HFSSFSPLMRAA--KDPTE-D--FLHEQFQRAEEKIH-S-----QFR-------ME-KIVYSQDDLYSDQLTNVS-----------------ADVREMA---------------------------YHLTSYLTI-----------ACERLANQIPLI-VQYHM----------L----------------------------------NQYISQLQNAMLGLIGKN----------------------SPGMLLCEDSGVARKRKDLKERLERLKSAGRVLSKFVHSA---------------------------
>XP_032888405.1
---------------------------------------VVDIVKNLTVELEKGYMIVKCR-GQNDINENISLVDAIA-----------------KEKEFFEDH-----EQ---FRPLLE-----DGKAG-IPNLAVRLTKELVNHINKSLPQLRNQIETMLNQSLQTRKKYSHAVPNSY------P-EQI--TFLIEKIN--SFCSHIKNL----TMGEEPQD-------------KVDGVRYITIVRNEFDE-WNTFLNERISKFTTHM---------------------------------------------------------------------------------------------------------------------------------------------K-----NVVLEYENSYRGRELPG-FVNY-NTFESFIKEE-ISALEDPA----ITKLKTITDITRDIFMVIAE---Q---------------------------------HFNAFGNLSKAA--KVKIA-I--MSNKQETEAEKLLQ-A-----QIK-------VE-CVVYSQDSLYSECLSATH-----------------GSIQEMS---------------------------YHLRAYYKI-----------VSHRLADQIPMV-IRCYI----------L----------------------------------NEFADKLRTDMLQLIQDKD---------------------RINVYLMEDEDTQRKRDDLNCKIDRLRKAQKTLLEFG------------------------------
>XP_007904885.1
---------------------------------------IVDIVQNLVVELKKGYMIVKCR-GQKEINDKLTLQDAIA-----------------RENRYFEEH-----EQ---FRTLLD-----EKKAS-IPHLAERLTNELVYHISKCLPNLRRDVEEKLSKTRKELKLYGNGIPTSE------N-ERL--AFLIDKIT--EFCSQIISL----VSGEDTGN-------------HTEEMRYFPQVRHEFSA-WKTFLDDKGLNFQDTL---------------------------------------------------------------------------------------------------------------------------------------------R-----DEIEEYDNLHRGQELPG-FVNY-KTFESIMKDE-IFKLEEPA----IQKLKIIAEITRTSFLNIAE---S---------------------------------HFAAFSNLLRAS--KIKIE-D--YKQEQEIKAECLLR-T-----HFR-------IE-SVVYSQDTIYSQTLTKLN-----------------ASVEEMS---------------------------SHLQTYYKI-----------ASNRMADQVPLI-IRYYI----------L----------------------------------KEFSEKLRAGMLELLQERD---------------------KITVYLYENADTKRKRESLKKQLDRLKRARQELNRFG------------------------------
>XP_003973512.2.2
---------------------------------------VVDIIHNEVIHLKKGYMIVRCR-GQKEIIDKVSLAEATE-----------------TETAFFRDH-----AH---FQTLYD-----DGQAT-ILKLAEKLTLELVNHIEKSLPRLEEQIEEKLAHTRAELERYGTGPPSDP------A-EKV--TFLMDKLT--AFTHDAISL----TTGEDICC--------------GEN--IFSTLRQKFGE-WIRHLDISGVKFNVRL---------------------------------------------------------------------------------------------------------------------------------------------E-----REVQEYEVKYRGRELPG-FINY-KTFEYMVKEQ-VKQLEEPA----VRNLKDIGDAVRKVFIHLAQ---T---------------------------------SFAGLPNLIKTA--KAKIE-T--IKQRMEKDAEKLLR-T-----QFK-------ME-LLVYTQDRTYSSSLDDNH-----------------ATLTELM---------------------------LHLKSYYRI-----------ASQRLSDQIPLV-IRYHM----------L----------------------------------QEFAIQLQREMLQLLQDRE---------------------NTELFLKEDLDVGTKRAALQSRQKRLTQAREYLVKF-------------------------------
>NP_891987.2.2
---------------------------------------VVDIVHNEVIHLTKGYMIVRCR-GQKEIMDQVTLNEATE-----------------TESAFFKDH-----PH---FSKLYE-----EGFAT-IPKLAEKLTIELVHHIQKSLPRLEEQIETKLAETQKELEAYGNGPPSEP------A-ARL--SFFIDKVT--AFNQDMLNL----TTGEDVKC--------------TTDLLLFPELRQEFAK-WSHILDRSGDSFNKKI---------------------------------------------------------------------------------------------------------------------------------------------E-----KEVDNYEVKYRGRELPG-FINY-KTFEGLVRDQ-IKLLEEPA----LKTLKTVSDVVRKKFIQLAQ---C---------------------------------SFIGFPNLLKIA--KTKIE-G--IKLNKESLAESMLK-T-----QFK-------ME-LIVYSQDGTYSQSLKDNH-----------------ATLREMR---------------------------LHLKSYYTI-----------ASKRLADQIPMV-IRYML----------L----------------------------------QEAALELQRNMLQLLQDKD---------------------GVDNLLKEDCDIGQKRENLLSRQKRLMKARSLLVTF-------------------------------
>XP_009304072.1
---------------------------------------VVDIVHNEVIHLTKGYMIVRCR-GQKEIMDQVTLNEATE-----------------TESAFFKDH-----PH---FRKLYE-----EGFAT-IPKLAEKLTIELVHHIQRSLPRLEEQIQTKLAETQKELEAYGDGPPSDP------A-ERL--SFFIDKVT--AFTCDTLNL----TTGEEVKS--------------ASKLLIFPELRQEFAY-WNSFLDSSGYSFKLKI---------------------------------------------------------------------------------------------------------------------------------------------E-----EEVDNYEVKYRGRELPG-FINY-KTFEGLVREQ-MKLLEEPA----LKMLKNVSDMVKKKFIQLAQ---S---------------------------------SFTGFPILLKIA--KTKIE-A--IKQDKECLAESMLR-T-----QFK-------ME-LIVYTQDGTYSQSLLSNH-----------------ATLSEMK---------------------------LHLESYYMI-----------ASQRLADQIPMV-IRYLL----------L----------------------------------QEAALELQRSMLQLLQDKD---------------------GVDDMLKEDFDIGQKRENLLSRQKRLMKAQNLLATY-------------------------------
>XP_028583068.1
---------------------------------------VVDIIRNQRVPLRKGYMIVKCR-GQSDINDKVTLGDAIE-----------------KEREFFEEH-----DF---FRSLLE-----EGRAT-IPLLAERLTQELIEHISKTLPTLQKQIKEKLEVTNAELQKCGQDVPGNT------E-EKM--PFLIQKIK--LFNQDILNK----VQGEDLTD--------------LKETRLFTKVRNIFNQ-WQEEINSNALNVRDTM---------------------------------------------------------------------------------------------------------------------------------------------K-----DEVHSYENKYRGKELPG-FINY-KTFETIVRRQ-IMTLKSPA----VEMLTDVAELVRENFIQTAY---R---------------------------------HFGAFYNLLRAA--QINIE-D--IKLKQEAAAVSMIN-T-----QFK-------ME-QIVYSQDSIYSEDLSAKL-----------------CSMEEMT---------------------------YHLNAYFKS-----------AGTRLGAQIPMI-IRTYV----------L----------------------------------QDYADKLQNAMLQLLQNKD---------------------QFDILLQERYDTSNVRNTLKEKIKRLTKARQHLAKFPM-----------------------------
>XP_025933558.1
---------------------------------------IVNIIRNLTVPLKKGYMIVKCR-GQQDIHNNLTLASAIQ-----------------QEKEFFETH-----QH---FSILLN-----EGKAT-VPLLAEKLTXELVGHIIKTLPTLENQIRSELQKTLQELHKYRRGMPTTE------S-DKL--IFLTDIIK--LFNEDIAHS----MHGEEHLS--------------GNEIRLFTKIRREFQN-WEQVLQDSSIKVTKIV---------------------------------------------------------------------------------------------------------------------------------------------P-----QKAWKYAAQYRGRELPG-FTNY-RTFENIVKEQ-ITELEEPA----IAILNAVVGLVEESFLEVTK---K---------------------------------HFADFHNLYRAA--KTRIE-D--IKERQATEAEKNIR-I-----QFK-------ME-KIVYCQDNSYIASLKQDS-----------------SVVDEIV---------------------------AHTQAYFSG-----------ARNRLASQIPLI-ILFSI----------L----------------------------------QNFGDNLQITMLHLLQEKE---------------------KLTFLLQEDGEVAKYRNSLTQRVNRLTKACQYLRNFASLQLS-------------------------
>XP_028583072.1
---------------------------------------VVNIVRNQVIPLKKGYMIVKCR-GQQDIQSNMTLASALK-----------------EERAFFEKH-----KC---FSILLQ-----EKKAT-VPLLAEKLTSELVEHISKSLPTLEEQIRFQLQKTDTEMQRYGKAVPKTD------G-EKQ--YFLAEKIE--HFIADFGST----VQGEESVS--------------ENEARLFTKVRKEFQK-WGEGVASSGLKIQESL---------------------------------------------------------------------------------------------------------------------------------------------L-----PEKWKFENQYRGRELPG-FLNY-HTFEMIIRKY-INNLEMPA----VDILTRVTEIVRQGFVAIAK---S---------------------------------HFEGFHNLHSEA--KNRIE-S--IIEKQAKEAEAIVR-I-----QFA-------ME-KTLFCQDNHYQSCLREEG-----------------TAIAETA---------------------------FHLEAYFKT-----------VIKRLSSQIPLI-IQYFI----------L----------------------------------NKYEYRLKNEMMLLLSQRE---------------------NLSLLVQERTDAAEQRQFLSDRIDRLVQARDHLARLLG-----------------------------
>XP_015269256.1
---------------------------------------VVDIVRNLIIHLKKGYMIVKCR-GQQDIQSNLDLASAIQ-----------------KEKAFFEDN-----RH---FRILLA-----EKRAT-IPLLAEKLTSELVEHINKSLPNLEEQINTQLQKANQDLLKYGKGMPKTE------G-EKL--NFLIEKIK--LFNEDIINL----TQGEEKLS--------------ENDTRLFTKIRKEFQK-WEKKLNESAVKMQKGS---------------------------------------------------------------------------------------------------------------------------------------------H-----LEVQRFDDQYRGRELPG-FINY-KTFESIIKQL-IMELEAPA----VEMLKKVTEMVSQDFTKVAK---D---------------------------------HFADFHNLYRAA--KDRIE-D--IKEKQLEEAECIVR-T-----QFA-------ME-QILYCQDKVYSQDLSEKN-----------------ASVKEMA---------------------------YHLEAYFNN-----------AGKRLSCQIPLI-ILFYM----------L----------------------------------KKNGDKLQNEMLKLLQVKE---------------------EIGNFLQERKDAAEQRQFLSERIDRLTQARQHLAKFPG-----------------------------
>XP_031752404.1
---------------------------------------VISVVRNLVYSLNKGYMIVKCR-GQQEIQENLSLKDALV-----------------NEQNFFKEH-----EH---FSVLLE-----EGYAT-IACLAGKLTNELVAHIVRNLPTLKTQIRKKLDEAEEKLRNIGSGVPDSE------T-EKL--TFLIDKIR--RFNDAITHA----TQGEEEMT--------------NGFLKLSTIMRNYFYS-WELTIQETSKGFQNKL---------------------------------------------------------------------------------------------------------------------------------------------K-----EDITVYENQYRGRELPG-FVSF-KVFENIARKQ-IHSLEEPA----IEKLKQVTDKVKTHFSQIAM---R---------------------------------HFLSFPNLYRCT--KVRIE-D--ICCEQMREAEKTIR-T-----QFK-------ME-KMIYCQDKLYGVLLKPME-----------------ISFDEMR---------------------------YHIQAYFRS-----------LTERLSNQIPII-IQYYV----------L----------------------------------HEFSNNLQSQIMQLIQERE---------------------NLDALLAEKNDFSRERKNLKDQIERLSAASQRLAKFHC-----------------------------
>XP_012586448.1
---------------------------------------VVNVAQNLTYRLKKGYMVVKCR-GQQDIMDRLSLAQATE-----------------KEVAFFQTH-----PH---FRALLE-----EGKAT-VPRLAEKLTSELILHINKSLPLLENQLRESHQRATEELRQCGPSIPTSD------S-DRM--FFLIEKVK--VFNRDIEKL----IEGEEIVK--------------EKETRLFNKIRKEFKN-WELVLADNIQK--------------------------------------------------------------------------------------------------------------------------------------------------------------------------------------------------------------EIVEHSFIKTAK---D---------------------------------NFGEFFNLNQIV--QSKIE-D--IKTKQAAIAENLIQ-L-----QFR-------ME-QLVYCEDHMYSLVLSSPI-----------------SSFTEIG---------------------------VHLNAYFLH-----------TSSRLTNQIPLI-IHYFI----------L----------------------------------KESGDILQRVMLQVLQERE---------------------HYPWLLQEHSGTAARRAQLKEKLARLGQARQALCDFCSARW--------------------------
>NP_776366.1
---------------------------------------VLKVMQNLTYHLKKGYMIVKCR-GQQDITNKLSLAEATR-----------------KETMFFETH-----PY---FRILLD-----EGKAT-VPLLAERLTTELIWHINKSLPLLENQIKEKHQRATEELQQYGDDIPSDE------G-DKM--FFLIEKIK--VFNEDIGKL----IEGEEIVM--------------ETESRLCNKIREEFTS-WILILTTNIEKVKSIL---------------------------------------------------------------------------------------------------------------------------------------------N-----EEVSKYEKKYRGKELLG-FVNY-KTFETVVKHY-LGQLIDPA----LKMLQKAMEIVWQTFKDTAK---K---------------------------------HFAEFCNLHQTV--QNKIE-D--IKTKQMAEAANLIQ-L-----QFR-------ME-KLVFCQDQIYGVVLNSSI-----------------SSIVEIG---------------------------VHLNAYFME-----------TSKRLANQIPFI-IQYFM----------L----------------------------------QENGDKVQKAMMQLLQDTQ---------------------HYSWLLQEQSDTATKRKFLKEKIFRLTQAQQALYEFPHFKG--------------------------
>NP_001003133.1
---------------------------------------VVNVAQNLTYHLQKGYMIVRCR-GQEEITNQLSLAEATE-----------------KERMFFQTH-----PY---FRALLE-----EGKAT-VPCLAERLTKELILHINKSLPLLEKQIRESHQRATDELHQCGDSIPSNE------A-DKM--FFLIEKIK--LFNQDIDKL----IEGEEIVK--------------KNETRLYNKIREEFEH-WALVLTANTQKVKNIV---------------------------------------------------------------------------------------------------------------------------------------------S-----EEVSVYEKQYRGKELLG-FVNY-KTFETIVHQY-IEQLVEPA----LTMLRKTIEIVWQAFTDTAK---K---------------------------------HFSVFSNLSQTI--QNKIE-D--IKTRQAETAENLIR-L-----QFR-------ME-QLVYCQDQIYSVVLRPSM-----------------SSNDEIG---------------------------VHLNAYFLE-----------TSKRLANQIPFI-IQYFV----------L----------------------------------QENGSCLQKAMMQILQERE---------------------QYSWLLQEHADTSAKRRFLKEKIYRLAQARRALYMFFS-----------------------------
>XP_032211320.1
---------------------------------------VMKVAQNLTYHLQKGYMMVRCR-GQEEITNRLSLAEATR-----------------KETMFFQKH-----PH---FRALLQ-----EGKAT-VPCLAERLTNELILHINKSLPLLEEQIRESHQRATEELHQCGDDTPSNE------T-DRM--FFLIDKIK--MFNQDIEKL----TEGEEVVK--------------EKETRLFNKIREEFEN-WVLVLTANTQKVKNII---------------------------------------------------------------------------------------------------------------------------------------------H-----EKVSIYEKQYRGKELLG-FVNY-KTFQTIVHQY-LEQLVDPA----LALLQKAVEIIRQTFSDTAK---K---------------------------------HFSGFSNLNQRA--QNKIE-D--LKTRQAEIAENLIR-L-----QFR-------ME-QLVYCQDEIYSVVLNSSM-----------------SSITEIG---------------------------VHLNAYFWE-----------TSKRLANQIPFI-IQYFI----------L----------------------------------QENGSCLQKAMMQVLQERE---------------------NYSWLLQEQSDIAAKRRFLKDKIYRLSQAQRTLYNFYG-----------------------------
>XP_006156438.1
---------------------------------------VMNVLQNLTFPLKKGYMIVKCR-GQQEIMNNLSLAEATR-----------------KELMFFQSH-----PH---FRVFLE-----EKKAT-VPHLAERLTAELIAHIRKSLPSLESEIRERHQGATEELRRCGADIPTQE------T-DKM--FFLIEKIK--VFNQDVEKL----VEGEEIVR--------------EKETRLYNKIREEFKN-WVLVLAANTQKVKNII---------------------------------------------------------------------------------------------------------------------------------------------H-----EEVSKYEKQYRGKELPG-FVNY-KTFQNIVQQY-IQQLVNPA----LDMLQKIVELVQEAFIVTAQ---N---------------------------------NFGEFANLNRTA--QSKIE-D--IKIKQAEKAENMIQ-L-----QFQ-------ME-KLVYCQDQIYSVVLKSPV-----------------SAITEIG---------------------------VHLNAYFSE-----------TSKRLANQIPFI-IQFFV----------L----------------------------------QDNGNWLQKAMMQILQEKE---------------------RYSWLLQEQGETATKRRFLKERIYRLTQARQALCKFSTEEM--------------------------
>NP_002454.1
---------------------------------------VMNVVRNLTYPLKKGYMIVKCR-GQQEITNRLSLAEATK-----------------KEITFFQTH-----PY---FRVLLE-----EGSAT-VPRLAERLTTELIMHIQKSLPLLEGQIRESHQKATEELRRCGADIPSQE------A-DKM--FFLIEKIK--MFNQDIEKL----VEGEEVVR--------------ENETRLYNKIREDFKN-WVGILATNTQKVKNII---------------------------------------------------------------------------------------------------------------------------------------------H-----EEVEKYEKQYRGKELLG-FVNY-KTFEIIVHQY-IQQLVEPA----LSMLQKAMEIIQQAFINVAK---K---------------------------------HFGEFFNLNQTV--QSTIE-D--IKVKHTAKAENMIQ-L-----QFR-------ME-QMVFCQDQIYSVVLKSSV-----------------SSFTEIG---------------------------IHLNAYFLE-----------TSKRLANQIPFI-IQYFM----------L----------------------------------RENGDSLQKAMMQILQEKN---------------------RYSWLLQEQSETATKRRILKERIYRLTQARHALCQFSSKEIH-------------------------
>XP_002830747.1
---------------------------------------VMNVVRNLTYPLKKGYMIVRCR-GQQELTNRLSLAEATK-----------------KEITFFQTH-----PY---FRVLLE-----EGSAT-VPRLAERLTSELIMHIQKSLPLLEEQIRESHQKATEELRRCGADIPSQE------A-DKM--FFLIEKIK--MFNQDIEKL----VEGEEAVR--------------ENETRLYNKIREDFKN-WVGILATNTQKVKNII---------------------------------------------------------------------------------------------------------------------------------------------H-----EEVEKYEKQYRGKELLG-FVNY-KTFEFIVHQY-IQQLVEPA----LSMLQKAVEIIRQAFINMAK---K---------------------------------HFGEFFNLNQTV--QSKIE-D--IKVKHTEKAENMIQ-L-----QFR-------ME-QMVFCQDQIYSVILKSSV-----------------SSFTEIG---------------------------IHLNAYFSE-----------TSKRLANQIPFI-IQYFM----------L----------------------------------RENGDSLQKAMMQILQEKN---------------------RYSWLLQEQSETTTKRRILKERIYRLTQARHALCQFSGKEIH-------------------------
>XP_008569440.1
---------------------------------------VMNVARNLTYHLKKGYMIVKCR-GQQDITNKLSLAEATK-----------------KEMAFFQTH-----PY---FRVLLE-----EGKAT-VPCVAEKLTAELIVHINKSLPLLENQIRENHQRATEELRQCGADIPSQD------S-DKM--FFLIEKVK--MFNQDIEKL----IEGEEVVK--------------ETETRLYNKIREEFKT-WVLVLNANNKKVKKII---------------------------------------------------------------------------------------------------------------------------------------------H-----EEVSKYEKQYRGKELHG-FVSY-KTFEAIVQQY-IQQLVEPA----LNMLQKAVEIVHQGFTDMAK---K---------------------------------HFTEFSNLNQMA--QNKIE-D--VKRRQAEKAERMIQ-L-----QFQ-------ME-QLVYCQDQIYSDDLKSSV-----------------SSITEIG---------------------------VHLNAYFSE-----------TSKRLANQIPFI-IQFFI----------L----------------------------------RENGDWLQKAMMQILQEKD---------------------HYSWLLQEQSETATKRRFLKERIYRLTQARQALCKFSMEQFR-------------------------
>XP_017508123.1
---------------------------------------IVNVVQNLTYHLKKGYMIVKCR-GQQEVTNKLSLAEATS-----------------KEMTFFQTH-----PY---FRILLE-----EGKAT-VPRLAEKLTTELISHINKSLPLLDSQIKESHQKATEELRQCGANVPSSD------T-EKM--FFLIEKIK--VFNQDIEKL----TEGEEVVR--------------EKETRLYNKIREEFKN-WVLILTANTQKVKNII---------------------------------------------------------------------------------------------------------------------------------------------H-----EEVSKYEKQYRGKELLG-FVNY-KTFQTIVQQY-IEQLVDPA----LLVLQKAVEIVWQSFTDTAK---K---------------------------------NFGEFSNLNHTA--QSKIE-D--IKTKQAETAENLIR-L-----QFR-------ME-QLVYCQDQIYSVVLNSSV-----------------SSINEIG---------------------------VHLDAYFLE-----------TSKRLANQIPFI-IQYFI----------L----------------------------------QENSDCLQKAMMQILQEKE---------------------HYSWLLQEQSGTAAKRNFLKEKIHRLSQARRALCKFSS-----------------------------
>XP_005885748.1
---------------------------------------VVNVAQNLTYRLKKGYMIVKCR-GQQEITDKLSLAEATK-----------------KEMMFFQTH-----PY---FRVLLE-----EGKAT-VPRLAERLTTELIWHINKSLPLLENQIRESHLSATEELRQCGEHIPNTD------A-DKM--FFLVEKIK--VFNRNIERL----VDGEEVVK--------------EKETRLYNKLREEFKN-WVLVLAANSQKVKNII---------------------------------------------------------------------------------------------------------------------------------------------H-----EEVSKYENQYRGKELLG-FVNY-KTFETIVQQY-IQQLVEPA----LSMLQKTVETVRQTFIDTAK---T---------------------------------HFGEFSNLNQTA--RNKIE-D--IKTKQAETAANMIH-L-----QFR-------ME-QLVYCQDQIYSEILQSSV-----------------SSITEIG---------------------------MHLNAYFLE-----------TSKRLANQIPFI-IQYFM----------L----------------------------------QENGDYLQKAMMQILQEKD---------------------QYSWLLQEQSETALKRKFLKEKIYRLTQARRALYKFSS-----------------------------
>NP_034976.1
---------------------------------------VLDVMRNLVYPLKKGYMIVKCR-GQQDIQEQLSLTEAFQ-----------------KEQVFFKDH-----SY---FSILLE-----DGKAT-VPCLAERLTEELTSHICKSLPLLEDQINSSHQSASEELQKYGADIPEDD------R-TRM--SFLVNKIS--AFNRNIMNL----IQAQETVS--------------EGDSRLFTKLRNEFLA-WDDHIEEYFKKDSPEV---------------------------------------------------------------------------------------------------------------------------------------------Q-----SKMKEFENQYRGRELPG-FVDY-KAFESIIKKR-VKALEESA----VNMLRRVTKMVQTAFVKILS---N---------------------------------DFGDFLNLCCTA--KSKIK-E--IRLNQEKEAENLIR-L-----HFQ-------ME-QIVYCQDQVYKETLKQKG-----------------LTTTEMT---------------------------QHLKAYYQE-----------CRRNIGRQIPLI-IQYFI----------L----------------------------------KTFGEEIEKMMLQLLQDTS---------------------KCSWFLEEQSDTREKKKFLKRRLLRLDEARQKLAKFSD-----------------------------
>XP_004675614.2.2
---------------------------------------VVDVIRNFICPLKKGYMIVKCR-GQKDIQDRLSLAQALQ-----------------KEQAFFEEH-----PH---FRQLLE-----EGRAS-IPKLADRLTSELIRHISKSLPLLESQVKENHQNVSAELQKCGTDIPEGE------S-EKL--FFLIDKIK--AFNEDITIL----TEGEETVK--------------SSETRLFTKIRREFHK-WNEEVGKNFLKSFLDI---------------------------------------------------------------------------------------------------------------------------------------------R-----REITKYENQYRGRELPG-FVNY-KTFETLVRRQ-VKMLEEPA----VQMLHQVADLTRQSFVEVAE---K---------------------------------NFPEFFNFFRTS--KTKIE-D--IKTEQEQEAEKCIR-L-----HFQ-------ME-QIIYCQDSSYREALQSPE-----------------SSMDEIF---------------------------DHLTAYHRE-----------GAAVRS--------------------------------------------------------------------------------------------------------------------------------------------------------------------
>NP_038634.1
---------------------------------------VVDVVRNLVYHLKKGYMIVKCR-GQQDIQEQLSLTEALQ-----------------NEQIFFKEH-----PH---FRVLLE-----DGKAT-VPCLAERLTAELILHICKSLPLLENQIKESHQSASEELQKYGMDIPEDD------S-EKT--FFLIEKIN--AFNQDITAL----VQGEENVA--------------EGECRLFTRLRKEFLS-WSKEIEKNFAKGYAVL---------------------------------------------------------------------------------------------------------------------------------------------Y-----NEVWAFEKQYRGRELPG-FVNY-KTFENIIRRQ-IKTLEEPA----IEMLHTVTEIVRAAFTSVSE---K---------------------------------NFSEFYNLHRTT--KSKLE-D--IRLEQEKEAEMSIR-L-----HFK-------ME-QIIYCQDQIYRGALQLQT-----------------SSMAEIF---------------------------QHLNAYRQE-----------AHNRISSHVPLI-IQYFI----------L----------------------------------KMFAERLQKGMLQLLQDKD---------------------SCSWLLKEQSDTSEKRKFLKERLARLAQARRRLAKFPG-----------------------------
>XP_005202045.1
---------------------------------------VVDVVRNLVFHLKKGYMIVKCR-GQQDIKHRMSLDKALQ-----------------RERIFFEDH-----AH---FRDLLE-----EGKAT-IPCLAERLTSELIMHICKTLPLLENQIKETHQRITEELQKYGKDIPEEE------S-EKM--FCLIEKID--TFNKEIIST----IEGEEFVE--------------QYDSRLFTKVRAEFSK-WSAVVEKNFEKGYEAI---------------------------------------------------------------------------------------------------------------------------------------------R-----KEIKQFENRYRGRELPG-FVNY-KTFETIIKKQ-VRVLEEPA----VDMLHTVTDIIRNTFTDVSG---K---------------------------------HFNEFFNLHRTA--KSKIE-D--IRLEQENEAEKSIR-L-----HFQ-------ME-QLVYCQDQVYRRALQVSE-----------------PSTDEIF---------------------------QHLTAYQQE-----------VSTRISGHIPLI-IQFFV----------L----------------------------------RTYGEQLKKSMLQLLQDKD---------------------QYDWLLKERTDTRDKRKFLKERLERLTRARQRLAKFPG-----------------------------
>XP_014388412.1
---------------------------------------VVDVVRNLVYHLKKGYMIVKCR-GQQDIQYQMSLSKALQ-----------------RERAFFEDH-----PY---FRDLLE-----EGKAT-IPCLAERLTNELIAHISKSLPLLENQIKENQQSITEQLQKYGMDIPEEE------T-EKM--FFLIDKIN--TFNQDIQAL----VEGEESVC--------------GDNSRLFTRIRMEFGK-WSIEIEKSFQRGYDDI---------------------------------------------------------------------------------------------------------------------------------------------F-----RQIRKFENQYRGRELPG-FVNY-KTFETIIKKQ-VKTLEEPA----VEMLHKITDMVRLAFTDVSK---K---------------------------------NYEEFFNLFRTC--KSKIE-D--IKSEQEKEAEKSIR-L-----HFQ-------ME-QIVYCQDQAYRGALQPLT-----------------CSLAEIL---------------------------QHLLAYRLE-----------ASNRLSSHIPLI-IQFFV----------L----------------------------------RSYGQQLQKAMLQLLQDKE---------------------KYDMLLKEHSDTSDKRKFLKERLARLTKARRRLAQFPG-----------------------------
>NP_001003134.1
---------------------------------------VVDVAQNLVCHLKKGYMIVKCR-GQQDIQDQVSLAEALQ-----------------KEKDFFEDH-----PH---FRVLLE-----EGRAT-VPNLAEKLTSELITHICKTLPLLENQIKENHEKITEELQKYGSDVPEDE------H-EKM--FFLIDKLN--AFNQDISSL----IQGEESVG--------------EDESRLFTKIRNEFHK-WSAVIEKKFQRGYKAI---------------------------------------------------------------------------------------------------------------------------------------------Y-----KQMEKFENRYRGRELPG-FVNY-KTFEIIIKQQ-IKELEEPA----VDMLHTITDMVQVAFGDISK---A---------------------------------NFDEFFNLYRTT--KSKIE-D--IKFELEKEAEKSIR-L-----HFQ-------ME-QIVYCQDHVYQRALQSVN-----------------ISLSEIL---------------------------EHLLAYRQE-----------ATNRISSHIPLI-IQYFI----------L----------------------------------QVYGQKLQNGMLQLLQDKD---------------------TYSWLLKERSDTSDKRKFLKERLARLAQARRRLAKFPG-----------------------------
>XP_032211398.1
---------------------------------------VVDVAQNLVCHLKKGYMIVKCR-GQQDIQDQVTLAEALQ-----------------KERDFFEDH-----PH---FRVLLE-----EGRAT-VPCLADKLTSELIMHICKTLPLLENQIKENHEKITEELQKYGSDVPEDE------H-EKM--FFLIDKIN--AFSHDINSL----IEGEESVG--------------ENDSRLFTKIRNEFHK-WNTVIEKAFQKGYKAI---------------------------------------------------------------------------------------------------------------------------------------------Y-----KQIEKFENRYRGRELPG-FVNY-KTFEIIIKQQ-IKELEEPA----VDMLHTVTDMVQAAFTGISK---A---------------------------------NFDEFFNLYRTT--KSKIE-D--IKFELEEEAEKSIR-L-----HFQ-------ME-QIVYCQDQVYQRALQLVN-----------------ISLSEIF---------------------------EHLMAYHQE-----------ATTRISSHIPLI-IQYFI----------L----------------------------------QMYGQKLQKAMLQLLQDKD---------------------TYNWLLKERSDTSDKRKFLKERLARLGQARRRLAKFPG-----------------------------
>XP_004466363.1
---------------------------------------VVDVVRNLVCHLKKGYMIVRCR-GQQDIQDRLSLATALQ-----------------KERAFFENH-----EN---FRVLLE-----EGKAT-VPHLAERLTTELITHISKTLPLLENQIKESHEKTAEALQKCGVDIPEEE------S-EKM--FFLIDKIN--AFNEAINTL----IQGEELVE--------------EEECRLFTRLRNEFGK-WSNVIEVNFQKSFNAI---------------------------------------------------------------------------------------------------------------------------------------------C-----KKIWKFENQYRGRELPG-FVNF-RTFETIIKEQ-IKALEEPA----LLMLHVVTDMVRLAFTEVSG---K---------------------------------HFDEFFNLHRTA--KSKIE-D--IRLEQEKEAEKLIH-L-----HFQ-------ME-QIVYCQDKVYRSALQTTE-----------------SSMAEIF---------------------------QHLVAYQQE-----------ASNRLSTHIPLM-VQYFV----------L----------------------------------QTYGLQLRKSMLQLLQDKE---------------------SYDWLLKERSDTSDKRKFLKERLARLNQARRRLAKFPG-----------------------------
>XP_017508130.1
---------------------------------------VVDVVRNLVCHLKKGYMIVKCR-GQQDIQDQLSLAEALK-----------------KERAFFEDN-----PY---FRDLLE-----EGRAT-VPCLADKLTVELITHICKSLPLLENQIKENHQKITEELQKYGMDIPEDE------N-ERM--FFLIDKIN--TFNQDITSL----IQGEESVG--------------PDETRLFTQIRKEFHK-WSIVIERNFKKGYETI---------------------------------------------------------------------------------------------------------------------------------------------Y-----KQIQKFENQYRGRELPG-FVNY-RTFETIVKQQ-IHALEEPA----VDMLHTVTDMVRLAFTDVSK---K---------------------------------NFDEFFNLFRTS--KSKIE-E--IRLEQEKEAERSIR-L-----HFQ-------ME-QIVYCQDKVYQSSLQPED-----------------SSMAEIF---------------------------QHLVAYHQE-----------ASNRISSHIPLI-IQFFV----------L----------------------------------QTYGQQLQKNMLLLLQDKD---------------------TYAWLLKERSDTSDKRKFLKERLARLAKARRRLAKFPG-----------------------------
>NP_002453.2.2
---------------------------------------VVDVVRNLVFHLKKGYMIVKCR-GQQEIQDQLSLSEALQ-----------------REKIFFENH-----PY---FRDLLE-----EGKAT-VPCLAEKLTSELITHICKSLPLLENQIKETHQRITEELQKYGVDIPEDE------N-EKM--FFLIDKVN--AFNQDITAL----MQGEETVG--------------EEDIRLFTRLRHEFHK-WSTIIENNFQEGHKIL---------------------------------------------------------------------------------------------------------------------------------------------S-----RKIQKFENQYRGRELPG-FVNY-RTFETIVKQQ-IKALEEPA----VDMLHTVTDMVRLAFTDVSI---K---------------------------------NFEEFFNLHRTA--KSKIE-D--IRAEQEREGEKLIR-L-----HFQ-------ME-QIVYCQDQVYRGALQATD-----------------SSMEEIF---------------------------QHLMAYHQE-----------ASKRISSHIPLI-IQFFM----------L----------------------------------QTYGQQLQKAMLQLLQDKD---------------------TYSWLLKERSDTSDKRKFLKERLARLTQARRRLAQFPG-----------------------------
>NP_001127618.1
---------------------------------------VVDVVRNLVFHLKKGYMIVKCR-GQQEIQDQLSLSEALQ-----------------REKIFFEDH-----PY---FRDLLE-----EGKAT-VPCLAEKLTSELITHICKSLPLLENQIRESHQRITEELQKYGVDVPEDE------N-EKM--FFLIDKIN--AFNQDITAL----IQGEETVG--------------EEDIRLFTRLRHEFHK-WSIIIENNFQEGHKIL---------------------------------------------------------------------------------------------------------------------------------------------S-----RKIQKFENQYRGRGLPG-FVNY-RTFETIVKQQ-IKALEEPA----VDMLHTVTDMVRLAFTDVSI---K---------------------------------NFEEFFNLHRTA--KSKIE-D--IRAEQEREGEKLIR-L-----HFQ-------ME-QIVYCQDQVYRGALQATD-----------------SSMEEIF---------------------------QHLMAYHQE-----------ASKRISSHIPLI-IQFFM----------L----------------------------------QTYGQQLQKAMLQLLQDKD---------------------TYSWLLKERGDTSDKRKFLKERLARLTQARRRLAQFPG-----------------------------
>XP_008569442.1
---------------------------------------VVDVVRNLVYHLKKGYMIVKCR-GQQDIQDQLSLATALQ-----------------REKDFFEDH-----PQ---FRDLLE-----EGRAT-IPCLAERLTTELITHICKSLPLLENQIKECHQKITEELQKYGTDIPNDE------N-EKM--LFLIDKIN--VFNQDINAL----IQGEETVG--------------DEDTRLFTKLRSEFCK-WSDVIEANFKKGYDVI---------------------------------------------------------------------------------------------------------------------------------------------Y-----RKIWTFETQYRGRELPG-FVNY-RTFEAIVKQQ-IKALEEPA----VDMLHRVTDMVRLAFTDVST---K---------------------------------NFDEFFNLHRTA--KSKIE-D--IRLEQENEAEKSIR-L-----HFQ-------ME-QIVYCQDHVYSGALQLSE-----------------SSLAEIF---------------------------QHLIAYHQE-----------VSKRISSHIPLT-IQFFV----------L----------------------------------QTYGQLLQKGMLQLLQDKD---------------------TYNWLLKERNDTSDKRKFLKERLARLAQARRRLAKFPG-----------------------------
>XP_006156437.1
---------------------------------------VVDVVRNLVCHLKKGYMIVKCR-GQQDIQDRLSLAEALQ-----------------REKVFFEEH-----PY---FSFLLE-----EGKAT-IPCLAERLTTELIMHISKSLPLLENQIKESHQKITEELKKYGTDIPEDE------N-EKM--FFLIDKIN--TFNQNIMVL----IQGEEIVG--------------EDDTRLFTKLRNEFHK-WNIMIEKNFQKGYDLI---------------------------------------------------------------------------------------------------------------------------------------------R-----KKIWKFENQYRGRELPG-FVNY-RTFESIIKEQ-IKALEEPA----IDMLHTVTDMVRLTFTDASV---K---------------------------------NFDEFFNLHRTA--KSKIE-D--IRLEQEKEAEKSIR-L-----HFQ-------ME-QIVYCQDHVYRSALQSTE-----------------SSMAEIF---------------------------QHLTAYQQE-----------ASNRISSHIPLI-IQFFI----------L----------------------------------QTFGQQLQKGMLQLLQDKD---------------------AYNWLLKERSDTSDKRKFLKERLSRLAQARRRLAKFPG-----------------------------
