# Supplementary material for: Antiviral Mx proteins have an ancient origin and widespread distribution among eukaryotes
Source: bioRxiv. 2024 Aug 17:2024.08.06.606855. Originally published 2024 Aug 6. Preprint. [Version 2] doi: 10.1101/2024.08.06.606855 (PMC11326297; doi:10.1101/2024.08.06.606855)
Supplement: Supplement 1 [file media-1.zip › Supplementary Data/Suppl_Figure_4_IQTree.nex]

#NEXUS
begin taxa;
	dimensions ntax=549;
	taxlabels
	GMI12809.1
	GMI47362.1
	OQR85161.1
	RLO06844.1
	KAF0740912.1
	CAH0521473.1
	KAG2764740.1
	GMF38092.1
	KAH7500220.1
	TMW56688.1
	CCI11042.1
	CCA17876.1
	CEP02405.1
	XP_004348308.1
	NP_741403.2
	XP_002129967.2
	NP_001259946.1
	XP_035676386.1
	XP_030827871.1
	PAA85687.1
	XP_006821224.1
	XP_032819300.1
	NP_957216.1
	XP_025940269.1
	XP_028602039.1
	XP_006168142.1
	NP_001317309.1
	NP_001392186.1
	XP_014394711.1
	XP_012382650.2
	XP_031753959.1
	XP_001750431.1
	XP_014148015.1
	NP_013100.1
	XP_746923.1
	KXN67416.1
	XP_011392073.1
	XP_006461708.1
	KNE61418.1
	KNE67543.1
	ABB13595.1
	XP_001009829.2
	XP_042914770.1
	PWZ09977.1
	KAH9304002.1
	EFJ37641.1
	EFJ15047.1
	KAI5070758.1
	KAI5070335.1
	PTQ35749.1
	KAG0555682.1
	XP_024362051.1
	KAG0554580.1
	EFJ35472.1
	XP_052310486.1
	AAC61784.1
	KAH9327796.1
	ONM18162.1
	ETO36135.1
	KOO24608.1
	KAJ9467322.1
	KAJ9466576.1
	XP_008860500.1
	XP_004185630.1
	XP_042924642.1
	PTQ29980.1
	XP_002302631.1
	AQK88296.1
	XP_002299468.1
	NP_001190448.1
	PTQ45603.1
	KAI5058380.1
	KAI5072318.1
	XP_002987566.1
	EFJ15761.1
	EFJ23099.1
	KAH9306600.1
	KAI5602084.1
	XP_006375094.1
	AAF22292.1
	NP_850420.1
	PWZ36850.1
	XP_002315854.1
	NP_001147100.1
	AAF79238.1
	KAG0556007.1
	XP_005788601.1
	CCW59714.1
	KAG5490335.1
	XP_003872337.1
	KAI5685071.1
	XP_028887534.1
	EKF32958.1
	ESL10883.1
	RHW73545.1
	CCC89860.1
	KAH8605762.1
	CAD2212698.1
	KNH06820.1
	KAF0852279.1
	XP_002371703.1
	'XP_019914840.1'
	'XP_012763851.2_1'
	'EUR69800.1_1'
	XP_028867889.1
	'CAE8701890.1'
	XP_001016567.2
	'CAD8140652.1_1'
	XP_001032891.1
	XP_001029982.1
	XP_001029985.2
	OUM67143.1
	KNE54706.1
	KXN72852.1
	OAJ38404.1
	XP_006459124.1
	XP_011389557.1
	XP_752563.1
	NP_014854.2
	WGU15254.1
	XP_013756556.1
	CAH6419740.1
	AYV81982.1
	CAH6421112.1
	ARF12445.1
	QKF93607.1
	QKU35298.1
	AYV83919.1
	PSC76263.1
	PRW56740.1
	XP_005849062.1
	GMH36208.1
	GMH43921.1
	CAG9460856.1
	GJP35534.1
	CAI5480041.1
	KAJ7294545.1
	XP_024380180.1
	XP_024367947.1
	KAG0619429.1
	KAG0561847.1
	KAH9290598.1
	KAH9291961.1
	KAH9320939.1
	KAH9325151.1
	KAH9300179.1
	KAH9314974.1
	KAF8079489.1
	OAP19580.1
	OAP13972.1
	OAP13353.1
	KAF5727250.1
	XP_002303204.3
	XP_002297993.1
	XP_024439231.1
	KAK1401877.1
	KAH0683503.1
	KAF8391993.1
	XP_058079501.1
	XP_038984915.1
	PWZ56863.1
	PWZ56864.1
	EFJ22917.1
	CAD7955538.1
	CAD7971727.1
	CAE6914669.1
	CAI4004018.1
	CAI3978736.1
	OLP81297.1
	CAE7315868.1
	CAE8582582.1
	KAI0562045.1
	KAI0559778.1
	KAI0557988.1
	XP_005716602.1
	CEM15039.1
	GBG30247.1
	GHP04420.1
	OSX73843.1
	OSX70108.1
	KAK3283006.1
	KAJ1474099.1
	KAJ1495567.1
	KAJ1474882.1
	KAJ1487321.1
	KAJ1442373.1
	CBN78192.1
	KAG5184845.1
	XP_009039543.1
	KAJ8614481.1
	XP_009039855.1
	XP_009038401.1
	KAJ1460532.1
	CAH0370685.1
	KAH8053135.1
	KAJ8603921.1
	KAJ1460259.1
	KAG5178451.1
	CBN76986.1
	KAG5185531.1
	KAJ1428896.1
	KAG5183739.1
	XP_005711749.1
	KAI0564035.1
	PXF49978.1
	KAI9324922.1
	'KAJ3066410.1'
	KAI8836453.1
	KAJ3350919.1
	TDH66190.1
	XP_024574100.1
	KAG1692046.1
	KAG3062152.1
	XP_009533587.1
	KAI9918701.1
	RMX63821.1
	XP_005823288.1
	KAJ1441760.1
	KAJ1637655.1
	KAI8587516.1
	KXS17655.1
	XP_047808890.1
	OLL24579.1
	KAI9096888.1
	RSH87279.1
	XP_041144356.1
	XP_746402.1
	KAJ5704467.1
	KAI9774215.1
	MCJ1392161.1
	XP_002543522.1
	XP_751069.1
	XP_026607910.1
	XP_748757.2
	XP_040633937.1
	XP_754266.1
	XP_043140374.1
	XP_021869222.1
	TVY17522.1
	KAF9951223.1
	ABI33144.1
	XP_006815062.1
	CAH1802128.1
	PAA74204.1
	PAA76532.1
	PAA92268.1
	PAA69582.1
	PAA83069.1
	PAA94353.1
	XP_035690836.1
	XP_019617847.1
	XP_002608668.1
	XP_003973512.2.2
	NP_891987.2.2
	XP_009304072.1
	AGU16245.1
	XP_007904885.1
	XP_032888405.1
	XP_028583068.1
	XP_005167721.2.2
	NP_001007285.1
	XP_009815891.1
	XP_025933558.1
	XP_028583072.1
	XP_015269256.1
	XP_006156438.1
	XP_002830747.1
	NP_002454.1
	NP_001003133.1
	XP_032211320.1
	XP_017508123.1
	XP_005885748.1
	XP_012586448.1
	NP_776366.1
	XP_008569440.1
	XP_004675614.2.2
	XP_004466363.1
	NP_002453.2.2
	NP_001127618.1
	XP_005202045.1
	XP_008569442.1
	XP_014388412.1
	NP_034976.1
	NP_038634.1
	XP_017508130.1
	XP_032211398.1
	NP_001003134.1
	XP_006156437.1
	XP_031752404.1
	XP_032804093.1
	KAI0213370.1
	KAI0208044.1
	KAI0218869.1
	XP_046565196.1
	XP_046563124.1
	XP_046562919.1
	XP_046352527.2
	XP_048248476.1
	XP_048258111.1
	XP_046352531.2
	XP_048248472.1
	XP_048248474.1
	XP_048248473.1
	ABI53802.1
	XP_046563126.1
	XP_046565195.1
	XP_046563125.1
	XP_750654.1
	XP_006461472.1
	XP_006461433.1
	XP_006457072.1
	KAI3646081.1
	KAJ9515210.1
	GAX85982.1
	KAG2488600.1
	XP_042924875.1
	XP_042924848.1
	XP_042923301.1
	ETO25748.1
	OAJ38670.1
	PAA87312.1
	PAA68234.1
	NP_495986.3.3
	NP_610941.1
	XP_006813643.1
	XP_030843280.1
	XP_018667792.1
	XP_032818114.1
	XP_021332524.1
	XP_028587646.1
	XP_025913835.1
	XP_023440724.1
	XP_005873264.1
	NP_598513.1
	NP_056375.2.2
	XP_006163024.2.2
	XP_031757388.1
	MEN2496893
	XP_002602331.1
	XP_019637857.1
	KAI5073815.1
	XP_008646219.1
	ACG47836.1
	ONM04707.1
	XP_006385192.1
	'KAG7649995.1'
	'NP_172500.1'
	KAH9330549.1
	EFJ33653.1
	EFJ28901.1
	KAG0632288.1
	'KAG0555995.1'
	XP_024368367.1
	XP_024391061.1
	OAE31801.1
	XP_042918632.1
	PWZ11893.1
	NP_001130364.1
	AAF87857.1
	XP_002317496.2
	KAI5058044.1
	KAH9322298.1
	EFJ18064.1
	PTQ33908.1
	KAG0628798.1
	XP_002683545.1
	XP_044544418.1
	XP_044559198.1
	XP_004182822.1
	XP_008857507.1
	XP_004340186.1
	KAH3742895.1
	KYQ94066.1
	XP_004366192.1
	XP_020428321.1
	XP_012754836.1
	KAF2073270.1
	XP_003288319.1
	XP_645576.2
	PRP82286.1
	QYA18543.1
	XP_005775651.1
	XP_005767412.1
	KOO34265.1
	EWM28268.1
	KAG5184668.1
	CBN78455.1
	GMI61978.1
	GMH67967.1
	GMH92561.1
	GMI07688.1
	EJK67908.1
	KAI2494507.1
	CAB9516894.1
	GKY99394.1
	XP_009032466.1.2
	XP_009032466.1
	XP_042920073.1
	PWZ44616.1
	NP_001189935.1
	XP_002309632.3
	EFJ19523.1
	KAH9308354.1
	KAI5064281.1
	PTQ34556.1
	KAG0561482.1
	KAG0605142.1
	XP_004336224.1
	KAH3767868.1
	XP_002649212.1
	XP_003288465.1
	KAF2077035.1
	XP_020436215.1
	XP_012753198.1
	XP_004360608.1
	KYQ90260.1
	CEM26963.1
	OII76931.1
	KAH8582109.1
	POM84969.1
	XP_667128.1
	XP_001617280.1
	XP_028539355.1
	UKJ88078.2
	XP_004833148.1
	GFE54186.1
	XP_012766661.1
	GIX62800.1
	KAH0479249.1
	PHJ24853.1
	KFG43683.1
	ARF10781.1
	ARF10780.1
	QFG74057.1
	KAF5834941.1
	KAG8459568.1
	KOO23261.1
	KAH8061769.1
	OUS45493.1
	XP_001419538.1
	PRP82121.1
	XP_004338334.1
	TMW65229.1
	KAG1689960.1
	KAE9027747.1
	KAG7385474.1
	KAH7489187.1
	KAE8986371.1
	POM76499.1
	KAG7377001.1
	XP_008910862.1
	KAF1774311.1
	KAI9982172.1
	'XP_005785253.1'
	XP_005792501.1
	KAG8471152.1
	KOO34643.1
	XP_005775544.1
	ATZ81043.1
	VBB18790.1
	ARF10282.1
	QKF94243.1
	ARF11508.1
	ARF08414.1
	AYV78912.1
	ARF09562.1
	AYV76902.1
	QFG74079.1
	AYV75702.1
	ATZ80405.1
	PRP80825.1
	XP_004355605.1
	XP_020436927.1
	AER35077.1
	KAF2075389.1
	XP_003292385.1
	XP_044553261.1
	XP_044569353.1
	XP_044550536.1
	XP_002681690.1
	XP_004347890.1
	NP_001024332.1
	KMZ10000.1
	XP_006812840.1
	XP_032814666.1
	XP_025944940.1
	XP_031757197.1
	EPQ08653.1
	XP_006496668.1
	XP_016856477.1
	XP_012379251.1
	XP_027623811.1
	XP_031753735.1
	XP_028568434.1
	XP_025920181.1
	XP_006510037.1
	NP_001005360.1
	XP_012381548.1
	XP_006161648.2.2
	XP_014389433.1
	NP_001025299.1
	XP_021326548.1
	XP_030853442.1
	XP_030853442.1.2
	XP_005165639.1
	PAA65118.1
	PAA78248.1
	PAA59145.1
	PAA64382.1
	XP_028570166.1
	XP_025915522.1
	EPQ17174.1
	BAB27759.1
	ELW62001.1
	EAW87759.1
	XP_012378586.1
	KAE8583055.1
	XP_035683496.1
	XP_026693152.1
	XP_014148725.1
	XP_014153758.1
	XP_001749319.1
	GMH85941.1
	GMI59178.1
	GMI25649.1
	GMI62840.1
	GMH55978.1
	KAH3761456.1
	XP_004368323.1
	XP_012754660.1
	KYR01170.1
	XP_003294436.1
	PRP81066.1
	XP_004184473.1
	EMS16943.1
	PRP82407.1
	NP_012926.1
	OUM62108.1
	OAJ44422.1
	KXN66323.1
	XP_011389257.1
	XP_006458578.1
	KNE68830.1
	XP_748106.1
	KAJ1432693.1
	GAX23670.1
	CAB9512103.1
	XP_002296064.1
	XP_018636213.1
;
end;
begin trees;
	tree tree_1 = [&R] [&branchAttributeNames={"Value"}](GMI12809.1:0.0678889215,GMI47362.1:0.0762946075,((((OQR85161.1:0.0594980752,(RLO06844.1:0.0366847571,KAF0740912.1:0.0111183837)[&Value="89.2/100"]:0.0535209203)[&Value="99.6/100"]:0.0855889505,((CAH0521473.1:0.0713580818,(KAG2764740.1:0.0448025475,(GMF38092.1:0.0269845548,KAH7500220.1:0.0237912239)[&Value="64.4/95"]:0.0102931702)[&Value="84.8/9…
end;
