# Supplementary material for: Antiviral Mx proteins have an ancient origin and widespread distribution among eukaryotes
Source: bioRxiv. 2024 Aug 17:2024.08.06.606855. Originally published 2024 Aug 6. Preprint. [Version 2] doi: 10.1101/2024.08.06.606855 (PMC11326297; doi:10.1101/2024.08.06.606855)
Supplement: Supplement 1 [file media-1.zip › Supplementary Data/Figure_3_MAFFT.fasta]

>GMI12809.1
------------IDLPQ--------IVTI--------------------------------------------GS----Q----------------SSGKSSVLE-----N--VV-G-K-GFLPRG--------------TG-IVTRRPL---------------VLQ--------------L-Y-NTS------------------------------NHS----------------IPT--SP-NAISSSLRSSPTDTNRAATNPAADSDSSD-----ENNNENSNDVNTPP-PKPASSRKSTEIASPPVLPGDE--------------W---------------------------GEF------------------------------------------------------------------------LHLPGEKFYSFD-----------EIRDEI------VRET-DR---S-TG------------------------RN-------------------K-GISNK-SINLKIYSPR------------------------------------------------------------VLNLTLVDLPGITK--VS-------------------V-------GD--------------Q--------PA--D--IEDQIR--------EMCL-HYI---SN------------PNAIILAVTAGNT--D-LANSD-ALKMARSVD------PEGNRTIGVLTKLDLMD-------PGT------D-------A----------------------------SDM--LN---NR---------I-IP-----------------------L---RRGYVGVINR----------------------------------------------G-QRD--ISQ-----------R--------KS--------------------IK----------EGLRK---EMEFFKS--------HP-AY---------------------R-S------L-----------QHR-CGTTTLAKMLNSILMH-----------
>GMI47362.1
------------IDLPQ--------IVTI--------------------------------------------GS----Q----------------SSGKSSVLE-----N--VV-G-K-GFLPRG--------------TG-IVTRRPL---------------VLQ--------------L-Y-NTS------------------------------NHS----------------VPA--SP-GSISSSLRSPGLDDVEEETNPA--EEEAD-----ENSNLN---MHTPPESKPKRKSKVAADASPVVLPGDE--------------W---------------------------GEF------------------------------------------------------------------------LHLPGEKFYSFD-----------EIRDEI------VRET-DR---S-TG------------------------RN-------------------K-GISNK-SINLKIYSPR------------------------------------------------------------VLNLTLVDLPGITK--VS-------------------V-------GD--------------Q--------PV--D--IEDQIR--------EMCL-HYI---SN------------PNAIILAVTAGNT--D-LANSD-ALKMARSVD------PEGNRTIGVLTKLDLMD-------PGT------D-------A----------------------------SDM--LN---NR---------V-IP-----------------------L---RRGYVGVINR----------------------------------------------G-QRD--ISQ-----------K--------RS--------------------IR----------EGLKK---EMEFFKN--------HP-AY---------------------R-S------L-----------SHR-CGTSTLSKMLNSILMH-----------
>OQR85161.1
------------INLPQ--------IVVV--------------------------------------------GS----Q----------------SSGKSSVLE-----N--IV-G-K-DFLPRG--------------SG-IVTRRPL---------------VLQ--------------L-Y-NI-----------------------------------------------------------------------------------PAGD-----DKEKE-------------------------------E--------------W---------------------------GEF------------------------------------------------------------------------NHLPNQKIYDFA-----------KLREEI------EKET-DR---M-TG------------------------KN-------------------K-GISNK-PITLKIFSPY------------------------------------------------------------VLNLTLVDLPGITK--VP-------------------V-------GD--------------Q--------PA--N--IEEQIR--------DMCT-EFI---SN------------PNSIILAVTAANT--D-LANSD-SLKMARAID------PDGVRTIGVLTKLDLMD-------NGT------D-------A----------------------------MEM--LQ---GR---------V-IP-----------------------L---KKGYVGVVNR----------------------------------------------S-QAD--INN-----------N--------VG--------------------IR----------DSVAK---ETQFFKN--------HP-SY---------------------R-A------I-----------ASR-MGTQFLSKSLNTILMH-----------
>RLO06844.1
------------INLPQ--------IVVV--------------------------------------------GS----Q----------------SSGKSSVLE-----N--IV-G-K-DFLPRG--------------SG-IVTRRPL---------------VLQ--------------L-Y-NT-----------------------------------------------------------------------------------DGGV-----SKD-E-------------------------------E--------------W---------------------------GEF------------------------------------------------------------------------NHLPNQKFNDFK-----------KIREEI------EKET-DR---M-TG------------------------KN-------------------K-GISNK-PITLKIFSPF------------------------------------------------------------VLNLTLVDLPGITK--VP-------------------V-------GD--------------Q--------PA--N--IEEQIR--------DMCL-EFI---GN------------PNSIILAVTAANT--D-LANSD-SLKMARAID------PEGLRTIGVLTKLDLMD-------NGT------D-------A----------------------------MEM--LQ---GR---------I-IP-----------------------L---KKGYVGIVNR----------------------------------------------S-QAD--INN-----------G--------VG--------------------IR----------DSVSK---ETTFFKA--------HP-AY---------------------R-G------I-----------ASR-MGTAFLSKSLNTILMH-----------
>KAF0740912.1
------------INLPQ--------IVVV--------------------------------------------GS----Q----------------SSGKSSVLE-----N--IV-G-K-DFLPRG--------------SG-IVTRRPL---------------VLQ--------------L-Y-NT-----------------------------------------------------------------------------------DGGV-----TKD-E-------------------------------E--------------W---------------------------GEF------------------------------------------------------------------------NHLPNQKFHDFK-----------KIREEI------EKET-DR---M-TG------------------------KN-------------------K-GISNK-PITLKVFSPF------------------------------------------------------------VLNLTLVDLPGITK--VP-------------------V-------GD--------------Q--------PA--N--IEEQIR--------DMCL-EFI---GN------------PNSIILAVTAANT--D-LANSD-SLKMARAID------PEGQRTIGVLTKLDLMD-------DGT------D-------A----------------------------MEM--LQ---GR---------V-IP-----------------------L---KKGYVGIVNR----------------------------------------------S-QAD--INN-----------G--------VG--------------------IR----------DSVAK---EQTFFKS--------HP-AY---------------------R-G------I-----------ASR-MGTQYLSKSLNTILMH-----------
>CAH0521473.1
------------INLPQ--------IVVI--------------------------------------------GS----Q----------------SSGKSSVLE-----N--IV-G-K-DFLPRG--------------SG-IVTRRPL---------------ILQ--------------L-Y-NSS------------------------------TNG----------------V------------------------------VENHEE-----TLRSE-------------------------------E--------------W---------------------------GEF------------------------------------------------------------------------LHLPGQKFTDFN-----------EIRQEI------EKET-DR---L-TG------------------------KN-------------------K-GISNK-SINLKVFSPY------------------------------------------------------------VLNLTLVDLPGITK--VP-------------------V-------GD--------------Q--------PV--N--IEEQIR--------DMCI-EFI---SN------------PNSIILAVTSANT--D-LANSD-ALKMAREID------PDGQRTIGVLTKLDLMD-------AGT------D-------A----------------------------MDM--LQ---GR---------V-IP-----------------------L---KRGYVGVVNR----------------------------------------------S-QAD--INA-----------Q--------LS--------------------IR----------DSLRK---EQTFFKT--------HP-AY---------------------R-A------I-----------ASR-MGTQYLSKTLNTILMH-----------
>KAG2764740.1
------------INLPQ--------IVVI--------------------------------------------GS----Q----------------SSGKSSVLE-----N--IV-G-K-DFLPRG--------------SG-IVTRRPL---------------VLQ--------------L-Y-NSS------------------------------ATV----------------P--------------------------------GEGE-----DETVE-------------------------------E--------------W---------------------------GEF------------------------------------------------------------------------LHLPGQKFSDFN-----------EIRREI------EKET-DR---I-TG------------------------KN-------------------K-GISNK-SINLKVFSPY------------------------------------------------------------VLNLTLVDLPGITK--VP-------------------V-------GD--------------Q--------PV--N--IEEQIR--------DMCT-EFI---TN------------PNSIILAVTSANT--D-LANSD-ALKMAREID------PEGQRTIGVLTKLDLMD-------DGT------D-------A----------------------------MDM--LQ---GR---------V-IP-----------------------L---KKGYVGVVNR----------------------------------------------S-QAD--INS-----------K--------LS--------------------IR----------DSLVK---EQNFFKT--------HP-AY---------------------R-A------I-----------ASR-MGTQYLSKTLNTILMH-----------
>GMF38092.1
------------INLPQ--------IVVI--------------------------------------------GS----Q----------------SSGKSSVLE-----N--IV-G-K-DFLPRG--------------SG-IVTRRPL---------------VLQ--------------L-Y-NSS------------------------------ATV----------------P------------------------------VDDADG------AEAE-------------------------------E--------------W---------------------------GEF------------------------------------------------------------------------LHMPGQKFTDFD-----------EIRREI------EKET-DR---I-TG------------------------KN-------------------K-GISNK-SINLKVFSPH------------------------------------------------------------VLNLTLVDLPGITK--VP-------------------V-------GD--------------Q--------PV--N--IEEQIR--------DMCT-EFI---SN------------PNSIILAVTSANT--D-LANSD-ALKMAREID------PDGQRTIGVLTKLDLMD-------DGT------D-------A----------------------------MDM--LQ---GR---------V-IP-----------------------L---KRGYVGVVNR----------------------------------------------S-QAD--INA-----------Q--------LS--------------------IR----------DSLSK---EQNFFKT--------HP-AY---------------------R-A------I-----------ASR-MGTQYLSKTLNTILMH-----------
>KAH7500220.1
------------INLPQ--------IVVI--------------------------------------------GS----Q----------------SSGKSSVLE-----N--IV-G-K-DFLPRG--------------SG-IVTRRPL---------------VLQ--------------L-Y-NSS------------------------------TSV----------------PA-----------------------------AEDAGG-----DASAE-------------------------------E--------------W---------------------------GEF------------------------------------------------------------------------LHVPGQKFTDFD-----------EIRREI------EKET-DR---I-TG------------------------KN-------------------K-GISNK-SINLKVFSPY------------------------------------------------------------VLNLTLVDLPGITK--VP-------------------V-------GD--------------Q--------PV--N--IEEQIR--------DMCT-EFI---SN------------PNSIILAVTSANT--D-LANSD-SLKMAREID------PEGQRTIGVLTKLDLMD-------DGT------D-------A----------------------------MDM--LQ---GR---------V-IP-----------------------L---KRGYVGVVNR----------------------------------------------S-QAD--INA-----------K--------LS--------------------IR----------ESLSK---EQNFFKT--------HP-AY---------------------R-A------I-----------ASR-MGTQYLSKTLNTILMH-----------
>TMW56688.1
------------INLPQ--------IVVI--------------------------------------------GS----Q----------------SSGKSSVLE-----N--IV-G-R-DFLPRG--------------SG-IVTRRPL---------------VLQ--------------L-Y-NIS------------------------------NT--------------------------------------------------DLAK-----ESDVE-------------------------------E--------------W---------------------------GEF------------------------------------------------------------------------LHLPGQKISDFS-----------ELRKEI------ERET-ER---M-TG------------------------KN-------------------K-GISNK-SINLKIFSPH------------------------------------------------------------VLNLTLVDLPGVTK--VP-------------------V-------GD--------------Q--------PV--N--IEEQIR--------DMCM-EFI---AN------------PNSIILAVTSANT--D-LANSD-ALKMAREID------PEGVRTIGVLTKLDLMD-------DGT------D-------A----------------------------LDM--LQ---GR---------I-IP-----------------------L---KRGFVGVVNR----------------------------------------------S-QAD--INN-----------S--------VS--------------------IR----------DALSK---ETSYFKN--------HP-SY---------------------R-A------M-----------ASR-MGTQYLSKTLNTILMH-----------
>CCI11042.1
------------VNLPQ--------IVVI--------------------------------------------GS----Q----------------SSGKSSVLE-----N--IV-G-R-DFLPRG--------------SG-IVTRRPL---------------ILQ--------------L-Y-NSQ------------------------------SN-------------------------------------------------LDETQ-----LIGGES----------------------------NVE--------------W---------------------------GEF------------------------------------------------------------------------LHIPGKKFKDFS-----------EIRHEI------ERET-DR---L-TG------------------------KN-------------------K-GISNK-TINLKIYSPH------------------------------------------------------------VLNLTLVDLPGVTK--VP-------------------V-------GD--------------Q--------PI--D--IEEQIR--------DMCV-EFI---SN------------PNSIILAVTSANT--D-LANSD-ALKLAREID------PAGDRTIGVLTKIDLMD-------EGT------D-------A----------------------------LEM--LQ---GR---------I-IS-----------------------L---RRGFVGVVNR----------------------------------------------S-QAD--INN-----------N--------VS--------------------IR----------DSLQK---EQKFFQQ--------HS-AY---------------------R-T------V-----------SST-MGTQYLSKTLNTILMH-----------
>CCA17876.1
------------VNLPQ--------IVVI--------------------------------------------GS----Q----------------SSGKSSVLE-----N--IV-G-R-DFLPRG--------------SG-IVTRRPL---------------ILQ--------------L-Y-NSQ------------------------------SNS-----------------------------------------------TLDESQ-----PLRGEN----------------------------DVE--------------W---------------------------GEF------------------------------------------------------------------------LHIPGKKFTDFS-----------EIRREI------ERET-DR---L-TG------------------------KN-------------------K-GISNK-TINLKIFSPY------------------------------------------------------------VLNLTLVDLPGVTK--VP-------------------V-------GD--------------Q--------PV--N--IEEQIR--------DMCV-EFI---SN------------PNSIILAVTSANT--D-LANSD-ALKLAREID------PAGDRTIGVLTKIDLMD-------EGT------D-------A----------------------------LEM--LQ---GR---------V-IS-----------------------L---RRGFVGVVNR----------------------------------------------S-QAD--INN-----------N--------VS--------------------IR----------DSLQK---EHLFFQN--------HT-AY---------------------R-T------V-----------SSK-MGTQYLSKTLNTILMH-----------
>CEP02405.1
------------IDLPQ--------IVVI--------------------------------------------GS----Q----------------SSGKSSVLE-----N--IV-G-R-DFLPRG--------------SG-IVTRRPL---------------ILQ--------------L-V-NTS------------------------------LDL-----------------------------------------------KLSGKD-----DESGQ-------------------------------E--------------W---------------------------GEF------------------------------------------------------------------------LHKRDKKFTSFE-----------DIRAEI------VAET-DR---L-TG------------------------TN-------------------K-GISDK-AINLKVYSPR------------------------------------------------------------FLNLTLVDLPGITK--VP-------------------V-------GD--------------Q--------PS--D--IENQIK--------GMIM-RFV---SN------------PRAIILAVTAANT--D-LANSD-ALKLAREVD------PECNRTIGVITKIDLMD-------RGT------N-------A----------------------------LDV--LL---GK---------V-IP-----------------------L---KLGFIGVINR----------------------------------------------S-QED--INN-----------N--------TS--------------------IN----------AALTA---EMQFFQK--------HP-AY---------------------R-A------I-----------ASR-LGTSYLTKTLNSILIN-----------
>XP_044553261.1
----------VQIDLPQ--------IAVV--------------------------------------------GS----Q----------------SSGKSSVLE-----T--IV-G-R-DFLPRG--------------SG-IVTRRPL---------------VLQ--------------L-N-K---------------------------------------------------TPS------KQV------------------------------DSTGPED-----------------------------E--------------W---------------------------GEF------------------------------------------------------------------------LHVPNKKFYDFT-----------EIRNEI------IRET-DR---V-TG------------------------SS-------------------K-GISDL-PINLKIYSPN------------------------------------------------------------VLNLTLVDLPGITK--VP-------------------V-------GD--------------Q--------PK--D--IEAQIR--------NMIM-KFI---SK------------PNCLILAVTAANT--D-IANSD-ALKLAKEVD------KNGSRTIGVLTKIDIMD-------QGT------D-------C----------------------------MDV--LR---GD---------I-LP-----------------------L---RLGYIGVVCR----------------------------------------------S-QND--INL-----------N--------KS--------------------IR----------DALKD---EERFFAQ--------HP-TY---------------------K-S------I-----------SDR-MGTKHLAKTLNRILLN-----------
>XP_044569353.1
----------VQIDLPQ--------IAVV--------------------------------------------GS----Q----------------SSGKSSVLE-----T--IV-G-R-DFLPRG--------------SG-IVTRRPL---------------VLQ--------------L-N-K---------------------------------------------------TPS------KQQ---------------------QTGD-----DSTGPEE-----------------------------E--------------W---------------------------GEF------------------------------------------------------------------------LHVPNKKFYDFT-----------EIRNEI------IRET-DR---V-TG------------------------SS-------------------K-GISDL-PINLKIYSPN------------------------------------------------------------VLNLTLVDLPGITK--VP-------------------V-------GD--------------Q--------PK--D--IEAQIR--------NMIM-KFI---SK------------PNCLILAVTAANT--D-IANSD-ALKLAKEVD------KNGSRTIGVLTKIDIMD-------QGT------D-------C----------------------------MDV--LR---GE---------L-LP-----------------------L---RLGYIGVVCR----------------------------------------------S-QND--INL-----------N--------KS--------------------IR----------DALRD---EERFFAT--------HP-IY---------------------K-S------I-----------SDR-MGTKYLAKTLNRILLN-----------
>XP_044550536.1
-----------TIDLPQ--------IAVV--------------------------------------------GS----Q----------------SSGKSSVLE-----N--VV-G-R-DFLPRG--------------AG-IVTRRPL---------------VLQ--------------L-I-N---------------------------------------------------IPS------KYK---------------------EEVS-----EQKKQEE-----------------------------E--------------Y---------------------------GEF------------------------------------------------------------------------LHLPNKKFYDFA-----------EIRQEI------IRET-DR---V-TG------------------------SS-------------------K-GISPV-PINLKIYSPY------------------------------------------------------------VLNLTLIDLPGITK--VP-------------------V-------GD--------------Q--------PK--D--IELQIR--------NMIL-QYI---TK------------PNCLILAVTAANT--D-LANSD-ALKLAKQVD------KSGLRTLGVLTKVDIMD-------KGV------D-------C----------------------------LDI--LR---GE---------V-LP-----------------------L---KLGYIAVVNR----------------------------------------------S-QND--INN-----------N--------KS--------------------IR----------EALKD---EEAFFRN--------HP-SY---------------------R-S------V-----------ADT-LGTKHLAKTLNKILLE-----------
>XP_002681690.1
-----------SIDLPQ--------IAVV--------------------------------------------GS----Q----------------SSGKSSVLE-----N--VV-G-R-DFLPRG--------------SG-IVTRRPL---------------ILQ--------------L-I-T---------------------------------------------------IAS------KYKA-------------------VEEVT-----EQQKQQE-----------------------------E--------------Y---------------------------GEF------------------------------------------------------------------------LHLPNKKFYNFS-----------EIREEI------VRET-DR---I-TG------------------------SN-------------------K-NISSA-PINLKIYSPY------------------------------------------------------------VLNLTLIDLPGITK--VP-------------------V-------GD--------------Q--------PK--D--IEQQIR--------KMIL-QFI---SK------------PTCIILAVTAANT--D-LANSD-ALKLAKEVD------RTGDRTLGVLTKVDIMD-------KGV------D-------C----------------------------MDI--IR---GE---------V-LP-----------------------L---KMGYIGVINR----------------------------------------------S-QND--INT-----------N--------KS--------------------IR----------DALKD---EDAFFRN--------HP-SY---------------------R-S------Y-----------ANN-MGTKYLAKTLNKILLN-----------
>KAH3761456.1
------------IDLPQ--------IVVV--------------------------------------------GS----Q----------------SSGKSSVLE-----H--IV-G-R-DFLPRG--------------SG-IVTRRPL---------------ILQ--------------L-----------------------------------------------------------------------------------------STN-----KLD--SK-----------------------------E--------------W---------------------------GEF------------------------------------------------------------------------LHKPNVRFADFS-----------EIREEI------KRET-DR---A-AG------------------------SN-------------------K-GVNNT-PINLKISSPH------------------------------------------------------------VLNLTLVDLPGMTR--VP-------------------V-------GD--------------Q--------PS--N--IEDIIR--------KMIK-GYI---AK------------PNSIILALTAANT--D-LSNSD-ALQLASEVD------PEGKRTLGVLTKLDIMD-------RGT------S-------A----------------------------IDV--LY---NR---------A-IP-----------------------L---ALGYVGVVNR----------------------------------------------S-QED--IMR-----------D--------KP--------------------IS----------EALKT---EALFFEN--------HP-NY---------------------S-A------I-----------ASR-CGTPFLAQRLNEILLN-----------
>PRP82407.1
------------IDLPQ--------IVVI--------------------------------------------GS----Q----------------SSGKSSVLE-----N--IV-G-K-DFLPRG--------------SG-IVTRRPL---------------VLQ--------------L-F-N---------------------------------------------------VP--------SK---------------------NGAD-----AAD-APQ-----------------------------D--------------W---------------------------GEF------------------------------------------------------------------------LHKPKERFYDFA-----------EIRNEI------ERET-DR---L-TG------------------------KN-------------------K-GISHM-PINLKVYSTR------------------------------------------------------------VLNLTLVDLPGITK--VP-------------------I-------GD--------------Q--------PK--D--IEAQIR--------NMIF-HYI---EK------------QSTIILAVTAANT--D-LTNSD-ALQLAREVD------PEGKRTIGVITKLDLMD-------KGT------D-------A----------------------------LDM--LM---GR---------V-VP-----------------------L---RLGYIGVVNR----------------------------------------------S-QAD--INS-----------R--------RS--------------------IT----------SALEG---EREFFST--------HP-AY---------------------R-N------V-----------ASR-CGTSFLAGNLSKILMN-----------
>XP_004368323.1
------------IDLPQ--------IVVV--------------------------------------------GS----Q----------------SSGKSSVLE-----N--IV-G-R-DFLPRG--------------QG-IVTRRPL---------------VLQ--------------L-I-N---------------------------------------------------LPT--DP-KKKK---------------------NVDD-----DDDSALK-----------------------------E--------------W---------------------------GEF------------------------------------------------------------------------LHKPNEIFYDFN-----------QIREEI------VRET-DR---M-SG------------------------KN-------------------K-GISHM-PINLKIYSPH------------------------------------------------------------VLNLTLVDLPGITK--VP-------------------V-------GD--------------Q--------PA--D--IEIQIR--------TMVL-QYI---ER------------PNAVILAVTAANT--D-LSNSD-ALQIAAVAD------PDGQRTIGVLTKIDLMD-------AGT------D-------A----------------------------MDM--LL---NR---------V-IP-----------------------L---RLGYIGVINR----------------------------------------------S-QQD--IIK-----------K--------KP--------------------IR----------AALKA---EAEYFTT--------HP-LY---------------------R-S------V-----------ASR-CGTPFLSKTLNKILMN-----------
>XP_012754660.1
------------LDLPQ--------IVVV--------------------------------------------GS----Q----------------SSGKSSVLE-----N--IV-G-R-DFLPRG--------------SG-IVTRRPL---------------ILQ--------------L-T-H---------------------------------------------------LP--------------------------------ITD-----EVDVSTQ-----------------------------E--------------W---------------------------GEF------------------------------------------------------------------------LHRPNDMFYDFA-----------EIREEI------IKDT-DR---L-TG------------------------KN-------------------K-GVSAQ-PINLKIYSPH------------------------------------------------------------VVNLTLVDLPGITK--VP-------------------V-------GD--------------Q--------PT--D--IEMQIR--------RMIM-AYI---KR------------PNAIILAVTPANT--D-LANSD-ALQLAREVD------PDGKRTIGVITKLDLMD-------KGT------D-------A----------------------------MDV--LT---GR---------V-VP-----------------------L---ALGFVGVINR----------------------------------------------S-QED--IIS-----------K--------KS--------------------IR----------DALKS---EVQYFKN--------HP-IY---------------------K-T------I-----------ANR-SGTAYLSKTLNKLLMF-----------
>KYR01170.1
------------LDLPQ--------IVVV--------------------------------------------GS----Q----------------SSGKSSVLE-----N--IV-G-K-DFLPRG--------------SG-IVTRRPL---------------ILQ--------------L-T-H---------------------------------------------------LP--------------------------------LAD-----DGSGPTS-----------------------------E--------------W---------------------------GEF------------------------------------------------------------------------LHKPNDMYYDFA-----------EIREEI------IRDT-DR---M-TG------------------------KN-------------------K-GISAQ-PINLKIYSPH------------------------------------------------------------VVNLTLVDLPGITK--VP-------------------V-------GD--------------Q--------PT--D--IEQQIR--------RMVM-AYI---KK------------PNAIILAVTPANT--D-LANSD-ALQLAKEVD------PEGKRTIGVITKLDLMD-------KGT------D-------A----------------------------MEV--LT---GK---------V-IP-----------------------L---SLGFIGVINR----------------------------------------------S-QED--IIS-----------K--------KS--------------------IR----------ESLKS---ELLYFKN--------HP-IY---------------------K-S------I-----------ANR-SGTAYLSKTLNKLLMF-----------
>XP_003294436.1
------------LDLPQ--------IVVV--------------------------------------------GS----Q----------------SSGKSSVLE-----N--IV-G-R-DFLPRG--------------SG-IVTRRPL---------------ILQ--------------L-T-H---------------------------------------------------LP--------------------------------MAD-----DGS-PTS-----------------------------E--------------W---------------------------GEF------------------------------------------------------------------------LHRPNDMFYDFS-----------EIREEI------IRDT-DR---L-TG------------------------KN-------------------K-GISAQ-PINLKIYSPH------------------------------------------------------------VVNLTLVDLPGITK--VP-------------------V-------GD--------------Q--------PS--D--IEQQIR--------RMIM-AYI---KK------------QNAIIVAVTPANT--D-LANSD-ALQLAKEVD------PEGKRTIGVITKLDLMD-------KGT------D-------A----------------------------MDV--LT---GR---------V-IP-----------------------L---TLGFIGVINR----------------------------------------------S-QED--IIA-----------K--------KS--------------------IR----------ESLKS---EVLFFKN--------HP-IY---------------------K-T------I-----------ANR-SGTAYLSKSLNKLLMF-----------
>PRP81066.1
------------LDLPQ--------IVVV--------------------------------------------GS----Q----------------SSGKSSVLE-----A--IV-G-R-DFLPRG--------------SG-IVTRRPL---------------VLQ--------------L-T-H---------------------------------------------------LP----P---------------------------SIN-----DAE-SDV-----------------------------E--------------W---------------------------GEF------------------------------------------------------------------------NHRPNEMFHDFD-----------KIREEI------ERET-ER---T-TG------------------------KN-------------------K-GISDI-PISLKIYSSH------------------------------------------------------------VLNLTLVDLPGITR--VP-------------------I-------GD--------------Q--------PP--D--IERQIR--------SMVK-HYI---DK------------PNAIILAITAANT--D-LTNSD-ALQMARESD------PDGIRTVGVITKIDIMD-------KGT------N-------A----------------------------LDM--LS---GR---------V-VP-----------------------L---KLGFIGVVNR----------------------------------------------S-QQD--IIK-----------K--------KS--------------------IR----------DALVD---EQNFFHQ--------HS-LY---------------------K-N------I-----------SGR-LGTAYLSRTLNKTLIQ-----------
>XP_004348308.1
------------IQLPQ--------IAVV--------------------------------------------GS----Q----------------SSGKSSVLE-----N--IV-G-K-DFLPRG--------------HG-IVTRRPL---------------ILQ--------------L-V-HRK------------------------------PGSPR------------PALPD--DP-SSSGGH-----------------TDDGID-----GED--VE-----------------------------E--------------W---------------------------GEF------------------------------------------------------------------------LHAPGKRFISFA-----------EIRKEI------EAET-DR---V-TG------------------------SN-------------------K-GISSK-PINLRIYSPN------------------------------------------------------------VLNLTLVDLPGITK--VP-------------------V-------GD--------------Q--------PE--D--IEKQIR--------TLVR-SYI---SN------------PNCIILAVTPANV--D-LANSD-ALKLAKTID------PEGNRTIGVCTKIDLMD-------AGT------D-------A----------------------------MDI--LS---GR---------V-VP-----------------------V---KLGFIGVVNR----------------------------------------------S-QAD--INT-----------A--------KP--------------------IA----------DSLKS---EEQFFKS--------HP-AY---------------------Q-A------I-----------AHR-CGTAYLSKALNKLLMHHIRDC-L----
>NP_012926.1
------------IDLPQ--------ITVV--------------------------------------------GS----Q----------------SSGKSSVLE-----N--IV-G-R-DFLPRG--------------TG-IVTRRPL---------------VLQ--------------L-I-NRR------------------------------PKKSEHAKVNQTANELIDLNIN--DD-DKKKDE-----------------SGKHQN-----EGQSEDN---------------------------KEE--------------W---------------------------GEF------------------------------------------------------------------------LHLPGKKFYNFD-----------EIRKEI------VKET-DK---V-TG------------------------AN-------------------S-GISSV-PINLRIYSPH------------------------------------------------------------VLTLTLVDLPGLTK--VP-------------------V-------GD--------------Q--------PP--D--IERQIK--------DMLL-KYI---SK------------PNAIILSVNAANT--D-LANSD-GLKLAREVD------PEGTRTIGVLTKVDLMD-------QGT------D-------V----------------------------IDI--LA---GR---------V-IP-----------------------L---RYGYIPVINR----------------------------------------------G-QKD--IEH-----------K--------KT--------------------IR----------EALEN---ERKFFEN--------HP-SY---------------------S-S------K-----------AHY-CGTPYLAKKLNSILLHHIRQT-LP---
>OUM62108.1
------------IDLPQ--------IVVI--------------------------------------------GS----Q----------------SSGKSSVLE-----N--IV-G-R-DFLPRG--------------TG-IVTRRPL---------------ILQ--------------L-I-NKR------------------------------DGLTT-------------------------NS-----------------------A-----PANSEQN---------------------------MNE--------------W---------------------------GEF------------------------------------------------------------------------LHLPGKKFYDFT-----------EIRKEI------EKET-EL---K-VG------------------------KN-------------------A-GISDQ-PINLRIFSPK------------------------------------------------------------VLTLTLVDLPGLTK--VP-------------------V-------GD--------------Q--------PK--D--IERLIR--------DMIL-KYI---TK------------PNAIILAVTAANT--D-LANSD-GLKLAREVD------PEGVRTIGVLTKVDLMD-------AGT------D-------V----------------------------IDI--LA---GR---------V-IP-----------------------L---RLGYVPVVNR----------------------------------------------G-QKD--IET-----------N--------KS--------------------IS----------KALEA---EKQFFEH--------HS-SY---------------------K-S------K-----------AQY-CGTPFLARKLNMILMHHIRNT-LP---
>KXN66323.1
------------VDLPQ--------IVVI--------------------------------------------GS----Q----------------SSGKSSVLE-----N--IV-G-R-DFLPRG--------------TG-IVTRRPL---------------VLQ--------------L-F-NVP------------------------------QTQ----------------------------------------------------A-----DSAKENE---------------------------PAE--------------Y---------------------------GEF------------------------------------------------------------------------LHLPGTKFTDFD-----------KIRKEI------ESET-ES---K-TG------------------------KN-------------------A-GISPL-PINLRIFSPK------------------------------------------------------------VLTLTLVDLPGLTK--VP-------------------V-------GD--------------Q--------PK--D--IEKQIR--------DMIM-KYI---NK------------PNAIILAVTAANT--D-LANSD-GLKLAREVD------PEGSRTIGVLTKVDLMD-------HGT------D-------V----------------------------VDI--LA---GR---------V-IP-----------------------L---RLGYVPVINR----------------------------------------------S-QRD--IES-----------K--------KN--------------------IS----------AALDH---ERQFFEK--------HP-SY---------------------T-S------K-----------VQY-CGTPFLARKLSMILMHHIRNT-LP---
>XP_011389257.1
------------IDLPQ--------ITVL--------------------------------------------GS----Q----------------SSGKSSVLE-----N--IV-G-R-DFLPRG--------------TG-IVTRRPL---------------VLQ--------------L-I-NRP------------------------------ATSKA-------------------------NDE-----------------A-APAV-----SSKGANN---------------------------PDE--------------W---------------------------GEF------------------------------------------------------------------------LHLPGEKFFDFD-----------KIREEI------VRDT-EL---K-TG------------------------RN-------------------A-GISPQ-PINLRIYSPN------------------------------------------------------------VLTLTLVDLPGLTK--VP-------------------V-------GD--------------Q--------PR--D--IERQIR--------DTVL-KFI---SK------------PNAVILAVTAANT--D-LANSD-GLKLAREVD------PEGTRTVGVLTKVDLMD-------AGT------D-------V----------------------------VDI--LA---GR---------V-IP-----------------------L---RLGYVPVVNR----------------------------------------------G-QRD--IDQ-----------K--------KL--------------------VS----------AALTA---EKEFFEN--------HP-SY---------------------R-S------K-----------AQY-CGTPFLARKLNTILMHHIRNT-LP---
>XP_006458578.1
------------IDLPQ--------ICVL--------------------------------------------GS----Q----------------SSGKSSVLE-----N--IV-G-R-DFLPRG--------------TG-IVTRRPL---------------VLQ--------------L-I-NRP------------------------------AGTPG-------------------------GPQ-----------------INGTDK-----SSDKHAN---------------------------ADE--------------W---------------------------GEF------------------------------------------------------------------------LHLPGEKFFDFN-----------KIRAEI------VRDT-EV---K-TG------------------------KN-------------------A-GISPL-PINLRVFSPN------------------------------------------------------------VLTLTLVDLPGLTK--VP-------------------V-------GD--------------Q--------PR--D--IEKQIR--------DMLL-KYI---SK------------SACIILAVTAGNT--D-LANSD-GLKMAREVD------PEGLRTIGVLTKIDLMD-------KGT------D-------V----------------------------VDI--LA---GR---------I-IP-----------------------L---RLGYVPVVNR----------------------------------------------G-QRD--IES-----------S--------KP--------------------IS----------AALEY---ERSFFEN--------HA-SY---------------------K-S------K-----------AQF-CGTPFLARKLNMILMHHIKAT-IP---
>KNE68830.1
------------IDLPQ--------ITVI--------------------------------------------GS----Q----------------SSGKSSVLE-----N--IV-G-R-DFLPRG--------------TG-IVTRRPL---------------VLQ--------------L-I-NRP------------------------------ATPAAPGS-------------------PATDGE-----------------PAADGT-----SGDNQDN---------------------------KNE--------------W---------------------------GEF------------------------------------------------------------------------LHAPNKRFYNFD-----------EIRKEI------IRDT-DE---K-AG------------------------AN-------------------T-GISHA-PINLRIYSPN------------------------------------------------------------VLTLTLVDLPGLTK--VP-------------------V-------GD--------------Q--------PK--D--IEIQIR--------EMLL-KYI---TK------------PNAIILAVTAANT--D-LANSD-GLKLAREVD------PEGSRTIGVLTKVDLMD-------PGT------D-------V----------------------------VDI--LA---GR---------V-IP-----------------------L---RLGYVPVVNR----------------------------------------------G-QKD--IDK-----------R--------KS--------------------IA----------LALEH---ERSYFEE--------HP-SY---------------------R-S------K-----------AQY-CGTPFLARKLNMILLHHIKNT-LP---
>XP_748106.1
------------IDLPQ--------IVVV--------------------------------------------GS----Q----------------SSGKSSVLE-----N--IV-G-R-DFLPRG--------------SG-IVTRRPL---------------ILQ--------------L-I-NRP------------------------------SRNSV------------------------TNGV-----------------KEEKLE-----TTDSEAN---------------------------VDE--------------Y---------------------------GEF------------------------------------------------------------------------LHIPGQKFYDFN-----------KIREEI------VRET-EQ---K-VG------------------------RN-------------------A-GISPA-PINLRIYSPN------------------------------------------------------------VLTLTLVDLPGLTK--VP-------------------V-------GD--------------Q--------PK--D--IERQIR--------DMVL-KYI---SK------------PNAIILAVTSANQ--D-LANSD-GLKLAREVD------PEGQRTIGVLTKVDLMD-------EGT------D-------V----------------------------VDI--LA---GR---------I-IP-----------------------L---RLGYVPVVNR----------------------------------------------G-QRD--IEN-----------K--------RP--------------------IS----------YALEH---EKNFFES--------HK-AY---------------------R-N------K-----------ASY-CGTPYLARKLNLILMMHIKQT-LP---
>OAJ44422.1
------------IDLPQ--------IAVV--------------------------------------------GS----Q----------------SSGKSSVLE-----N--IV-G-K-DFLPRG--------------SG-IVTRRPL---------------VLQ--------------L-I-NRP------------------------------NSKGEIGGIAAGT----DKPPS--SP-STPGAK-----------------SATTSN-----AAVTVEE---------------------------GDE--------------W---------------------------GEF------------------------------------------------------------------------LHIPGKRFTDFN-----------EIRDEI------DRET-EK---T-TG------------------------KN-------------------A-GVSSN-PINLRIYSPN------------------------------------------------------------VLTLTLVDLPGLTK--VP-------------------V-------GD--------------Q--------PK--D--IEKLIK--------DMIL-KYI---SK------------SNAIILAVTSANT--D-LANSD-GLKLAREVD------PEGVRTIGVLTKIDLMD-------QGT------D-------V----------------------------IDI--LA---GR---------V-IP-----------------------L---RLGYVPVVNR----------------------------------------------G-QRD--IEN-----------K--------KK--------------------IS----------LALEA---EKNYFEN--------HA-SY---------------------R-S------K-----------AQY-CA-------------------------
>KAJ1432693.1
------------LDLPQ--------ICVV--------------------------------------------GS----Q----------------SAGKSSVLE-----N--IV-G-R-DFLPRG--------------TG-ICTRRPL---------------VLQ--------------L-Y-CTA------------------------------AAEE----------------------------------------------ADVDVD-----ELAAEEN--CNGS---------------------AKE--------------W---------------------------GEF------------------------------------------------------------------------LHLPGQRFHDFS-----------EIRSEI------ERET-DR---V-SG------------------------RN-------------------K-GISNK-SINLKIFSPY------------------------------------------------------------VLNLTLVDLPGITK--VP-------------------T-------GD--------------Q--------PE--D--VEQQIL--------SMCR-EFI---SN------------PNAIILAVSAANQ--D-LVNSE-GLKLARSVD------PEGLRTIGVLTKVDIMD-------HGT------D-------C----------------------------CDV--LN---NQ---------V-IP-----------------------L---RRGYIAVINR----------------------------------------------S-QKD--IID-----------A--------LP--------------------IR----------KALLK---EQKYFQS--------HP-KY---------------------R-S------Q-----------LAK-CGTGNMARTLNQLLMN-----------
>XP_004347890.1
------------LDLPQ--------IAVV--------------------------------------------GS----Q----------------SAGKSSVLE-----N--FV-G-K-DFLPRG--------------SG-IVTRRPL---------------VLQ--------------L-V-NSK------------------------------GP-----------------------------------------------------------------------------------------------E--------------Y---------------------------GEF------------------------------------------------------------------------LHNKSKKFTDFD-----------EVRKEI------EAET-DR---I-TG------------------------TN-------------------K-GISPV-PINLKVYSPN------------------------------------------------------------VLNLTLVDLPGITK--VP-------------------I-------GD--------------Q--------PT--N--IESLIR--------EMIM-QFI---GR------------PNCLILAVSPANS--D-LANSD-ALKLAREVD------QQGIRTIGVITKLDLMD-------EGT------D-------A----------------------------REV--LE---NK---------L-IP-----------------------L---RRGFIGVVNR----------------------------------------------S-QKD--IDG-----------R--------KD--------------------IK----------AAMSA---ELRFFST--------HP-AY---------------------R-D------L-----------ANK-NGTMYLQRVLNQQLTNHIRDT-L----
>NP_001024332.1
------------FELPQ--------IAVV--------------------------------------------GG----Q----------------SAGKSSVLE-----N--FV-G-K-DFLPRG--------------SG-IVTRRPL---------------ILQ--------------L-I-QDR------------------------------N------------------------------------------------------------------------------------------------E--------------Y---------------------------AEF------------------------------------------------------------------------LHKKGHRFVDFD-----------AVRKEI------EDET-DR---V-TG------------------------QN-------------------K-GISPH-PINLRVFSPN------------------------------------------------------------VLNLTLIDLPGLTK--VP-------------------V-------GD--------------Q--------PA--D--IEQQIR--------DMIL-TFI---NR------------ETCLILAVTPANS--D-LATSD-ALKLAKEVD------PQGLRTIGVLTKLDLMD-------EGT------D-------A----------------------------REI--LE---NK---------L-FT-----------------------L---RRGYVGVVNR----------------------------------------------G-QKD--IVG-----------R--------KD--------------------IR----------AALDA---ERKFFIS--------HP-SY---------------------R-H------M-----------ADR-LGTSYLQHTLNQQLTNHIRDT-L----
>KMZ10000.1
------------LDLPQ--------IAVV--------------------------------------------GG----Q----------------SAGKSSVLE-----N--FV-G-K-DFLPRG--------------SG-IVTRRPL---------------ILQ--------------L-I-NGV------------------------------T------------------------------------------------------------------------------------------------E--------------Y---------------------------GEF------------------------------------------------------------------------LHIKGKKFSSFD-----------EIRKEI------EDET-DR---V-TG------------------------SN-------------------K-GISNI-PINLRVYSPH------------------------------------------------------------VLNLTLIDLPGLTK--VA-------------------I-------GD--------------Q--------PV--D--IEQQIK--------QMIF-QFI---RK------------ETCLILAVTPANT--D-LANSD-ALKLAKEVD------PQGVRTIGVITKLDLMD-------EGT------D-------A----------------------------RDI--LE---NK---------L-LP-----------------------L---RRGYIGVVNR----------------------------------------------S-QKD--IEG-----------R--------KD--------------------IH----------QALAA---ERKFFLS--------HP-SY---------------------R-H------M-----------ADR-LGTPYLQRVLNQQLTNHIRDT-L----
>XP_030853442.1
------------LDLPQ--------IAVV--------------------------------------------GG----Q----------------SAGKSSVLE-----N--FV-G-R-DFLPRG--------------SG-IVTRRPL---------------VLQ--------------L-N-NSK------------------------------T------------------------------------------------------------------------------------------------E--------------Y---------------------------GEF------------------------------------------------------------------------LHCKGKKFTDFD-----------EIRKEI------EAET-DR---V-TG------------------------SN-------------------K-GISNV-PINLRVYSPN------------------------------------------------------------VLNLTLVDLPGMTK--IA-------------------V-------GD--------------Q--------PV--D--IEIQIR--------SMVM-EFV---TN------------ESTLILAVSPANQ--D-LANSD-ALKVAKEVD------PKGVRTIGVITKLDLMD-------DGT------D-------A----------------------------KDI--LE---NK---------L-LP-----------------------L---RRGYVGVVNR----------------------------------------------S-QRD--IEG-----------K--------KD--------------------IK----------AALAA---ERKFFLS--------HP-SY---------------------R-H------I-----------ADK-MGTPWLQKILNQQLTNHIRDS-L----
>XP_030853442.1.2
------------LDLPQ--------IAVV--------------------------------------------GG----Q----------------SAGKSSVLE-----N--FV-G-R-DFLPRG--------------SG-IVTRRPL---------------VLQ--------------L-N-NSK------------------------------T------------------------------------------------------------------------------------------------E--------------Y---------------------------GEF------------------------------------------------------------------------LHCKGKKFTDFD-----------EIRKEI------EAET-DR---V-TG------------------------SN-------------------K-GISNV-PINLRVYSPN------------------------------------------------------------VLNLTLVDLPGMTK--IA-------------------V-------GD--------------Q--------PV--D--IEIQIR--------SMVM-EFV---TN------------ESTLILAVSPANQ--D-LANSD-ALKVAKEVD------PKGVRTIGVITKLDLMD-------DGT------D-------A----------------------------KDI--LE---NK---------L-LP-----------------------L---RRGYVGVVNR----------------------------------------------S-QRD--IEG-----------K--------KD--------------------IK----------AALAA---ERKFFLS--------HP-SY---------------------R-H------I-----------ADK-MGTPWLQKILNQQLTNHIRDS-L----
>XP_005165639.1
------------LDLPQ--------IAVV--------------------------------------------GG----Q----------------SAGKSSVLE-----N--FV-G-K-DFLPRG--------------SG-IVTRRPL---------------VLQ--------------L-I-NCP------------------------------T------------------------------------------------------------------------------------------------E--------------Y---------------------------AEF------------------------------------------------------------------------LHCKGKKFTDFD-----------EVRQEI------EAET-DR---I-TG------------------------QN-------------------K-GISPV-PINLRVYSPN------------------------------------------------------------VLNLTLVDLPGMTK--VP-------------------V-------GD--------------Q--------PA--D--IEAQIR--------DMLM-QFV---TK------------ENCLLLAVSPANS--D-LANSD-ALKIAKEVD------PQGMRTIGVITKLDLMD-------EGT------D-------A----------------------------REI--LE---NK---------L-LP-----------------------L---RRGYIGVVNR----------------------------------------------S-QKD--IDG-----------K--------KD--------------------IT----------AAMSA---ERKFFLT--------HP-SY---------------------R-H------L-----------ADR-MGTPYLQKALNQQLTNHIRDT-L----
>XP_028570166.1
------------LDLPQ--------IAVV--------------------------------------------GG----Q----------------SAGKSSVLE-----N--FV-G-R-DFLPRG--------------SG-IVTRRPL---------------VLQ--------------L-V-NSP------------------------------T------------------------------------------------------------------------------------------------E--------------Y---------------------------GEF------------------------------------------------------------------------LHCKGKKFTDFD-----------EIRQEI------EAET-DR---I-TG------------------------SN-------------------K-GISPV-PINLRVYSPH------------------------------------------------------------VLSLTLVDLPGMTK--VP-------------------V-------GD--------------Q--------PA--D--IEFQIR--------EMLM-QFV---TK------------ENCLILAVSPANS--D-LANSD-ALKIAKEVD------PQGQRTIGVITKLDLMD-------EGT------D-------A----------------------------RDV--LE---NK---------L-LP-----------------------L---RRGYIGVVNR----------------------------------------------S-QKD--IDG-----------K--------KD--------------------IQ----------AALAA---ERKFFLT--------HP-AY---------------------R-H------M-----------ADR-MGTPYLQKVLNQQLTNHIRDT-L----
>EPQ17174.1
------------LDLPQ--------IAVV--------------------------------------------GG----Q----------------SAGKSSVLE-----N--FV-G-R-DFLPRG--------------SG-IVTRRPL---------------VLQ--------------L-V-NAS------------------------------T------------------------------------------------------------------------------------------------E--------------Y---------------------------AEF------------------------------------------------------------------------LHCKGKKFTDFE-----------EVRLEI------EAET-DR---V-TG------------------------TN-------------------K-GISPV-PINLRVYSPH------------------------------------------------------------VLNLTLVDLPGMTK--VP-------------------V-------GD--------------Q--------PA--D--IEFQIR--------DMLM-QFV---TK------------ENCLILAVSPANS--D-LANSD-ALKIAKEVD------PQGQRTIGVITKLDLMD-------EGT------D-------A----------------------------RDV--LE---NK---------L-LP-----------------------L---RRGYIGVVNR----------------------------------------------S-QKD--IDG-----------K--------KD--------------------IT----------AALAA---ERKFFLS--------HP-SY---------------------R-H------L-----------ADR-MGTPYLQKVLNQQLTNHIRDT-L----
>BAB27759.1
------------LDLPQ--------IAVV--------------------------------------------GG----Q----------------SAGKSSVLE-----N--FV-G-R-DFLPRG--------------SG-IVTRRPL---------------VLQ--------------L-V-NST------------------------------T------------------------------------------------------------------------------------------------E--------------Y---------------------------AEF------------------------------------------------------------------------LHCKGKKFTDFE-----------EVRLEI------EAET-DR---V-TG------------------------TN-------------------K-GISPV-PINLRVYSPH------------------------------------------------------------VLNLTLVDLPGMTK--VP-------------------V-------GD--------------Q--------PP--D--IEFQIR--------DMLM-QFV---TK------------ENCLILAVSPANS--D-LANSD-ALKIAKEVD------PQGQRTIGVITKLDLMD-------EGT------D-------A----------------------------RDV--LE---NK---------L-LP-----------------------L---RRGYIGVVNR----------------------------------------------S-QKD--IDG-----------K--------KD--------------------IT----------AALAA---ERKFFLS--------HP-SY---------------------R-H------L-----------ADR-MGTPYLQKVLNQQLTNHIRDT-L----
>ELW62001.1
------------LDLPQ--------IAVV--------------------------------------------GG----Q----------------SAGKSSVLE-----N--FV-G-R-DFLPRG--------------SG-IVTRRPL---------------VLQ--------------L-V-NAT------------------------------T------------------------------------------------------------------------------------------------E--------------Y---------------------------AEF------------------------------------------------------------------------LHCKGKKFTDFE-----------EVRLEI------EAET-DR---V-TG------------------------TN-------------------K-GISPV-PINLRVYSPH------------------------------------------------------------VLNLTLVDLPGMTK--VP-------------------V-------GD--------------Q--------PP--D--IEFQIR--------DMLM-QFV---TK------------ENCLILAVSPANS--D-LANSD-ALKIAKEVD------PQGQRTIGVITKLDLMD-------EGT------D-------A----------------------------RDV--LE---NK---------L-LP-----------------------L---RRGYIGVVNR----------------------------------------------S-QKD--IDG-----------K--------KD--------------------IT----------AALAA---ERKFFLS--------HP-SY---------------------R-H------L-----------ADR-MGTPYLQKVLNQQLTNHIRDT-L----
>EAW87759.1
------------LDLPQ--------IAVV--------------------------------------------GG----Q----------------SAGKSSVLE-----N--FV-G-R-DFLPRG--------------SG-IVTRRPL---------------VLQ--------------L-V-NAT------------------------------T------------------------------------------------------------------------------------------------E--------------Y---------------------------AEF------------------------------------------------------------------------LHCKGKKFTDFE-----------EVRLEI------EAET-DR---V-TG------------------------TN-------------------K-GISPV-PINLRVYSPH------------------------------------------------------------VLNLTLVDLPGMTK--VP-------------------V-------GD--------------Q--------PP--D--IEFQIR--------DMLM-QFV---TK------------ENCLILAVSPANS--D-LANSD-ALKVAKEVD------PQGQRTIGVITKLDLMD-------EGT------D-------A----------------------------RDV--LE---NK---------L-LP-----------------------L---RRGYIGVVNR----------------------------------------------S-QKD--IDG-----------K--------KD--------------------IT----------AALAA---ERKFFLS--------HP-SY---------------------R-H------L-----------ADR-MGTPYLQKVLNQQLTNHIRDT-L----
>XP_025915522.1
-----------------------------------------------------------------------------------------------------------------------------------------------------------------------------------------------------------------------------------------------------------------------------------------------------------------------------------------------------------------------------------------------------------------------------------------------------------------------------------------------------------------------------------------------------------------------------------------------------------------------------------------MTK--VP-------------------V-------GD--------------Q--------PP--D--IEFQIR--------DMLM-QFV---TK------------ENCLILAVSPANS--D-LANSD-ALKIAKEVD------PQGQRTIGVITKLDLMD-------EGT------D-------A----------------------------RDV--LE---NK---------L-LP-----------------------L---RRGYIGVVNR----------------------------------------------S-QKD--IDG-----------K--------KD--------------------IQ----------AALAA---ERKFFLS--------HP-AY---------------------R-H------M-----------ADR-MGTPYLQKVLNQQLTNHIRDT-L----
>XP_012378586.1
----------------------------A--------------------------------------------GGPRRRQ----------------SGRAAAAAEPEPERN--FV-G-R-DFLPRG--------------SG-IVTRRPL---------------VLQ--------------L-V-NAT------------------------------T------------------------------------------------------------------------------------------------E--------------Y---------------------------AEF------------------------------------------------------------------------LHCKGKKFTDFE-----------EVRLEI------EAET-DR---V-TG------------------------TN-------------------K-GISPV-PINLRVYSPH------------------------------------------------------------VLNLTLVDLPGMTK--VP-------------------V-------GD--------------Q--------PP--D--IEFQIR--------DMLM-QFV---TK------------ENCLILAVSPANS--D-LANSD-ALKVAKEVD------PQGQRTIGVITKLDLMD-------EGT------D-------A----------------------------RDV--LE---NK---------L-LP-----------------------L---RRGYIGVVNR----------------------------------------------S-QKD--IDG-----------K--------KD--------------------IT----------AALAA---ERKFFLS--------HP-SY---------------------R-H------L-----------ADR-MGTPYLQKVLNQQLTNHIRDT-L----
>KAE8583055.1
------------LDLPQ--------IAVV--------------------------------------------GG----Q----------------SAGKSSVLE-----N--FV-G-K-DFLPRG--------------SG-IVTRRPL---------------VLQ--------------L-V-NSS------------------------------T------------------------------------------------------------------------------------------------E--------------Y---------------------------GEF------------------------------------------------------------------------LHCKGKKFTDFD-----------EIRLEI------EAET-DR---A-TG------------------------TN-------------------K-GISPV-PINLRVYSPN------------------------------------------------------------VLNLTLVDLPGMTK--VP-------------------V-------GD--------------Q--------PV--D--IEFQIR--------DMLM-QFV---TK------------ENCLVLAVSPANS--D-LANSD-ALKIAKEVD------PKGLRTIGVITKLDLMD-------EGT------D-------A----------------------------RDV--LE---NK---------L-LP-----------------------L---RRGYIGVVNR----------------------------------------------S-QKD--IDG-----------K--------KD--------------------IQ----------AALAA---ERKFFLS--------HP-SY---------------------R-H------L-----------ADR-MGTPYLQKALNQQLTNHIRDT-L----
>XP_032814666.1
------------LDLPQ--------IAVV--------------------------------------------GG----Q----------------SAGKSSVLE-----N--FV-G-R-DFLPRG--------------SG-IVTRRPL---------------ILQ--------------L-M-FCK------------------------------A------------------------------------------------------------------------------------------------E--------------Y---------------------------AEF------------------------------------------------------------------------LHCKGKKFTDFE-----------EVRAEI------EAET-DR---L-TG------------------------SN-------------------K-GISPI-PINLRVYSPH------------------------------------------------------------VLNLTLIDLPGMTK--VP-------------------V-------GD--------------Q--------PV--D--IEYQIR--------EMLM-QFV---TK------------ENCLILAVSPANT--D-LANSD-ALKIAKEVD------PQGLRTIGVITKLDLMD-------DGT------D-------A----------------------------RDI--LE---NK---------L-LP-----------------------L---RRGYIGVVNR----------------------------------------------S-QKD--IDG-----------R--------KD--------------------IN----------AAMAA---ERKFFLS--------HP-SY---------------------R-H------M-----------ADR-MGTPYLQKTLNQQLTNHIRDT-L----
>XP_025944940.1
-----------------------------------------------------------------------------------------------------------------MF-F-R-DFLPRG--------------SG-IVTRRPL---------------VLQ--------------L-V-TAK------------------------------T------------------------------------------------------------------------------------------------E--------------Y---------------------------AEF------------------------------------------------------------------------LHCKGRKFTDFD-----------EVRQEI------EVET-DR---I-TG------------------------VN-------------------K-GISSI-PINLRIYSPH------------------------------------------------------------VLSLTLIDLPGITK--VP-------------------V-------GD--------------Q--------PP--D--IEQQIR--------DMIM-QFI---SR------------ENCLILAVTPANT--D-LANSD-ALKLAKEVD------PQGLRTIGVITKLDLMD-------EGT------D-------A----------------------------REI--LE---NK---------L-LP-----------------------L---RRGYIGVVNR----------------------------------------------S-QKD--IDG-----------K--------KD--------------------IK----------AALLA---ERKFFLS--------HP-AY---------------------R-H------M-----------ADR-MGTPYLQKVLNQQLTNHIRDT-L----
>EPQ08653.1
------------LELPQ--------IAVV--------------------------------------------GG----Q----------------SAGKSSVLE-----N--FV-G-R-DFLPRG--------------SG-IVTRRPL---------------VLQ--------------L-V-TSK------------------------------T------------------------------------------------------------------------------------------------E--------------Y---------------------------AEF------------------------------------------------------------------------LHCKGKKFTDFD-----------EVRHEI------EAET-DR---V-TG------------------------MN-------------------K-GISSI-PINLRVYSPH------------------------------------------------------------VLNLTLIDLPGITK--VP-------------------V-------GD--------------Q--------PV--D--IEHQIR--------EMIM-QFI---TR------------ENCLILAVTPANT--D-LANSD-ALKLAKDVD------PQGLRTIGVITKLDLMD-------EGT------D-------A----------------------------RDI--LE---NK---------L-LP-----------------------L---RRGYVGVVNR----------------------------------------------S-QKD--IDG-----------K--------KD--------------------IK----------AAMLA---ERKFFLS--------HP-AY---------------------R-H------I-----------ADR-MGTPHLQKVLNQQLTNHIRDT-L----
>XP_006496668.1
------------LELPQ--------IAVV--------------------------------------------GG----Q----------------SAGKSSVLE-----N--FV-G-R-DFLPRG--------------SG-IVTRRPL---------------VLQ--------------L-V-TSK------------------------------A------------------------------------------------------------------------------------------------E--------------Y---------------------------AEF------------------------------------------------------------------------LHCKGKKFTDFD-----------EVRHEI------EAET-DR---V-TG------------------------MN-------------------K-GISSI-PINLRVYSPH------------------------------------------------------------VLNLTLIDLPGITK--VP-------------------V-------GD--------------Q--------PP--D--IEYQIR--------DMIM-QFI---TR------------ENCLILAVTPANT--D-LANSD-ALKLAKEVD------PQGLRTIGVITKLDLMD-------EGT------D-------A----------------------------RDV--LE---NK---------L-LP-----------------------L---RRGYVGVVNR----------------------------------------------S-QKD--IDG-----------K--------KD--------------------IK----------AAMLA---ERKFFLS--------HP-AY---------------------R-H------I-----------ADR-MGTPHLQKVLNQQLTNHIRDT-L----
>XP_016856477.1
------------LELPQ--------IAVV--------------------------------------------GG----Q----------------SAGKSSVLE-----N--FV-G-R-DFLPRG--------------SG-IVTRRPL---------------VLQ--------------L-V-TSK------------------------------A------------------------------------------------------------------------------------------------E--------------Y---------------------------AEF------------------------------------------------------------------------LHCKGKKFTDFD-----------EVRLEI------EAET-DR---V-TG------------------------MN-------------------K-GISSI-PINLRVYSPH------------------------------------------------------------VLNLTLIDLPGITK--VP-------------------V-------GD--------------Q--------PP--D--IEYQIR--------EMIM-QFI---TR------------ENCLILAVTPANT--D-LANSD-ALKLAKEVD------PQGLRTIGVITKLDLMD-------EGT------D-------A----------------------------RDV--LE---NK---------L-LP-----------------------L---RRGYVGVVNR----------------------------------------------S-QKD--IDG-----------K--------KD--------------------IK----------AAMLA---ERKFFLS--------HP-AY---------------------R-H------I-----------ADR-MGTPHLQKVLNQQLTNHIRDT-L----
>XP_027623811.1
------------LELPQ--------IAVV--------------------------------------------GG----Q----------------SAGKSSVLE-----N--FV-G-R-DFLPRG--------------SG-IVTRRPL---------------VLQ--------------L-V-TSK------------------------------A------------------------------------------------------------------------------------------------E--------------Y---------------------------GEF------------------------------------------------------------------------LHCKGKKFTDFD-----------EIRHEI------EAET-DR---V-TG------------------------VN-------------------K-GISSI-PINLRVYSPH------------------------------------------------------------VLNLTLIDLPGITK--VP-------------------V-------GD--------------Q--------PP--D--IEYQIR--------EMIM-QFI---TR------------ENCLILAVTPANT--D-LANSD-ALKLAKEVD------PQGLRTIGVITKLDLMD-------EGT------D-------A----------------------------RDV--LE---NK---------L-LP-----------------------L---RRGYVGVVNR----------------------------------------------S-QKD--IDG-----------K--------KD--------------------IK----------AAMLA---ERKFFLS--------HP-AY---------------------R-H------I-----------ADR-MGTPHLQKVLNQQLTNHIRDT-L----
>XP_012379251.1
------------------------------------------------------------------------------------------------------------------V-G-R-DFLPRG--------------SG-IVTRRPL---------------VLQ--------------L-V-TSK------------------------------A------------------------------------------------------------------------------------------------E--------------Y---------------------------AEF------------------------------------------------------------------------LHCKGKKFTDFD-----------EVRHEI------EAET-DR---V-TG------------------------MN-------------------K-GISSI-PINLRVYSPH------------------------------------------------------------VLNLTLIDLPGITK--VP-------------------V-------GD--------------Q--------PP--D--IEYQIR--------EMIM-QFI---TR------------ENCLILAVTPANT--D-LANSD-ALKLAKEVD------PQGLRTIGVITKLDLMD-------EGT------D-------A----------------------------RDV--LE---NK---------L-LP-----------------------L---RRGYVGVVNR----------------------------------------------S-QKD--IDG-----------K--------KD--------------------IK----------AAMLA---ERKFFLS--------HP-AY---------------------R-H------I-----------ADR-MGTPHLQKVLNQQLTNHIRDT-L----
>XP_031753735.1
------------LDLPQ--------IAVV--------------------------------------------GG----Q----------------SAGKSSVLE-----N--FV-G-R-DFLPRG--------------SG-IVTRRPL---------------ILQ--------------L-I-FSK------------------------------T------------------------------------------------------------------------------------------------E--------------Y---------------------------AEF------------------------------------------------------------------------LHCKSKKFTDFD-----------EVRQEI------EAET-DR---V-TG------------------------TN-------------------K-GISPV-PINLRVYSPN------------------------------------------------------------VLNLTLIDLPGITK--VP-------------------V-------GD--------------Q--------PH--D--IEYQIK--------DMIL-QFI---SR------------DSCLILAVTPGNT--D-LANSD-ALKMAKEVD------PQGLRTIGVITKLDLMD-------EGT------D-------A----------------------------KDI--LE---NK---------L-LP-----------------------L---RRGYIGVVNR----------------------------------------------S-QKD--IDG-----------K--------KD--------------------IK----------AALGA---ERKFFLS--------HP-GY---------------------R-H------I-----------AER-MGTPHLQKTLNQQLTNHIRET-L----
>XP_028568434.1
------------LDLPQ--------IAVV--------------------------------------------GG----Q----------------SAGKSSVLE-----N--FV-G-R-DFLPRG--------------SG-IVTRRPL---------------ILQ--------------L-I-FSK------------------------------T------------------------------------------------------------------------------------------------E--------------Y---------------------------AEF------------------------------------------------------------------------LHCKSKKFTDFD-----------EVRQEI------EAET-DR---V-TG------------------------TN-------------------K-GISPV-PINLRVYSPH------------------------------------------------------------VLNLTLIDLPGITK--VP-------------------V-------GD--------------Q--------PQ--D--IEYQIK--------DMIL-QFI---SR------------ESSLILAVTPANM--D-LANSD-ALKMAKEVD------PQGLRTIGVITKLDLMD-------EGT------D-------A----------------------------RDV--LE---NK---------L-LP-----------------------L---RRGYIGVVNR----------------------------------------------S-QKD--IDG-----------K--------KD--------------------IR----------AALAA---ERKFFLS--------HP-AY---------------------R-H------M-----------ADR-MGTPHLQKLLNQQLTNHIRET-L----
>XP_025920181.1
------------LDLPQ--------IAVV--------------------------------------------GG----Q----------------SAGKSSVLE-----N--FV-G-R-DFLPRG--------------SG-IVTRRPL---------------ILQ--------------L-I-FSK------------------------------T------------------------------------------------------------------------------------------------E--------------Y---------------------------AEF------------------------------------------------------------------------LHCKSKKFTDFD-----------EVRQEI------EAET-DR---V-TG------------------------TN-------------------K-GISPV-PINLRVYSPH------------------------------------------------------------VLNLTLIDLPGITK--VP-------------------V-------GD--------------Q--------PQ--D--IEYQIK--------DMIM-QFI---SR------------ESSLILAVTPANM--D-LANSD-ALKMAKEVD------PQGLRTIGVITKLDLMD-------EGT------D-------A----------------------------RDV--LE---NK---------L-LP-----------------------L---RRGYIGVVNR----------------------------------------------S-QKD--IDG-----------K--------KD--------------------IR----------AALAA---ERKFFLS--------HP-AY---------------------R-H------M-----------ADR-MGTPHLQKVLNQQLTNHIRET-L----
>XP_006510037.1
------------LDLPQ--------IAVV--------------------------------------------GG----Q----------------SAGKSSVLE-----N--FV-G-R-DFLPRG--------------SG-IVTRRPL---------------ILQ--------------L-I-FSK------------------------------T------------------------------------------------------------------------------------------------E--------------Y---------------------------AEF------------------------------------------------------------------------LHCKSKKFTDFD-----------EVRQEI------EAET-DR---V-TG------------------------TN-------------------K-GISPV-PINLRVYSPH------------------------------------------------------------VLNLTLIDLPGITK--VP-------------------V-------GD--------------Q--------PP--D--IEYQIK--------DMIL-QFI---SR------------ESSLILAVTPANM--D-LANSD-ALKLAKEVD------PQGLRTIGVITKLDLMD-------EGT------D-------A----------------------------RDV--LE---NK---------L-LP-----------------------L---RRGYIGVVNR----------------------------------------------S-QKD--IEG-----------K--------KD--------------------IR----------AALAA---ERKFFLS--------HP-AY---------------------R-H------M-----------ADR-MGTPHLQKTLNQQLTNHIRES-L----
>NP_001005360.1
------------LDLPQ--------IAVV--------------------------------------------GG----Q----------------SAGKSSVLE-----N--FV-G-R-DFLPRG--------------SG-IVTRRPL---------------ILQ--------------L-I-FSK------------------------------T------------------------------------------------------------------------------------------------E--------------H---------------------------AEF------------------------------------------------------------------------LHCKSKKFTDFD-----------EVRQEI------EAET-DR---V-TG------------------------TN-------------------K-GISPV-PINLRVYSPH------------------------------------------------------------VLNLTLIDLPGITK--VP-------------------V-------GD--------------Q--------PP--D--IEYQIK--------DMIL-QFI---SR------------ESSLILAVTPANM--D-LANSD-ALKLAKEVD------PQGLRTIGVITKLDLMD-------EGT------D-------A----------------------------RDV--LE---NK---------L-LP-----------------------L---RRGYIGVVNR----------------------------------------------S-QKD--IEG-----------K--------KD--------------------IR----------AALAA---ERKFFLS--------HP-AY---------------------R-H------M-----------ADR-MGTPHLQKTLNQQLTNHIRES-L----
>XP_014389433.1
-------------------------------------------------------------------------------------------------AGKGQI-----------T-A-W-DFLPRG--------------SG-IVTRRPL---------------ILQ--------------L-I-FSK------------------------------T------------------------------------------------------------------------------------------------E--------------Y---------------------------AEF------------------------------------------------------------------------LHCKSKKFTDFD-----------EVRQEI------EAET-DR---V-TG------------------------TN-------------------K-GISPV-PINLRVYSPH------------------------------------------------------------VLNLTLIDLPGITK--VP-------------------V-------GD--------------Q--------PP--D--IEYQIK--------DMIL-QFI---SR------------ESSLILAVTPANM--D-LANSD-ALKMAKEVD------PQGLRTIGVITKLDLMD-------EGT------D-------A----------------------------RDV--LE---NK---------L-LP-----------------------L---RRGYIGVVNR----------------------------------------------S-QKD--IEG-----------K--------KD--------------------IR----------AALAA---ERKFFLS--------HP-AY---------------------R-H------M-----------ADR-MGTPHLQKTLNQQLTNHIRES-L----
>XP_006161648.2.2
---------------PH--------CTSV--------------------------------------------SR----QAYS------------SPQGPRKVIS-----VLFLP-H-R-DFLPRG--------------SG-IVTRRPL---------------ILQ--------------L-I-FSK------------------------------T------------------------------------------------------------------------------------------------E--------------Y---------------------------AEF------------------------------------------------------------------------LHCKSKKFTDFD-----------EVRQEI------EAET-DR---V-TG------------------------TN-------------------K-GISPV-PINLRVYSPH------------------------------------------------------------VLNLTLIDLPGITK--VP-------------------V-------GD--------------Q--------PP--D--IEYQIK--------DMIL-QFI---SR------------ESSLILAVTPANM--D-LANSD-ALKLAKEVD------PQGLRTIGVITKLDLMD-------EGT------D-------A----------------------------RDV--LE---NK---------L-LP-----------------------L---RRGYIGVVNR----------------------------------------------S-QKD--IEG-----------K--------KD--------------------IR----------AALAA---ERKFFLS--------HP-AY---------------------R-H------M-----------ADR-MGTPHLQKTLNQQLTNHIRES-L----
>XP_012381548.1
--------------------------------------------------------------------------------------------------------------------------------------------------------------------------------------------------------------------------------------------------------------------------------------------------------------------------------------------------------------------------------------------------------------------------------------------------------------------------------------------------------------------------------------------------------------------------------------------------------------------------------------------------------------------------------------------------------------------------MIL-QFI---GR------------ESSLILAVTPANM--D-LANSD-ALKLAKEVD------PQGLRTIGVITKLDLMD-------EGT------D-------A----------------------------RDV--LE---NK---------L-LP-----------------------L---RRGYIGVVNR----------------------------------------------S-QKD--IEG-----------R--------KD--------------------IR----------SALAA---ERKFFFS--------HS-AY---------------------R-H------M-----------ADR-MGTLHLQKTLNQQLTNHIRES-L----
>NP_001025299.1
------------LDLPQ--------IAVV--------------------------------------------GG----Q----------------SAGKSSVLE-----N--FV-G-R-DFLPRG--------------SG-IVTRRPL---------------ILQ--------------L-V-NNK------------------------------A------------------------------------------------------------------------------------------------E--------------Y---------------------------AEF------------------------------------------------------------------------LHCKGRKFVDFD-----------EVRQEI------EAET-DR---I-TG------------------------SN-------------------K-GISPI-PINLRVYSPN------------------------------------------------------------VLNLTLIDLPGMTK--VA-------------------V-------GD--------------Q--------PP--D--IEHQIR--------DMIM-QFI---TR------------ESCLILAVTPANM--D-LANSD-ALKVAKEVD------PQGLRTIGVITKLDLMD-------EGT------D-------A----------------------------RDI--LE---NK---------L-LP-----------------------L---RRGYIGVVNR----------------------------------------------S-QKD--IDG-----------R--------KD--------------------IR----------AALAA---ERKFFLS--------HP-SY---------------------R-H------M-----------AER-MGTPHLQKALNQQLTNHIRDT-L----
>XP_021326548.1
------------LDLPQ--------IAVV--------------------------------------------GG----Q----------------SAGKSSVLE-----N--FV-G-R-DFLPRG--------------SG-IVTRRPL---------------ILQ--------------L-V-NNK------------------------------A------------------------------------------------------------------------------------------------E--------------Y---------------------------AEF------------------------------------------------------------------------LHCKGRKFVDFD-----------EVRQEI------EAET-DR---I-TG------------------------SN-------------------K-GISPI-PINLRVYSPN------------------------------------------------------------VLNLTLIDLPGMTK--VA-------------------V-------GD--------------Q--------PP--D--IEHQIR--------DMIM-QFI---TR------------ESCLILAVTPANM--D-LANSD-ALKVAKEVD------PQGLRTIGVITKLDLMD-------EGT------D-------A----------------------------RDI--LE---NK---------L-LP-----------------------L---RRGYIGVVNR----------------------------------------------S-QKD--IDG-----------R--------KD--------------------IR----------AALAA---ERKFFLS--------HP-SY---------------------R-H------M-----------AER-MGTPHLQKALNQQLTNHIRDT-L----
>XP_035683496.1
------------LDLPQ--------IAVV--------------------------------------------GG----Q----------------SAGKSSVLE-----N--FV-G-R-DFLPRG--------------SG-IVTRRPL---------------VLQ--------------L-IHNPK------------------------------A------------------------------------------------------------------------------------------------E--------------Y---------------------------GEF------------------------------------------------------------------------LHAKGKMFSDFH-----------EIRAEI------EAET-DR---M-TG------------------------SN-------------------K-GISPV-PINLRVYSPH------------------------------------------------------------VLNLTLIDLPGMTK--VP-------------------V-------GD--------------Q--------PP--D--IEQQIR--------DMLL-QFI---TK------------DNCLILAVSPANQ--D-LANSD-ALKIAKEVD------PQGMRTIGVITKLDLMD-------EGT------D-------A----------------------------RNI--LE---NR---------T-YP-----------------------L---RRGYIGVVNR----------------------------------------------S-QAD--IDG-----------R--------KD--------------------IK----------AALAA---ERKFFLS--------HP-AY---------------------R-H------L-----------ADR-MGTPYLQKTLNQQLTNHIRDT-L----
>XP_026693152.1
------------IDLPQ--------IAVV--------------------------------------------GG----Q----------------SAGKSSVLE-----N--FV-G-K-DFLPRG--------------SG-IVTRRPL---------------VLQ--------------L-ITAKN------------------------------G------------------------------------------------------------------------------------------------E--------------W---------------------------GEF------------------------------------------------------------------------LHCKGKKFTDFN-----------EIRKEI------EEET-DR---M-TG------------------------SN-------------------K-GISAI-PINLRVHSPH------------------------------------------------------------VLNLTLVDLPGMTK--VP-------------------V-------GD--------------Q--------PA--D--IEQQIR--------DMIM-QFV---VK------------DNCLILAVSPANS--D-LANSD-ALKIAKEFD------PQGIRTIGVITKLDLMD-------EGT------D-------A----------------------------KHI--LE---NK---------H-LP-----------------------L---RRGYVGVVNR----------------------------------------------S-QKD--IDG-----------N--------KD--------------------IK----------AALSA---ERRFFLS--------HP-AY---------------------R-H------M-----------ADK-LGTPYLQKILNQQLTNHIKET-L----
>PAA65118.1
------------FDLPQ--------IAVV--------------------------------------------GS----Q----------------SAGKSSVLE-----N--FV-G-K-DFLPRG--------------SG-IVTRRPL---------------ILQ--------------L-L-YNP------------------------------SA-----------------------------------------------------------------------------------------------E--------------Y---------------------------AEF------------------------------------------------------------------------GHQRGRKYTNFE-----------EVRQEI------EAET-DR---L-TG------------------------RN-------------------K-GISNV-PIMLRVFSPH------------------------------------------------------------VLNLTLVDLPGMTK--VA-------------------V-------GD--------------Q--------PP--D--IEVQIR--------NMLL-EFI---TK------------ENCLILAVSPANS--D-LANSD-ALKLAKEVD------PAGTRTIGVITKLDLMD-------QGT------D-------A----------------------------REV--LE---NK---------L-LP-----------------------L---RRGYIGVVNR----------------------------------------------S-QKD--IEG-----------R--------KD--------------------IK----------AAMAA---ERKFFLS--------HP-SY---------------------R-H------M-----------AER-MGTPYLQRCLNQQLTNHIRET-L----
>PAA78248.1
------------FDLPQ--------IAVV--------------------------------------------GS----Q----------------SAGKSSVLE-----N--FV-G-K-DFLPRG--------------SG-IVTRRPL---------------VLQ--------------L-L-THP------------------------------S------------------------------------------------------------------------------------------------E--------------F---------------------------AEF------------------------------------------------------------------------GHLRGKKFTNFD-----------EVRQEI------ENET-DR---L-TG------------------------KN-------------------K-GISNV-PITLRVFSPH------------------------------------------------------------VLNLTLVDLPGMTK--VA-------------------V-------GD--------------Q--------PP--D--IEQQIR--------AMLF-EFI---SK------------ENCLILAVSPANS--D-LANSD-ALKIAKEVD------PNGTRTIGVITKLDLMD-------QGT------D-------A----------------------------REV--LE---NK---------L-LP-----------------------L---RRGYIGVVNR----------------------------------------------S-QKD--IEG-----------K--------KD--------------------IA----------AAMAA---ERKFFLS--------HP-SY---------------------R-H------M-----------AER-MGTPYLQRCLNQQLTNHIRET-L----
>PAA59145.1
------------FDLPQ--------IAVV--------------------------------------------GS----Q----------------SAGKSSVLE-----N--FV-G-K-DFLPRG--------------SG-IVTRRPL---------------VLQ--------------L-I-NFH------------------------------T------------------------------------------------------------------------------------------------E--------------Y---------------------------AEF------------------------------------------------------------------------GHIRGKRFTNFD-----------EVRQEI------ENET-DR---V-TG------------------------KN-------------------K-GISNV-PIMLRVYSPQ------------------------------------------------------------VLNLTLVDLPGLTK--VA-------------------V-------GD--------------Q--------PQ--D--IELLIR--------AMIL-EFV---SK------------DNCLILAVTPANS--D-LANSD-ALKIAKEVD------PSGTRTIGVITKLDLMD-------QGT------D-------A----------------------------RDV--LE---NR---------L-LP-----------------------L---RRGYIGVVNR----------------------------------------------S-QKD--IEG-----------K--------KD--------------------IV----------AAMAA---ERKFFLS--------HP-AY---------------------R-H------M-----------AER-MGTSYLQRCLNQQLTNHIRET-L----
>PAA64382.1
------------IDLPQ--------IAVV--------------------------------------------GS----Q----------------SAGKSSVLE-----N--FV-G-R-DFLPRG--------------SG-IVTRRPL---------------ILQ--------------L-M-NYQ------------------------------T------------------------------------------------------------------------------------------------E--------------Y---------------------------AEF------------------------------------------------------------------------GHIRGKKFVNFD-----------EVRREI------EVET-DR---L-TG------------------------QN-------------------K-GISNV-PITLRVYSPQ------------------------------------------------------------VLNLTLVDLPGMTK--VA-------------------V-------GD--------------Q--------PP--D--IEQQVR--------AMIW-EFI---SK------------DNCLILAVSPANS--D-LANSD-ALKLAKEAD------PSGSRTIGVLTKLDLMD-------AGT------D-------A----------------------------RDV--LE---NR---------F-LP-----------------------L---RRGYVGVVNR----------------------------------------------S-QKD--IDG-----------R--------KD--------------------IS----------SAMAA---ERKFFLG--------HP-AY---------------------R-H------M-----------AER-MGTAHLQRCLNQQLVGHIRDT-L----
>XP_001749319.1
------------LDLPQ--------IAVV--------------------------------------------GG----Q----------------SAGKSSVLE-----N--FV-G-K-DFLPRG--------------SG-IVTRRPL---------------VLQ--------------L-N-YHP------------------------------SA-----------------------------------------------------------------------------------------------E--------------W---------------------------GEF------------------------------------------------------------------------LHARGKKFTDFN-----------EIRQEI------EAET-DR---M-TG------------------------SN-------------------K-GISNI-PINLRVYSPH------------------------------------------------------------VLNLTLVDLPGLTK--VA-------------------V-------GD--------------Q--------PA--D--IENQIR--------GMLM-EFI---TK------------DNCIILAVTPANQ--D-LANSD-ALKLAKEVD------PEGVRTIGVITKLDLMD-------SGT------D-------A----------------------------RAI--LT---NE---------F-LP-----------------------L---RRGYIGVVNR----------------------------------------------S-QKD--IDG-----------R--------KD--------------------IR----------AALDA---ERKFFLM--------HP-SY---------------------K-D------I-----------ASK-NGTPYLQKALNQQLTNHIREC-L----
>XP_031757197.1
------------VDLPQ--------IAVV--------------------------------------------GG----Q----------------SAGKSSVLE-----N--LV-G-R----------------------------------------------WIH--------------V-L--SS------------------------------T------------------------------------------------------------------------------------------------E--------------Y---------------------------AEF------------------------------------------------------------------------LHCKGTKYTDFS-----------EVRQEI------EEET-ER---A-TG------------------------LN-------------------K-GISAI-PISLRIYSPH------------------------------------------------------------VLNLSLIDLPGVTK--VP-------------------V-------GD--------------Q--------PA--D--IETQIR--------DMIM-NFI---SR------------ENCLILAVTPANT--D-LANSD-ALKLAKEVD------PQGLRTIGVITKLDLMD-------EGT------N-------A----------------------------QEI--LE---NK---------L-LP-----------------------L---RRGYVGVVNR----------------------------------------------S-QKD--IDG-----------K--------KN--------------------IN----------AALQA---EQMFFLT--------HP-AY---------------------R-H------M-----------ADR-MGTSHLQKMLNQQLTNHIRET-L----
>XP_014148725.1
----------------------------------------------------------------------------------------------------------------------------------------------------------------------------------------T-----------------------------------------------------------------------------------------------------------------------------------E--------------Y---------------------------GEF------------------------------------------------------------------------LHKPGRLFDNFD-----------EIRNEI------EADT-AR---I-TG------------------------AN-------------------K-GISHL-PINLKVYSPH------------------------------------------------------------VLDLTLVDLPGLTK--VA-------------------V-------GD--------------Q--------PA--D--IEMQIK--------NMIM-EFI---TK------------PNCLILAVTPANS--D-LANSD-ALKLAKEVD------PQGLRTIGVITKLDLMD-------AGT------D-------A----------------------------RDV--LE---NK---------L-LP-----------------------L---RRGYVGVVNR----------------------------------------------S-QKD--IAG-----------N--------KD--------------------IR----------AAQAA---EKKFFKT--------HP-AY---------------------R-H------L-----------ADK-MGTPKLQQVLNQQLTDHIRQT-L----
>XP_014153758.1
--------------------------------------------------------------------------------------------------------------N-------------------------------------------------------LY--------------LYI-----------------------------------------------------------------------------------------------------------------------------------E--------------W---------------------------GEF------------------------------------------------------------------------LHQPGRKYTDFE-----------EIMKEI------EAET-DR---M-TG------------------------SN-------------------K-GISNI-PINLKVMSPH------------------------------------------------------------VLDLTLVDLPGLTK--VA-------------------V-------GD--------------Q--------PA--D--IEQQIL--------GMIM-EFI---TR------------PNCLILAVSPANA--D-LANSD-ALKLAKEVD------PQGLRTIGVITKLDLMD-------QGT------D-------A----------------------------REI--LE---NK---------L-LP-----------------------L---RRGYIGVVNR----------------------------------------------S-QKD--ITG-----------K--------KD--------------------IR----------AAQEA---ERRFFST--------HP-AY---------------------R-H------L-----------AQN-MGTPKLQKVLNQQLTNHIRDS-L----
>XP_006812840.1
------------ITKPS--------CLIL--------------------------------------------AV---------------------TPGNSDLANS----DALKV-A-K-EVDPQGL-----------RTIG-VITKLDLL-DDGTDAREILENKLLP--------------L---RRA------------------------------S------------------------------------------------------------------------------------------------E--------------W---------------------------GEF------------------------------------------------------------------------LHCKGKKFTNFD-----------EIRMEI------EAET-DR---L-TG------------------------KN-------------------K-GISPI-PINLRVYSPH------------------------------------------------------------VLNLTLIDLPGMTK--VP-------------------V-------GD--------------Q--------PA--D--IEQQIR--------SMLM-EFI---TK------------PSCLILAVTPGNS--D-LANSD-ALKVAKEVD------PQGLRTIGVITKLDLLD-------DGT------D-------A----------------------------REI--LE---NK---------L-LP-----------------------L---RRGYIGVVNR----------------------------------------------G-QKD--IEG-----------R--------KD--------------------IK----------SALAS---ERKFFLS--------HP-SY---------------------R-H------M-----------ADR-LGTPYLQKALNQQLTNHIRDT-L----
>NP_013100.1
------------LDLPI--------LAVV--------------------------------------------GS----Q----------------SSGKSSILE-----T--LV-G-R-DFLPRG--------------TG-IVTRRPL---------------VLQ--------------L-N-NIS------------------------------PNSPLIEEDDN------SVNPH--DEVTKI-SGFEA--------------GTKPLE-----YRGKERN--------------------------HADE--------------W---------------------------GEF------------------------------------------------------------------------LHIPGKRFYDFD-----------DIKREI------ENET-AR---I-AG------------------------KD-------------------K-GISKI-PINLKVFSPH------------------------------------------------------------VLNLTLVDLPGITK--VP-------------------I-------GE--------------Q--------PP--D--IEKQIK--------NLIL-DYI---AT------------PNCLILAVSPANV--D-LVNSE-SLKLAREVD------PQGKRTIGVITKLDLMD-------SGT------N-------A----------------------------LDI--LS---GK---------M-YP-----------------------L---KLGFVGVVNR----------------------------------------------S-QQD--IQL-----------N--------KT--------------------VE----------ESLDK---EEDYFRK--------HP-VY---------------------R-T------I-----------STK-CGTRYLAKLLNQTLLSHIRDK-LP---
>XP_011392073.1
------------VDLPQ--------IVVV--------------------------------------------GS----Q----------------SAGKSSVLE-----T--IV-G-R-DFLPRG--------------SG-IVTRRPL---------------VLQ--------------L-I-HTP------------------------------STKEQPRQPKQ------SSRPY--DLSDGLASDMQR--------------GGSHAS-----SADTRSP--------------------------TYEE--------------Y---------------------------GEF------------------------------------------------------------------------LHL-DKRFTDFN-----------EIRREI------ENET-FR---V-AG------------------------QN-------------------K-GVSKL-PIHLKIYSPN------------------------------------------------------------VLNLTLVDLPGLTK--IP-------------------V-------GD--------------Q--------PS--D--IERQIR--------NLVT-DYV---SK------------PNCIILAVSPANV--D-LANSD-SLKLARTVD------PQGRRTIGVLTKLDLMD-------QGT------H-------A----------------------------LDI--LT---GR---------V-YP-----------------------L---KLGFIGVVNR----------------------------------------------S-QQD--ING-----------N--------VS--------------------ML----------AARRA---EEDFFRS--------HA-AY---------------------K-N------I-----------AHR-CGTKYLAKTLNQVLMSHIRDK-LP---
>XP_006461708.1
------------LDMPQ--------IVVV--------------------------------------------GS----Q----------------SAGKSSVLE-----T--IV-G-K-DFLPRG--------------SG-IVTRRPL---------------VLQ--------------L-I-HTP------------------------------V----PSEPSP------NALP--------------------------------------------------------------------------YTE--------------W---------------------------GQF------------------------------------------------------------------------LHI-DKRFTDFN-----------DIRKEI------EQET-FR---V-AG------------------------QN-------------------K-GISRL-PISLRVYSPN------------------------------------------------------------VLDLTLVDLPGLTK--IP-------------------V-------GD--------------Q--------PS--D--IEKQIR--------NLVV-DYI---SK------------PNSVILAVSAANV--D-LANSE-SLKLARSVD------PQGRRTIGVLTKLDLMD-------AGT------N-------A----------------------------LDI--LT---GR---------V-YP-----------------------L---KLGFIGIVNR----------------------------------------------S-QQD--INV-----------E--------KS--------------------LT----------DAVES---EAEFFRN--------HA-VY---------------------R-N------I-----------AHK-NGTRYLAKTLNQVLMNHIRDK-LP---
>XP_746923.1
------------LDLPQ--------IVVV--------------------------------------------GS----Q----------------SSGKSSVLE-----N--IV-G-R-DFLPRG--------------SG-IVTRRPL---------------ILQ--------------L-I-NIP------------------------------SEH--------------NDRPG--DN------DVLA--------------PHTAAS-----VAG-------------------------------QHE--------------W---------------------------AEF------------------------------------------------------------------------HHLPGRKFEDFA-----------LVKQEI------EAET-AR---I-AG------------------------NN-------------------K-GINRQ-PINLKIFSPH------------------------------------------------------------VLNLTMVDLPGLTK--VP-------------------I-------GD--------------Q--------PS--D--IEKQTR--------TLIL-EYI---AK------------PNSIILAVSPANV--D-LVNSE-ALKLARQVD------PMGRRTIGVLTKLDLMD-------HGT------N-------A----------------------------MDI--LS---GR---------V-YP-----------------------L---KLGFIGVVNR----------------------------------------------S-QQD--IQS-----------G--------KS--------------------LS----------EALQA---EAEFFRH--------HP-AY---------------------R-N------M-----------ANR-CGTQFLAKTLNTTLMAHIRDR-LP---
>KXN67416.1
------------LDLPQ--------IVVV--------------------------------------------GS----Q----------------SSGKSSVLE-----N--LV-G-R-DFLPRG--------------NG-IVTRRPL---------------VLQ--------------L-V-NLR------------------------------ED-------------------A--DL------DLT--------------------------------------------------------------E--------------R---------------------------AQF------------------------------------------------------------------------LHNPTKFYTDFS-----------EVRQEI------EQET-NR---L-AG------------------------EN-------------------K-GISRN-PIHLKIFSTQ------------------------------------------------------------VLNLTVVDLPGLTK--IP-------------------I-------GD--------------Q--------PT--D--IEKQTK--------SLIL-DYI---SK------------PNSIILAVSPANV--D-LVNSE-SLKLAKEVD------PEGKRTIGIITKIDLMD-------AGT------N-------A----------------------------LDI--LT---GR---------V-LN-----------------------L---KLGFIGVINR----------------------------------------------S-QQD--TVA-----------K--------KP--------------------IR----------ESLEA---ELEFFRT--------HP-AY---------------------R-N------I-----------SQR-CGTGHLSKTLNQVLVNHIRDR-LP---
>KNE61418.1
------------LDLPQ--------IAVV--------------------------------------------GS----Q----------------SSGKSSVLE-----A--IV-G-K-DFLPKG--------------NG-IVTRRPL---------------VLQ--------------L-R-NVP--------------------------------PHAVPE---------------------------------------------------------------------------------------GEE--------------AVD------------------------VAEF------------------------------------------------------------------------SHCPDRVFTDFA-----------DVRREI------EAET-AR---I-AG------------------------DN-------------------K-GIATD-PIRLCVRSPN------------------------------------------------------------VVDLTLVDLPGMTK--IP-------------------V-------GD--------------Q--------PS--D--IELQIR--------ELIM-GFI---TK------------PNCLILAVSPANV--D-LANSD-SLKLAREVD------PTGDRTLGLLTKVDLME-------PGT------H-------A----------------------------LDI--LA---GR---------V-YP-----------------------L---RLGFVGVVNR----------------------------------------------S-QRD--IDQ-----------G--------KS--------------------LE----------FARKR---EQQFFAT--------HP-VY---------------------A-P------V-----------ASR-CGTTVLARTLNQVLLAHIRDR-LP---
>KNE67543.1
------------LDLPQ--------IAVV--------------------------------------------GS----Q----------------SSGKSSVLE-----A--IV-G-K-DFLPKG--------------AG-IVTRRPL---------------ILQ--------------L-N-YAP------------------------------VDPETPDE---------------------------------------------------------------------------------------PEE--------------W---------------------------AEF------------------------------------------------------------------------QHLPGQQFADFG-----------EVKREI------ERET-AR---I-AG------------------------DN-------------------K-GISDE-PITLRVHSPS------------------------------------------------------------VVDLTLVDLPGLTK--IP-------------------V-------GD--------------Q--------PS--D--IELQIR--------DLIM-KFI---LQ------------PNCIILAVSPANV--D-LANSD-SLKLAREVD------PQGLRTLGLLTKVDLME-------TGS------H-------A----------------------------LDI--LG---GR---------V-YP-----------------------L---RLGFVAVVNR----------------------------------------------S-QRD--IEA-----------R--------RT--------------------LE----------WSRKR---EQQFF---------------------------------------------------------SGR-CGTAALARTLNSVLLDHIRAQ-LP---
>GAX23670.1
-----------HLDLPQ--------IVVV--------------------------------------------GG----Q----------------SSGKSSVLE-----N--IV-G-R-SFLPRG--------------TG-IVTRRPL---------------VLQ--------------L-F-NTR------------------------------QAPADV-----------DEMP-----------------------------NKNRII-----PPGGSAE-----------------------------E--------------W---------------------------GEF------------------------------------------------------------------------LHLPGKRMYDFA-----------DIRREI------ADET-NR---I-TG------------------------NN-------------------K-GVDST-PINLKIFSPR------------------------------------------------------------VVSLTLVDLPGIAK--VP-------------------V-------GD--------------Q--------PE--D--IERQIN--------SMCM-SFI---SN------------PNAIILAVTSANT--D-LANSD-ALKLAQAVD------PEGLRTIGVLTKVDLMD-------EGT------D-------C----------------------------TEI--LL---NQ---------V-IP-----------------------L---RRGYIAVVNR----------------------------------------------G-QKD--VVS-----------D--------VS--------------------IR----------DGLKK---EENFFRK--------HP-IYS-R-----------------DR-S------I-----------LSK-CGTGRLSKNLNSILMH-----------
>CAB9512103.1
-----------AIDLPQ--------IVVV--------------------------------------------GG----Q----------------SSGKSSVLE-----A--IV-G-R-SFLPRG--------------SG-IVTRRPL---------------VLQ--------------L-F-NTS------------------------------H-------------------------------------------------------------DGQSET-----------------------------E--------------F---------------------------GEF------------------------------------------------------------------------LHQPGKRYHDFV-----------SIRSEI------VRET-ER---L-TG------------------------PN-------------------K-GIDHA-PIHLKIYSPE------------------------------------------------------------VLSLTLVDLPGIAK--VP-------------------V-------GD--------------Q--------PE--N--IEEQIR--------EMCM-EYI---SN------------PNAIILAVTSANQ--D-IANSD-ALKLAQAVD------PHGTRTVGVLTKLDLMD-------DGT------D-------A----------------------------SDI--LM---NR---------V-IP-----------------------L---RRGYVAVVNR----------------------------------------------G-QRD--VNN-----------D--------LS--------------------IQ----------DGLKK---EESFFRA--------HS-VYG-R-----------------DR-Q------L-----------LAK-CGTKRLSQHLNTMLMH-----------
>XP_002296064.1
-----------NLDLPQ--------IVVI--------------------------------------------GG----Q----------------SSGKSSVLE-----S--VV-G-R-SFLPRG--------------TG-IVTRRPL---------------VLQ--------------L-F-NTS------------------------------G----------------KRHP-----------------------------KNDATS-----SSTEPVE-----------------------------E--------------W---------------------------GEF------------------------------------------------------------------------LHQPGKRYTDFS-----------QIRSEI------SRDT-NR---LCSG------------------------PN------------------SK-GVSST-PIHLKIYSPR------------------------------------------------------------VLSLTMVDLPGLTK--VA-------------------V-------KD--------------Q--------PE--D--IEEQIY--------QINV-QYG---SN------------PNAILLAVTGANT--D-LASSD-ALKLARELD------PRGERTIGVLTKLDLMD-------PGT------D-------A----------------------------GEI--LH---NK---------V-IP-----------------------L---RRGYVAVVNR----------------------------------------------G-QRD--IDA-----------D--------LS--------------------IQ----------VGLRN---EERYFRT--------HP-VYS-R-----------------DR-S------L-----------VGK-CGTMNLARNLNGILIH-----------
>XP_004184473.1
------------IDLPQ--------IVVV--------------------------------------------GA----Q----------------SAGKSSVLE-----S--IV-G-R-DFLPRG--------------CG-MVTKRPL---------------ILQ--------------L-V-NLP------------------------------PTE--------------------------------------------------------------------------------------------TTE--------------W---------------------------GEF------------------------------------------------------------------------AHKAGEVFKDFE-----------DIKKEI------ENET-IR---L-TG------------------------KS-------------------K-TISTV-AIRLKIYSPY------------------------------------------------------------VVDLTLVDLPGLTK--IS-------------------V-------EG--------------Q--------EK--D--ISQQLK--------QMVL-KFI---ES------------PNAIILAVTSANV--D-LATSD-ALSIAREVD------PEGDRTIGVLTKMDLMD-------KGT------D-------A----------------------------MDV--LY---GR---------V-YP-----------------------L---KLGYIGVLNR----------------------------------------------S-QED--IEK-----------K--------VP--------------------IR----------QALKS---EKEWFTN--------HP-IY---------------------G-K------I-----------ADR-LGVSYLSKTLNQMLMQ-----------
>EMS16943.1
------------IDLPQ--------IVVV--------------------------------------------GS----Q----------------SAGKSSVLE-----S--IV-G-R-DFLPRG--------------SG-MVTKRPL---------------ILQ--------------L-V-NLP------------------------------STE--------------------------------------------------------------------------------------------TKE--------------W---------------------------GEF------------------------------------------------------------------------AHKPGIVYRDFE-----------EIKKEI------ENET-IR---L-TG------------------------TK-------------------K-TISPV-AIRLKIYSPY------------------------------------------------------------VVDLTLVDLPGLTK--IS-------------------V-------GS--------------Q--------EK--D--ISNQLK--------QMVL-KFI---ER------------PNAIILAVTSANV--D-LATSD-ALSIAREVD------PDGDRTIGVLTKMDIMD-------KGT------D-------A----------------------------MDV--LY---GR---------V-YP-----------------------L---KLGYIGVLNR----------------------------------------------S-QHD--IDT-----------N--------VP--------------------IK----------TALTK---EKEWFSN--------HP-IY---------------------S-K------I-----------ADR-LGIPYLTKTLNEILMQ-----------
>NP_741403.2
------------IQLPQ--------IVVV--------------------------------------------GS----Q----------------SAGKSSVLE-----N--LV-G-R-DFLPRG--------------TG-IVTRRPL---------------ILQ--------------L-N-HVA------------------------------LDDESKRRRSN------G-----------------------------------------------TLL---------------------------TDD--------------W---------------------------AMF------------------------------------------------------------------------EHTGSKVFTDFD-----------AVRKEI------EDET-DR---V-TG------------------------VN-------------------K-GISLL-PISLKIYSHR------------------------------------------------------------VVSLSLVDLPGITK--IP-------------------V-------GD--------------Q--------PV--N--IEEQIR--------EMIL-LYI---SN------------PSSIILAVTPANQ--D-FATSE-PIKLAREVD------AGGQRTLAVLTKLDLMD-------QGT------D-------A----------------------------MDV--LM---GK---------V-IP-----------------------V---KLGIIGVVNR----------------------------------------------S-QQN--ILD-----------N--------KL--------------------IV----------DAVKD---EQSFMQK--------K---Y---------------------P-T------L-----------ASR-NGTPYLAKRLNMLLMHHIRNC-L----
>XP_002129967.2
------------LQLPQ--------IVVV--------------------------------------------GV----Q----------------SSGKSSVLE-----N--LV-G-R-DFLPRG--------------TG-IVTRCPL---------------VLQ--------------M-I-HTT------------------------------NEDTAQCSNEG------SSGNN--DS-----------------------DSSGESF-----K-ETNEE---------------------------VKE--------------W---------------------------VKF------------------------------------------------------------------------QHTKGKIFRSFK-----------QVKKEI------ELET-QR---L-SG------------------------NN-------------------K-GISSE-AIRLKIFSPK------------------------------------------------------------VLNLTLVDLPGLMK--IP-------------------V-------GD--------------Q--------PD--D--IEEQAR--------NLIL-RYI---SN------------PNSIILAVTPANV--D-FATSE-ALQMARIVD------PDGCRTLAVVTKLDLMD-------AGT------D-------A----------------------------IDV--LC---GR---------I-VP-----------------------V---KLGIIGIVNR----------------------------------------------S-QLD--INK-----------G--------KS--------------------VQ----------DAIKD---EQAFLQK--------K---Y---------------------P-S------F-----------ANR-SGSRYLSITLNRLLMHHIRDC-L----
>NP_001259946.1
------------IQLPQ--------IVVL--------------------------------------------GS----Q----------------SSGKSSVIE-----S--VV-G-R-SFLPRG--------------TG-IVTRRPL---------------VLQ--------------L-I-YSP------------------------------LDDRENRSAEN-----------------------------------------GTS------------N---------------------------AEE--------------W---------------------------GRF------------------------------------------------------------------------LHTK-KCFTDFD-----------EIRKEI------ENET-ER---A-AG------------------------SN-------------------K-GICPE-PINLKIFSTH------------------------------------------------------------VVNLTLVDLPGITK--VP-------------------V-------GD--------------Q--------PE--D--IEAQIK--------ELVL-KYI---EN------------PNSIILAVTAANT--D-MATSE-ALKLAKDVD------PDGRRTLAVVTKLDLMD-------AGT------D-------A----------------------------IDI--LC---GR---------V-IP-----------------------V---KLGIIGVMNR----------------------------------------------S-QKD--IMD-----------Q--------KH--------------------ID----------DQMKD---EAAFLQR--------K---Y---------------------P-T------L-----------ATR-NGTPYLAKTLNRLLMHHIRDC-L----
>XP_035676386.1
------------IQLPQ--------IVVI--------------------------------------------GT----Q----------------SSGKSSVLE-----S--LV-G-R-DFLPRG--------------TG-IVTRRPL---------------VLQ--------------L-V-HVN------------------------------SEEKKRPSEDE------D---------------------------------GGHKQ-----DIKEHAH---------------------------VEE--------------W---------------------------GKF------------------------------------------------------------------------LHTKNKIYTDFD-----------EIRQEI------ENET-DR---V-TG------------------------TN-------------------K-GIIDD-AIHLKIYSPK------------------------------------------------------------VLNLTLVDLPGITK--VP-------------------V-------GD--------------Q--------PP--D--IEVQIR--------EMCL-KYI---AN------------PNSIILAVTSANT--D-MATSE-ALKFAKEVD------PDGRRTLAVITKLDLMD-------AGT------D-------A----------------------------HDV--LM---GR---------V-IP-----------------------V---KLGIIGVVNR----------------------------------------------S-QMD--INK-----------R--------KP--------------------IE----------EAIKD---EAAFMQR--------K---Y---------------------P-S------L-----------ASR-NGTSHLARTLNRLLMHHIRDC-L----
>XP_006821224.1
-------------------------------------------------------------------------------------------------------------------------------------------------------------------------------------------------------------------------------------------------------------------------------------------------------------------------------------------------------------------------------------------------------------------------------------------------------------------------------------------------------------------------------------------------------------------------------------------------------------------------------------------------------------------------------------------------------------------------------------------------------------------MATSE-AIKLSREVD------EDGRRTLAVITKLDLMD-------AGT------D-------A----------------------------VEI--IC---GR---------V-IP-----------------------V---KLGIIGVINR----------------------------------------------S-QMD--INN-----------K--------KP--------------------IQ----------ESVKD---EAAFLQR--------K---Y---------------------P-A------L-----------ASR-NGTPYLAKTLNRLLMHHIRDC-L----
>XP_030827871.1
------------IQLPQ--------IVVV--------------------------------------------GN----Q----------------SSGKSSVLE-----G--LV-G-K-DFLPRG--------------NG-IVTRRPL---------------VLQ--------------M-V-HVD------------------------------PEDKR-----------------------------------------------GASG-----EGEEEIT---------------------------ADE--------------W---------------------------GKF------------------------------------------------------------------------LHTKNKVYTDFE-----------EIREEI------QNET-DR---M-AG------------------------TN-------------------K-GIVHD-AIHLRIYSPK------------------------------------------------------------VLNLTLVDLPGLTK--VP-------------------V-------GD--------------Q--------PE--D--IESQIR--------EMLV-KYI---GN------------PNSIILAVTSANT--D-MATSE-SLKLAKEID------PDGRRTLAVITKLDLMD-------AGT------D-------A----------------------------VDV--LC---GR---------V-IP-----------------------V---KLGIIGVVNR----------------------------------------------S-QMD--INN-----------K--------KV--------------------ID----------DAVKD---ESAFLQR--------K---Y---------------------P-A------L-----------ASR-NGTAYLARTLNRLLMHHIRDC-L----
>XP_032819300.1
------------IQLPQ--------IVVV--------------------------------------------GA----Q----------------SSGKSSVLE-----S--LV-G-R-DFLPRG--------------TG-IVTRRPL---------------VLQ--------------L-V-HVI------------------------------PDERIRPGGEE------N-----------------------------------------------GVE---------------------------AEE--------------W---------------------------GKF------------------------------------------------------------------------LHTKNKVYSDFN-----------EIRQEI------ENET-ER---I-TG------------------------TN-------------------K-GISSE-AIHLKIFSPH------------------------------------------------------------VLNLTLVDLPGITK--VP-------------------V-------GD--------------Q--------PV--D--IEQQIR--------ELII-KFI---GN------------PNSIILAVTAANT--D-LATSE-ALKIAREVD------TDGRRTLAVITKLDLMD-------AGT------D-------A----------------------------MDI--LT---GR---------V-IP-----------------------V---KLGIIGVVNR----------------------------------------------S-QLD--INT-----------K--------KT--------------------IL----------DAMQD---EQSFMQK--------K---Y---------------------P-S------L-----------ANR-NGTKFLGKTLNRLLMHHIRDC-L----
>NP_957216.1
------------IQLPQ--------IAVV--------------------------------------------GT----Q----------------SSGKSSVLE-----S--LV-G-R-DLLPRG--------------TG-IVTRRPL---------------ILQ--------------L-V-HVD------------------------------PEDRRKTS-EE------N-----------------------------------------------GVD---------------------------GEE--------------W---------------------------GKF------------------------------------------------------------------------LHTKNKIYTDFD-----------EIRQEI------ENET-ER---V-SG------------------------NN-------------------K-GISDE-PIHLKIFSPH------------------------------------------------------------VVNLTLVDLPGITK--VP-------------------V-------GD--------------Q--------PK--D--IELQIR--------ELIL-KYI---SN------------PNSIILAVTAANT--D-MATSE-ALKVAREVD------PDGRRTLAVVTKLDLMD-------AGT------D-------A----------------------------MDV--LM---GR---------V-IP-----------------------V---KLGLIGVVNR----------------------------------------------S-QLD--INN-----------K--------KS--------------------VA----------DSIRD---EHGFLQK--------K---Y---------------------P-S------L-----------ANR-NGTKYLARTLNRLLMHHIRDC-L----
>XP_025940269.1
------------IQLPQ--------IVVV--------------------------------------------GT----Q----------------SSGKSSVLE-----S--LV-G-R-DLLPRG--------------TG-VVTRRPL---------------ILQ--------------L-V-HVS------------------------------PEDGRKTAGDE------N-----------------------------------------------EID---------------------------AEE--------------W---------------------------GKF------------------------------------------------------------------------LHTKNKVYTDFD-----------EIRQEI------ENET-ER---I-SG------------------------NN-------------------K-GISPE-PIHLKIFSSN------------------------------------------------------------VVNLTLVDLPGMTK--VP-------------------V-------GD--------------Q--------PK--D--IELQIR--------ELIL-QFI---SN------------PNSIILAVTAANT--D-MATSE-ALKIAREVD------PDGRRTLAVITKLDLMD-------AGT------D-------A----------------------------MDV--LM---GR---------V-IP-----------------------V---KLGIIGVVNR----------------------------------------------S-QLD--INN-----------K--------KS--------------------VA----------DSIRD---EYGFLQK--------K---Y---------------------P-S------L-----------ANR-NGTKYLARTLNRLLMHHIRDC-L----
>XP_006168142.1
------------IQLPQ--------IVVV--------------------------------------------GT----Q----------------SSGKSSVLE-----S--LV-G-R-DLLPRG--------------TG-IVTRRPL---------------ILQ--------------L-V-HVS------------------------------PEDKRKTTGEE------N------DP-----------------------ATWKNSR-----HLSKGVE---------------------------AEE--------------W---------------------------GKF------------------------------------------------------------------------LHTKNKLYTDFD-----------EIRQEI------ENET-ER---I-SG------------------------NN-------------------K-GVSPE-PIHLKIFSPN------------------------------------------------------------VVNLTLVDLPGMTK--VP-------------------V-------GD--------------Q--------PK--D--IELQIR--------ELIL-RFI---SN------------PNSIILAVTAANT--D-MATSE-ALKISREVD------PDGRRTLAVITKLDLMD-------AGT------D-------A----------------------------MDV--LM---GR---------V-IP-----------------------V---KLGIIGVVNR----------------------------------------------S-QLD--INN-----------K--------KS--------------------VT----------DSIRD---EYAFLQK--------K---Y---------------------P-S------L-----------ANR-NGTKYLARTLNRLLMHHIRDC-L----
>NP_001317309.1
------------IQLPQ--------IVVV--------------------------------------------GT----Q----------------SSGKSSVLE-----S--LV-G-R-DLLPRG--------------TG-IVTRRPL---------------ILQ--------------L-V-HVS------------------------------QEDKRKTTGEE------N------DP-----------------------ATWKNSR-----HLSKGVE---------------------------AEE--------------W---------------------------GKF------------------------------------------------------------------------LHTKNKLYTDFD-----------EIRQEI------ENET-ER---I-SG------------------------NN-------------------K-GVSPE-PIHLKIFSPN------------------------------------------------------------VVNLTLVDLPGMTK--VP-------------------V-------GD--------------Q--------PK--D--IELQIR--------ELIL-RFI---SN------------PNSIILAVTAANT--D-MATSE-ALKISREVD------PDGRRTLAVITKLDLMD-------AGT------D-------A----------------------------MDV--LM---GR---------V-IP-----------------------V---KLGIIGVVNR----------------------------------------------S-QLD--INN-----------K--------KS--------------------VT----------DSIRD---EYAFLQK--------K---Y---------------------P-S------L-----------ANR-NGTKYLARTLNRLLMHHIRDC-L----
>NP_001392186.1
------------IQLPQ--------IVVV--------------------------------------------GT----Q----------------SSGKSSVLE-----S--LV-G-R-DLLPRG--------------TG-VVTRRPL---------------ILQ--------------L-V-HVS------------------------------PEDKRKTTGEE------NGKFQSWNP-----------------------ATWKNSR-----HLSKGVE---------------------------AEE--------------W---------------------------GKF------------------------------------------------------------------------LHTKNKLYTDFD-----------EIRQEI------ENET-ER---I-SG------------------------NN-------------------K-GVSPE-PIHLKVFSPN------------------------------------------------------------VVNLTLVDLPGMTK--VP-------------------V-------GD--------------Q--------PK--D--IELQIR--------ELIL-RFI---SN------------PNSIILAVTAANT--D-MATSE-ALKISREVD------PDGRRTLAVITKLDLMD-------AGT------D-------A----------------------------MDV--LM---GR---------V-IP-----------------------V---KLGIIGVVNR----------------------------------------------S-QLD--INN-----------K--------KS--------------------VT----------DSIRD---EYAFLQK--------K---Y---------------------P-S------L-----------ANR-NGTKYLARTLNRLLMHHIRDC-L----
>XP_014394711.1
------------LLCPV--------CVQI--------------------------------------------SS----L----------------SSGKSSVLE-----S--LV-G-R-DLLPRG--------------TG-IVTRRPL---------------ILQ--------------L-V-HVS------------------------------PEDQRKTSGEE------N------DP-----------------------ATWKNSR-----HLSKGVE---------------------------AEE--------------W---------------------------GKF------------------------------------------------------------------------LHTKNKLYTDFD-----------EIRQEI------ENET-ER---I-SG------------------------NN-------------------K-GVSPE-PIHLKIFSPN------------------------------------------------------------VVNLTLVDLPGMTK--VP-------------------V-------GD--------------Q--------PK--D--IELQIR--------ELIL-RFI---SN------------PNSIILAVTAANT--D-MATSE-ALKISREVD------PDGRRTLAVITKLDLMD-------AGT------D-------A----------------------------MDV--LM---GR---------V-IP-----------------------V---KLGIIGVVNR----------------------------------------------S-QLD--INN-----------K--------KS--------------------VT----------DSIRD---EYAFLQK--------K---Y---------------------P-S------L-----------ANR-NGTKYLARTLNRLLMHHIRDC-L----
>XP_028602039.1
------------IQLPQ--------IVVV--------------------------------------------GT----Q----------------SSGKSSVLE-----S--LV-G-R-DLLPRG--------------TG-IVTRRPL---------------ILQ--------------L-V-NVS------------------------------AEDLRKKTGDE------N------DP-----------------------ATWKHAR-----HLTKGVD---------------------------TEE--------------W---------------------------GKF------------------------------------------------------------------------LHTKNKLYSDFD-----------EIRQEI------ESET-ER---I-SG------------------------NN-------------------K-GISPE-PIHLKVFSPN------------------------------------------------------------VVNLTLVDLPGMTK--VP-------------------V-------GD--------------Q--------PK--D--IELQIR--------ELIL-RFI---SN------------PNSIILAVTAANT--D-MATSE-ALKIAREVD------PDGRRTLAVITKLDLMD-------AGT------D-------A----------------------------MDV--LM---GR---------V-IP-----------------------V---KLGIIGVVNR----------------------------------------------S-QLD--INN-----------K--------KS--------------------VA----------DSIRD---EYGFLQK--------K---Y---------------------P-S------L-----------ANR-NGTKYLARTLNRLLMHHIRDC-L----
>XP_012382650.2
-----------------------------------------------------------------------------------------------------------------------------G--------------FK-LVISTKL---------------ILC--------------C-F-SLT------------------------------T-----------------------DP-----------------------ATWKNSR-----HLSKGVE---------------------------AEE--------------W---------------------------GKF------------------------------------------------------------------------LHTKNKLYTDFD-----------EIRQEI------ENET-ER---I-SG------------------------NN-------------------K-GVSPE-PIHLKIFSPN------------------------------------------------------------VVNLTLVDLPGMTK--VP-------------------V-------GD--------------Q--------PK--D--IELQIR--------ELIL-RFI---SN------------PNSIILAVTAANT--D-MATSE-ALKISREVD------PDGRRTLAVITKLDLMD-------AGT------D-------A----------------------------MDV--LM---GR---------V-IP-----------------------V---KLGIIGIVNR----------------------------------------------S-QLD--INN-----------K--------KS--------------------VT----------DSIRD---EYAFLQK--------K---Y---------------------P-S------L-----------ANR-NGTKYLARTLNRLLMHHIRDC-L----
>XP_031753959.1
------------IGFGP--------VLRV--------------------------------------------PL----Q----------------PAKCWAAKE-----S--MVLS-A-SLLP-V--------------PH-LYERLLL---------------SVV--------------F-F-SLI------------------------------P-----------------------DP-----------------------NAWKIPK-----HFSKGVE---------------------------TEE--------------W---------------------------GKF------------------------------------------------------------------------LHTKNKIYTDFD-----------EIRQEI------ENET-ER---I-SG------------------------NN-------------------K-GISSE-PIHLKIFSPN------------------------------------------------------------VVNLTLVDLPGMTK--VP-------------------V-------GD--------------Q--------PK--D--IEIQIR--------ELIL-RYI---SN------------PNSIILAVTAANT--D-MATSE-ALKIARESD------PDGRRTLAVITKLDLMD-------AGT------D-------A----------------------------MDV--LL---GR---------V-IP-----------------------V---KLGIIGVVNR----------------------------------------------S-QLD--INN-----------K--------KS--------------------VA----------DSIRD---EYGFLQK--------K---Y---------------------P-S------L-----------ANR-NGTKYLARTLNRLLMHHIRDC-L----
>PAA85687.1
------------IQLPQ--------IVVI--------------------------------------------GT----Q----------------SSGKSSVLE-----S--LV-G-R-DFLPRG--------------TG-IVTRRPL---------------VLQ--------------L-V-HLE------------------------------ADEKDE-AGDR------P-----------------------------------------------AAE---------------------------EEE--------------W---------------------------GKF------------------------------------------------------------------------LHTKGKIYTDFN-----------EIRDEI------ARET-DR---I-AG------------------------SG-------------------K-CVSID-PINLKIYSPH------------------------------------------------------------VVSLTLVDLPGITK--VP-------------------V-------AD--------------Q--------PE--D--IEVQIR--------ALCI-EYI---KN------------PNSIILAVTPANT--D-MATSE-SLKLAKEVD------PQGKRTLAVITKLDLMD-------AGT------D-------A----------------------------HDL--LL---GR---------V-IP-----------------------V---KLGIIGVVNR----------------------------------------------S-QAD--IKN-----------Q--------KQ--------------------VK----------EAVRD---ESSFLQR--------R---Y---------------------P-S------L-----------ASR-NGTPYLARTLNRLLMHHIRDC-L----
>XP_042914770.1
------------LDLPQ--------VAVV--------------------------------------------GS----Q----------------SSGKSSVLE-----A--LV-G-R-DFLPRG--------------ND-IVTRRPL---------------LLQ--------------L-V-KTT------------------------------PGPT--------------------------------------------------------------GR---------------------------PSE--------------W---------------------------GEF------------------------------------------------------------------------LHAPGKMFYDFD-----------RIRDEI------HQET-ER---L-VG------------------------YN-------------------K-NVSDK-PIRLKIFSPR------------------------------------------------------------VLTMTLVDLPGLTR--VP-------------------V-------GD--------------Q--------PG--D--IEQRIR--------EMAL-EYI---RR------------PNCIILAVSPANV--D-LATSD-ALQLSQVAD------PEGVRTIGVLTKLDIMD-------RGT------D-------A----------------------------AHI--LR---NA---------H-IP-----------------------L---RLGYIGVVLR----------------------------------------------A-QAD--IAA-----------K--------LP--------------------MS----------ECRKR---EESFFAS--------RA-EY---------------------R-D------V-----------AAH-CGVPTLARRLNVILVEHIR--------
>PWZ09977.1
------------IDLPQ--------VAVV--------------------------------------------GS----Q----------------SSGKSSVLE-----A--LV-G-R-DFLPRG--------------SD-ICTRRPL---------------VLQ--------------L-V-HQP------------------------------RRPAD-------------------------------------------------------------AE---------------------------ADE--------------W---------------------------GEF------------------------------------------------------------------------LHLSGRRFYDFR-----------EIRREI------QAET-DR---E-AG------------------------GN-------------------K-GVSDR-QIRLKIFSPN------------------------------------------------------------VLNITLVDLPGITK--VP-------------------V-------GD--------------Q--------PT--D--IEARIR--------TMIM-SYI---KH------------KTCIILAVSPANA--D-LANSD-ALQMARVAD------PDGSRTIGVITKLDIMD-------RGT------D-------A----------------------------RNF--LL---GN---------V-IP-----------------------L---KLGYVGVVNR----------------------------------------------S-QQD--INS-----------D--------LS--------------------IK----------DALAR---EEKFFRT--------QP-AY---------------------H-G------L-----------AQY-CGIPQLAKKLNQILVQHIK--------
>KAH9304002.1
-----------------------------------------------------------------------------------------------------------------------------------------------------------------------------------------------------------------------------------------------------------------------------------------------------------------------------------------------------------------------------------------------------------------------------------------------------------------------------MV------QAET-ER---E-VG------------------------VN-------------------K-GVSDK-QIRLKIYSPN------------------------------------------------------------VLNITLVDLPGLTK--VP-------------------V-------GD--------------Q--------PT--D--IEARIR--------TMIM-SYI---KH------------ETCIILAVSPANA--D-LANSD-ALQMARVAD------ADGHRTIGVITKLDIMD-------RGT------D-------A----------------------------TNF--LL---GN---------V-IP-----------------------L---RLGYVGVVNR----------------------------------------------S-QAD--ING-----------N--------KS--------------------IQ----------DALAY---EERFFRS--------RP-VY---------------------H-R------L-----------ADR-CGIPQLAKKLNYILVQHIR--------
>EFJ37641.1
------------IDLPQ--------VAVV--------------------------------------------GS----Q----------------SSGKSSVLE-----A--LV-G-R-DFLPRG--------------CD-ICTRRPL---------------VLQ--------------L-V-QTT------------------------------RRGD---------------------------------------------------------------E---------------------------VVE--------------W---------------------------GEF------------------------------------------------------------------------LHLPNRRFTDFT-----------AIRKEI------QAET-DR---E-LG------------------------SN-------------------K-GISDK-QIRLKIFSPK------------------------------------------------------------VLNITLVDLPGITK--VP-------------------V-------GD--------------Q--------PT--D--IEARIR--------TMIL-SYI---KH------------ETCIILAVSPANA--D-LANSD-ALQMARIAD------PDGSRTIGVITKLDIMD-------RGT------D-------A----------------------------RNF--LL---GS---------V-IP-----------------------L---RLGYIGVVNR----------------------------------------------S-QED--ITS-----------N--------RS--------------------IQ----------DALMY---EEQFFRS--------RP-VY---------------------H-S------L-----------SDR-CGIPQLAKKLNQILVQHIR--------
>EFJ15047.1
--------------LPQ--------VAVV--------------------------------------------GS----Q----------------SSGKSSVLE-----A--LV-G-R-DFLPRG--------------CD-ICTRRPL---------------VLQ--------------L-V-QTT------------------------------RRGD---------------------------------------------------------------E---------------------------VVE--------------W---------------------------GEF------------------------------------------------------------------------LHLPNRRFTDFS-----------AIRKEI------QAET-DR---E-LG------------------------SN-------------------K-GISDK-QIRLKIFSPK------------------------------------------------------------VLNITLVDLPGITK--VP-------------------V-------GD--------------Q--------PT--D--IEARIR--------TMIL-SYI---KH------------ETCIILAVSPANA--D-LANSD-ALQMARIAD------PDGSRTIGVITKLDIMD-------RGT------D-------A----------------------------RNF--LL---GS---------V-IP-----------------------L---RLGYIGVVNR----------------------------------------------S-QED--ITS-----------N--------RS--------------------IQ----------DALMY---EEQFFRS--------RP-VY---------------------H-S------L-----------SDR-CGIPQLAKKLNQILVQHIRTI-LP---
>KAI5070758.1
------------VNLPQ--------VAVV--------------------------------------------GS----Q----------------SSGKSSVLE-----G--LV-G-R-DFLPRG--------------SD-ICTRRPL---------------VLQ--------------L-I-QTT------------------------------RRPDE------------------------------------------------------------KSE---------------------------VVE--------------W---------------------------GEF------------------------------------------------------------------------LHAPGKRFTDFS-----------LIRKEI------EAET-ER---E-LG------------------------SN-------------------K-GISDK-QIRLKIFSPN------------------------------------------------------------VLTITLVDLPGITK--VP-------------------V-------GD--------------Q--------PS--D--IESRVR--------TMIL-SYI---KH------------ETCIILAVSPANA--D-LANSD-ALQMARLAD------PDGSRTIGVITKLDIMD-------RGT------D-------A----------------------------RNL--LL---GN---------V-IP-----------------------L---RLGYIGVVNR----------------------------------------------S-QED--ILG-----------N--------KS--------------------VV----------DALLY---EENFFRS--------RP-VY---------------------H-N------L-----------ADR-CGIAQLAKKLNTILVQHIK--------
>PTQ35749.1
------------IDLPQ--------VAVV--------------------------------------------GS----Q----------------SSGKSSVLE-----A--MV-G-R-DFLPRG--------------AD-ICTRRPL---------------VLQ--------------L-V-QTV------------------------------RRPED------------------------------------------------------------RSE---------------------------LVE--------------W---------------------------GEF------------------------------------------------------------------------LHIPGRRFTDFT-----------AIRKEI------QAET-DR---E-LG------------------------TN-------------------K-GISEK-QIRLKIFSPN------------------------------------------------------------VLNITLVDLPGITK--VP-------------------V-------GD--------------Q--------PS--D--IEARVR--------TMIL-NYI---KH------------ETCIILAVSPANA--D-LANSD-ALQMARIAD------PDGSRTIGVITKLDIMD-------RGT------D-------A----------------------------RNF--LL---GN---------V-VP-----------------------L---RLGYIGVVNR----------------------------------------------S-QED--IQA-----------N--------KT--------------------IR----------EALGY---EENFFRS--------RP-VY---------------------H-S------L-----------SER-CGIPQLAKKLNSILVQHIR--------
>KAG0555682.1
------------IDLPQ--------VAVV--------------------------------------------GS----Q----------------SSGKSSVLE-----A--LV-G-R-DFLPRG--------------SD-ICTRRPL---------------VLQ--------------L-V-QTS------------------------------RRPED------------------------------------------------------------RTE---------------------------LVE--------------W---------------------------GEF------------------------------------------------------------------------LHIPGRRFTDFA-----------AIRKEI------QAET-DR---E-LG------------------------TN-------------------K-GISEK-QIRLKIFSPN------------------------------------------------------------VLNITLVDLPGITK--VP-------------------V-------GD--------------Q--------PN--D--IEARVR--------TMIL-SYI---KH------------ETCIILAVSPANA--D-LANSD-ALQMARIAD------PDGSRTIGVITKLDIMD-------RGT------D-------A----------------------------RNF--LL---GN---------V-IP-----------------------L---RLGYIGVVNR----------------------------------------------S-QED--IIA-----------N--------KS--------------------IR----------DALVY---EEGFFRS--------KP-VY---------------------H-N------L-----------ADR-CGVPQLAIRLNTILVQHIK--------
>XP_024362051.1
------------IDLPQ--------VAVV--------------------------------------------GS----Q----------------SSGKSSVLE-----A--LV-G-K-DFLPRS--------------SD-ICTRRPL---------------VLQ--------------L-V-QTL------------------------------RRSDE------------------------------------------------------------KSE---------------------------LVE--------------W---------------------------GEF------------------------------------------------------------------------LHIPGRQFTNFS-----------AIRKEI------QLET-ER---D-MG------------------------TN-------------------K-GISEK-QIRLKIFSPD------------------------------------------------------------VLNITLVDLPGITK--VP-------------------V-------GD--------------Q--------PT--D--IEARVR--------TMIL-SYI---KH------------KTCIILAVSPANA--D-LANSD-ALQMARIAD------PDGSRTIGVISKLDIMD-------RGT------D-------A----------------------------RSL--LL---GN---------V-IP-----------------------L---RLGYVGVVNR----------------------------------------------S-QED--ISR-----------N--------RS--------------------IR----------DALTN---EENFFRS--------RP-VY---------------------H-N------L-----------SDR-CGVPQLAKKLNTILVQHIK--------
>KAG0554580.1
------------IDLPQ--------VAVV--------------------------------------------GS----Q----------------SSGKSSVLE-----A--LV-G-R-DFLPRG--------------SD-ICTRRPL---------------VLQ--------------L-V-QTL------------------------------RRPDE------------------------------------------------------------KSE---------------------------PVE--------------W---------------------------GEF------------------------------------------------------------------------LHIPGRRFTDFS-----------AIRKEI------QLET-ER---E-LG------------------------TN-------------------K-GISEK-QIRLKIFSPN------------------------------------------------------------VLNITLVDLPGITK--VP-------------------V-------GD--------------Q--------PT--D--IEARVR--------TMIL-SYI---KH------------ETCIILAVSPANA--D-LANSD-ALQMARIAD------PDGSRTIGVISKLDIMD-------RGT------D-------A----------------------------RSF--LL---GN---------I-IP-----------------------L---RLGYVGVVNR----------------------------------------------S-QED--ISA-----------N--------KS--------------------IR----------DALTY---EENFFRS--------RP-VY---------------------H-N------L-----------SDR-CGVPQLAKKLNTILVQHIK--------
>KAI5070335.1
------------IDLPQ--------VAVI--------------------------------------------GS----Q----------------SSGKSSVLE-----A--LV-G-R-DFLPRG--------------SD-ICTRRPL---------------VLQ--------------L-V-QLV------------------------------RRPDD------------------------------------------------------------KSD---------------------------VME--------------W---------------------------GEF------------------------------------------------------------------------LHTPGKRYTDFS-----------LIRKEI------QAET-ER---E-LG------------------------SN-------------------R-GISDK-QIRLKIFSPS------------------------------------------------------------VLNITLVDLPGITK--VP-------------------V-------GD--------------Q--------PS--D--IEARVR--------TMIL-SYI---KH------------ETCIILAVSPANA--D-LANSD-ALQMARMAD------PDGSRTIGVITKLDIMD-------RGT------D-------A----------------------------RNF--LL---GS---------A-IP-----------------------L---RLGYIGVVNR----------------------------------------------S-QAD--ILG-----------N--------KS--------------------IR----------EALAY---EDNFFRS--------LP-VY---------------------H-S------L-----------ADR-CGIPQLAKKLNNILVQHIK--------
>ONM18162.1
------------LELPQ--------VAAI--------------------------------------------GG----Q----------------SSGKSSVLE-----A--LV-G-R-DFLPRG--------------PD-ICTRRPL---------------VLQ--------------L-V-RH-------------------------------------------------------------------------------------------------AA---------------------------PEE--------------W---------------------------GEF------------------------------------------------------------------------LHVPGRQFHDFE-----------QIKREI------QLET-DK---E-AG------------------------DN-------------------K-GVSEK-QIRLKIFSPN------------------------------------------------------------VLDITLVDLPGITR--VP-------------------V-------GD--------------Q--------PS--D--IESRIR--------AMIM-QYI---KH------------PSCIILAVSPANA--D-LANSD-ALQLARLAD------PDGSRTIGVITKLDIMD-------RGT------D-------A----------------------------RNF--LL---GN---------V-IP-----------------------L---KFGYVGVVNR----------------------------------------------S-QED--INF-----------N--------RS--------------------VK----------DALAF---EEKYFLT--------LP-AY---------------------H-G------L-----------AHC-CGVPQLAKKLNMILLKHVT--------
>XP_052310486.1
------------IELPQ--------VAVV--------------------------------------------GS----Q----------------SSGKSSVLE-----A--LV-G-R-DFLPRG--------------NE-ICTRRPL---------------VLQ--------------L-L-QTK------------------------------RKGDG-------------------------------------------------------------SG---------------------------EDE--------------W---------------------------GEF------------------------------------------------------------------------LHLPGKRFYDFS-----------EIRSEI------QAET-AK---E-AG------------------------GN-------------------K-GVSDK-QIRLKIFSPN------------------------------------------------------------VLDITLVDLPGITK--VP-------------------V-------GD--------------Q--------PS--D--IEARIR--------TMIM-SYI---KK------------PSCLILAVTAANS--D-LANSD-ALQIAGNAD------PDGYRTIGIITKLDIMD-------RGT------D-------A----------------------------RNL--LL---GK---------V-IP-----------------------L---RLGYVGVVNR----------------------------------------------S-QED--IIL-----------N--------RS--------------------IK----------DALAA---EEKFFRS--------RP-VY---------------------N-G------L-----------ADR-CGVPQLAKKLNQILVQHIK--------
>AAC61784.1
------------IALPQ--------VVVV--------------------------------------------GS----Q----------------SSGKSSVLE-----A--LV-G-R-DFLPRG--------------ND-ICTRRPL---------------VLQ--------------L-L-QTK------------------------------SRANG-------------------------------------------------------------GS---------------------------DDE--------------W---------------------------GEF------------------------------------------------------------------------RHLPETRFYDFS-----------EIRREI------EAET-NR---L-VG------------------------EN-------------------K-GVADT-QIRLKISSPN------------------------------------------------------------VLNITLVDLPGITK--VP-------------------V-------GD--------------Q--------PS--D--IEARIR--------TMIL-SYI---KQ------------DTCLILAVTPANT--D-LANSD-ALQIASIVD------PDGHRTIGVITKLDIMD-------KGT------D-------A----------------------------RKL--LL---GN---------V-VP-----------------------L---RLGYVGVVNR----------------------------------------------C-QED--ILL-----------N--------RT--------------------VK----------EALLA---EEKFFRS--------HP-VY---------------------H-G------L-----------ADR-LGVPQLAKKLNQILVQHIK--------
>KAH9327796.1
------------------------------------------------------------------------------------------------------MYP-----W--LV-V-K-EF--------------------------PD---------------AIA--------------L----------------------------------------------------------------------------------------------------------------------------------------------------------------------------------------------------------------------------------------------------------------------------------------------QVET-ER---E-AG------------------------GN-------------------K-GISAK-QIRLKIFSPF------------------------------------------------------------VLNINLVDLPGIMK--VP-------------------V-------GD--------------Q--------PI--D--IEARIR--------TMIM-SYI---KH------------PSCIILAVSPANS--D-LANSD-ALQIARVAD------TDGSRTIGVITKLDIMD-------RGT------D-------A----------------------------RNF--LL---GN---------V-IP-----------------------L---QLGYIGVVNR----------------------------------------------S-QED--IIA-----------N--------QS--------------------IR----------DALAY---EENFFRG--------HP-VY---------------------C-S------L-----------ADQ-CGIPQLARKLNQILVKHIR--------
>XP_014148015.1
-------------------------------------------------------------------------------------------------------LQ--------LV---H-HPVQRGG---------------------PA----------------------------------A-----------------------------------------------------------------------------------------------------------------------------------E--------------W---------------------------GEF------------------------------------------------------------------------LHQPGKIYTDFS-----------KIRDEI------ANET-DR---L-TG------------------------TN-------------------K-GISHT-PINLKLYSPN------------------------------------------------------------MLDLTLVDLPGITK--IA-------------------V-------GD--------------Q--------PE--D--IEVQIH--------QLIE-SYI---NN------------PNCIILAVTAANT--D-IANSD-ALKMAKKAD------PKGLRTIGVATKLDLMD-------AGT------D-------A----------------------------LDI--LT---GK---------V-VA-----------------------S---KLGFIGVVNR----------------------------------------------S-QAD--INQ-----------K--------VS--------------------IE----------TAREA---EQEYFRT--------HP-AY---------------------K-S------L-----------YKQ-SGTEYLTRRLNQLLMTHIRRC-L----
>GMH85941.1
------------IDLPQ--------IAVL--------------------------------------------GG----Q----------------SSGKSSVLE-----N--VV-G-K-SFLPRG--------------SG-IVTRRPL---------------ILQ--------------L-F-HEP------------------------------SG-----------------------------------------------------------------------------------------------E--------------W---------------------------GEF------------------------------------------------------------------------LHKPGEKFYDFD-----------MICEEI------EADT-AR---I-CG------------------------KN-------------------K-GLSTK-PINLRVYSPD------------------------------------------------------------VLNLTLIDLPGATK--VA-------------------V-------GD--------------Q--------PS--D--IGKQIE--------SMIK-FYV---SK------------PNCLILAVTAANT--D-LANSD-AIAIAKEVD------PKGERTLGVMTKLDLMD-------RGT------D-------A----------------------------RGI--FT---GESQ------DV-PL-----------------------L---KMGYIGVVNR----------------------------------------------S-QAD--INE-----------R--------KT--------------------IQ----------GARDA---ENAFFEG--------HP-GY---------------------A-D------I-----------ADR-LGTAYLVKKCSNMLLK-----------
>GMI59178.1
------------IDLPQ--------IAVL--------------------------------------------GG----Q----------------SSGKSSVLE-----N--IV-G-K-SFLPRG--------------SG-IVTRRPL---------------VLQ--------------L-Y-HET------------------------------SG-----------------------------------------------------------------------------------------------E--------------W---------------------------GEF------------------------------------------------------------------------LHAPGKKFFDFD-----------EICQEI------ENDT-AR---I-CG------------------------AN-------------------K-GLSTK-PINLRVYSPD------------------------------------------------------------VLNLTLIDLPGATK--VA-------------------V-------GD--------------Q--------PS--D--IGKQIE--------SMIK-FYV---SK------------PNCLILAVTAANT--D-LANSD-AIFIAKEVD------PKGERTLGVMTKLDLMD-------RGT------D-------A----------------------------RGI--FT---GESQ------DV-PH-----------------------L---ALGYVGVVNR----------------------------------------------A-QAD--INE-----------K--------KT--------------------IQ----------AARNS---ENQFFEQ--------HP-GY---------------------G-D------I-----------ADK-LGTQYLVKKCSTMLLK-----------
>GMI25649.1
------------IDLPQ--------IAVV--------------------------------------------GG----Q----------------SSGKSSVLE-----N--IV-G-K-SFLPRG--------------SG-IVTRRPL---------------VLQ--------------L-Y-NSP------------------------------E------------------------------------------------------------------------------------------------E--------------Y---------------------------GEF------------------------------------------------------------------------LHQPNKKYYDFN-----------EICGEI------EADT-DR---V-CG------------------------AN-------------------K-NLKNQ-PINLRIYSPD------------------------------------------------------------VLNLTLVDLPGATK--VA-------------------V-------GD--------------Q--------PK--D--IGRQIK--------NMIM-SYA---SK------------PNCLILAVSAANV--D-LANSD-AIEIAKEVD------PQGKRTLGVVTKLDLMD-------RGT------D-------A----------------------------RGI--FT---GEDS------DL-PK-----------------------L---ALGFVGVVNR----------------------------------------------S-QAD--INE-----------R--------KG--------------------IG----------QARDA---ENQYFSM--------HP-AY---------------------S-D------I-----------QER-LGTQYLVKKCSQMLLK-----------
>GMI62840.1
------------IDLPQ--------IAVV--------------------------------------------GG----Q----------------SSGKSSVLE-----N--IV-G-K-TFLPRG--------------SG-IVTRRPL---------------VLQ--------------L-Y-NSI------------------------------E------------------------------------------------------------------------------------------------E--------------Y---------------------------GEF------------------------------------------------------------------------LHIPNKKFYDFN-----------EVCSEI------EADT-DR---V-CG------------------------SN-------------------K-NLKNQ-PINLRIYSPD------------------------------------------------------------VLNLTLIDLPGATK--VA-------------------V-------GD--------------Q--------PK--D--IGRQIK--------NMIM-SYA---SK------------PNCMILAVTAANT--D-LANSD-AIEIAKEVD------PEGKRTLGVLTKLDLMD-------RGT------D-------A----------------------------RGI--FT---GEDR------DL-PF-----------------------L---ALGYVGVVNR----------------------------------------------S-QAD--INE-----------R--------KG--------------------IA----------QARAA---EMQYFSM--------HP-GY---------------------S-D------I-----------QDK-LGTGYLVKKCSQMLLK-----------
>GMH55978.1
------------IDLPQ--------IAVV--------------------------------------------GG----Q----------------SSGKSSVLE-----N--IV-G-K-SFLPRG--------------SG-IVTRRPL---------------VLQ--------------L-Y-NSQ------------------------------E------------------------------------------------------------------------------------------------E--------------Y---------------------------GEF------------------------------------------------------------------------LHHPNKKWYDFE-----------EICQEI------ERDT-DR---V-CG------------------------SN-------------------K-NLKNQ-PINLRVYSPD------------------------------------------------------------VLNLTLIDLPGATK--VA-------------------V-------GD--------------Q--------PK--D--IGKQIR--------NMIM-SYA---SK------------PNCLILAVTAANT--D-LANSD-AIEIAKEVD------PQGKRTLGVLTKLDLMD-------RGT------D-------A----------------------------RGI--FT---GEDT------NL-PN-----------------------L---ALGYVGVVNR----------------------------------------------S-QAD--INE-----------R--------KG--------------------IA----------SAREG---EMQYFSM--------HP-SY---------------------S-D------I-----------QDK-LGTAYLVKKCSQMLLK-----------
>PRP80825.1
------------IDLPQ--------IVVI--------------------------------------------GG----Q----------------SSGKSSVLE-----N--LV-G-R-DFLPRG--------------NE-LVTRRPL---------------ILQ--------------L---NRI------------------------------ADSSESTI-------FYSIAPN--EN---------------------------------------------------------------------TDE--------------W---------------------------GEF------------------------------------------------------------------------LHKPGEKF-TFD-----------GIREEI------HRET-ER---T-TG------------------------KN-------------------K-GISTE-PILLRIYSPN------------------------------------------------------------VLPLTLVDTPGMTR--VP-------------------VDARFTPGGD--------------Q--------PP--D--IEQRLR--------DMIM-QFI---SK------------PNSIILAVQSATQ--D-LATSD-ALKLAREVD------PEGHRTIGVLTKIDIMD-------RGT------N-------A----------------------------MDT--LM---GK---------S-IP-----------------------L---RLGFVGTISR----------------------------------------------S-QHD--INV-----------G--------KS--------------------IR----------SSLDD---EQKFFRE--------HS-VY---------------------N-S------L-----------QDL-CGTANLAAKCNRILAG-----------
>XP_004355605.1
-----------EIKLPQ--------IVVV--------------------------------------------GS----Q----------------SSGKSSVLE-----N--LV-G-R-DFLPRG--------------SG-LVTRRPL---------------VLQ--------------L---NRI------------------------------EPGHA--------------------------------------------------------------------------------------------E--------------W---------------------------GEF------------------------------------------------------------------------GHTGDSKF-NFD-----------EIKKEI------EIET-NR---V-AG------------------------GN-------------------K-SISSE-PIILKIYSPN------------------------------------------------------------VIPLTLVDTPGITR--IP-------------------I-------GD--------------Q--------PT--N--IEEKIR--------DMVV-DYI---SN------------PNSIILAISAANQ--D-IVTSD-ALKLAKEVD------PTGKRTIGVLTKLDLMD-------KGV------D-------A----------------------------MDI--LI---GS---------V-VP-----------------------L---KLGFVGIVNR----------------------------------------------S-QQD--INM-----------K--------KQ--------------------IG----------QAIQD---ESAWFQS--------HP-IY---------------------N-R------I-----------ANQ-SGSLFLGQRCNKILTK-----------
>XP_020436927.1
-----------EIKLPQ--------IVVI--------------------------------------------GS----Q----------------SSGKSSVLE-----N--LV-G-R-DFLPRG--------------SG-LVTRRPL---------------VLQ--------------L---IRI------------------------------E-DNA--------------------------------------------------------------------------------------------E--------------W---------------------------GEF------------------------------------------------------------------------AHTGDVRF-NFA-----------GIRDEI------EAET-NR---V-AG------------------------AN-------------------K-EISSD-PIILKIFSPY------------------------------------------------------------VIPLTLVDLPGITR--IP-------------------I-------GN--------------Q--------PT--N--IEERIR--------DMVL-DYI---SN------------PNSIILAISAANQ--D-IVTSD-ALKLAKEVD------PEGRRTIGVLTKLDLMD-------RGT------D-------A----------------------------MDI--LL---GH---------T-VP-----------------------L---KLGFVGIINR----------------------------------------------S-QHD--IQT-----------K--------KA--------------------IS----------TMLKD---EERWFQN--------HP-VY---------------------S-R------I-----------ANQ-TGSIFLAQKCNKILTK-----------
>AER35077.1
-----------EITLPQ--------IIVI--------------------------------------------GS----Q----------------SSGKSSVLE-----N--LV-G-R-DFLPRG--------------SG-LVTRRPL---------------ILQ--------------L---NKH------------------------------D-SLE--------------------------------------------------------------------------------------------E--------------Y---------------------------GEF------------------------------------------------------------------------AHTGNKKF-DFD-----------GIKQEI------ERET-ER---L-AG------------------------AN-------------------K-DISSE-PILLRIYSPN------------------------------------------------------------VIPLTLVDTPGIAR--VP-------------------I-------GD--------------Q--------PS--N--IEEKLK--------SMIM-EYI---SN------------PNSIILAITSANQ--D-IVTSD-GIKLAKEVD------PEGKRTIGVLTKLDLMD-------KGT------D-------A----------------------------IDV--LL---GD---------Q-IP-----------------------L---KYGFVGIINR----------------------------------------------S-QQD--INN-----------R--------KP--------------------IS----------QMLKD---EQIWFDQ--------HP-AY---------------------S-R------I-----------NNQ-LGTKYLAQKCNKILTK-----------
>KAF2075389.1
-----------EITLPQ--------IVVI--------------------------------------------GS----Q----------------SSGKSSVLE-----N--LV-G-R-DFLPRG--------------SG-LVTRRPL---------------ILQ--------------L---NKS------------------------------E-GQE--------------------------------------------------------------------------------------------E--------------W---------------------------GEF------------------------------------------------------------------------GHTGNIKF-TFE-----------GIKQEI------EAET-SR---V-AG------------------------PN-------------------K-DISPE-PIVLKIYSPN------------------------------------------------------------VVPLTLVDTPGITR--VP-------------------I-------GD--------------Q--------AL--N--IEEKIR--------TMIT-EYI---QN------------PNCIILAVTSANQ--D-IVTSD-AIQMARNID------PLGQRTIGVLTKIDLMD-------KGT------D-------A----------------------------LDI--LL---GN---------T-IP-----------------------L---KLGFVGVVNR----------------------------------------------S-QSD--INL-----------N--------KP--------------------IH----------TMLKD---EMKFFES--------HP-VY---------------------N-R------I-----------LHQ-AGTKYLAQKCNKILTK-----------
>XP_003292385.1
-----------EITLPQ--------IIVV--------------------------------------------GS----Q----------------SSGKSSVLE-----S--LV-G-R-DFLPRG--------------SG-LVTRRPL---------------VLQ--------------L---YQN------------------------------EDSNE--------------------------------------------------------------------------------------------E--------------W---------------------------GEF------------------------------------------------------------------------GHTGDRKF-SYF-----------EIKEEI------EKET-ER---I-AG------------------------AK-------------------K-DISPE-PIILKIHSPN------------------------------------------------------------VIPLTLVDLPGLTR--VA-------------------V-------DD--------------Q--------PI--D--IEEKVR--------SMIL-SYI---NN------------PNSIILAITPANQ--D-IVTSD-ALKLAQQVD------PLGKRTVGVLTKLDLMD-------KGT------D-------A----------------------------LDI--LL---GN---------E-IP-----------------------L---SMGFVGVVNR----------------------------------------------S-QQD--INY-----------G--------KP--------------------IS----------DSLKD---EVKWFQN--------HP-VY---------------------S-R------V-----------FNQ-SGSKYLAQKCNKILTK-----------
>KOO24608.1
-----------APKLPQ--------IVVI--------------------------------------------GS----Q----------------SSGKSSVLE-----S--FV-G-R-DFLPRG--------------TG-IVTRRPL---------------VLQ--------------L-V-RTA------------------------------ADGDT---------------------------------------------------------ASATDEG-------------------------ATVE--------------W---------------------------GEF------------------------------------------------------------------------LHAPGRRFTSFE-----------AIRAEI------EAET-ER---K-LG------------------------KS-------------------K-SVSAD-PIRLAIYSPH------------------------------------------------------------VVDLSLVDLPGMTK--VP-------------------I-------AD--------------Q--------PA--N--IEEQLR--------AMAL-TYI---EP------------EESLILAVSAANA--D-LATSD-AIQLARRVD------PEGLRTIGVLTKLDLMD-------AGT------D-------A----------------------------LAV--LQ---GR---------V-IP-----------------------L---KRGFVGVVNR----------------------------------------------S-QQD--LFD-----------G--------KS--------------------PQ----------AAREH---EARFFAN--------HP-QY---------------------Q-S------I-----------AAR-MGSRYLAHRLNELLLS-----------
>CCW59714.1
-----------KLNLPQ--------IAVV--------------------------------------------GS----Q----------------SCGKSSVLE-----S--IV-G-K-DFLPRG--------------SG-IVTRCPL---------------VLQ--------------L-I-QLP------------------------------KNS--------------------------------------------------------------------------------------------QEE--------------W---------------------------GEF------------------------------------------------------------------------LHLPNKKFFVFS-----------DIRNEI------TRRT-NE---V-AG------------------------PS---------------------AITDK-PINLKVYSAH------------------------------------------------------------VLNLTMVDLPGLVM--NA-------------------V-------GD--------------Q--------PK--D--IDRQIK--------EMVT-RYV---AP------------KNTIILAISPANT--D-LATSQ-SLRLAHQLD------PEGNRTVGVLTKLDLMD-------RGT------D-------C----------------------------YDV--LT---NK---------V-LP-----------------------L---RHGFVGVICR----------------------------------------------S-QQD--INT-----------E--------KG--------------------ME----------EARAS---EQEFFLN--------SS-VY---------------------A-P------I-----------ANE-QGTVYLSKKLNGLLLD-----------
>KAG5490335.1
-----------KLNLPQ--------IAVV--------------------------------------------GS----Q----------------SCGKSSVLE-----S--IV-G-K-DFLPRG--------------SG-IVTRCPL---------------VLQ--------------L-V-QLP------------------------------KSN--------------------------------------------------------------------------------------------NDE--------------W---------------------------GEF------------------------------------------------------------------------LHLPTKKFFDFS-----------EIREEI------TRRT-VE---L-AG------------------------PS---------------------AITDK-PINLKVYSNM------------------------------------------------------------VLNLTLVDLPGLVM--NA-------------------V-------GD--------------Q--------PK--D--IDRQIK--------EMVT-RYV---SP------------KNTIILAISPANT--D-LATSQ-SLRLAKQLD------PDGKRTVGVLTKIDLMD-------KGT------D-------C----------------------------FDI--LN---NR---------V-LN-----------------------L---HHGFIGVVCR----------------------------------------------S-QQD--IND-----------R--------KS--------------------ME----------AARQA---EHDFFAN--------SP-IY---------------------S-S------I-----------ADE-AGTVYLTKKLNMVLLD-----------
>XP_003872337.1
-----------KLNLPQ--------IAVV--------------------------------------------GS----Q----------------SCGKSSVLE-----S--IV-G-K-DFLPRG--------------SG-IVTRCPL---------------VLQ--------------L-V-QLP------------------------------KSN--------------------------------------------------------------------------------------------NEE--------------W---------------------------GEF------------------------------------------------------------------------LHIPQKKFYDFN-----------EIQNEI------TRRT-IE---M-AG------------------------PS---------------------AITDK-PISLKVYSKT------------------------------------------------------------VLNLTLVDLPGLVM--NA-------------------V-------GD--------------Q--------PK--D--IDRQIK--------DMVT-RYV---SP------------KNTIILAISPANT--D-LATSQ-SLRLAKQLD------PDGLRTVGVLTKIDLMD-------KGT------D-------C----------------------------LDI--LQ---NR---------V-LQ-----------------------L---RHGFIGVVCR----------------------------------------------S-QQD--IND-----------R--------KS--------------------ME----------GARRS---EYEFFAN--------SP-IY---------------------S-P------I-----------AEE-AGTTYLSKKLNFLLLE-----------
>KAI5685071.1
-----------KLNLPQ--------IAVV--------------------------------------------GS----Q----------------SCGKSSVLE-----S--IV-G-K-DFLPRG--------------SG-IVTRCPL---------------VLQ--------------L-V-QLP------------------------------KSN--------------------------------------------------------------------------------------------SEE--------------W---------------------------GEF------------------------------------------------------------------------LHIPNKKFFDFN-----------AIQEEI------TRRT-IE---V-AG------------------------PH---------------------AITDK-PINLKVYSNM------------------------------------------------------------VLNLTLVDLPGLVM--NA-------------------V-------GD--------------Q--------PK--D--IDRQIK--------DMVT-RYV---SP------------KNTIILAISPANT--D-LATSQ-SLRLAKQLD------PEGTRTVGVLTKIDLMD-------KGT------D-------C----------------------------FDV--LQ---NK---------V-LH-----------------------L---RHGFVGVVCR----------------------------------------------S-QQD--IND-----------R--------KS--------------------ME----------AARQS---EYDFFAN--------SP-TY---------------------S-P------I-----------ADE-AGTVYLSKKLNNLLLE-----------
>XP_028887534.1
-----------KLNLPQ--------IAVV--------------------------------------------GS----Q----------------SSGKSSVLE-----A--IV-G-R-DFLPRG--------------SG-IVTRCPL---------------VLQ--------------L-V-QLP------------------------------ASA--------------------------------------------------------------------------------------------KEE--------------W---------------------------GEF------------------------------------------------------------------------LHKPGKKYYNFA-----------EINEEI------QNRT-VE---I-AG------------------------KS---------------------AITDR-PINLKVFSPH------------------------------------------------------------VLNLTLVDLPGLVM--NA-------------------V-------GD--------------Q--------PK--D--IDRQIK--------DMVT-RYV---SP------------ANTIILAISPANT--D-LATSA-SLRLARQLD------PEGLRTVGVLTKLDLMD-------RGT------D-------A----------------------------FDV--LT---GK---------V-IG-----------------------L---RHGFVGVVNR----------------------------------------------S-QQD--IND-----------S--------KG--------------------ME----------AARED---ERAFFHN--------HP-VY---------------------S-A------I-----------ADT-QGTEYLAKKLNHLLLE-----------
>EKF32958.1
-----------KLNLPQ--------IAVV--------------------------------------------GS----Q----------------SSGKSSVLE-----A--IV-G-K-DFLPRG--------------SG-IVTRCPL---------------VLQ--------------L-V-QLP------------------------------KTS--------------------------------------------------------------------------------------------EEE--------------W---------------------------GEF------------------------------------------------------------------------LHKPNKKYFNFS-----------DINEEI------KHRT-VE---I-AG------------------------NS---------------------AISER-PINLKVYSKN------------------------------------------------------------VLNLTLVDLPGLVM--NA-------------------V-------GD--------------Q--------PK--D--IDRQIK--------EMVT-RYV---AP------------VNTIILAISPANT--D-LATSS-SLRLAKQLD------PEGIRTVGVLTKLDLMD-------RGT------D-------A----------------------------LDA--LT---GK---------L-VS-----------------------L---RHGFVGVVNR----------------------------------------------S-QQD--IND-----------S--------KG--------------------MV----------AARED---ERAFFHN--------HP-SY---------------------S-A------I-----------ADR-QGTEYLAKKLNQLLLQ-----------
>ESL10883.1
-----------KLNLPQ--------IAVV--------------------------------------------GS----Q----------------SSGKSSVLE-----A--IV-G-K-DFLPRG--------------SG-IVTRCPL---------------VLQ--------------L-V-QLP------------------------------STT--------------------------------------------------------------------------------------------DEE--------------W---------------------------GEF------------------------------------------------------------------------LHKPHKKFFDFA-----------EINDEI------KNRT-VE---I-AG------------------------KS---------------------AISDR-PINLKVFSRH------------------------------------------------------------VLNLTLVDLPGLVM--NP-------------------V-------GD--------------Q--------PK--D--IDRQIK--------EMVT-RYV---AP------------VNTIILAISPANT--D-LATSA-SLRLAKQLD------PEGLRTVGVLTKLDLMD-------RGT------D-------A----------------------------LDA--LT---GK---------L-VG-----------------------L---RHGFVGVVNR----------------------------------------------S-QQD--IHD-----------M--------KG--------------------ME----------SARAD---ERMFFCN--------HP-VY---------------------S-A------I-----------ADR-QGTEYLAKKLNQLLLQ-----------
>RHW73545.1
-----------KLNLPQ--------IAVV--------------------------------------------GS----Q----------------SAGKSSVLE-----A--IV-G-K-DFLPRG--------------SG-IVTRCPL---------------VLQ--------------L-V-QLP------------------------------RSN--------------------------------------------------------------------------------------------KDE--------------W---------------------------GEF------------------------------------------------------------------------LHRPNKKFFDFS-----------EINEEI------QNRT-TE---V-AG------------------------HS---------------------AITDK-PINLKIYSSH------------------------------------------------------------VLNLTLVDLPGLVM--NA-------------------V-------GD--------------Q--------PK--D--IDRQIK--------SMVT-RYI---SP------------SNTIILAISPANA--D-LATSS-SLQIAKQLD------PEGLRTLGVLTKLDLMD-------RGT------N-------A----------------------------YDI--LT---GK---------V-LP-----------------------L---RHGFVGVVNR----------------------------------------------S-QHD--INT-----------S--------KG--------------------MQ----------AARDD---EKEFFRN--------HP-AY---------------------A-S------I-----------ADT-QGTEYLTQKLNGLLLE-----------
>CCC89860.1
-----------KLNLPQ--------IAVV--------------------------------------------GS----Q----------------SAGKSSVLE-----A--IV-G-K-DFLPRG--------------SG-IVTRCPL---------------VLQ--------------L-V-QLP------------------------------KSN--------------------------------------------------------------------------------------------TEE--------------W---------------------------GEF------------------------------------------------------------------------LHMPGSKFYDFT-----------QINEEI------QNRT-ID---V-AG------------------------QT---------------------SITER-PINLKIYSSN------------------------------------------------------------VLNLTLVDLPGLVM--NA-------------------V-------GD--------------Q--------PK--D--IDRQIK--------NMVT-RYV---SP------------SNTIILAISPANA--D-LATSS-SLQIAKQLD------PEGLRTVGVLTKLDLMD-------RGT------D-------A----------------------------YDI--LT---GK---------V-VP-----------------------L---RHGFVGGVNR----------------------------------------------S-QHD--INT-----------S--------KG--------------------MR----------EARDD---EKEFFRS--------HP-AY---------------------S-Q------I-----------ADT-QGTEYLTRKLNGLLLE-----------
>KAH8605762.1
-----------SLPLPQ--------IAVV--------------------------------------------GS----Q----------------SAGKSSVLE-----A--IV-G-K-DFLPRG--------------SG-IVTRCPL---------------VLQ--------------L-V-QLP------------------------------QTN--------------------------------------------------------------------------------------------TEE--------------W---------------------------GEF------------------------------------------------------------------------LHLPGKKFFYFP-----------DIDQEI------RSRT-RE---I-AG------------------------EF---------------------SITDR-AINLKIYSAN------------------------------------------------------------ILNLTLVDLPGLVS--NA-------------------V-------GD--------------Q--------PA--D--IDRQIK--------EMVT-RYI---SP------------PNTIILAVSPANA--D-LATSY-SLQLAKKVD------PEGVRTVGVLTKLDLMD-------RGT------D-------A----------------------------SDI--LM---GK---------V-MH-----------------------L---SHGFVGVVNR----------------------------------------------S-QHD--INT-----------S--------KS--------------------MQ----------SARAD---ERAFFQN--------HP-AY---------------------S-A------I-----------ADT-QGTEYLAQKLNYILLE-----------
>KAJ9467322.1
-----------EFDLPQ--------IVVV--------------------------------------------GA----Q----------------SSGKSSVLE-----N--VV-G-K-DFLPRG--------------SG-IVTRRPL---------------ILH--------------M-S-HLS------------------------------NEEHQ--------------------------------------------------------RKVNAGE---------------------------PTE--------------T---------------------------ASF------------------------------------------------------------------------AHQPGKIYTDFD-----------AVKAEI------EAET-AR---K-CG------------------------DS-------------------K-GVDSE-PIRLSVTSNY------------------------------------------------------------VVDLTLIDLPGLTK--VA-------------------V-------EG--------------Q--------KE--T--VAADIE--------SMVI-EWS---KP------------RNTIILAVTAANT--D-IANSD-ALQLAKRVD------PSGDRTIGVLTKIDLMD-------QGT------D-------C----------------------------LDI--LK---GN---------V-VK-----------------------L---KKGFYGLVNR----------------------------------------------S-QRD--IDS-----------K--------KD--------------------IK----------AALAA---ERQFFET--------HP-AY---------------------K-A------N-----------AAR-MGTPFLTRVLSQELMF-----------
>KAJ9466576.1
-----------ELDLPQ--------IAVV--------------------------------------------GV----Q----------------SSGKSSVLE-----N--IV-G-K-DFLPRG--------------TG-IVTRRPL---------------VLQ--------------M-V-HMS------------------------------PEEKA--------------------------------------------------------QREEKGE---------------------------ATE--------------V---------------------------ASF------------------------------------------------------------------------LHEPGKEYTDFQ-----------EVKRQI------EKET-ER---L-CG------------------------AR-------------------K-GISSE-PIRLRVLSHR------------------------------------------------------------VLDLTLVDLPGLTQ--IA-------------------V-------EG--------------Q--------PA--N--IGKEIK--------AMIL-EWI---EP------------KNTIILAVSAANV--D-IANSD-ALKLAKQVD------PAGERTVGVLTKLDLMD-------QGT------D-------C----------------------------VDV--LS---GS---------V-VA-----------------------L---KKGFIGLVNR----------------------------------------------S-QRD--IDS-----------Q--------KD--------------------IN----------AALKA---EQDFFRT--------HP-SY---------------------S-K------I-----------SHK-LGTAYLTKMLSHHLLL-----------
>XP_018636213.1
------------LDLPQ--------IAVV--------------------------------------------GA----Q----------------SVGKSSVLE-----A--LV-G-R-SFLPRG--------------TG-IVTRRPL---------------ILQ--------------L-R-NAS------------------------------D---------------------------------------------------------------------------------------------LQEE--------------F---------------------------GEF------------------------------------------------------------------------LHCPSRKFTDFE-----------EIRREI------ERET-ER---V-GG------------------------Q--------------------K-NISPS-PIVLKVSSPH------------------------------------------------------------VIDLTLVDLPGITK--VP-------------------V-------GD--------------Q--------PS--D--IEAQIR--------RIVF-QFI---SE------------PSTIILAVTAANT--D-IANSD-SLKIAREVD------PEGLRTVGVVTKVDTLE-------EGA------D-------C----------------------------SEV--LR---NR---------V-IP-----------------------L---KRGYVGVVCR----------------------------------------------G-QRQ---AA-----------E--------MS--------------------IR----------DGLKE---EESFFRS--------HP-AY---------------------R-A------I-----------ASK-QGIPFLAKMLNQILMKHIREA-LPEL-
>XP_001750431.1
------------IQLPQ--------IVVV--------------------------------------------GA----QASSPADHPALRMSHEQSSGKSSILE-----N--VV-G-K-DFLPRG--------------TG-IVTRVPL---------------VLQ--------------L-V-QTA------------------------------DD-----------------------------------------------------------------------------------------------E--------------W---------------------------ATF------------------------------------------------------------------------QHAGGKVFRDFE-----------QVRQEI------VDQT-ER---I-TG------------------------PG-------------------K-AVSNE-PIHLRVHSPN------------------------------------------------------------VVNLTLVDLPGLTK--VA-------------------V-------AD--------------Q--------PQ--D--IGPQIR--------RLVR-HYI---DN------------PNSLILAVSPANA--D-IANSD-SLQIAKEVD------PQGDRTLAIVTKLDLMD-------RGT------D-------A----------------------------KAL--LS---GE---------V-LP-----------------------V---KLGIIGIVNR----------------------------------------------S-QND--INC-----------K--------TS--------------------IQ----------DSLDN---EKRFFRT--------H---Y---------------------P-E------M-----------ADR-CGCAFLADTLHHLLLQHIRAC-L----
>XP_042924642.1
--------------LPT--------IVVV--------------------------------------------GG----Q----------------SSGKSSVLE-----A--VV-G-R-DFLPRG--------------TG-IVTRRPL---------------VLQ--------------L---VKT------------------------------DDP-------------------------------------------------------------------------------------------NAVD--------------Y---------------------------GEF------------------------------------------------------------------------AHAPGRKFTNFD-----------DITTEI------EDET-TRHLQR-QG------------------------GT-------------------K-VVSPD-PIYLTVYSVN------------------------------------------------------------VPNLTLVDMPGLTK--VP-------------------I-------DG--------------Q--------PA--S--IVQELD--------DMAR-QYV---KS------------DNAIILAVTPANA--D-LATSD-ALRMARDVD------PSGDRTIGVLTKVDIMD-------RGT------D-------C----------------------------RDV--LL---GK---------T-LK-----------------------L---KHGWVAVVNR----------------------------------------------G-QAD--LNS-----------K--------VT--------------------MK----------DARAR---EQEFFKG--------KP-EY---------------------Q-D------L-----------QN--TGTTFLAEKLSNHLINEIMKS-LP---
>PTQ29980.1
--------------LPS--------VVVV--------------------------------------------GG----Q----------------SSGKSSVLE-----S--VV-G-K-DFLPRG--------------SG-IVTRRPL---------------VLQ--------------L---QKT------------------------------ED--------------------------------------------------------------------------------------------GTRE--------------W---------------------------AEF------------------------------------------------------------------------LHAPRKRFEDFA-----------LVRKEI------SDET-DR---V-GG------------------------R--------------------K-GISKI-PIHLTVYSPN------------------------------------------------------------VVNLTLVDLPGLTK--VA-------------------V-------EG--------------Q--------SD--S--IVADIE--------DMVR-SYV---EK------------PNSIILAVSPANQ--D-IATSD-AIKIAREVD------PNGERTFGVATKLDLMD-------KGT------N-------A----------------------------LDV--LE---GR---------T-YR-----------------------L---QLGWVGVVNR----------------------------------------------S-QQD--INK-----------N--------TD--------------------ML----------AARRR---EREYFQT--------SQ-DY---------------------G-H------L-----------ASR-MGSEYLGKLLSKHLEQVIKAR-IP---
>XP_002302631.1
--------------LPS--------IAVV--------------------------------------------GG----Q----------------SSGKSSVLE-----S--IV-G-K-DFLPRG--------------AG-IVTRRPL---------------VLQ--------------L---HKI------------------------------DE--------------------------------------------------------------------------------------------G-KE--------------Y---------------------------AEF------------------------------------------------------------------------MHLPRKKFTDFA-----------AVRKEI------ADET-DR---E-TG------------------------RS-------------------K-QISSV-PIHLSIFSPN------------------------------------------------------------VVNLTLVDLPGLTK--VA-------------------I-------DG--------------Q--------PE--S--IVHDIE--------NMVR-SYI---EK------------PNCIILAISPANQ--D-LATSD-AIKISREVD------PRGERTFGVLTKIDLMD-------KGT------D-------A----------------------------VDI--LE---GK---------S-YK-----------------------L---QFPWIGVVNR----------------------------------------------S-QAD--INK-----------S--------VD--------------------MI----------AARRR---EREYFQS--------SP-EY---------------------G-H------L-----------ASR-MGSEHLGKMLSKHLEQVIKSR-IP---
>XP_002299468.1
--------------LPS--------IAVV--------------------------------------------GG----Q----------------SSGKSSVLE-----S--VV-G-K-DFLPRG--------------SG-IVTRRPL---------------VLQ--------------L---HKI------------------------------DE--------------------------------------------------------------------------------------------GSRE--------------Y---------------------------AEF------------------------------------------------------------------------LHLPRKRFTDFA-----------AVRREI------QDET-DR---E-TG------------------------RS-------------------K-QISSV-PIHLSIYSPN------------------------------------------------------------VVNLTLVDLPGLTK--VA-------------------V-------EG--------------Q--------PD--S--IVQDIE--------NMVR-AYI---EK------------PNCIILAISPANQ--D-LATSD-AIKISREVD------PTGERTLGVLTKIDLMD-------KGT------D-------A----------------------------VDM--LE---GK---------S-YR-----------------------L---KFPWVGVVNR----------------------------------------------S-QAD--INK-----------N--------VD--------------------MI----------AARRR---EREYFSS--------TP-EY---------------------K-H------L-----------AHR-MGSEHLAKMLSKHLEVVIKSK-IP---
>NP_001190448.1
--------------LPA--------IAVV--------------------------------------------GG----Q----------------SSGKSSVLE-----S--IV-G-K-DFLPRG--------------SG-IVTRRPL---------------VLQ--------------L---QKI------------------------------DD--------------------------------------------------------------------------------------------GTRE--------------Y---------------------------AEF------------------------------------------------------------------------LHLPRKKFTDFA-----------AVRKEI------QDET-DR---E-TG------------------------RS-------------------K-AISSV-PIHLSIYSPN------------------------------------------------------------VVNLTLIDLPGLTK--VA-------------------V-------DG--------------Q--------SD--S--IVKDIE--------NMVR-SYI---EK------------PNCIILAISPANQ--D-LATSD-AIKISREVD------PSGDRTFGVLTKIDLMD-------KGT------D-------A----------------------------VEI--LE---GR---------S-FK-----------------------L---KYPWVGVVNR----------------------------------------------S-QAD--INK-----------N--------VD--------------------MI----------AARKR---EREYFSN--------TT-EY---------------------R-H------L-----------ANK-MGSEHLAKMLSKHLERVIKSR-IP---
>AQK88296.1
--------------ISR--------VAGG--------------------------------------------TA----R----------------SSGKSSVLE-----S--VV-G-K-DFLPRG--------------SG-IVTRRPL---------------VLQ--------------L---HRI------------------------------D---------------------------------------------------------------------------------------------GDRE--------------Y---------------------------AEF------------------------------------------------------------------------MHLPRKRFTDFA-----------AVRKEI------ADET-DR---E-TG------------------------RS-------------------K-QISTV-PIHLSIFSPHG-----------------KMQTLEG--------------------YIVTVALSHLNCPLPIVNLTLIDLPGLTK--VA-------------------V-------DG--------------Q--------PE--S--IVHDIE--------NMVR-SYI---EK------------PNCIILAVSPANQ--D-LATSD-AIKISREVD------PKGERTFGVLTKIDLMD-------KGT------D-------A----------------------------VDI--LE---GR---------S-YR-----------------------L---QTPWVGVVNR----------------------------------------------S-QQD--INK-----------N--------VD--------------------MI----------AARRR---EREYFAS--------TP-EY---------------------K-H------M-----------ASR-MGSEYLGKMLSKHLEQVIKSR-IP---
>PTQ45603.1
--------------LPS--------VVVV--------------------------------------------GG----Q----------------SSGKSSVLE-----S--IV-G-R-DFLPRG--------------SG-IVTRRPL---------------VLQ--------------L---HKT-------------------------------D--------------------------------------------------------------------------------------------DGSD--------------Y---------------------------AEF------------------------------------------------------------------------LHHPRRRFADFA-----------AVRKEI------ADET-DR---V-TG------------------------RS-------------------K-MISPV-PIHLSIYSPN------------------------------------------------------------VVNLTLIDLPGLTK--VA-------------------V-------EG--------------Q--------PD--S--IVHDIE--------NMVR-SYV---EK------------PNSIILAISPANQ--D-IATSD-AIKLAREVD------PAGERTWGVLTKLDLMD-------RGT------N-------A----------------------------LDV--LE---GR---------S-YR-----------------------L---QLPWIGVVNR----------------------------------------------S-QAD--INK-----------N--------VD--------------------MI----------AARRR---EREYFQS--------SQ-DY---------------------G-H------L-----------AGK-MGSEYLAKMLSKHLEAVIKSR-IP---
>KAI5072318.1
--------------LPS--------VAVV--------------------------------------------GG----Q----------------SSGKSSVLE-----S--IV-G-R-DFLPRG--------------SG-IVTRRPL---------------VLQ--------------L---YRT-------------------------------D--------------------------------------------------------------------------------------------KGPE--------------Y---------------------------AEF------------------------------------------------------------------------LHAPKKRFTDFA-----------AVRKEI------SDET-DR---I-TG------------------------RS-------------------K-QISPV-PIHLSIYSPN------------------------------------------------------------VVNLTLIDLPGLTK--VA-------------------V-------EG--------------Q--------PD--S--IVADIE--------NMVR-SYV---EK------------PNSLILAISPANQ--D-IATSD-AIKLAREVD------PSGERTFGVLTKLDLMD-------KGT------N-------A----------------------------LDT--LE---GR---------A-YR-----------------------L---QHPWVGVVNR----------------------------------------------S-QAD--INK-----------S--------VD--------------------MM----------AARRR---EREYFAT--------SP-DY---------------------K-H------L-----------ASR-MGSEYLGQMLSKHLESVIKSR-IP---
>KAI5058380.1
--------------LPS--------VAVV--------------------------------------------GG----Q----------------SSGKSSVLE-----S--IV-G-R-DFLPRG--------------SG-IVTRRPL---------------VLQ--------------L---HKL-------------------------------D--------------------------------------------------------------------------------------------EGSE--------------Y---------------------------AEF------------------------------------------------------------------------MHLPKRRFTDFA-----------AVRKEI------QDET-DR---V-TG------------------------RS-------------------K-QISPV-PIHLSIYSPH------------------------------------------------------------VVNLTLIDLPGLTK--VA-------------------V-------EG--------------Q--------PE--S--IVADIE--------NMVR-LYV---DK------------PNTIILAISPANQ--D-IATSD-AIKLAREVD------PTGERTWGVLTKLDLMD-------KGT------N-------A----------------------------IDV--LE---GR---------A-YH-----------------------L---KNPWIGVVNR----------------------------------------------S-QAD--INK-----------N--------VD--------------------MM----------AARRR---EREYFAT--------SS-DY---------------------S-H------L-----------TSR-MGSEYLGKMLSKHLEAVIKAR-IP---
>XP_002987566.1
--------------LPS--------VVVV--------------------------------------------GG----Q----------------SSGKSSVLE-----S--IV-G-R-DFLPRG--------------SG-IVTRRPL---------------VLQ--------------L---HKT-------------------------------E--------------------------------------------------------------------------------------------GGAE--------------Y---------------------------AEF------------------------------------------------------------------------LHIPKKRFTDFS-----------LVRKEI------QDET-DR---V-TG------------------------RS-------------------K-QISPI-PIQLSIYSPN------------------------------------------------------------VVNLTLIDLPGLTK--IA-------------------I-------EG--------------Q--------PD--S--IVADIE--------NMVR-SYV---EK------------QNSVILAISPANQ--D-IATSD-AMKLAREVD------PTGERTFGVLTKLDLMD-------KGT------N-------A----------------------------LDV--LE---GR---------S-YK-----------------------L---QHPWVGVVNR----------------------------------------------S-QAD--INR-----------S--------VD--------------------MV----------AARRR---EREYFSS--------SA-DY---------------------G-H------L-----------TSR-MGSEYLAKILSKHLEAFIKAR-IP---
>KAI5602084.1
--------------LPS--------VAVV--------------------------------------------GG----Q----------------SSGKSSVLE-----S--IV-G-R-DFLPRG--------------SG-IVTRRPL---------------VLQ--------------L---HKT------------------------------EP--------------------------------------------------------------------------------------------GITE--------------Y---------------------------AEF------------------------------------------------------------------------LHKQRERFTDFA-----------MVRKEI------QDET-DK---I-TG------------------------KS-------------------K-QISPV-PIHLSIYSPN------------------------------------------------------------VVNLTLIDLPGLTK--VA-------------------V-------EG--------------Q--------PE--S--IVKDIE--------NMVR-LYV---EK------------PNCIILAITPANQ--D-IATSD-AIKLAREVD------PAGERTFGVLTKLDLMD-------KGT------N-------A----------------------------QDV--LE---GR---------A-YP-----------------------L---QHPWVGIVNR----------------------------------------------S-QAD--INK-----------N--------VD--------------------MI----------AARRR---EREFFST--------SP-DY---------------------G-H------L-----------AGR-MGSEYLAKLLSKHLESVIKTR-IP---
>XP_006375094.1
--------------LPS--------VAVV--------------------------------------------GG----Q----------------SSGKSSVLE-----S--IV-G-R-DFLPRG--------------SG-IVTRRPL---------------VLQ--------------L---HKT------------------------------ED--------------------------------------------------------------------------------------------GSQE--------------Y---------------------------AEF------------------------------------------------------------------------LHLPKRRFSDFA-----------VVRKEI------QDET-DR---I-TG------------------------KT-------------------K-QISPV-PIHLSIYSPN------------------------------------------------------------VVNLTLIDLPGLTK--VA-------------------V-------EG--------------Q--------PE--S--IVQDIE--------TMVR-TYV---EK------------PNCIILAISPANQ--D-IATSD-AIKLAREVD------PSGERTFGVLTKLDLMD-------KGT------N-------A----------------------------LDV--IE---GR---------S-YR-----------------------L---QHPWVGIVNR----------------------------------------------S-QAD--INK-----------N--------VD--------------------MI----------VARRK---EREYFAT--------SP-DY---------------------G-H------L-----------ANK-MGSEYLAKLLSKHLESAIRAR-IP---
>XP_002315854.1
--------------LPS--------VAVV--------------------------------------------GG----Q----------------SSGKSSVLE-----S--VV-G-R-DFLPRG--------------SG-IVTRRPL---------------VLQ--------------L---HKI-------------------------------D--------------------------------------------------------------------------------------------GGSD--------------Y---------------------------AEF------------------------------------------------------------------------LHAPRKKFTDFA-----------SVRKEI------ADET-DR---I-TG------------------------KS-------------------K-QISNV-PIHLSIYSPN------------------------------------------------------------VVNLTLIDLPGLTK--VA-------------------V-------EG--------------Q--------PE--S--IVEDIE--------NMVR-SYV---EK------------PNSIILAISPANQ--D-IATSD-AIKLAREVD------PSGERTFGVLTKLDLMD-------KGT------N-------A----------------------------LDV--IE---GR---------S-YR-----------------------L---QHPWVGIVNR----------------------------------------------S-QAD--INK-----------N--------VD--------------------MI----------AARRK---EREYFET--------SP-EY---------------------G-H------L-----------SSK-MGAEYLAKLLSKHLETVIRQR-IP---
>NP_001147100.1
--------------LPS--------VAVV--------------------------------------------GG----Q----------------SSGKSSVLE-----S--IV-G-R-DFLPRG--------------SG-IVTRRPL---------------VLQ--------------L---HKT-------------------------------D--------------------------------------------------------------------------------------------GGHE--------------Y---------------------------AEF------------------------------------------------------------------------LHAPRKRFTDFA-----------AVRKEI------ADET-DR---I-TG------------------------KT-------------------K-AISNV-PIHLSIYSPH------------------------------------------------------------VVNLTLIDLPGLTK--VA-------------------V-------EG--------------Q--------PE--S--IVQDIE--------NMVR-AYV---DK------------PNCIILAISPANQ--D-IATSD-AIKLARDVD------PSGDRTFGVLTKLDLMD-------KGT------N-------A----------------------------VDV--LE---GR---------Q-YR-----------------------L---QHPWVGIVNR----------------------------------------------S-QAD--INK-----------N--------VD--------------------ML----------SARRK---EKEYFES--------SP-EY---------------------G-H------L-----------AHK-MGAEYLAKLLSQHLEAVIRAK-IP---
>AAF22292.1
--------------LPT--------VAVV--------------------------------------------GG----Q----------------SSGKSSVLE-----S--IV-G-R-DFLPRG--------------SG-IVTRRPL---------------VLQ--------------L---HKT------------------------------DD--------------------------------------------------------------------------------------------GTEE--------------Y---------------------------AEF------------------------------------------------------------------------LHLPKKQFTDFA-----------LVRREI------QDET-DR---I-TG------------------------KN-------------------K-QISPV-PIHLSIYSPN------------------------------------------------------------VVNLTLIDLPGLTK--VA-------------------V-------EG--------------Q--------PE--T--IAEDIE--------SMVR-TYV---DK------------PNCIILAISPANQ--D-IATSD-AIKLAKDVD------PTGERTFGVLTKLDLMD-------KGT------N-------A----------------------------LEV--LE---GR---------S-YR-----------------------L---QHPWVGISEP---------------------------------------------FN-KQD--INK-----------N--------VD--------------------MM----------LARRK---EREYFDT--------SP-DY---------------------G-H------L-----------ASK-MGSEYLAKLLSKHLESVIRTR-IP---
>KAH9306600.1
--------------LPS--------VAVV--------------------------------------------GG----Q----------------SSGKSSVLE-----S--IV-G-R-DFLPRG--------------SG-IVTRRPL---------------VLQ--------------L---HKT------------------------------DE--------------------------------------------------------------------------------------------GTPE--------------Y---------------------------GEF------------------------------------------------------------------------LHRPNKRITDFA-----------KVRSEI------QEET-DR---I-TG------------------------RT-------------------K-MISPV-PIHLSIYSPN------------------------------------------------------------VVNLTLIDLPGLTK--VA-------------------V-------EG--------------Q--------PE--S--IVGDIE--------NMVR-SYV---EKLLKLVVTADFLLPNSIILAISPANQ--D-IATSD-AIKLAREVD------PTGERTFGVLTKLDLMD-------KGT------N-------A----------------------------LDV--LD---GR---------S-YR-----------------------L---QHPWVGVVNR----------------------------------------------S-QAD--INK-----------S--------VD--------------------MI----------AARRR---EREYFST--------ST-DY---------------------G-H------L-----------SSR-MGSEYLAKLLSKHLENVIKAR-IP---
>KAG0556007.1
--------------LPS--------VAVV--------------------------------------------GG----Q----------------SSGKSSVLE-----S--IV-G-R-DFLPRG--------------SG-IVTRRPL---------------VLQ--------------L---HKT-------------------------------E--------------------------------------------------------------------------------------------DKYE--------------Y---------------------------AEF------------------------------------------------------------------------LHMPKRRFTDFA-----------AVRKEI------SDET-DR---I-TG------------------------RS-------------------K-QISPV-PIHLSVYSPN------------------------------------------------------------VVNLTLIDLPGLTK--IA-------------------V-------EG--------------Q--------SD--S--IVGDIE--------NMVR-SYI---EK------------PNCIILAVSPANQ--D-IATSD-AIKIAREVD------PNGERTFGVLTKLDLMD-------KGT------N-------A----------------------------IDV--LE---GR---------S-YK-----------------------L---IQPWIGVVNR----------------------------------------------S-QQD--INK-----------N--------VD--------------------MI----------AARRR---EREYFQT--------SP-DY---------------------S-H------L-----------QSK-MGSEYLGRVLSKHLEAVIRSR-IP---
>PWZ36850.1
--------------LPT--------IAVV--------------------------------------------GG----Q----------------SSGKSSVLE-----S--IV-G-T-DFLPRG--------------SG-IVTRRPL---------------VLQ--------------L---QQT------------------------------ED--------------------------------------------------------------------------------------------GSQE--------------Y---------------------------AEF------------------------------------------------------------------------LHMPKRRFSDFA-----------LVRQEI------ADET-DR---L-TG------------------------KT-------------------K-QISPV-PIHLSIYSPK------------------------------------------------------------VVNLTMIDLPGLTK--VA-------------------V-------EG--------------Q--------SE--S--IVQDIE--------NMVR-SYV---DK------------PNCIILAISPANQ--D-IATSD-AIKLSKEVD------PTGERTFGVLTKLDLMD-------KGT------N-------A----------------------------LDV--LE---GR---------A-YR-----------------------L---QNPWVGIVNR----------------------------------------------S-QAD--INR-----------K--------VD--------------------MI----------SAREK---EREYFET--------SP-DY---------------------A-H------L-----------SSR-MGSGYLAKLLSQHLESVIKVR-IP---
>AAF79238.1
--------------LPT--------VAVV--------------------------------------------GG----Q----------------SSGKSSVLE-----S--VV-G-R-DFLPRG--------------SG-IVTRRPL---------------VLQ--------------L---HKT------------------------------ED--------------------------------------------------------------------------------------------GTTE--------------Y---------------------------AEF------------------------------------------------------------------------LHAPKKRFADFA-----------AVRKEI------EDET-DR---I-TG------------------------KS-------------------K-QISNI-PIQLSIYSPNGLCLRPHFLLCIPIVVSSETNTFDTSCNEITSSTIRFEDSNFANLFHVTL-ISHSTLFSTVVNLTLIDLPGLTK--VAVVTDMNLVLKLVTDMNIIRV-------DG--------------Q--------PE--S--IVQDIE--------NMVR-SYV---EK------------PNCIILAISPANQ--D-IATSD-AIKLAREVD------PTGERTFGVATKLDIMD-------KGT------D-------C----------------------------LDV--LE---GR---------S-YR-----------------------L---QHPWVGIVNR----------------------------------------------S-QAD--INK-----------R--------VD--------------------MI----------AARRK---EQEYFET--------SP-EY---------------------G-H------L-----------ASR-MGSEYLAKLLSQHLETVIRQK-IP---
>NP_850420.1
--------------LPS--------VAVV--------------------------------------------GG----Q----------------SSGKSSVLE-----S--IV-G-R-DFLPRG--------------SG-IVTRRPL---------------VLQ--------------L---HKT------------------------------EN--------------------------------------------------------------------------------------------GTED--------------N---------------------------AEF------------------------------------------------------------------------LHLTNKKFTNFS-----------LVRKEI------EDET-DR---I-TG------------------------KN-------------------K-QISSI-PIHLSIFSPN------------------------------------------------------------VVNLTLIDLPGLTK--VA-------------------V-------EG--------------Q--------PE--T--IVEDIE--------SMVR-SYV---EK------------PNCLILAISPANQ--D-IATSD-AMKLAKEVD------PIGDRTFGVLTKLDLMD-------KGT------N-------A----------------------------LDV--IN---GR---------S-YK-----------------------L---KYPWVGIVNR----------------------------------------------S-QAD--INK-----------N--------VD--------------------MM----------VARRK---EREYFET--------SP-DY---------------------G-H------L-----------ATR-MGSEYLAKLLSKLLESVIRSR-IP---
>EFJ15761.1
--------------LPS--------VVVV--------------------------------------------GG----Q----------------SSGKSSVLE-----S--IV-G-R-DFLPRG--------------SG-IVTRRPL---------------VLQ--------------L---HRT-------------------------------E--------------------------------------------------------------------------------------------DGPD--------------Y---------------------------AEF------------------------------------------------------------------------LHLPKKKFTDFA-----------LVRKEI------QDET-DR---I-TG------------------------RS-------------------K-QISPV-PIHLSIYSRN------------------------------------------------------------VVNLTMIDLPGLTK--IA-------------------V-------DG--------------Q--------PE--S--IVGDIE--------NMVR-SYV---EK------------ENTIILAISPANQ--D-IATSD-AMKLARENI------ALGDRTFGVLTKLDLMD-------KGT------N-------A----------------------------IDV--LE---GH---------S-YR-----------------------L---QRPWIGVVNR----------------------------------------------S-QAD--INK-----------S--------VD--------------------MI----------VARRR---EREYFSS--------SP-DY---------------------R-H------L-----------ASR-MGSEYLGRVLSKHLEAVIKAR-IP---
>EFJ23099.1
--------------LPS--------VAVV--------------------------------------------GG----Q----------------SSGKSSVLE-----S--VV-G-R-DFLPRG--------------SG-IVTRRPL---------------VLQ--------------L---HKT-------------------------------E--------------------------------------------------------------------------------------------GGQE--------------Y---------------------------AEF------------------------------------------------------------------------LHNPKTKFSDFS-----------LVRKEI------EDET-DR---M-TG------------------------HT-------------------K-QISPV-PIHLSIYSPNGTCLS-H-----PV--------------------------KFSMPWFVYS----------VVNLTLIDLPGLTK--IA-------VGKCISF-----S-------KM--------------M--------CL--L--ILADIE--------NMVR-SYV---EK------------QNSIILAISPANQ--D-IATSD-AMKLAKEVD------PTGERTFGVLTKLDLMD-------KGT------N-------A----------------------------LEV--LE---GR---------A-YR-----------------------L---QFQWVGVVNR----------------------------------------------S-QAD--INK-----------S--------VD--------------------MI----------AARKK---EREFFAS--------SP-DY---------------------G-H------L-----------ANR-MGSEYLAKMLSKHLETVIKTR-LP---
>XP_008860500.1
-----------TLPLPQ--------IVVV--------------------------------------------GS----Q----------------SSGKSSVLE-----H--VV-G-K-DFLPRG--------------SG-IVTRRPL---------------IVQ--------------C-V-RSN------------------------------V----------------------------------------------------------------------------------------------AED--------------Y---------------------------GQF------------------------------------------------------------------------EHTGDRKFTDFG-----------EIRNEI------TRET-ER---TCPG------------------------RN----------------------VSSV-PIRLRIYSSS------------------------------------------------------------VVDLTLVDLPGLVK--VN-------------------I-------NG--------------Q--------TA--E--MVKNLR--------DMVY-EYA---SP------------SNALILAVTAGNI--D-IANSD-ALQVAKDVD------PEGERTIGVLTKLDLED-------KGT------N-------S----------------------------MDV--LM---GR---------V-YP-----------------------L---KLGYIGVVNR----------------------------------------------S-QQD--INN-----------G--------VD--------------------VK----------TSLRH---EKEFFEN--------HP-VY---------------------C-S------I-----------AER-MGTEYMVNRLNVLLLQ-----------
>XP_004185630.1
-----------TLPLPQ--------IVVV--------------------------------------------GS----Q----------------SSGKSSVLE-----H--VV-G-K-DFLPRG--------------SG-IVTRRPL---------------IVQ--------------C-V-RTD------------------------------V----------------------------------------------------------------------------------------------PKE--------------Y---------------------------GLF------------------------------------------------------------------------EHQGDKQYFDFN-----------AIRDEI------TAET-QR---TCPG------------------------RN----------------------VSPT-PIRLRIVSPN------------------------------------------------------------VVDLTLVDLPGLVK--VT-------------------V-------VG--------------Q--------SN--E--IVKNLR--------DMVY-QYA---AP------------ENALILAVTAGNV--D-IANSD-ALNVAKEVD------PDGERTIGVLTKLDLED-------KGT------N-------S----------------------------MDV--LM---GR---------V-YP-----------------------L---KLGYIGVVNR----------------------------------------------S-QQD--INN-----------G--------MD--------------------VQ----------TSLKN---EKKFFED--------HP-VY---------------------C-S------I-----------ADR-MGTEYMVNRLNLLLLQ-----------
>KAF0852279.1
-----------SIDLPQ--------IAVV--------------------------------------------GS----Q----------------SSGKSSVLE-----S--LV-G-K-GFLPRG--------------SG-IVTRRPT---------------VLQ--------------L-I-HEP------------------------------PGTAAAT---------------------------------------------------------------------------------------APVE--------------Y---------------------------AEF------------------------------------------------------------------------VHLPNQRFTDWD-----------AVRIEI------ERET-AR---V-AG------------------------SG-------------------K-GVSPS-PITLRIHSPY------------------------------------------------------------VLNLTLVDLPGLIK--IP-------------------V-------GD--------------Q--------PQ--N--IESIVR--------DLVL-KFI---AR------------PSTIILAVTPANM--D-LANSD-AIQIARQVD------PEGTRTLGVLTKLDLMD-------KGT------D-------A----------------------------ADI--LR---NN---------L-LP-----------------------L---RLGYVGVVCR----------------------------------------------S-QAD--LDA-----------K--------TP--------------------LA----------VSRAR---ENSFFAN--------HP-AYQ-DLYLQQQQLQTASSSQFVDS-A------A-----------AGW-LGTEVLGKRLQTLLMG-----------
>ETO36135.1
------------RKLPG--------ISNI--------------------------------------------QK----K----------KLY---SVGKSSVLE-----N--IV-G-R-DFLPRG--------------TD-IVTRRPL---------------ILQ--------------L-I-NTS------------------------------KPRPSTSSSDDEKS---EQLIT-----SSQSSSLQSPS----------QQSSSTQS-----LLSESSE--------------------------ANLE--------------W---------------------------GEF------------------------------------------------------------------------LHIKNKRFYDFN-----------DIRKEI------EKET-DR-----VA------------------------PS-------------------K-AVSEE-PISLKIYSPK------------------------------------------------------------VLNLTLVDLPGLTK--VA-------------------V-------GN--------------Q--------PE--N--IEQIIG--------DLVY-SFI---KR------------PKCLILAVSAATS--D-LATSD-GLQMALRID------PKGVRTLGVITKLDLMD-------QGT------D-------A----------------------------MKV--LN---GE---------V-IP-----------------------L---QLGYVGVINR----------------------------------------------S-QQN--IND-----------Q--------LH--------------------IT----------DALKN---EERFFKN--------HP-AY---------------------R-N------I-----------AHL-CGIPYLAKRLNQILIN-----------
>KNH06820.1
---------DFSQQLPQ--------IAVV--------------------------------------------GS----Q----------------SSGKSSVLE-----S--IV-G-K-AFLPRG--------------SG-IVTRRPL---------------ILQ--------------L-V-PMP------------------------------TDVSS-----------------------------------------------------------------------------------------TVAE--------------Q-P------------------------FGEF------------------------------------------------------------------------LHEPGKKYYDFD-----------RIREVI------SEET-DS---I-AG------------------------VN-------------------K-NISPE-PIRLRIHSPS------------------------------------------------------------VAPLTLVDLPGLVR--NP-------------------I-------GD--------------Q--------PK--D--IDRQVS--------NLVR-KYI---VH------------ENTLILAVSAANA--D-IATSD-GVQLAQQVD------PHGRRTIGVLTKLDLME-------EGT------H-------V----------------------------VDI--IE---QR---------V-IS-----------------------L---QRGFIPVVNM----------------------------------------------S-QSD--LDQG----------S--------KT--------------------MA----------DQRRA---ELQFFAQ--------HP-RY---------------------A-P------M-----------RDR-CGMAFLQAKLSAVLLE-----------
>CAD2212698.1
---------SLDLTLPQ--------IAVV--------------------------------------------GS----Q----------------SSGKSSVLE-----H--IV-G-E-EFLPRG--------------PT-MVTRCPI---------------VLQ--------------L-H-QLP------------------------------KND--------------------------------------------------------------------------------------------KRK--------------W---------------------------GEF------------------------------------------------------------------------LHLPNKRFTDFN-----------LIREEI------LRYT-RE---L-IG------------------------D--------------------R-TVTSQ-SITLKISSAA------------------------------------------------------------VANLTLVDLPGLVT--TP-------------------I-------RG--------------Q--------PE--T--IVTDIE--------DMVR-RYV---AD------------KNTVILAITPANQ--D-VATSA-ALSVSRMVD------PHGERTMGVLTKLDLMD-------RGT------T-------A----------------------------HRT--LM---GD---------E-YE-----------------------L---KFGFIGVVNR----------------------------------------------S-QES--INS-----------G--------QT--------------------MS----------DARAA---EEEFINE--------Y---Y---------------------P-E------L-----------SGR-MGTKYLTAVLNSVLVS-----------
>ABB13595.1
------------LRLPQ--------IVVI--------------------------------------------GS----Q----------------STGKSSLLE-----S--IV-G-Q-EILPRG--------------KG-IVTRRPI---------------EIQ--------------L-K-NQQ------------------------------N----------------------------------------------------------------------------------------------AEQD-------------Y---------------------------VEF------------------------------------------------------------------------SERRGEKITDMD-----------QVRKMI------DEDT-EK---I-AG------------------------KN-------------------K-AISNV-PLRLKFYSKN------------------------------------------------------------VVDLILVDLPGMTK--NP-------------------V-------GD--------------Q--------PQ--D--IEQQIL--------NLIE-PYI---KN------------PNSIIMAVSKGSD--D-LANSE-SLKLSRKID------PQGNRTIGVITQLDLID-------EGA------D-------V----------------------------LND--LQ---NK---------T-YP-----------------------L---KLGYVGVIMR----------------------------------------------G-QKD--IKI--------------------KS--------------------IK----------EQIAD---EKAYFEN--------HS-IY---------------------K-R------V-----------SNK-MGIPYLIKLLNLSLMNHIKKT-LPNI-
>XP_001009829.2
------------LRLPQ--------IVVI--------------------------------------------GS----Q----------------SSGKSSVLE-----S--II-G-K-DFLPRG--------------KG-IVTRRPI---------------EIQ--------------L-T-NIS------------------------------S----------------------------------------------------------------------------------------------GEE--------------Y---------------------------AEI------------------------------------------------------------------------LDRKGEKVTDME-----------VLTKII------EDET-EK---V-AG------------------------KQ-------------------K-GVSGV-PLKIRFYSKN------------------------------------------------------------VVDLLLVDLPGITK--NP-------------------V-------GD--------------Q--------PA--D--IEQKLL--------EIVN-PYI---AN------------PNSIILAISKGTD--D-LANSE-SLKLAREFD------INGQRTIGVITQIDLQD------FESE------N-------A----------------------------LND--IT---NK---------T-YP-----------------------L---RLGYVGVVMR----------------------------------------------G-QNQ--LKT--------------------KT--------------------IQ----------EQIVD---EAAFFEN--------HS-VY---------------------R-K------V-----------ADK-MGIPYLIKTLNLIFMNHIKKC-LPKI-
>XP_002371703.1
------------IQLPR--------ICVV--------------------------------------------GT----Q----------------SAGKSSVLE-----A--IV-G-L-DFLPRG--------------DG-VVTRRPL---------------ELR--------------L-V-HL--------------------------------SEAEHDL----------------------------------------------------------------------------------------NEA-------------Y---------------------------AVF------------------------------------------------------------------------ENDKERKIRDFE-----------QVRQEI------DRLT-DQ---V-AG------------------------KN-------------------K-GIIDS-PIVLTIYATQ------------------------------------------------------------CPDLSLIDLPGITR--VP-------------------L-----KGSD--------------Q--------CE--D--IEMLTR--------QMAL-RYA---SD------------PRTIILAVIPANV--D-MSTSD-ALQMSRRVD------PRGVRTIGVITKIDLMD-------RGT------D-------A----------------------------AKM--LM---GE---------E-IP-----------------------L---RLGYTGVRNR----------------------------------------------S-QAD--IRE-----------G--------KS--------------------VR----------ECLEE---EKTFFAT--------HP-TY---------------------R-L------LP----------PHL-VGVHSLVDKLTKVLFRHIKNF-LPEI-
>XP_019914840.1
------------INLPR--------ICVV--------------------------------------------GT----Q----------------SSGKSSVLE-----S--IV-G-L-DFLPRG--------------EG-IVTRRPI---------------EFR--------------L-I-HI--------------------------------KEDSEI------------------------------------------------------------------------------------------KH-------------W---------------------------AIF------------------------------------------------------------------------EDDKSKKFTDFN-----------QVREHI------NNLT-DE---L-AG------------------------KN-------------------K-GIIDE-PIVLNIYSTS------------------------------------------------------------CPDLSLIDLPGITR--VP-------------------L-----KNSD--------------Q--------TD--D--IERLTR--------EMAF-RYV---KD------------PRTIILAVLPANA--D-MSTSD-ALQIARKVD------PKGLRTIGVITKIDLMD-------KGA------D-------A----------------------------SKM--LM---ND---------E-IT-----------------------L---RLGYTGVVNR----------------------------------------------S-TAD--IKS-----------G--------KS--------------------IA----------QSLKD---ELKYFQN--------HP-VY---------------------K-K------LP----------PTL-YGTTSLTDKLTKVLLRHIKNF-LPDI-
>XP_012763851.2_1
------------INLPR--------ICVV--------------------------------------------GT----Q----------------SSGKSSVLE-----S--IV-G-M-DFLPRG--------------EG-IVTRRPI---------------EFR--------------L-I-HI--------------------------------KEDSEI------------------------------------------------------------------------------------------KY-------------W---------------------------AVF------------------------------------------------------------------------ENEKNKKYTDFN-----------EVREQI------NRLT-DE---I-AG------------------------KN-------------------K-GIIDE-PIVLNIYSIK------------------------------------------------------------CPDLSLIDLPGITR--VP-------------------L-----KNSD--------------Q--------TD--D--IERLTR--------DMAL-RYV---KD------------PRTIILAVLPANA--D-MSTSD-ALQIARKVD------PKGLRTIGVITKIDLMD-------KGA------D-------A----------------------------SKM--LL---ND---------E-IN-----------------------L---RLGYTGVVNR----------------------------------------------S-TAD--IKK-----------G--------KT--------------------IS----------QALKD---ELEFFQK--------HP-VY---------------------K-K------LP----------PSL-YGTNSLTDKLTKVLLRHIKNF-LPDI-
>EUR69800.1_1
------------INLPR--------ICVV--------------------------------------------GT----Q----------------SSGKSSVLE-----S--IV-G-M-DFLPRG--------------EG-IVTRRPI---------------EFR--------------L-I-HI--------------------------------KEDSEI------------------------------------------------------------------------------------------KY-------------W---------------------------AVF------------------------------------------------------------------------ENEKNKKYTDFN-----------EVREQI------NRLT-DE---I-AG------------------------KN-------------------K-GIIDE-PIVLNIYSIK------------------------------------------------------------CPDLSLIDLPGITR--VP-------------------L-----KNSD--------------Q--------TD--D--IERLTR--------DMAL-RYV---KD------------PRTIILAVLPANA--D-MSTSD-ALQIARKVD------PKGLRTIGVITKIDLMD-------KGA------D-------A----------------------------SKM--LL---ND---------E-IN-----------------------L---RLGYTGVVNR----------------------------------------------S-TAD--IKK-----------G--------KT--------------------IS----------QALKD---ELEFFQK--------HP-VY---------------------K-K------LP----------PAL-YGTNSLTDKLTKVLLRHIKNF-LPDI-
>XP_028867889.1
------------INLPR--------ICVA--------------------------------------------GT----Q----------------SSGKSSVLE-----S--IV-G-I-DFLPRG--------------DG-IVTRRPV---------------EFR--------------L-S-RLT------------------------------GKDGDADL-----------------------------------------------------------------------------------------RP-------------Y---------------------------IIF------------------------------------------------------------------------EGNSE-KFYDFE-----------QARQHI------QELT-NE---K-AG------------------------VN-------------------K-GIIDD-PIVLSVFSPD------------------------------------------------------------CPDLSLIDLPGVTR--VP-------------------L-----KNSD--------------Q--------TD--D--IEALTK--------DMIM-RYA---RD------------PRTIILAVVAANV--D-MSTSD-ALQLARRAD------PLGVRTLGVITKIDLMD-------RGA------D-------A----------------------------VAM--LQ---ND---------E-VP-----------------------L---RLGYTGVKNR----------------------------------------------S-QKD--IAE-----------G--------VT--------------------IK----------KALEL---ERQYFSE--------HS-VY---------------------K-H------IK----------PSL-WGIPSLVEKLTKVLYRHISTV-LPDL-
>CAE8701890.1
------------ISLPR--------IAAI--------------------------------------------GT----Q----------------SSGKSSLIE-----S--IV-G-M-DFLPRG--------------GG-VVTRRPL---------------ELR--------------L-V-HLN------------------------------TQEYPGE------------------------------------------------------------------------------------------QA-------------W---------------------------AVF------------------------------------------------------------------------DKISDKKFTDFD-----------LVRQEI------ERQT-DL---V-AG------------------------AN-------------------K-GIVND-PIILTVYATG------------------------------------------------------------APDLTLIDLPGITR--VP-------------------V-----KGSD--------------Q--------TE--D--VEKLTR--------DMTM-HYV---ND------------PRTIILAVLPANQ--D-MSVSD-SLHVARMVD------PQGHRSIGVITKIDIMD-------QGT------D-------A----------------------------ARM--LR---GE---------D-VP-----------------------L---KLGYVGVKMR----------------------------------------------S-QQD--IMD-----------K--------KP--------------------VQ----------DSLKE---EKAWFES--------HR-VY---------------------G-K------LP----------PGM-VGTPVLIDKLTQILFKHIRRF-LPEI-
>XP_001016567.2
------------IDLPR--------IAVL--------------------------------------------GS----Q----------------SAGKSSLLE-----Q--IV-G-L-DFLPRG--------------EG-TVTRRPL---------------EMR--------------L-F-YVP-------------------------------KEKLS-------------------------------------------------------------------------------------------MP-------------Y---------------------------GVF------------------------------------------------------------------------EEIPGQKFTDFQ-----------MVKQNI------DKLT-NN---V-AG------------------------AN-------------------K-GIVDK-PIVLTIYSST------------------------------------------------------------CPDLTIVDLPGITK--IP-------------------I-----RGTD--------------Q--------TQ--D--IEKITK--------EMAA-RYC---KD------------PKTIILCVIPANA--D-ITTSD-GLMMARQLD------PQGSRTIGCITKIDIMD-------KGT------D-------A----------------------------RRL--LT---GE---------D-VG-----------------------L---KLGYVGIKNR----------------------------------------------S-QAD--INE-----------K--------KT--------------------VL----------QSLDD---ERKFFST--------SP-IY---------------------S-S------LP----------SSL-LGTRSLTNKLTDVLYTHIRTC-LPQI-
>XP_001032891.1
------------IRLPR--------IAVI--------------------------------------------GS----Q----------------SSGKSSLLE-----S--IV-G-I-DFLPRG--------------SG-VVTRRPL---------------ELR--------------L-V-HVP------------------------------PNERQI-------------------------------------------------------------------------------------------KP-------------Y---------------------------AIF------------------------------------------------------------------------DVDKSKKWENFD-----------QVRQQI------DFLT-DQ---V-AG------------------------KR-------------------K-KIIND-PIVLTIYSND------------------------------------------------------------VIDLTIIDLPGITR--IP-------------------L-----KDSD--------------Q--------QE--D--IEKVTK--------DMAY-SYI---KD------------ERTIILCVVPGNQ--D-ISNSD-GLQLAREVD------REGNRTIGVVTKLDIMD-------ADT------D-------A----------------------------RKM--IM---GL---------E-IP-----------------------L---KLGYVGVKGR----------------------------------------------S-QKD--IND-----------N--------KR--------------------VS----------KALDE---ERLFFAQ--------HK-VY---------------------S-T------MD----------PKF-LGTKALTNKLSSVLFYHIRNI-LPAI-
>CAD8140652.1_1
------------IKLPR--------IVVL--------------------------------------------GI----Q----------------SAGKSSLLE-----H--IV-G-I-DFLPRG--------------SG-VVTRRPL---------------ELR--------------L-S-YSP-------------------------------QSVCA-------------------------------------------------------------------------------------------QP-------------T---------------------------AEF----------V-------------------------------------------------------------EEIKGKKFTNFD-----------EVRKNI------EELT-DK---V-CG------------------------SS-------------------K-NIIDK-PIILAVTGPN------------------------------------------------------------CPDLTLVDLPGITR--IP-------------------I-------MD--------------Q--------PK--D--IEQITT--------NMAK-RYC---ED------------PSAIILCVVAANA--D-MTTSD-ALLLAKKLD------PDGIRTVGVLTKIDIMD-------QGT------N-------A----------------------------IKM--LK---GE---------E-VP-----------------------L---KYGYVGVKLR----------------------------------------------S-QQE--IKD-----------N--------VP--------------------IV----------QAVQR---EKNFFAN--------HP-VY---------------------S-S------IP----------GDI-FGTQVLTGKLTRILYRRIRSF-LPTL-
>XP_001029982.1
------------IELPK--------IVVI--------------------------------------------GV----Q----------------SSGKSSLLE-----Q--IV-Q-I-DFLPRG--------------TG-VVTRCPL---------------EIR--------------L-I-EVS------------------------------NYGKNF-------------------------------------------------------------------------------------------KP-------------F---------------------------AYF------------------------------------------------------------------------FEERNITYDDFE-----------EVKQRI------EIIT-KE---L-AG------------------------EG-------------------K-KIVDE-TITLTIFQTN------------------------------------------------------------CPTLTLIDLPGMT------------------------L-----NSIE--------------D--------QE--D--VEIVTQ--------EMTL-KYI---QE------------ETTIILCVIPINS--D-LENSL-ALKLSRNVD------KVGSRTIGVLTMIDIMN-------PGT------N-------C----------------------------EKV--LR---NQ---------Q-IP-----------------------L---KHRYYGMKPR----------------------------------------------N-QKD--INN-----------N--------VT--------------------VE----------LAIQN---EYEYFSN--------HE-IY---------------------K-E------F-----------ADY-TGTAALTHKLSTLLDSHIRHF-LPDI-
>XP_001029985.2
------------IQLPK--------IVVI--------------------------------------------GV----Q----------------SSGKSSLLE-----Q--IV-Q-L-DFLPRG--------------TG-VVTRCPL---------------EIR--------------L-I-EVT------------------------------NQDSDF-------------------------------------------------------------------------------------------KP-------------Y---------------------------AYF------------------------------------------------------------------------FEERQKIFHDFE-----------LVKKEI------QKIT-ND---F-AG------------------------PG-------------------K-KIVDK-VITLTIYQAQ------------------------------------------------------------CPTLTLIDLPGMT------------------------L-----NSVG--------------D--------QK--D--IERVTQ--------DMTK-KYI---IE------------KTTIILCVIPINQ--D-LENSL-ALNLARSVD------ENGERTIGVLTMIDIMN-------PGT------N-------C----------------------------ENV--LK---NR---------Q-IP-----------------------L---LHRYYGMKPR----------------------------------------------S-QKD--INE-----------N--------VS--------------------VQ----------EAIQR---EQLYFTS--------HQ-IY---------------------S-M------Y-----------PEY-TGTNALTNKLSTLLDSHIRTF-LPSI-
>XP_005788601.1
------------LDLPM--------FVVV--------------------------------------------GA----Q----------------SSGKSSVLD-----N--VI-G-R-SFLPRG--------------SG-TVTRRPL---------------VLM--------------M-Q-HHA------------------------------SE-----------------------------------------------------------------------------------------------E--------------Y---------------------------GEF------------------------------------------------------------------------NHLPGQRLTTDA-----------QICSAI------EKAT-IDE----CG------------------------E--------------------K-GFSSR-PIYLHYYSPT------------------------------------------------------------VPDLTLVDLPGLIK--AH-------------------A-------AD--------------M--------DP--S--APHIIK--------TMVL-EFA---QA------------PAAILLAVTPAHS--D-LVTSD-AIQLAREVD------PDGQRTLGVLTKLDLMD-------EGT------D-------C----------------------------STA--LL---GEDP------RA-PK-----------------------L---RLGYVGVVNR----------------------------------------------G-QKD--INN-----------G--------VD--------------------LT----------AARAR---ERTFFKE--------HG-VYG-R------------------P-A------MS----------GAR-LGTEALVATSSALLVE-----------
>EFJ35472.1
------------VDLPQ--------LVHV--------------------------------------------QR----K-----------------------MD-----------D-R-EF--------------------------------------------------------------S-----------------------------------------------------------------------------------------------------------------------------------E--------------W---------------------------GEF------------------------------------------------------------------------LHLPGRRFTDFS-----------HIRKEI------QAET-ERE----LG------------------------DK-------------------K-GVSDK-QIRLKIFSPN------------------------------------------------------------VLNITLVDLPGLTR--VP-------------------V-------GD--------------Q--------PS--D--IESRIR--------AMIL-SYI---KH------------ATCIILAVSPANT--D-LSNSD-SLQMAKLVD------PDGSRTIGVVTKLDIMD-------RGT------D-------A----------------------------RSI--LL---GT---------V-IP-----------------------L---RLGYVGVVNR----------------------------------------------S-QEV--FRSPFFCLKILMKHG--------CR--------------------IF----------MPTNR---SRMLLLR--------KS-IFS-EVERCTKAFWIDV------A-S------L-----------NSR-KSLIKYELEPVKILVQHIK--------
>OUM67143.1
------------LQLPS--------IVVI--------------------------------------------GS----Q----------------SSGKSSVLE-----A--IV-G-H-EFLPK-----------------------PI---------------ELT--------------L-V-HTP------------------------------NAEE---------------------------------------------------------------------------------------------E--------------Y---------------------------GEF------------------------------------------------------------------------PEIGMKNITDFG-----------HIQKTL------SELN-MS-----VS------------------------ES-------------------E-CISTD-PIELKIFSPN------------------------------------------------------------VPDLTLIDLPGYIQ--VI-------------------N-------RK--------------Q--------PP--V--LKRKIV--------ELCD-RYI---VE------------PN-IILAISSADV--D-LANSE-ALTHSRKVD------PYGQRTIGVITKMDLVE--------PE------K-------G----------------------------VDL--LI---NN---------D-YP-----------------------L---ELGYVGMVCK--------------------------------------------PPG-KSG--FSR-----------Q--------LS--------------------LT----------QK------SDEYFRK--------NP-IFH-QP--------------------------------------DVQ-VGLSALKKRLTTILEENMGQN-LY---
>KNE54706.1
------------LVLPS--------IVVI--------------------------------------------GS----Q----------------SSGKSSVLE-----A--IV-G-R-EFLPKG--------------TN-MVTRRPL---------------ELT--------------L-I-HTP------------------------------DSTE---------------------------------------------------------------------------------------------E--------------Y---------------------------GEF------------------------------------------------------------------------PQLGFGKVTNFQ-----------QIQRTL------YDLN-MA-----VQ------------------------D--------------------E-CISDK-PIELRIYSPN------------------------------------------------------------VPDLTLVDLPGYIQ--IH-------------------S-------KN--------------Q--------PR--D--LKEKIA--------DLCE-KYI---QE------------PN-VILAVCAADV--D-LANSE-ALRASRKAD------PLGLRTIGVLTKLDLVS--------PE------M-------G----------------------------EQL--IA---HN---------D-YP-----------------------L---HLGYVGVVCG------------------------------------------------GKN--PQA-----------A--------LV--------------------PF----------QK------R-------------------------------------------------------------DLT-VGVPYLRQLLMRTLEERMGSR-LS---
>OAJ38404.1
------------LNLPS--------IVVV--------------------------------------------GS----Q----------------SSGKSSVLE-----A--VV-G-H-EFLPKG--------------AN-MVTRRPI---------------ELT--------------L-I-HTP------------------------------DSKE---------------------------------------------------------------------------------------------E--------------Y---------------------------SEF------------------------------------------------------------------------PQLGLGKIKDFS-----------QVRRTL------TDLN-LA-----VS------------------------DA-------------------E-CVSEI-PIELRVYSPN------------------------------------------------------------IPDLTLVDLPGYIQ--IH-------------------T-------KD--------------Q--------PP--I--LKEKIA--------ALCQ-KYI---QE------------PN-IILAVCAADV--D-LANSE-ALRASRKID------PLGLRTIGVITKMDLVE--------PQ------A-------A----------------------------VNI--LE---NK---------S-YP-----------------------L---ALGYIGVVNK------------------------------------------------TSS--RSF-----------S--------QA--------------------LT----------RQ------E-SYFRS--------HP-EFN-----------------------------------------NAM-VGTATLRRRLVEVLEEHMGRS-LH---
>XP_006459124.1
------------LKLPS--------IVVI--------------------------------------------GS----Q----------------SSGKSSVLE-----A--IV-G-H-EFLPKG--------------NN-MVTRRPI---------------ELT--------------L-I-HTPTK------------------------DGQLPT-----------------------------------------------------------------------------------------------E--------------Y---------------------------GEF------------------------------------------------------------------------PGLGMGKITNFA-----------DIQRTL------TDLN-LA-----VP------------------------AS-------------------D-CVNND-PIDLRIYSPN------------------------------------------------------------VPDLTLIDLPGYVQ--IS-------------------S-------LD--------------Q--------PE--S--LKEKIA--------SLCE-KYI---RE------------PN-IILAVCAADV--D-LANSP-ALRASRKVD------PLGLRTIGVITKMDLVP--------PE------R-------G----------------------------AQI--LA---GN---------R-YP-----------------------L---HLGYVGVVAK---------------------------------------------KS-PVE--PSS-----------A--------LV--------------------TQ----------RA------EDSYFHQ--------NR-DFF------------------GNS-S------------------QLL-VGTGTLRRRLMEVLESSMASS-LH---
>XP_011389557.1
------------LTLPS--------IVVI--------------------------------------------GS----Q----------------SSGKSSVLE-----A--IV-G-H-EFLPKG--------------NN-MVTRRPI---------------ELT--------------L-I-HTTTQ------------------------PGR-PTKDT------------------------------------------------------------------------------------------VVE--------------Y---------------------------AEF------------------------------------------------------------------------PGLGLGRITDFS-----------HVQKTL------YDLN-MA-----VP------------------------AS-------------------E-CVSDE-PIELRIHSPH------------------------------------------------------------VPDLTLIDLPGYVQ--IA-------------------S-------MD--------------Q--------PD--E--LREKIQ--------KLCH-KYI---QE------------PN-IILAVCAADV--D-LANSP-ALRASRQVD------PLGLRTIGVVTKMDLVP--------PE------V-------G----------------------------AGI--LS---NN---------K-YP-----------------------L---ALGYVGVVCKNNLGVFQS--------------------------------SKGHDRA-TGE--GRM-----------S--------SL--------------------VM----------KQ------ESDYFST--------NR-EHFCAPT-------------RGRN-A------GV----------QPM-TGTDTLRRRLMSVLEESMGSS-LH---
>XP_752563.1
------------LTLPS--------IVVI--------------------------------------------GS----Q----------------SSGKSSVLE-----A--IV-G-H-EFLPKG--------------TN-MVTRRPI---------------ELT--------------L-V-NTP------------------------------NAQS---------------------------------------------------------------------------------------------E--------------Y---------------------------GEF------------------------------------------------------------------------PALGLGKITDFS-----------QIQRTL------TDLN-LA-----VP------------------------ER-------------------D-CVSDD-PIKLTIYSPN------------------------------------------------------------VPDLSLIDLPGYIQ--VA-------------------G-------KD--------------Q--------PP--E--LKQKIA--------DLCD-KYI---QP------------PN-VILAISAADV--D-LANST-ALRASRRVD------PRGERTIGVITKMDLVD--------PE------R-------G----------------------------FSI--LS---DQ---------K-YP-----------------------L---RLGYVGVVSR----VPQT--------------------------------TAL--FS-RGS--GNI-----------T--------SA--------------------IL----------KN------ENAYFSA--------HP-SEF------------------GPQ-S------------------GVS-VGVSTLRGKLMHVLEQTMAAS-LA---
>KXN72852.1
------------LNLPS--------IVVV--------------------------------------------GS----Q----------------SSGKSSVLE-----A--IV-G-K-EFLPKG--------------DN-MVTRRPI---------------ELT--------------L-I-HSP------------------------------NLTQ---------------------------------------------------------------------------------------------E--------------F---------------------------GVF------------------------------------------------------------------------PQLGPSKITDFN-----------LITSQL------TELN-LQ-----VS------------------------DK-------------------E-CISEE-PVQLHIYSPS------------------------------------------------------------VPDLTLIDLPGYIQ--IH-------------------T-------KD--------------Q--------PS--D--LKPKIR--------ALCR-KYL---AP------------PN-LILAVCPADV--D-LANSE-ALLESRRAD------PSGQRTLGVVTKLDLVD--------PA------L-------G----------------------------ASI--LL---NH---------D-YP-----------------------L---NLGYVGVICR--------------------------------------------KNK-PSA--VSF-----------S--------RD--------------------PL----------Q----------------------HP-NYQ-SP--------------------------------------DIR-VGIQTLQSTLIRVLEQRMLKS-LH---
>NP_014854.2
------------LTLPS--------IVVI--------------------------------------------GS----Q----------------SSGKSSVLE-----S--IV-G-R-EFLPKG--------------SN-MVTRRPI---------------ELT--------------L-V-NTP------------------------------NSNN---------------------------------------------------------------------------------------------V--------------T---------------------------ADF------------------------------------------------------------------------PSMRLYNIKDFK-----------EVKRML------MELN-MA-----VP------------------------TS-------------------E-AVSEE-PIQLTIKSSR------------------------------------------------------------VPDLSLVDLPGYIQ--VE-------------------A-------AD--------------Q--------PI--E--LKTKIR--------DLCE-KYL---TA------------PN-IILAISAADV--D-LANSS-ALKASKAAD------PKGLRTIGVITKLDLVD--------PE------K-------A----------------------------RSI--LN---NK---------K-YP-----------------------L---SMGYVGVITK----TPSSINR-----KHLG------LFGEAPSSSLSGIFSKG-QHG-QSS--GEE-----------N--------TN--------------------GL----------KQIVSHQFEKAYFKE--------NK-KYF------------------------------T----------NCQ-VSTKKLREKLIKILEISMSNA-LE---
>PSC76263.1
RLLGGIESG---IDLPK--------IAVV--------------------------------------------GD----Q----------------SSGKSSVIE-----S--IF-G-I-SL-PRG--------------SG-IVTRTPI---------------QVE--------------H---RYT------------------------------EG------------------------------------------------------------------------------------------------------Q-------AY--------------------------AEL----------S---------------YKT-S-P--------------DD-----------------------EEWTKRVVEDLD-----------GIEQAV------EEAT-DA---V-TG------------------------TT-------------------K-G--------------------------------------------------------------------------------LLDLPGIMR--IA-------------------V-------DD--------------Q--------PK--N--IEEIVE--------NQIR-RHI---EG------------DNVVILCVLHGTS--D-PSTAS-AIKLAQEYD------EDGDQTMGVVTKPDRCE-------KAQ------V-----EDL----------------------------IGS--VL---GAGS-------S-IK-----------------------L---KLGFIPVRNR----------------------------------------------T-TSE--LTD-----------G--------TS--------------------LD----------QVREN---EAAFFKC--------HP-LL---------------------S-Q------L--------A--KDR-RGIPALVDQLAHVQMQRVHKA-LPELK
>PRW56740.1
---SGMPSAKRSKDMYR--------VVVV--------------------------------------------GD----Q----------------SSGKSSLIE-----S--MF-S-F-EL-PRG--------------QD-IVTRTPI---------------QVK--------------H---RFE------------------------------KG------------------------------------------------------------------------------------------------------P-------PR--------------------------AEI----------S---------------FR--K-P--------------GE-----------------------SDLTVVKLDSLD-----------EIEEAV------IQAT-DI---V-AG------------------------EG-------------------K-DIVDS-TIFLRVFSDA------------------------------------------------------------LPDLTLTDLPGITR--NA-------------------T-------QG--------------Q--------PE--N--IEEIVT--------SVIE-NHI---KG------------EMVVILCVVPANV--D-FSTAG-GIKLARRHD------ADGVRTMGVVTKIDLTE-------SGQ-------------EM----------------------------LDR--LS---GAGK-------N-LK-----------------------L---KLGFIPVRNR----------------------------------------------T-AQE--LKD-----------G--------TP--------------------LE----------KVCKA---EGDFFSS--------HP-QL---------------------S-K------V--------N--PDR-RGISALVTELARLQMQRVTKS-LPGVK
>XP_005849062.1
------------LQIPK--------IAVV--------------------------------------------GD----Q----------------SSGKSSLIE-----S--IF-G-I-SL-PRG--------------ED-IVTRTPI---------------QVE--------------H---RYS------------------------------DG------------------------------------------------------------------------------------------------------E-------AY--------------------------AEL----------S---------------FRS-S-P--------------DS-----------------------EELIKKRIADLS-----------TIDDEV------REAT-RR---V-AG------------------------SG-------------------K-GVVDS-PIYLRVYTNK------------------------------------------------------------LPDLTVLDLPGITR--NA-------------------V-------EG--------------Q--------PE--D--IEEIIN--------TMIE-SHI---AG------------ETTVVLAIVQANV--D-FSTAA-AIKLAKKFD-------------------------------------------------------------------------------------------------------------------------------------PNRDR----------------------------------------------T-M------------------------------------------------------------------------------------------------------------------------------------------------------------------
>GHP04420.1
---------QDAIAIPQ--------IAVM--------------------------------------------GD----Q----------------SSGKSSVLE-----A--IS-G-V-PF-PRG--------------KG-LVTKCAT---------------QVI--------------M---RTA------------------------------PK---------------------------------------------------------------------------------------------GSP--------------WS--------------------------AVT----------S---------------VRW-A-DGTT--------EHDQQ-----------------------PEEAG-VIASPE-----------EVAGVI------ERLT-QV---L-LK------------------------KS---------------GH-QK-SFSEH-SIIIKLSSPE------------------------------------------------------------HPNLSMVDLPGLVR--TV-------------------T-------ED--------------Q--------DD--R--DIETVS--------ELIT-RFM---KQ------------ERTIILGVIPVNA--D-IATSE-VLQRAKHYD------PSGMRTLAVLTEPDLVD-------PGS------E-----NEM----------------------------IEV--LM---NR---------R-VN-----------------------L---MLGFCMVKLR----------------------------------------------G-QKE--LDE-----------CEGKDVNSTEL--------------------TR----------RAREA---EEKFFRE--------NE-AL---------------------A-R------LG-------DEVDGQ-LGIPNLITRLSDTLSNRIREQ-FPTIK
>OSX73843.1
------------LPIPQ--------LSVM--------------------------------------------GD----Q----------------SSGKSSVLE-----F--LS-G-V-PF-PRG--------------TG-LVTRCAT---------------QLT--------------M---KRV------------------------------Q----------------------------------------------------------------------------------------------GKS--------------FC--------------------------GKV----------E---------------VLW-G-E--------------PH-----------------------QPAASGPIYSKV-----------EVAAKI------EQLT-AV---L-IG------------------------D--------------------G-EFSE-ATIVVKLEAAD------------------------------------------------------------LPDLTIIDLPGLVR--TT-------------------T-------AG--------------Q--------SK--S--IIAQVD--------GLVQ-RYL---ES------------ERTIVLCVVPANV--D-IATSD-ILERAHKVD------PMGDRTVGVLTKLDLVG-------RGS------E-----DEV----------------------------VQV--LE---NV---------R-KP-----------------------L---QLGYVGIKCR----------------------------------------------S-QAG--LKD-----------N--------QS--------------------LE----------DARTD---ETTFFAT--------HP-VF---------------------K-R------L--------P--ADL-VGVETLTTKLTRVLVSRIREA-VPAM-
>OSX70108.1
------------MPIPQ--------LSVM--------------------------------------------GD----Q----------------SSGKSSVLE-----F--LS-G-V-PF-PRG--------------TG-LVTRCAT---------------QLS--------------M---KRV------------------------------L----------------------------------------------------------------------------------------------GQS--------------FR--------------------------GSA----------K---------------VRW-G-E--------------AH-----------------------QPDASGPIRSKA-----------EVADKI------EQLT-AA---L-VG------------------------D--------------------G-EFSDGGTIVVELEAAD------------------------------------------------------------LPDLTIIDLPGLVR--TT-------------------T-------AG--------------Q--------SK--S--IIAQVD--------GLVQ-RYL---ES------------ERTIVLCVVPANV--D-IATSD-ILERAHKVD------PMGDRTVGVLTKLDLVG-------RGS------E-----DEV----------------------------VQV--LE---NV---------R-KP-----------------------L---QLGYVGIKCR----------------------------------------------S-QAG--LKD-----------N--------QS--------------------LE----------DARHE---ESVFFRT--------HP-VF---------------------R-Q------L--------S--PDV-HGVETLSKKLTRVLVSRIRAA-TPTM-
>KAJ1442373.1
--------------MPQ--------ICVM--------------------------------------------GD----Q----------------SSGKSSVLE-----A--LS-G-I-PF-PRG--------------AG-LVTRCPL---------------RMV--------------M---RRA------------------------------RE---------------------------------------------------------------------------------------------GET--------------WS--------------------------AEV----------S---------------TTV-T-P-----------------------------------------ESVQKAKDVV-----------HLSQLM------NRAM-HT---L-CA------------------------DD-------------------V-SFSTE-SVVINLVSPD------------------------------------------------------------ACDLTVVDLPGIIR--TV-------------------T-------VG--------------Q--------DV--Q--AIEQVN--------RLIK-SCL---AD------------ERTVILAVIPANQ--D-IATVD-ILERAEGVD------PTGERTIGVLTKTDLIG-------QGG------E-----DEI----------------------------IEV--VN---NR---------R-KP-----------------------L---ALGYTMVKNR----------------------------------------------S-QKD--IKD-----------N--------IS--------------------SA----------KAREN---EENFFST--------HP-VF---------------------R-N------C--------N--ETL-YGADQLSKKLTDVLVA-----------
>CAH0370685.1
-----------DLPLPQ--------IAVM--------------------------------------------GD----Q----------------SAGKSSVLE-----A--IS-G-V-PF-PRG--------------TG-LVTRCAT---------------QLI--------------M---SRA------------------------------PP---------------------------------------------------------------------------------------------GAA--------------WT--------------------------ASA----------C---------------VE-------------------PN-----------------------DGAAPIKLEKAE-----------DVADVI------EKLT-AK---L-CE------------------------RE------------------GG-AFSTTAAVVIKLRSPD------------------------------------------------------------VPDLTLLDLPGIVR--TA-------------------V-------AG--------------Q--------SQ--S--VIGDVN--------SLIE-TYL---KQ------------ERTVVLAVIPANQ--D-VATID-ILQKAKGAD------PEGARTIAVLTKPDLID-------QGA------E-----KEV----------------------------LET--LL---NK---------R-AP-----------------------L---KLGYAMVRCR----------------------------------------------N-QRE--NEA-----------Q--------IS--------------------MT----------TARER---EKAFFDA--------HA-FW---------------------G-S------DALHVPREQR--YTL-LGVDALTGRLSSLLVT-----------
>KAH8053135.1
---RARETPPVCRPLPQ--------IAVM--------------------------------------------GD----Q----------------SAGKSSVLE-----M--IS-G-V-PF-PRG--------------SG-LVTRCAT---------------QLI--------------M---KRT------------------------------AP---------------------------------------------------------------------------------------------GSA--------------WA--------------------------ATA----------S---------------VSW-S-R--------------PQ-----------------------PAESG-PVADPA-----------ALSVAI------ERLT-EA---L-CA------------------------VT------------------TN-GFSTE-TIVINLSAPD------------------------------------------------------------VPDLTLLDLPGIVR--TA-------------------V-------AG--------------Q--------NA--D--VVGDVN--------GLIT-SYL---EQ------------ERTIVLAVMPANQ--D-IATID-ILERAAVAD------PGGMRTLAVLTKPDLVD-------DGA------E-----DEV----------------------------KEC--LM---NR---------R-KP-----------------------L---RLGFAMVKCR----------------------------------------------T-QRE--LDG-----------R--------IS--------------------LS----------KALVV---EREFFEA--------HP-FW---------------------S-A------AV---HADER--KKL-MGVQALTGRLSSLLVERIKVA-LPEI-
>KAJ8603921.1
-----------DLPLPQ--------IAVM--------------------------------------------GD----Q----------------SSGKSSVLE-----M--IS-G-V-PF-PRG--------------SG-LVTRCAT---------------QLI--------------M---KRT------------------------------PP---------------------------------------------------------------------------------------------GSE--------------WT--------------------------ARA----------S---------------VSW-Q-G--------------PQ-----------------------PKAAG-NVKDQA-----------SLCAAI------EQLT-QV---L-CS------------------------ST------------------MN-GFSRD-SIVIQLSSPD------------------------------------------------------------VPDLTLLDLPGIVR--TA-------------------V-------SG--------------Q--------SA--S--VVEDVN--------GLIE-AYL---SQ------------ERTIVLAVMPANQ--D-IATID-ILERAARAD------PAGERTLAVLTKPDLVD-------AGA------E-----EEV----------------------------KAV--LA---NK---------R-KP-----------------------L---RLGFAMVKCR----------------------------------------------S-QRE--LDA-----------K--------ST--------------------LA----------DALRS---EADFFRR--------HP-HW---------------------S-N------E--------D--PKK-LGVRALTMRLSTLLVD-----------
>KAJ1460259.1
------------LPLPQ--------IAVM--------------------------------------------GD----Q----------------SAGKSSVLE-----L--IS-G-V-PF-PRG--------------SG-LVTRCAT---------------QLV--------------M---KRT------------------------------AP---------------------------------------------------------------------------------------------GTV--------------WS--------------------------ATA----------S---------------VSW-P-G--------------PQ-----------------------PPAAG-IVKDRE-----------SLGRAI------EQLT-QV---L-CS------------------------GS------------------SN-SFSTH-SIVIELRSPD------------------------------------------------------------VPDLTLLDLPGIVR--TN-------------------V-------AG--------------Q--------DA--S--VVKDVN--------TLID-SYL---RQ------------ERTIVLAVMPANQ--D-VATID-ILERAAAAD------PAGQRTLAVLTKPDLVD-------EGA------E-----DEV----------------------------ASV--LS---NR---------R-KP-----------------------L---RLGYAMVRCR----------------------------------------------T-QRQ--LDS-----------N--------IS--------------------LT----------DALKA---EAAFFES--------HA-FW---------------------G-K------AQ---GQEWQ--PQQ-LGVVALTRRLSSLLVDRIKVA-LPSI-
>KAG5178451.1
------------TPLPQ--------IAVM--------------------------------------------GD----Q----------------SSGKSSVLE-----A--LS-G-I-SF-PRG--------------SG-LVTRCPV---------------QLV--------------M---KRA------------------------------RA---------------------------------------------------------------------------------------------GEA--------------WR--------------------------ASA----------R---------------VAW-S-NSA-----------RAQ-----------------------PPAAG-AVASPE-----------ALADVI------AQLM-AA---A-CD------------------------AT------------------AN-GFSTD-SLVVEVRAPE------------------------------------------------------------CPDLTLVDLPGIVR--TA-------------------V-------AG--------------Q--------SD--A--VIPEVS--------ALID-AYL---RQ------------ERTIILAIVPANQ--D-VATVD-ILERAARVD------PSGERTIGVLTKPDLIG-------PGN------E-----DEV----------------------------IAV--LS---NR---------R-KP-----------------------L---RLGYVAVRCR----------------------------------------------T-QRE--LAA-----------G--------VT--------------------LR----------AAHAV---ERAFFAG--------HP-AF---------------------A-A------L--------D--PAL-LGIESLTRRCVGVLTTRIRAA-LPFM-
>CBN76986.1
------------LSLPQ--------IAVM--------------------------------------------GD----Q----------------SCGKSSVLE-----A--LS-G-V-QF-PRG--------------SG-LVTRCPV---------------QLI--------------M---KRT------------------------------KP---------------------------------------------------------------------------------------------GDG--------------WH--------------------------GKT----------S---------------VEW-K-RG-------------PQ-----------------------PPAAG-HVASPE-----------ALVGVI------EELM-NA---V-CE------------------------GQ------------------KN-GFSSD-FIAIEIKSPD------------------------------------------------------------CPDLTLIDLPGIVR--TA-------------------V-------SG--------------Q--------SQ--G--VITEVN--------GLIE-NYL---RS------------ERTIILAIVPANQ--D-VATVD-ILERAKKVD------PSGKRTIGVLTKPDLIN-------PGG------E-----AEV----------------------------LEV--LS---NN---------R-KP-----------------------L---KLGYVMVKNR----------------------------------------------N-QLQ--LRE-----------G--------VS--------------------LK----------EAHDA---EMDFFKS--------HA-VF---------------------K-T------V--------D--STC-LGVESLTKRLVSLLTVRIKDA-LPNM-
>KAG5185531.1
------------IALPQ--------IAVM--------------------------------------------GD----Q----------------SSGKSSVLE-----A--IS-G-V-PF-PRG--------------GG-LVTRCAT---------------QLI--------------M---KSA------------------------------PE---------------------------------------------------------------------------------------------GAE--------------WA--------------------------ARA----------S---------------VTG-P-R--------------KN-----------------------LKGCGPVQGGPG-----------ALTRVI------ADLQ-NA---L-TS------------------------GN------------------AS-AFSSE-SIVIEVRAPG------------------------------------------------------------LPDLTLIDLPGIVR--TA-------------------T-------SG--------------Q--------SA--G--VMAEVN--------TMVE-RYL---IQ------------ERTIILAVVPANQ--D-VATVD-ILERAKRVD------PEGDRTIGVLTKPDLIG-------PGN------E-----DEV----------------------------VAV--LR---NI---------R-KP-----------------------L---KLGYVMLKCR----------------------------------------------S-QAD--INA-----------G--------MD--------------------NK----------AALAA---EHKFFRE--------HP-AF---------------------S-G------L--------P--GTI-FGVQCLTGRLTDLLVKRIGAA-LPAI-
>XP_009038401.1
------------LPLPQ--------IAVM--------------------------------------------GD----Q----------------SSGKSSVLE-----A--LS-G-V-PF-PRG--------------TG-LVTRCPC---------------QLT--------------M---KRT------------------------------AD---------------------------------------------------------------------------------------------GAP--------------RG--------------------------GRV----------P----------------RR-P-G------------------------------------------NERPSRAPS-----------ELTAAI------ERVT-SA---L-TK------------------------GS------------------AS-GFSTD-SIVVTVNAPS------------------------------------------------------------VPDLTIIDLPGIVR--TA-------------------T-------QG--------------Q--------DP--R--VIADVN--------SMVE-FYL---KQ------------ERTIVLAIVPSNQ--D-VATVD-ILERALTVD------PTGERTIGVLTKPDLIG-------EGA------E-----DEV----------------------------VAV--LK---NE---------R-KP-----------------------L---KLGYIMVKNR----------------------------------------------S-AMQ--LKQ-----------GA------INS--------------------PA----------ANERA---EREFFVQ--------H-----------------------------------------------------------------------------
>KAJ1460532.1
------------LALPQ--------IAVM--------------------------------------------GD----Q----------------SSGKSSVLE-----A--LS-G-V-PF-PRG--------------TG-LVTRCPC---------------QLT--------------M---KHT------------------------------AP---------------------------------------------------------------------------------------------GTP--------------WR--------------------------GEI----------G---------------VMR-S-G--------------VF-----------------------SKIGELAS--PA-----------ELTAAI------ERVT-TS---L-TE------------------------KS------------------RS-GFSRD-SIVVSVSAPS------------------------------------------------------------VPDLTIIDLPGIVR--TV-------------------T-------AG--------------Q--------DS--N--VITEVN--------DMVE-SYL---MQ------------DRTIVLAIVPANQ--D-VATVD-ILERALRVD------PTGERTIGVLTKPDLVG-------EGA------E-----DEV----------------------------LAV--LR---NE---------R-KP-----------------------L---KLGYVMVKNR----------------------------------------------S-AKE--LKS-----------GE------KTG--------------------LR----------EQAEA---ERRFFRT--------HA-AY---------------------S-A------V--------D--ASL-LGISNLTGKLTKLLTRRIEAV-LPEL-
>CBN78192.1
------------ISVPQ--------ICVM--------------------------------------------GD----Q----------------SSGKSSVLE-----A--LA-G-V-PF-PRG--------------SG-LVTRCPI---------------RLS--------------M---KRS------------------------------AT---------------------------------------------------------------------------------------------GSR--------------WS--------------------------AVA----------H---------------ASN-E-P-----------------------------------------SKSHSASTPG-----------QLTKLL------ERLT-DG---L-TS------------------------TS-------------------S-NFSTE-TINVRLSSPD------------------------------------------------------------VPDLTVVDLPGIIR--TS-------------------T-------AG--------------Q--------DP--A--VIAQVN--------NLIE-SFL---EQ------------ARTIILCVIPANQ--D-IATVD-ILERAQKVD------PRGERTIGVLTKPDLIG-------PGN------E-----DEV----------------------------LAV--LH---NV---------R-KP-----------------------L---QLGYVMVKNR----------------------------------------------S-QAQ--LKA-----------G--------LT--------------------GT----------EAREA---EEAFFRQ--------HS-HF---------------------K-G------C--------D--PKL-FGVANLTTRLTQLLVTRIQHE-LVPM-
>KAG5184845.1
------------ISVPQ--------ICVM--------------------------------------------GD----Q----------------SSGKSSVLE-----S--LS-G-I-PF-PRG--------------SG-LVTRCPI---------------RLS--------------M---KRT------------------------------AA---------------------------------------------------------------------------------------------GSA--------------WI--------------------------AHA----------H---------------TSS-S-P-----------------------------------------GDVKRAETPA-----------HLTALM------EALT-DT---L-T----------------------------------------------S-NFSTE-SINVKVTAPG------------------------------------------------------------VPDLTVVDLPGIIR--TS-------------------T-------AG--------------Q--------DP--R--MIQQVN--------ALID-SFL---MQ------------ERTIILCVIPANQ--D-IATVD-ILERALKVD------PSGERTIGVLTKPDLIG-------PGN------E-----DEV----------------------------MAV--LL---NV---------R-KP-----------------------L---QLGYTMLRNR----------------------------------------------T-QKE--LAA-----------G--------AS--------------------AA----------EAKRL---EQEFFKA--------HP-HF---------------------K-S------C--------D--PKL-FGIDNLTSRLTQLLVTRIQAE-LVPM-
>XP_009039543.1
------------LSVPQ--------ICVM--------------------------------------------GD----Q----------------SCGKSSVLE-----A--LS-G-V-PF-PRG--------------SG-LVTRCPV---------------RLI--------------M---RRS-----------------------------------------------------------------------------------------------------------------------------DGD--------------WS--------------------------ATA----------S---------------TTL-S-------------------------------------------SHTVKANSPA-----------ELTAII------SRLT-DT---L-TK------------------------NS-------------------H-GFSTE-SIVVRLGSSE------------------------------------------------------------SPDLTVVDLPGIVR--TA-------------------T-------SG--------------Q--------DP--K--VIYEVN--------ELID-TYL---RQ------------ERTIILAVIPSNQ--D-IATID-ILERAQTVD------PGGERTIGVLTKPDLIG-------PGN------E-----EEV----------------------------MAV--LN---NL---------R-KP-----------------------L---RLGYIMVKNR----------------------------------------------S-QAQ--VKQ-----------G--------IS--------------------HK----------SALDN---EELFFQN--------HK-AF---------------------S-C------L--------D--KRF-WGIKNLTSALTNLLVVRIQEQ-LAPM-
>KAJ8614481.1
-----------TLAVPQ--------ICVM--------------------------------------------GD----Q----------------SSGKSSVLE-----A--LS-G-V-PF-PRG--------------SG-LVTRCPC---------------RMV--------------M---RRA------------------------------AP---------------------------------------------------------------------------------------------DAP--------------WA--------------------------AVA----------S---------------TTT-S-G-----------------------------------------SSSITAESPE-----------ELTSII------SRLT-ES---L-TR------------------------NT-------------------H-GFSTE-SIIVRLTSPL------------------------------------------------------------SPDLTVVDLPGIVR--TA-------------------T-------VG--------------Q--------NV--A--VIEEVN--------SLID-DYL---KQ------------ERTIILAVIPANQ--D-IATVD-ILERAQHVD------PDGERTLGVLTKPDLIG-------PGN------E-----EEV----------------------------VAV--LS---NV---------R-KP-----------------------L---KLGYVMVKNR----------------------------------------------S-QAQ--IKQ-----------G--------TS--------------------HE----------AARAE---ELRFFDS--------HP-VF---------------------S-R------L--------D--KRL-LGISNLTTSLTKLLVR-----------
>XP_009039855.1
------------LSVPQ--------ICVM--------------------------------------------GD----Q----------------SSGKSSVLE-----A--LS-G-V-PF-PRG--------------SG-LVTRCPV---------------RLV--------------M---RRA------------------------------AA---------------------------------------------------------------------------------------------GMQ--------------WS--------------------------ALV----------S---------------TTS-S-------------------------------------------AQTVAAETPT-----------ELAELI------SRLT-ET---L-TR------------------------NT-------------------Q-GFSSE-AIIVRLSSPE------------------------------------------------------------SPELTVVDLPGIVR--TA-------------------T-------VG--------------Q--------GL--Q--VIAEVD--------KLID-EYL---RQ------------DRTIILAVIPANQ--D-IATVD-ILERARLVD------PTGERTLGVLTKPDLIG-------PGN------E-----EEV----------------------------AAV--LK---NI---------R-KP-----------------------L---KLGYVMVKNR----------------------------------------------S-QAQ--IRN-----------G--------TS--------------------PE----------AAKED---EEAFFVS--------HP-IF---------------------S-C------L--------D--QRL-LGIKNLTYALTKILVSRIKEE-LAPM-
>KAJ1428896.1
------------LPIPQ--------IVVF--------------------------------------------GD----Q----------------SSGKSSLLE-----S--IS-G-I-PF-PKG--------------TG-LVTRCPT---------------RIS--------------M---SNC------------------------------GP---------------------------------------------------------------------------------------------TEP--------------WT--------------------------AHV----------K---------------LSP-N-IP-------------ES-----------------------EAFNKRPVKDVE-----------DLSKRL------AEAA-AI---I-TP------------------------HS------------------NS-EFSSE-VIMVHVQSPN------------------------------------------------------------SPNLSLIDLPGIIR--TT-------------------T-------AG--------------Q--------DR--S--VIASVN--------ELVE-SYL---RQ------------PETVILAVIPSNQ--D-IATID-ILERANEYD------PAGLRTIGVLTKPDLID-------RGA------E-----DEV----------------------------LKI--VQ---NV---------R-KP-----------------------L---KLGYVMCKNR----------------------------------------------S-QAE--LKS-----------N--------VS--------------------LA----------QSQKN---EDSYFLS--------HE-VW---------------------Q-K------I--------V--PSS-RGIKPLCERLTSIIVSRALDR-GPFL-
>KAG5183739.1
------------VAIPQ--------IAVV--------------------------------------------GD----Q----------------SSGKSSVLE-----A--IS-G-I-PF-PRG--------------SG-LVTRCAT---------------ELR--------------M---QSA------------------------------------------------------------------------------------------------------------------------------ER--------------FL--------------------------ARA----------Y---------------TTA-A-R-----------------------------------------DAVATLTTVA-----------AVECAI------AQLT-EE---L-CS------------------------E--------------------Q-GFSAE-SIVIQLAAPN------------------------------------------------------------IPNLTVIDLPGIVR--TT-------------------T-------AG--------------Q--------SR--S--VMQQVD--------GLLR-SYM---KQ------------PRTIMLVLVPSNQ--D-VATVG-GLELAAEHD------PEGVRTMGVLTKPDLIN-------PGA------E-----REA----------------------------VAV--LL---NE---------T-KP-----------------------L---KLGYVMVKNR----------------------------------------------S-HRD--IAN-----------D--------MS--------------------LA----------NAHAA---EVAYFDE--------HC-LF---------------------G-A------L--------D--RAL-FTVANLKQRLSALLVARIRAE-LPRM-
>KAK3283006.1
----------QDIPIPQ--------IAVM--------------------------------------------GD----Q----------------SSGKSSVLE-----A--LS-G-V-HF-PRG--------------TG-LVTKCAV---------------EVR--------------M---KRL------------------------------QP---------------------------------------------------------------------------------------------NED--------------WN--------------------------ASV----------S---------------LSW-D-R--------------PQ-----------------------PSEAG-VATTPN-----------EVGEKI------SKLT-EV---L-LR------------------------AR---------------GN-RA-TFEPEHRIQVELKSPD------------------------------------------------------------VSDLTIIDLPGIVR--TN-------------------V-------AG--------------Q--------CK--K--VIAEVD--------ALLD-KYL---RQ------------ERTIILAVIPSTV--D-IATVD-VIERAEKVD------PHGLRTIGVLTKADQIS-------SDD------E-----AER----------------------------VAV--LR---GV---------R-KP-----------------------L---KLGYFMVKNR----------------------------------------------T-QTE--LEA-----------G--------VT--------------------LA----------EARLA---EARYFSA--------HK-TF---------------------G-K------L--------H--PGL-FGSQNLAERLSDVLATRIRDD-LPLLV
>KAJ1474099.1
----------LEGGIPQ--------IAVM--------------------------------------------GD----Q----------------SSGKSSVLE-----A--LT-G-V-EF-PRG--------------PG-LVTKCAT---------------EVR--------------M---RCC------------------------------KN---------------------------------------------------------------------------------------------GEP--------------AS--------------------------FKV----------S---------------LSW-S-K--------------AQ-----------------------PAEAG--FCSSE-----------EIGARI------ASLT-ER---L-LS------------------------DRSE------------HGK-KA-SFEKEHAIVVEMVSPD------------------------------------------------------------VPDLTIIDLPGIVR--TA-------------------V-------AG--------------Q--------NA--S--VVEDVR--------SLLD-RYL---KL------------NRTIILAVVPCNV--D-IATVD-IIELANNAD------PLGQRTIGVLTKPDCIA-------QGE------E-----KDV----------------------------IET--LL---NK---------T-KP-----------------------F---KLGYIMMKNR----------------------------------------------S-EQD--IKA-----------G--------VS--------------------LR----------SPLEL---E--------------------------------------------------------------------------------------------
>KAJ1495567.1
----------LEGGIPQ--------IAVM--------------------------------------------GD----Q----------------SSGKSSVLE-----A--LS-G-V-QF-PRG--------------PG-LVTKCAT---------------EVR--------------M---RCC------------------------------KD---------------------------------------------------------------------------------------------GQP--------------AT--------------------------FKV----------S---------------LSW-S-K--------------PQ-----------------------PAEAG--FCSRE-----------EIGDKI------TSLT-ER---L-LA------------------------DRTT------------RGE-SA-SFEKEHAIVVEMQALD------------------------------------------------------------VPDLTIIDLPGIVR--TA-------------------V-------EG--------------Q--------NA--S--VIEDVR--------NLLN-RYL---QQ------------DRTVILAVVPCNV--D-IATVD-IIEMARKAD------PQGQRTIGVLTKPDLID-------EGA------E-----KDV----------------------------VET--LK---NA---------K-KP-----------------------L---ELGYIMVKNR----------------------------------------------S-PKQ--IED-----------G--------VS--------------------LS----------DARRK---EREYFDS--------HP-VF---------------------G-K------E--------D--AAL-FGVDRLRMRLTEILVERIKFS-LPEL-
>KAJ1474882.1
----------LVGGIPQ--------IAVM--------------------------------------------GD----Q----------------SSGKSSVLE-----A--LS-G-V-QF-PRG--------------PG-LVTKCAT---------------EVR--------------M---RSC------------------------------KH---------------------------------------------------------------------------------------------GQA--------------AS--------------------------FKV----------S---------------LSW-S-K--------------AQ-----------------------PEEAG--PVLRE-----------EIGERI------ARLT-TR---L-LA------------------------ER---------------GE-KA-SFEKEHAIVVDMRAPD------------------------------------------------------------VPDLTIIDLPGIVR--TA-------------------V-------DG--------------Q--------ES--S--VKDDVW--------SLLD-RYL---KQ------------ERTIILAVVPSNV--D-IATVD-IIDKARQAD------PQGQRTIGVLTKPDMIA-------EGE------E-----LDV----------------------------VDT--LR---NR---------K-AP-----------------------L---ELGYIMVKNR----------------------------------------------S-PKE--IEA-----------G--------VS--------------------LS----------EARRT---EAAYFDA--------HP-VF---------------------G-R------E--------DLPRAL-FGVERLRERLTDILVERIK--------
>KAJ1487321.1
----------LQGGIPQ--------IAVM--------------------------------------------GD----Q----------------SSGKSSVLE-----A--LS-G-V-QF-PRG--------------TG-LVTKCAT---------------EVR--------------M---RSC------------------------------KN---------------------------------------------------------------------------------------------SEL--------------SS--------------------------YRV----------S---------------LSW-S-K--------------PQ-----------------------PEEAG-TVVTRE-----------DIEGKI------ALLT-EL---L-LA------------------------DR---------------GG-AS-ALNQ----VVEMVAPD------------------------------------------------------------IPDLTIIDLPGMVR--TA-------------------V-------DG--------------Q--------DE--S--VIQDVK--------SLLD-RYL---KQ------------ERTVILAVVPCNV--D-IATVG-IINDARKAD------PQGQRTIGVLTKPDLIA-------RGE------E-----ESV----------------------------VET--LR---NV---------K-AP-----------------------L---ELGYIMVKNR----------------------------------------------G-QDE--ING-----------K--------VA--------------------L---------------------------------------------------------------------------------------------RFPTVLL------------
>XP_005711749.1
------------IAIPQ--------VAVI--------------------------------------------GD----Q----------------SSGKSSVLE-----A--IC-S-V-PL-PRG--------------AG-LTTRCAI---------------ELR--------------L---SDV------------------------------HP---------------------------------------------------------------------------------------------DDLHLPPDTPRPERDMFWV--------------------------GSI----------F---------------TSV-D-S------------------------------------------GQVPIEKKD-----------DLEQAI------AAKA-KS---L-TN------------------------SR----------------H-AG-GFSNE-RVIVQIAASG------------------------------------------------------------SPNLTIIDLPGIIR--TK-------------------T-------FG--------------Q--------NS--N--AIREVT--------NLIR-GYI---SQ------------ERTVMLVVVPATQ--D-VATIE-ALEWAARSD------PSGERTIGVITKPDLID-------DGA------E-----EEV----------------------------GVV--LS---NK---------R-KP-----------------------L---KLGYVMVKNR----------------------------------------------S-QRE--VEE-----------H--------VS--------------------VR----------EARKS---EAEFFAQ--------HR-VF---------------------S-T------M--------S--KDL-FGVEKLVRKLTDVLVSRVYNA-LPGM-
>KAI0564035.1
------------IAIPQ--------VAVI--------------------------------------------GD----Q----------------SSGKSSVLE-----A--IC-S-V-PL-PRG--------------AG-LTTRCAI---------------ELR--------------L---SST------------------------------HP---------------------------------------------------------------------------------------------EDLALPPDSEPPEREEFWV--------------------------ASI----------S---------------TSL-N-P------------------------------------------KQVPLEGKA-----------ELEDAI------AARA-AS---L-VD------------------------TR----------------Q-HG-GFSKE-RVIVHIAATG------------------------------------------------------------SPNLTIIDLPGIIR--TK-------------------T-------FGDFMPFIPNPFGRDSQ--------DR--N--AIRQVS--------ELIQ-GYA---AQ------------ERTIMLVVVPATQ--D-VATIE-ALEWAARYD------HAGRRTIGVITKPDLVD-------KGA------E-----KEV----------------------------ASV--LM---NR---------R-KP-----------------------L---KLGYVMVKNR----------------------------------------------S-QIE--VEE-----------Q--------VS--------------------VQ----------QARKN---EYDFFAT--------HH-VF---------------------S-K------M--------S--RSY-FGVENLVKKVTRVLVARVHDE-VPKM-
>PXF49978.1
------------IAIPQ--------VAVI--------------------------------------------GD----Q----------------SSGKSSVLE-----A--IC-S-V-PL-PRG--------------AG-LTTRCAI---------------ELR--------------L---TNT------------------------------HP---------------------------------------------------------------------------------------------EDAALPSDTEPPKREPFWL--------------------------ASI----------S---------------TSL-N-P------------------------------------------KQVPLSGKA-----------ELEDAI------AAHA-AS---L-TD------------------------PR----------------Q-NS-GFSKE-RVIVHIAATG------------------------------------------------------------SPNLTIIDLPGIIR--TK-------------------T-------FGDFFPFIP-PFG-DSQ--------DR--N--AIRQVS--------QLIQ-GYA---AQ------------ERTILLVVIPATQ--D-VATIE-ALEWAARYD------PSGRRTIGVITKPDLID-------KGA------E-----REV----------------------------ASV--LN---NR---------R-KP-----------------------L---KLGYIMVKNR----------------------------------------------S-QKE--VEE-----------H--------VS--------------------VQ----------QAREN---EYEFFSN--------HP-VF---------------------S-K------M--------S--RSY-FGVDNLVKKVTGVLVSRLHDE-LPKM-
>XP_006815062.1
------------VDLPA--------VVVI--------------------------------------------GD----Q----------------SVGKSSVLE-----A--IS-G-V-QL-PRG--------------NE-IVTRCPI---------------ELR--------------L---KTL------------------------------DN----------------------------------------------------------------------------------------------DE--------------WC--------------------------GKI----------L---------------YIN-Y-S--------------KE-------------------------QVNKYIDSPD-----------ELGAAI------RTAQ-QD---I-TN------------------------SQ-------------------K-GISKT-SITVEIQSAH------------------------------------------------------------VPNLTLIDLPGIAR--VP-------------------Q-------EG--------------Q--------SR--N--IADETK--------DLIK-KYI---SK------------DDAIVLCVIPCNV--D-IATTE-AIKMAQEVD------PTGSRTLGVLTKPDLVD-------KGS------E-----NVV----------------------------VRI--AE---NK---------V-IN-----------------------L---KKGYTIMKCR----------------------------------------------S-QRN--LED-----------A--------MS--------------------LE----------EAMDE---EERFFRE--------HK-HY---------------------S-V------L-----------SGQ-AGSRLLAHRLTTELVEQILKS-V----
>XP_035690836.1
------------VSLPS--------VVVI--------------------------------------------GD----Q----------------SAGKSSTLE-----A--IS-G-V-QL-PRG--------------SG-IVTRCPL---------------ELR--------------L---KKS------------------------------QKK--------------------------------------------------------------------------------------------DAP--------------WK--------------------------GCI----------R---------------YV----K--------------NK------------------------KDVRFDVDEPG-----------NVGDAV------KKAQ-ND---L-AG------------------------TT-------------------N-GISDS-LITLDVESPD------------------------------------------------------------IPDLTLIDLPGIAR--IA-------------------A-------EG--------------Q--------PT--D--IGQQIK--------DLIS-KYI---QK------------KDTIILAVVPCNV--D-IATTE-ALQMAQEVD------ADGSRTLGVLTKPDLID-------PGT------E-----RGV----------------------------LQI--LN---NE---------K-YK-----------------------L---RKGYTIIKCR----------------------------------------------G-QMD--IEK-----------G--------MS--------------------LE----------EAMDK---EQSYFKS--------HE-HF---------------------K-S------VY-------K--EKK-AGVRTLAGRLSTELVGQIKNS-I----
>XP_019617847.1
------------VTLPS--------VVVI--------------------------------------------GD----Q----------------SAGKSSCLE-----A--IS-G-V-QL-PRG--------------SG-IVTRCPL---------------ELR--------------L---KKS------------------------------PDP--------------------------------------------------------------------------------------------ESG--------------WR--------------------------GYI----------H---------------FE-------------------DK------------------------GETRWELDSPE-----------DVGEAV------KKAQ-NQ---L-AG------------------------ES-------------------L-CISPR-LITLDVESPD------------------------------------------------------------IPDLTLIDLPGIAR--VP-------------------V-------GG--------------Q--------PD--D--IGDQTK--------ALIR-EYI---QM------------DETIILAVVPCNV--D-IATTE-ALKMAKEVD------PDGSRTLGVLTKPDLID-------RGT------E-----NMT----------------------------VDI--VN---NR---------K-YA-----------------------L---KKGYTIIKCR----------------------------------------------G-QVD--IEN-----------K--------VS--------------------LS----------DAMDK---EEMFFQK--------HE-HF---------------------K-I------LY-------E--EKK-TGTKTLAGKLTTELVEQIKKS-I----
>XP_002608668.1
------------VTLPS--------VVVI--------------------------------------------GD----Q----------------SAGKSSCLE-----A--MS-G-V-QL-PRG--------------SG-IVTRCPL---------------ELR--------------L---KKS------------------------------QDP--------------------------------------------------------------------------------------------ESP--------------WK--------------------------GYI----------H---------------YHF-E-G--------------DR------------------------DETGWKLTDPS-----------DVGEAV------RKAQ-NN---L-AG------------------------DS-------------------H-GISPR-LITLDVESPD------------------------------------------------------------IPDLTLIDLPGIAR--IA-------------------V-------DG--------------Q--------PP--D--IGDQIK--------DLIK-EYI---QK------------DETIILAVVPCNV--D-IATTE-ALQMAKDVD------PTGSRTLGVLTKPDLID-------RGT------E-----NTI----------------------------VDI--VN---NQ---------K-YP-----------------------L---KKGYTIIRCR----------------------------------------------G-QED--INE-----------N--------VT--------------------LS----------EAMEK---EERFFKT--------HE-HF---------------------K-L------PY-------H--EKK-TGTRTLAGKLTTELVEQIK--------
>XP_003973512.2.2
------------LALPA--------IAVI--------------------------------------------GD----Q----------------SSGKSSVLE-----A--LS-G-V-AL-PRG--------------SG-IVTRCPL---------------ELK--------------M---KRR------------------------------KV---------------------------------------------------------------------------------------------GEP--------------WY--------------------------GNI----------S---------------YL----------------------------------------------DQEEVIEDPA-----------DVEKKI------QEAQ-NE---M-AG------------------------VG-------------------V-GISDD-LISLEIASPE------------------------------------------------------------VPDLTLIDLPGIAR--VA-------------------V-------KG--------------Q--------PE--N--IGEQIK--------RLIR-KFI---TK------------QETISLVVVPCNV--D-IATTE-ALKMAQEVD------PDGERTLGILTKPDLVD-------KGT------E-----ETV----------------------------VDI--IH---NE---------V-IH-----------------------L---KKGYMIVRCR----------------------------------------------G-QKE--IID-----------K--------VS--------------------LA----------EATET---ETAFFRD--------HA-HF---------------------Q-T------LY-------D--DGQ-ATILKLAEKLTLELVNHIEKS-L----
>NP_891987.2.2
------------LALPA--------IAVI--------------------------------------------GD----Q----------------SSGKSSVLE-----A--LS-G-V-PL-PRG--------------SG-IVTRCPL---------------ELK--------------M---IRT------------------------------KD---------------------------------------------------------------------------------------------QDK--------------WH--------------------------GRI----------S---------------YK----------------------------------------------TYEEDFDDPA-----------EVEKKI------RQAQ-DE---M-AG------------------------AG-------------------V-GISEE-LISLQITSAN------------------------------------------------------------VPDLTLIDLPGIAR--VA-------------------V-------KG--------------Q--------PE--N--IGDQIK--------RLIR-KFV---TR------------QETINLVVVPCNV--D-IATTE-ALQMAQAED------PDGERTLGILTKPDLVD-------KGT------E-----GTV----------------------------VDI--VH---NE---------V-IH-----------------------L---TKGYMIVRCR----------------------------------------------G-QKE--IMD-----------Q--------VT--------------------LN----------EATET---ESAFFKD--------HP-HF---------------------S-K------LY-------E--EGF-ATIPKLAEKLTIELVHHIQKS-L----
>XP_009304072.1
------------LALPA--------IAVI--------------------------------------------GD----Q----------------SSGKSSVLE-----A--LS-G-V-PL-PRG--------------SG-IVTRCPL---------------ELK--------------M---IRS------------------------------KE---------------------------------------------------------------------------------------------DEK--------------WH--------------------------GRI----------S---------------YQ----------------------------------------------NHEEDFDDPA-----------EVEKKI------REAQ-DE---M-AG------------------------AG-------------------V-GISEE-LISLQITSAN------------------------------------------------------------VPDLTLIDLPGIAR--VA-------------------V-------KG--------------Q--------PE--N--IGDQIK--------RLIR-MFI---TK------------QETINLVVVPCNV--D-IATTE-ALQMAQAED------PEGERTLGILTKPDLVD-------KGT------E-----GTV----------------------------VDI--VH---NE---------V-IH-----------------------L---TKGYMIVRCR----------------------------------------------G-QKE--IMD-----------Q--------VT--------------------LN----------EATET---ESAFFKD--------HP-HF---------------------R-K------LY-------E--EGF-ATIPKLAEKLTIELVHHIQRS-L----
>AGU16245.1
--------------LPA--------IAVI--------------------------------------------GD----Q----------------SSGKSSVLE-----A--LS-G-V-GL-PRG--------------SG-IVTRCPL---------------ELK--------------L---KKA------------------------------KK---------------------------------------------------------------------------------------------ETE--------------WK--------------------------ATI----------R---------------YE----------------------------------------------DEYKELTSPS-----------EVEKEI------RTAQ-NA---M-AG------------------------SG-------------------K-GISDK-LISLEIESDN------------------------------------------------------------VPDLTLIDLPGIAR--VA-------------------V-------QG--------------Q--------PY--D--IGEQIK--------KLIR-KFI---EK------------EETINLVVVPCNV--D-IATTE-ALKMAQDVD------QSGERTLGILTKPDLVD-------KGA------E-----QNI----------------------------VDV--VN---NM---------V-IP-----------------------L---KKGYMIVKCR----------------------------------------------G-QQD--INE-----------N--------LT--------------------LA----------EAT--------------------------------------------------------------------------------------------------
>XP_007904885.1
------------LSLPA--------IAVI--------------------------------------------GD----Q----------------SSGKSSVLE-----A--LS-G-V-SL-PRG--------------TG-IVTRCPL---------------ELK--------------L---KKA------------------------------KK---------------------------------------------------------------------------------------------ANV--------------WK--------------------------GAI----------S---------------FR----------------------------------------------EYSKEITNAS-----------EVEQEI------RKAQ-NS---M-AG------------------------KE---------------------GISHD-LISLKIESSN------------------------------------------------------------VPDLTLIDLPGIAR--VA-------------------V-------GN--------------Q--------PL--D--IGDQIK--------KMIR-SFI---NK------------QETINLVVVPCNV--D-IATTE-ALKMAQEVD------PSGERTVGILTKPDLVD-------KGT------E-----STI----------------------------VDI--VQ---NL---------V-VE-----------------------L---KKGYMIVKCR----------------------------------------------G-QKE--IND-----------K--------LT--------------------LQ----------DAIAR---ENRYFEE--------HE-QF---------------------R-T------LL-------D--EKK-ASIPHLAERLTNELVYHISKC-L----
>XP_032888405.1
------------LGLPA--------IAVI--------------------------------------------GD----Q----------------SSGKSSVLE-----A--LS-G-V-AF-PRG--------------SG-IVTRCPL---------------ELK--------------L---KNV------------------------------KK---------------------------------------------------------------------------------------------ANV--------------WK--------------------------GKI----------S---------------YK----------------------------------------------DYSNKLSSAA-----------EVEQAI------LKAQ-DS---I-AG------------------------KG-------------------V-GISHE-LISLEIESTN------------------------------------------------------------VPDLTLIDLPGIAR--VA-------------------V-------GN--------------Q--------PQ--D--IGDQIK--------RLIR-LFI---QK------------QETVNLVVVPCNV--D-IATTE-ALKMAQEVD------PTGDRTLGILTKPDLVD-------KGT------E-----KNV----------------------------VDI--VK---NL---------T-VE-----------------------L---EKGYMIVKCR----------------------------------------------G-QND--INE-----------N--------IS--------------------LV----------DAIAK---EKEFFED--------HE-QF---------------------R-P------LL-------E--DGK-AGIPNLAVRLTKELVNHINKS-L----
>XP_009815891.1
------------LALPA--------IAVI--------------------------------------------GD----Q----------------SSGKSSVLE-----A--LS-G-I-AL-PRG--------------NG-IVTRCPL---------------ELK--------------L---KRI------------------------------PA---------------------------------------------------------------------------------------------TQA--------------WK--------------------------GKI----------C---------------YR----------------------------------------------NISSELQNAS-----------EVEKAI------REAQ-DI---V-AG------------------------TR-------------------G-AISGE-LISLEIWSPD------------------------------------------------------------VPDLTLIDLPGIAR--VA-------------------V-------GN--------------Q--------PK--D--IGEQIK--------MLLK-KII---GC------------KETLNLVVVPCNV--D-IATTE-ALKMAQEVD------PSGERTLGILTKPDLVD-------RGT------E-----ESI----------------------------INI--IR---NL---------V-IP-----------------------L---KKGYMIVKCR----------------------------------------------G-QQD--IHN-----------K--------LA--------------------LA----------AAIQQ---ERKFFET--------HE-HF---------------------S-I------LL-------E--EGK-ATVPHLAEKLTNELVRHIIKT-L----
>XP_025933558.1
------------LALPS--------IAVI--------------------------------------------GD----Q----------------SSGKSSVLE-----A--LS-G-I-AL-PRG--------------NG-IVTRCPL---------------ELK--------------L---KKT------------------------------PA---------------------------------------------------------------------------------------------TQK--------------WK--------------------------GKI----------S---------------YH----------------------------------------------NTSEELKNPS-----------EVEKAI------RGAQ-DV---V-AG------------------------TK-------------------G-AISRE-LISLEVWSPT------------------------------------------------------------VPDLTLIDLPGIAR--VA-------------------V-------GD--------------Q--------PE--D--IGEQIK--------KLLK-NII---GN------------KETLNLVVVPCNV--D-IATTE-ALKMAQEVD------PKGERTLGILTKPDLVD-------KGT------E-----ESI----------------------------VNI--IR---NL---------T-VP-----------------------L---KKGYMIVKCR----------------------------------------------G-QQD--IHN-----------N--------LT--------------------LA----------SAIQQ---EKEFFET--------HQ-HF---------------------S-I------LL-------N--EGK-ATVPLLAEKLTXELVGHIIKT-L----
>XP_015269256.1
------------LALPA--------IAVI--------------------------------------------GD----Q----------------SSGKSSVLE-----A--LS-G-V-AL-PRG--------------NG-IVTRCPL---------------ALK--------------L---KKT------------------------------RQ---------------------------------------------------------------------------------------------GCG--------------WK--------------------------GKI----------S---------------YR----------------------------------------------DINEELNHPS-----------EVEKEI------RKAQ-IS---I-AG------------------------EG-------------------V-GISHE-LITLEIRSSE------------------------------------------------------------VPDLTLIDLPGIAR--VA-------------------V-------GN--------------Q--------PQ--D--IGHQIK--------RLIK-KII---AK------------DETINLVVVPCNV--D-IATTE-ALKMAQEVD------PDGERTLGILTKPDLVD-------KGT------E-----EAV----------------------------VDI--VR---NL---------I-IH-----------------------L---KKGYMIVKCR----------------------------------------------G-QQD--IQS-----------N--------LD--------------------LA----------SAIQK---EKAFFED--------NR-HF---------------------R-I------LL-------A--EKR-ATIPLLAEKLTSELVEHINKS-L----
>XP_006156438.1
------------LALPA--------IAVI--------------------------------------------GD----Q----------------SSGKSSVLE-----A--LS-G-V-AL-PRG--------------SG-IVTRCPL---------------VLK--------------L---MKQ------------------------------SQ---------------------------------------------------------------------------------------------EPV--------------WR--------------------------GKI----------R---------------YR----------------------------------------------NTEKKLGDPT-----------QVEAEI------CKAQ-NI---I-AG------------------------SG-------------------V-GISHE-LITLEITSPE------------------------------------------------------------VPDLTLIDLPGITR--VA-------------------L-------GN--------------Q--------PQ--D--ISLQIK--------ALIK-KYI---KR------------QQTINLVVVPCNV--D-IATTE-ALSMAQEVD------PEGDRTLGILTKPDLVD-------KGS------E-----KSV----------------------------MNV--LQ---NL---------T-FP-----------------------L---KKGYMIVKCR----------------------------------------------G-QQE--IMN-----------N--------LS--------------------LA----------EATRK---ELMFFQS--------HP-HF---------------------R-V------FL-------E--EKK-ATVPHLAERLTAELIAHIRKS-L----
>NP_001003133.1
------------LALPA--------IAVI--------------------------------------------GD----Q----------------SSGKSSVLE-----A--LS-G-V-AL-PRG--------------SG-IVTRCPL---------------VLK--------------L---KRD------------------------------PH----------------------------------------------------------------------------------------------KA--------------WR--------------------------GRI----------S---------------YR----------------------------------------------KTELQFQDPS-----------QVEKEI------RQAQ-NI---I-AG------------------------QG-------------------L-GISHE-LISLEITSPE------------------------------------------------------------VPDLTLIDLPGITR--VA-------------------V-------GN--------------Q--------PQ--D--IGVQIK--------ALIK-NYI---QK------------QETINLVVVPCNV--D-IATTE-ALSMAQEVD------PNGDRTIGVLTKPDLVD-------RGT------E-----KTV----------------------------VNV--AQ---NL---------T-YH-----------------------L---QKGYMIVRCR----------------------------------------------G-QEE--ITN-----------Q--------LS--------------------LA----------EATEK---ERMFFQT--------HP-YF---------------------R-A------LL-------E--EGK-ATVPCLAERLTKELILHINKS-L----
>XP_002830747.1
------------LALPA--------IAVI--------------------------------------------GD----Q----------------SSGKSSVLE-----A--LS-G-V-AL-PRG--------------SG-IVTRCPL---------------VLK--------------L---KKQ------------------------------PC----------------------------------------------------------------------------------------------EA--------------WA--------------------------GRI----------S---------------YR----------------------------------------------NTELELQDPG-----------QVEKEI------HKAQ-NI---M-AG------------------------NG-------------------R-GISHE-LISLEITSPE------------------------------------------------------------VPDLTIIDLPGITR--VA-------------------V-------DN--------------Q--------PR--D--IGLQIK--------ALIK-KYI---QR------------QQTINLVVVPCNV--D-IATTE-ALSMAHEVD------PEGDRTIGILTKPDLMD-------KGT------E-----KSV----------------------------MNV--VR---NL---------T-YP-----------------------L---KKGYMIVRCR----------------------------------------------G-QQE--LTN-----------R--------LS--------------------LA----------EATKK---EITFFQT--------HP-YF---------------------R-V------LL-------E--EGS-ATVPRLAERLTSELIMHIQKS-L----
>NP_002454.1
------------LALPA--------IAVI--------------------------------------------GD----Q----------------SSGKSSVLE-----A--LS-G-V-AL-PRG--------------SG-IVTRCPL---------------VLK--------------L---KKQ------------------------------PC----------------------------------------------------------------------------------------------EA--------------WA--------------------------GRI----------S---------------YR----------------------------------------------NTELELQDPG-----------QVEKEI------HKAQ-NV---M-AG------------------------NG-------------------R-GISHE-LISLEITSPE------------------------------------------------------------VPDLTIIDLPGITR--VA-------------------V-------DN--------------Q--------PR--D--IGLQIK--------ALIK-KYI---QR------------QQTINLVVVPCNV--D-IATTE-ALSMAHEVD------PEGDRTIGILTKPDLMD-------RGT------E-----KSV----------------------------MNV--VR---NL---------T-YP-----------------------L---KKGYMIVKCR----------------------------------------------G-QQE--ITN-----------R--------LS--------------------LA----------EATKK---EITFFQT--------HP-YF---------------------R-V------LL-------E--EGS-ATVPRLAERLTTELIMHIQKS-L----
>XP_008569440.1
------------LALPA--------IAVI--------------------------------------------GD----Q----------------SSGKSSVLE-----A--LS-G-V-AL-PRG--------------SG-IVTRCPL---------------VLK--------------L---KKH------------------------------LQ---------------------------------------------------------------------------------------------EDG--------------WK--------------------------GKI----------S---------------YR----------------------------------------------HTELLLQDPS-----------QVEKEI------HKAQ-NT---I-AG------------------------NG-------------------V-GISHE-LISLEITSPE------------------------------------------------------------VPDLTLIDLPGITR--VA-------------------V-------GN--------------Q--------PQ--D--IGQQVK--------ALIK-KYI---QR------------QQTINLVVVPCNV--D-IATTE-ALSMAQEVD------PDGDRTIGILTKPDLVD-------KGT------E-----KGV----------------------------MNV--AR---NL---------T-YH-----------------------L---KKGYMIVKCR----------------------------------------------G-QQD--ITN-----------K--------LS--------------------LA----------EATKK---EMAFFQT--------HP-YF---------------------R-V------LL-------E--EGK-ATVPCVAEKLTAELIVHINKS-L----
>XP_017508123.1
------------LALPA--------IAVI--------------------------------------------GD----Q----------------SSGKSSVLE-----A--LS-G-V-AL-PRG--------------SG-IVTRCPL---------------VLK--------------L---KKQ------------------------------LH---------------------------------------------------------------------------------------------EPA--------------WT--------------------------GRL----------S---------------YQ----------------------------------------------TTELQLHNPS-----------QVEKEI------QKAQ-NA---I-AG------------------------DG-------------------V-GISHE-LINLEITSPD------------------------------------------------------------VPDLTLIDLPGIAR--VA-------------------V-------GN--------------Q--------PQ--D--IGLQIK--------ALIK-KYI---QR------------QQTINLVVVPCNV--D-IATTE-ALSMAQEVD------PDGDRTIGILTKPDLVD-------KGT------E-----RVI----------------------------VNV--VQ---NL---------T-YH-----------------------L---KKGYMIVKCR----------------------------------------------G-QQE--VTN-----------K--------LS--------------------LA----------EATSK---EMTFFQT--------HP-YF---------------------R-I------LL-------E--EGK-ATVPRLAEKLTTELISHINKS-L----
>XP_005885748.1
------------LALPA--------IAVI--------------------------------------------GD----Q----------------SSGKSSVLE-----A--LS-G-V-AL-PRG--------------SG-IVTRCPL---------------VLK--------------L---KKQ------------------------------LAG--------------------------------------------------------------------------------------------ESL--------------WT--------------------------GKI----------S---------------YR----------------------------------------------STELQLQDPS-----------QVEREI------YKAQ-NT---I-AG------------------------NG-------------------V-GISHE-LINLEITSPE------------------------------------------------------------VPDLTLIDLPGIAR--VA-------------------V-------GN--------------Q--------PQ--D--IGLQIK--------ALIK-KYI---QR------------QQTINLVVVPCNV--D-IATTE-ALSMAHEVD------PDGDRTIGILTKPDLVD-------KGA------E-----KNV----------------------------VNV--AQ---NL---------T-YR-----------------------L---KKGYMIVKCR----------------------------------------------G-QQE--ITD-----------K--------LS--------------------LA----------EATKK---EMMFFQT--------HP-YF---------------------R-V------LL-------E--EGK-ATVPRLAERLTTELIWHINKS-L----
>NP_776366.1
------------LALPA--------IAVI--------------------------------------------GD----Q----------------SSGKSSVLE-----A--LS-G-V-AL-PRG--------------SG-IITRCPL---------------VLK--------------L---TKR-----------------------------------------------------------------------------------------------------------------------------ECE--------------WT--------------------------GKI----------T---------------YR----------------------------------------------NITQQLQNPS-----------EVEWEI------RRAQ-NI---I-AG------------------------NG-------------------L-GISHE-LINLEITSPE------------------------------------------------------------VPDLTLIDLPGITR--VA-------------------V-------EN--------------Q--------PQ--D--IGLQIK--------ALIK-KYI---QR------------QETINLVVVPCNV--D-IATTE-ALSMAQEVD------PDGDRTIGILTKPDLVD-------KGT------E-----KGV----------------------------LKV--MQ---NL---------T-YH-----------------------L---KKGYMIVKCR----------------------------------------------G-QQD--ITN-----------K--------LS--------------------LA----------EATRK---ETMFFET--------HP-YF---------------------R-I------LL-------D--EGK-ATVPLLAERLTTELIWHINKS-L----
>XP_032211320.1
------------LALPA--------IAVI--------------------------------------------GD----Q----------------SSGKSSVLE-----A--LS-G-V-AL-PRG--------------SG-IVTRCPL---------------VLK--------------L---KRQ------------------------------PQ---------------------------------------------------------------------------------------------ESA--------------WK--------------------------GRV----------I---------------YG----------------------------------------------TREVRLQDPS-----------QVEKEI------LKAQ-NT---L-AG------------------------DG-------------------V-SISHE-LISVDIISPE------------------------------------------------------------VPDLTLIDLPGITR--VP-------------------V-------GN--------------Q--------PQ--D--IGLQIK--------ALIK-KYI---QR------------QETINLVVVPCNV--D-IATTE-ALSMAQEVD------PRGDRTIGILTKPDLVD-------KGA------E-----PIV----------------------------MKV--AQ---NL---------T-YH-----------------------L---QKGYMMVRCR----------------------------------------------G-QEE--ITN-----------R--------LS--------------------LA----------EATRK---ETMFFQK--------HP-HF---------------------R-A------LL-------Q--EGK-ATVPCLAERLTNELILHINKS-L----
>XP_004675614.2.2
------------LALPA--------IAVI--------------------------------------------GD----Q----------------SSGKSSVLE-----A--LS-G-V-AL-PRG--------------SG-IVTRCPL---------------VLK--------------L---KKL------------------------------MN---------------------------------------------------------------------------------------------EDS--------------WK--------------------------GKI----------N---------------YQ----------------------------------------------GVEVTIAKAS-----------DVEQEV------NKAQ-AV---I-AG------------------------DG-------------------L-GISHE-LITLEVSSPE------------------------------------------------------------VPDLTLIDLPGITR--VA-------------------V-------GN--------------Q--------PQ--D--IGEQIK--------ALIR-KYI---QR------------QQTINLVVVPCNV--D-IATTE-ALSMAREVD------PDGDRTLGILTKPDLVD-------RGT------E-----DRV----------------------------VDV--IR---NF---------I-CP-----------------------L---KKGYMIVKCR----------------------------------------------G-QKD--IQD-----------R--------LS--------------------LA----------QALQK---EQAFFEE--------HP-HF---------------------R-Q------LL-------E--EGR-ASIPKLADRLTSELIRHISKS-L----
>XP_004466363.1
------------LSLPA--------IAVI--------------------------------------------GD----Q----------------SSGKSSVLE-----A--LS-G-V-AL-PRG--------------SG-IVTRCPL---------------VLK--------------L---KKL------------------------------TN---------------------------------------------------------------------------------------------EEK--------------WR--------------------------GKV----------T---------------YE----------------------------------------------DYEIDISDAS-----------EVEEEI------NKAQ-NV---I-AG------------------------EG-------------------L-GISQK-LINLEVCSPD------------------------------------------------------------VPDLTLIDLPGITR--VA-------------------V-------GN--------------Q--------PA--D--IGWQIK--------CLIK-KYI---TR------------QETINLVVVPSNV--D-IATTE-ALSMAQEVD------PNGDRTIGILTKPDLVD-------RGT------E-----DKV----------------------------VDV--VR---NL---------V-CH-----------------------L---KKGYMIVRCR----------------------------------------------G-QQD--IQD-----------R--------LS--------------------LA----------TALQK---ERAFFEN--------HE-NF---------------------R-V------LL-------E--EGK-ATVPHLAERLTTELITHISKT-L----
>NP_002453.2.2
------------LALPA--------IAVI--------------------------------------------GD----Q----------------SSGKSSVLE-----A--LS-G-V-AL-PRG--------------SG-IVTRCPL---------------VLK--------------L---KKL------------------------------VN---------------------------------------------------------------------------------------------EDK--------------WR--------------------------GKV----------S---------------YQ----------------------------------------------DYEIEISDAS-----------EVEKEI------NKAQ-NA---I-AG------------------------EG-------------------M-GISHE-LITLEISSRD------------------------------------------------------------VPDLTLIDLPGITR--VA-------------------V-------GN--------------Q--------PA--D--IGYKIK--------TLIK-KYI---QR------------QETISLVVVPSNV--D-IATTE-ALSMAQEVD------PEGDRTIGILTKPDLVD-------KGT------E-----DKV----------------------------VDV--VR---NL---------V-FH-----------------------L---KKGYMIVKCR----------------------------------------------G-QQE--IQD-----------Q--------LS--------------------LS----------EALQR---EKIFFEN--------HP-YF---------------------R-D------LL-------E--EGK-ATVPCLAEKLTSELITHICKS-L----
>NP_001127618.1
------------LALPA--------IAVI--------------------------------------------GD----Q----------------SSGKSSVLE-----A--LS-G-V-AL-PRG--------------SG-IVTRCPL---------------VLK--------------L---KKL------------------------------VN---------------------------------------------------------------------------------------------EDK--------------WR--------------------------GKV----------S---------------YQ----------------------------------------------DYEIEISDAS-----------EVEKEI------NKAQ-NT---I-AG------------------------EG-------------------M-GISHE-LITLEISSRD------------------------------------------------------------VPDLTLIDLPGITR--VA-------------------V-------GN--------------Q--------PA--D--IGYKIK--------TLIK-KYI---QR------------QETISLVVVPSNV--D-IATTE-ALSMAQEVD------PEGDRTIGILTKPDLVD-------KGT------E-----DKV----------------------------VDV--VR---NL---------V-FH-----------------------L---KKGYMIVKCR----------------------------------------------G-QQE--IQD-----------Q--------LS--------------------LS----------EALQR---EKIFFED--------HP-YF---------------------R-D------LL-------E--EGK-ATVPCLAEKLTSELITHICKS-L----
>XP_006156437.1
------------LALPA--------IAVI--------------------------------------------GD----Q----------------SSGKSSVLE-----A--LS-G-V-AL-PRG--------------SG-IVTRCPL---------------VLK--------------L---KKL------------------------------IN---------------------------------------------------------------------------------------------EDK--------------WR--------------------------GKV----------S---------------YQ----------------------------------------------DIEVEITDPS-----------KVEPEI------NKAQ-NV---I-AG------------------------EG-------------------M-GISHE-LISLEVSSPH------------------------------------------------------------VPDLTLIDLPGITR--VA-------------------V-------GN--------------Q--------PA--D--IGRQIK--------TLIK-KYI---HK------------QETINLVVVPSNV--D-IATTE-ALSMAQEVD------PDGDRTIGILTKPDLVD-------KGT------E-----EKV----------------------------VDV--VR---NL---------V-CH-----------------------L---KKGYMIVKCR----------------------------------------------G-QQD--IQD-----------R--------LS--------------------LA----------EALQR---EKVFFEE--------HP-YF---------------------S-F------LL-------E--EGK-ATIPCLAERLTTELIMHISKS-L----
>XP_017508130.1
------------LALPA--------IAVI--------------------------------------------GD----Q----------------SSGKSSVLE-----A--LS-G-V-AL-PRG--------------SG-IVTRCPL---------------VLK--------------L---KKL------------------------------TN---------------------------------------------------------------------------------------------EET--------------WR--------------------------GKV----------S---------------YQ----------------------------------------------DFEAELSDPS-----------EVEREI------NRAQ-NS---I-AG------------------------EG-------------------T-GISHE-LISLEISSPH------------------------------------------------------------VPDLTLIDLPGITR--VA-------------------V-------GN--------------Q--------PA--D--IGRQIK--------ALIR-KYI---YK------------QETINLVVVPSNV--D-IATTE-ALSMAQEVD------PDGDRTIGILTKPDLVD-------RGT------E-----DKV----------------------------VDV--VR---NL---------V-CH-----------------------L---KKGYMIVKCR----------------------------------------------G-QQD--IQD-----------Q--------LS--------------------LA----------EALKK---ERAFFED--------NP-YF---------------------R-D------LL-------E--EGR-ATVPCLADKLTVELITHICKS-L----
>XP_032211398.1
------------LALPA--------IAVI--------------------------------------------GD----Q----------------SSGKSSVLE-----A--LS-G-V-AL-PRG--------------SG-IVTRCPL---------------VLK--------------L---KKV------------------------------TN---------------------------------------------------------------------------------------------QDE--------------WR--------------------------GKV----------S---------------YQ----------------------------------------------DFEKEISDPS-----------EVEAEI------NKAQ-NA---V-AG------------------------EG-------------------Q-GISHE-LISLEVSSSH------------------------------------------------------------VPDLTLIDLPGITR--VA-------------------V-------GN--------------Q--------PA--D--IGRQTK--------QLIR-KYI---LR------------QETINLVVVPCNV--D-IATTE-ALSMAQEVD------PDGDRTIGILTKPDLVD-------RGT------E-----SKV----------------------------VDV--AQ---NL---------V-CH-----------------------L---KKGYMIVKCR----------------------------------------------G-QQD--IQD-----------Q--------VT--------------------LA----------EALQK---ERDFFED--------HP-HF---------------------R-V------LL-------E--EGR-ATVPCLADKLTSELIMHICKT-L----
>NP_001003134.1
------------LALPA--------IAVI--------------------------------------------GD----Q----------------SSGKSSVLE-----A--LS-G-V-AL-PRG--------------SG-IVTRCPL---------------VLK--------------L---KKL------------------------------IN---------------------------------------------------------------------------------------------EDE--------------WR--------------------------GKV----------S---------------YQ----------------------------------------------DTEMEISDPS-----------EVEVEI------NKAQ-DA---I-AG------------------------EG-------------------Q-GISHE-LISLEVSSPH------------------------------------------------------------VPDLTLIDLPGITR--VA-------------------V-------GN--------------Q--------PA--D--IGRQTK--------QLIR-KYI---LK------------QETINLVVVPCNV--D-IATTE-ALSMAQEVD------PDGDRTIGILTKPDLVD-------RGT------E-----GKV----------------------------VDV--AQ---NL---------V-CH-----------------------L---KKGYMIVKCR----------------------------------------------G-QQD--IQD-----------Q--------VS--------------------LA----------EALQK---EKDFFED--------HP-HF---------------------R-V------LL-------E--EGR-ATVPNLAEKLTSELITHICKT-L----
>XP_008569442.1
------------LALPA--------IAVI--------------------------------------------GD----Q----------------SSGKSSVLE-----A--LS-G-V-AL-PRG--------------SG-IVTRCPL---------------VLK--------------L---KKL------------------------------VH---------------------------------------------------------------------------------------------GEE--------------WK--------------------------GKV----------S---------------YR----------------------------------------------DLEIKISDAL-----------EVEEEV------RKAQ-TI---I-AG------------------------EG-------------------M-GISHE-LINLEISSPH------------------------------------------------------------VPDLTLIDLPGIAR--VA-------------------M-------GN--------------Q--------PA--D--IGYQVK--------XLIR-KYI---QR------------QETINLVVVPSNV--D-IATTE-ALSMAQEVD------PEGDRTIGILTKPDLVD-------KGT------E-----DKV----------------------------VDV--VR---NL---------V-YH-----------------------L---KKGYMIVKCR----------------------------------------------G-QQD--IQD-----------Q--------LS--------------------LA----------TALQR---EKDFFED--------HP-QF---------------------R-D------LL-------E--EGR-ATIPCLAERLTTELITHICKS-L----
>XP_014388412.1
------------LALPA--------IAVI--------------------------------------------GD----Q----------------SSGKSSVLE-----A--LS-G-V-SL-PRG--------------SG-IVTRCPL---------------VLK--------------L---RKL------------------------------RH---------------------------------------------------------------------------------------------DDE--------------WK--------------------------GKV----------T---------------YR----------------------------------------------DLEIDLSAAS-----------EVEQEI------RKAQ-NV---I-AG------------------------EG-------------------V-GISQE-LINLEVSSPH------------------------------------------------------------VPDLTLIDLPGITR--VA-------------------V-------GN--------------Q--------PA--D--IGRQIT--------ALIK-KYI---LR------------QQTIMLVVVPSNV--D-IATTE-ALSMAHEVD------PDGDRTIGILTKPDLVD-------RGT------E-----DKV----------------------------VDV--VR---NL---------V-YH-----------------------L---KKGYMIVKCR----------------------------------------------G-QQD--IQY-----------Q--------MS--------------------LS----------KALQR---ERAFFED--------HP-YF---------------------R-D------LL-------E--EGK-ATIPCLAERLTNELIAHISKS-L----
>XP_005202045.1
------------LALPA--------IAVI--------------------------------------------GD----Q----------------SSGKSSVLE-----A--LS-G-V-AL-PRG--------------SG-IVTRCPL---------------VLR--------------L---KKL------------------------------GN---------------------------------------------------------------------------------------------EDE--------------WK--------------------------GKV----------S---------------FL----------------------------------------------DKEIEIPDAS-----------QVEKEI------SEAQ-IA---I-AG------------------------EG-------------------T-GISHE-LISLEVSSPH------------------------------------------------------------VPDLTLIDLPGITR--VA-------------------V-------GN--------------Q--------PP--D--IEYQIK--------SLIR-KYI---LR------------QETINLVVVPANV--D-IATTE-ALRMAQEVD------PQGDRTIGILTKPDLVD-------KGT------E-----DKV----------------------------VDV--VR---NL---------V-FH-----------------------L---KKGYMIVKCR----------------------------------------------G-QQD--IKH-----------R--------MS--------------------LD----------KALQR---ERIFFED--------HA-HF---------------------R-D------LL-------E--EGK-ATIPCLAERLTSELIMHICKT-L----
>NP_034976.1
------------LALPA--------IAVI--------------------------------------------GD----Q----------------SSGKSSVLE-----A--LS-G-V-AL-PRG--------------SG-IVTRCPL---------------VLK--------------L---RKL------------------------------KE---------------------------------------------------------------------------------------------GEE--------------WR--------------------------GKV----------S---------------YD----------------------------------------------DIEVELSDPS-----------EVEEAI------NKGQ-NF---I-AG------------------------VG-------------------L-GISDK-LISLDVSSPN------------------------------------------------------------VPDLTLIDLPGITR--VA-------------------V-------GN--------------Q--------PA--D--IGRQIK--------RLIK-TYI---QK------------QETINLVVVPSNV--D-IATTE-ALSMAQEVD------PEGDRTIGVLTKPDLVD-------RGA------E-----GKV----------------------------LDV--MR---NL---------V-YP-----------------------L---KKGYMIVKCR----------------------------------------------G-QQD--IQE-----------Q--------LS--------------------LT----------EAFQK---EQVFFKD--------HS-YF---------------------S-I------LL-------E--DGK-ATVPCLAERLTEELTSHICKS-L----
>NP_038634.1
------------LALPA--------IAVI--------------------------------------------GD----Q----------------SSGKSSVLE-----A--LS-G-V-AL-PRG--------------SG-IVTRCPL---------------VLK--------------L---RKL------------------------------NE---------------------------------------------------------------------------------------------GEE--------------WR--------------------------GKV----------S---------------YD----------------------------------------------DIEVELSDPS-----------EVEEAI------NKGQ-NF---I-AG------------------------VG-------------------L-GISDK-LISLDVSSPN------------------------------------------------------------VPDLTLIDLPGITR--VA-------------------V-------GN--------------Q--------PA--D--IGRQIK--------RLIK-TYI---QK------------QETINLVVVPSNV--D-IATTE-ALSMAQEVD------PEGDRTIGILTKPDLVD-------RGT------E-----DKV----------------------------VDV--VR---NL---------V-YH-----------------------L---KKGYMIVKCR----------------------------------------------G-QQD--IQE-----------Q--------LS--------------------LT----------EALQN---EQIFFKE--------HP-HF---------------------R-V------LL-------E--DGK-ATVPCLAERLTAELILHICKS-L----
>XP_028583072.1
------------LALPA--------IAVI--------------------------------------------GD----Q----------------SSGKSSVLE-----A--LS-G-V-AL-PRG--------------SG-IVTRCPL---------------ELR--------------L---KKL------------------------------LP---------------------------------------------------------------------------------------------GEK--------------WN--------------------------GKI----------S---------------YL----------------------------------------------GKYMELANPS-----------MVEIEI------RKAQ-NI---I-AG------------------------DG-------------------V-AISDK-LITLEIRSPE------------------------------------------------------------VPDLTLIDLPGIAR--VA-------------------V-------GN--------------Q--------PV--N--IGDQIK--------KLIK-TFI---DK------------QETINLVVVPSNV--D-IATTE-ALKMAQEVD------PNGERTLGIVTKPDLMD-------RGT------E-----GTV----------------------------VNI--VR---NQ---------V-IP-----------------------L---KKGYMIVKCR----------------------------------------------G-QQD--IQS-----------N--------MT--------------------LA----------SALKE---ERAFFEK--------HK-CF---------------------S-I------LL-------Q--EKK-ATVPLLAEKLTSELVEHISKS-L----
>XP_028583068.1
------------LALPA--------IAVI--------------------------------------------GD----Q----------------SSGKSSVLE-----A--LS-G-V-AL-PRG--------------SG-IVTRCPL---------------ELK--------------L---KKT------------------------------HN---------------------------------------------------------------------------------------------TKE--------------WK--------------------------GKI----------S---------------YL----------------------------------------------NTVEEMNSSR-----------QVEEQI------IRAQ-NA---M-AG------------------------SG-------------------S-GISSE-LISLEISSSD------------------------------------------------------------VPDLTLIDLPGIAR--VA-------------------V-------GD--------------Q--------PK--D--IGQQII--------KLIK-KYI---NK------------QETINLVVVPSNV--D-IATTE-ALKMAQEVD------PTGERTLGILTKPDLVD-------KGT------E-----AEV----------------------------VDI--IR---NQ---------R-VP-----------------------L---RKGYMIVKCR----------------------------------------------G-QSD--IND-----------K--------VT--------------------LG----------DAIEK---EREFFEE--------HD-FF---------------------R-S------LL-------E--EGR-ATIPLLAERLTQELIEHISKT-L----
>XP_031752404.1
------------LALPA--------IAVI--------------------------------------------GD----Q----------------SSGKSSVLE-----A--LS-G-V-TL-PRG--------------SG-IVTRCPL---------------ELK--------------L---KKA------------------------------MK---------------------------------------------------------------------------------------------KTT--------------WS--------------------------GKI----------S---------------YR----------------------------------------------DHEIKIASAA-----------DVEEEV------KRAQ-NL---M-AG------------------------SG-------------------K-GISDE-LISLEVISPD------------------------------------------------------------VPDLTLIDLPGITR--VA-------------------L-------PD--------------Q--------PK--D--IEQQIK--------KMIR-KYI---QK------------QETINLVVVPSNV--D-IATTE-ALEMAREVD------PNGERTLGILTKPDLVD-------RGA------E-----TDV----------------------------ISV--VR---NL---------V-YS-----------------------L---NKGYMIVKCR----------------------------------------------G-QQE--IQE-----------N--------LS--------------------LK----------DALVN---EQNFFKE--------HE-HF---------------------S-V------LL-------E--EGY-ATIACLAGKLTNELVAHIVRN-L----
>XP_005167721.2.2
------------LNLPA--------IAVI--------------------------------------------GD----Q----------------SSGKSSVLE-----A--LS-G-V-AL-PRG--------------TG-IVTRCPL---------------VLK--------------L---KKI------------------------------TK---------------------------------------------------------------------------------------------DKS--------------WH--------------------------GLL----------T---------------YN----------------------------------------------DKIRELKDPA-----------KIEKAV------LNAQ-TA---L-AG------------------------IG-------------------E-GISHE-MITLEIQSCD------------------------------------------------------------VPDLTLIDLPGIAR--VA-------------------T-------GN--------------Q--------PE--D--IEKQIK--------SLIE-KFI---KR------------QETISLVVVPANI--D-IATTE-ALKMASTVD------PTGQRTLGILTKPDLVD-------RGM------E-----DTV----------------------------VRT--VN---NE---------V-IP-----------------------L---KKGYMIVKCR----------------------------------------------G-QQD--IND-----------K--------LG--------------------LV----------EALEK---ERRFFDE--------NV-HF---------------------R-S------LL-------E--DRK-ATIPLLAERLTKELVEHIAKN-L----
>NP_001007285.1
------------LNLPA--------IAVI--------------------------------------------GD----Q----------------SSGKSSVLE-----A--LS-G-V-AL-PRG--------------IG-IVTRCPL---------------ILK--------------L---KKI------------------------------TR---------------------------------------------------------------------------------------------DKN--------------WS--------------------------GLL----------T---------------YK----------------------------------------------DQTEILKEPT-----------GIENAV------LKAQ-IA---L-AG------------------------TG-------------------E-GISHE-MITLEIQSCD------------------------------------------------------------VPDLTLIDLPGIAR--VA-------------------T-------GN--------------Q--------PE--D--IEKQIK--------DLIE-KFI---KR------------QETISLVVVPANI--D-IATTE-ALKMASTVD------PTGQRTLCILTKPDLVD-------RGM------E-----DTV----------------------------VRT--VN---NE---------V-IR-----------------------L---EKGYMIVKCR----------------------------------------------G-QQD--IND-----------K--------LN--------------------LV----------EALEK---ERRFFDE--------HP-QF---------------------S-S------LL-------E--DGK-ATIPLLGQRLTEELVEHIAKN-V----
>XP_012586448.1
------------LALPA--------IAVI--------------------------------------------GD----Q----------------SSGKSSVLE-----A--LS-G-V-AL-PRG--------------SG-IVTRCPL---------------VLK--------------L---KKQ------------------------------LQ---------------------------------------------------------------------------------------------GAP--------------WT--------------------------GTI----------S---------------YR----------------------------------------------GVTLGLQDPS-----------AVEREI------HVAQ-NV---I-AG------------------------HG-------------------V-GISHE-LITLEVSSPE------------------------------------------------------------VPDLTLIDLPGIAR--VA-------------------V-------GN--------------Q--------PQ--D--IGAQVSLSGAGRWGALVS-GLP---RS------------ERCTGQ------------ETAE-ALGGGRAAX------XDGDRTLGILTKPDLVD-------KGA------E-----KAV----------------------------VNV--AQ---NL---------T-YR-----------------------L---KKGYMVVKCR----------------------------------------------G-QQD--IMD-----------R--------LS--------------------LA----------QATEK---EVAFFQT--------HP-HF---------------------R-A------LL-------E--EGK-ATVPRLAEKLTSELILHINKS-L----
>KAI0213370.1
------------ISLPE--------VAVI--------------------------------------------GD----Q----------------SAGKSSVLE-----A--IS-G-V-QL-PRG--------------SG-IVTRCPL---------------ALQ--------------L---KSH------------------------------DT---------------------------------------------------------------------------------------------PGY--------------WN--------------------------GVI----------K---------------YE--T-Y--------------NH-------------------------PVEKTIEGPT-----------EVGAEV------REAQ-DV---I-AG------------------------KN-------------------V-GISDT-LISLQITSHG------------------------------------------------------------VPDLTLIDLPGITR--VA-------------------V-------EG--------------Q--------PK--D--IGDQIK--------RLIG-HYI---KK------------EETIILAVVPANV--D-IATTE-ALKMAKEVD------PSGGRTLGVVTKPDLID-------IGT------E-----KGL----------------------------IDI--IN---NE---------T-YP-----------------------L---EKGYSCVRCR----------------------------------------------G-QKA--INE-----------G--------QT--------------------LA----------EAIQQ---DTDFFSS--------AP-HF---------------------S-D------V--------D--ESI-LGVKNLAMKLTYELVKQIKRA-L----
>KAI0208044.1
------------ISLPE--------VAVI--------------------------------------------GD----Q----------------SAGKSSVLE-----A--IS-G-V-QL-PRG--------------SG-IVTRCPL---------------ALQ--------------L---KSH------------------------------DT---------------------------------------------------------------------------------------------PGY--------------WN--------------------------SVI----------K---------------YK--Y-G--------------DEF-------------------DFEDIVVEKTIEGPT-----------KVDAGV------REAQ-DA---I-AG------------------------KN-------------------V-GISDT-LISLQITAYG------------------------------------------------------------VPDLTLIDLPGITR--VA-------------------V-------QG--------------Q--------PP--D--IGDQIK--------RLIG-NYI---KK------------EETIILAVVPANV--D-IATTE-ALKMAKEVD------PSGGRTLGVVTKPDLID-------IGT------E-----KGL----------------------------IDI--IN---NE---------T-YP-----------------------L---EKGYSCVRCR----------------------------------------------G-QKA--INE-----------G--------QT--------------------LA----------DAVQE---DTDFFSS--------AP-HF---------------------S-A------V--------D--ESI-LGVKNLAMKLTFELVKQIKRA-L----
>KAI0218869.1
------------IALPE--------VAVI--------------------------------------------GD----Q----------------SAGKSSVLE-----A--IS-G-V-QL-PRG--------------SG-IVTRCPL---------------ALQ--------------L---KSD------------------------------KT---------------------------------------------------------------------------------------------PGY--------------WN--------------------------GVI----------K---------------YE--I-N--------------ER-------------------------LVEKTIVGPA-----------EVDAEV------RNAQ-DV---I-AG------------------------KN-------------------V-GISSK-LISLQITSYG------------------------------------------------------------IPDLTLIDLPGITR--VA-------------------V-------EG--------------Q--------PQ--N--IGEQIK--------RLIE-KYI---KK------------EETIILAVVPANV--D-IATTE-ALKMAKEVD------PSGSRTLGVVTKPDLID-------AGT------E-----KGL----------------------------ISI--IN---NE---------T-YP-----------------------L---KKGYSCVRCR----------------------------------------------G-QKA--IDE-----------G--------QT--------------------LA----------QAIQQ---DTDFFSI--------AS-HF---------------------S-D------V--------D--QST-LGVKNLAMKLTYELVRQIKRA-L----
>XP_032804093.1
------------VGLPA--------VAVI--------------------------------------------GD----Q----------------SSGKSSVLE-----A--LS-G-V-QL-PRG--------------SG-IVTRCPL---------------ALK--------------L---KRA-----------------------------------------------------------------------------------------------------------------------------PGP--------------WH--------------------------GRI----------K---------------YR--V-Q--------------GR-------------------------TVNTKLDTPE-----------SVGDAV------LQAQ-SE---L-TG------------------------DD-------------------L-GVSKS-LIELEVTSDS------------------------------------------------------------VPDLTLIDLPGIAR--VA-------------------L-------AG--------------Q--------AV--D--IETQIK--------DLIR-DHI---GR------------QETINLVVIPCNV--D-IATTE-ALKMAQAVD------PTGVRTLGVLTKPDLMD-------EGT------E-----RNA----------------------------LRI--LQ---NQ---------V-FP-----------------------L---SKGYVLVKCR----------------------------------------------S-QRD--VEA-----------H--------QT--------------------LA----------EASRV---EAAFFKK--------HP-VF---------------------C-H------VH-------N--GGKLTTTTVLAAKLTEELVDNIKRT-L----
>XP_046565196.1
------------INLPA--------VAVI--------------------------------------------GD----Q----------------SAGKSSVLE-----A--IS-G-V-QL-PRG--------------TG-IVTRCPL---------------EMR--------------M---KHS------------------------------ED---------------------------------------------------------------------------------------------EDK--------------WE--------------------------GKI----------M---------------YKD-K-H--------------DE-------------------------LHKEDIQDRE-----------SVGDLV------RKAQ-DE---M-TD------------------------CE-------------------K-GISDD-LITLEVTSSD------------------------------------------------------------VPDLTLIDLPGIAR--NA-------------------V-------KG--------------Q--------PV--D--IEKRIK--------DMIR-KYI---RR------------QETIILAVLQCNV--D-IATCE-ALKMAKEFD------EEGRRTLGVLTKPDLLD-------KGA------E-----NGV----------------------------MRI--LN---NM---------E-FS-----------------------L---SKGYIIVKCR----------------------------------------------G-QEA--ISK-----------G--------QS--------------------LT----------EALGD---EDNFFKD--------HS-HF---------------------R-S------L--------K--VSQ-WGILTLSSRLSLELQKHIK--------
>XP_046563124.1
------------INLPA--------VAVI--------------------------------------------GD----Q----------------SAGKSSVLE-----A--IS-G-V-QL-PRG--------------TG-IVTRCPL---------------EMR--------------L---KHS------------------------------ED---------------------------------------------------------------------------------------------EDK--------------WE--------------------------GKI----------L---------------YKD-K-H--------------DM-------------------------RQEEVILNRE-----------SVGDLV------RKAQ-KE---M-TD------------------------SA-------------------K-GISDE-LITLEVTSSD------------------------------------------------------------VPDLTVIDLPGIAR--NA-------------------V-------EG--------------Q--------PF--D--IEARIK--------NMIR-RYI---GR------------QETIILAVLQCNV--D-IATCE-ALKMAKEFD------DEGGRTLGVLTKPDLLD-------KGA------E-----TGV----------------------------MRI--LN---NM---------E-FT-----------------------L---SKGYIIVKCR----------------------------------------------G-QEA--ISE-----------G--------QS--------------------LK----------HALDV---EEDFFKS--------HR-HF---------------------S-S------L--------R--PSQ-WGIPNLSARLSRELKKHIKKL-L----
>XP_046562919.1
------------INLPA--------VAVI--------------------------------------------GD----Q----------------SAGKSSVLE-----A--IS-G-V-QL-PRG--------------TG-IVTRCPL---------------EMR--------------M---KHS------------------------------ED---------------------------------------------------------------------------------------------EDK--------------WE--------------------------GKI----------M---------------YKD-K-H--------------DM-------------------------RQEEVILNRE-----------SVGDLV------RKAQ-KE---M-TD------------------------GA-------------------K-GISDE-LITLEVTSSD------------------------------------------------------------VPDLTVIDLPGITR--NA-------------------V-------EG--------------Q--------PF--D--IEARIK--------NMIR-KYI---KR------------QETIILAVLQCNV--D-IATCE-ALKMAKEFD------GEGGRTLGVLTKPDLMD-------KGA------E-----TGV----------------------------IRI--LN---NM---------E-FT-----------------------L---SKGYIIVKCR----------------------------------------------G-QEA--ISE-----------G--------QS--------------------LK----------QALDI---EEDFFKS--------HR-HF---------------------S-S------L--------R--PSQ-WGIPDLSSRLSRELKRHIKKL-L----
>XP_046563126.1
------------INLPA--------VAVI--------------------------------------------GD----Q----------------SAGKSSVLE-----A--IS-G-V-QL-PRG--------------TG-IVTRCPL---------------EMR--------------M---KHS------------------------------ED---------------------------------------------------------------------------------------------EDK--------------WE--------------------------GKI----------M---------------YKD-K-H--------------DM-------------------------PHEEVILNRE-----------SVGDLV------RKAQ-TE---M-TD------------------------GA-------------------T-GISDE-LITLEVTSSD------------------------------------------------------------VPDLTVIDLPGIAR--NA-------------------V-------EG--------------Q--------PF--D--IEARIK--------NMIR-QYI---ER------------QETIILAVLQCNV--D-IATCE-ALKMAKEFD------DEGGRTLGVLTKPDLLD-------KGA------E-----TSV----------------------------IRI--LN---NM---------E-FT-----------------------L---SKGYVIVKCR----------------------------------------------G-QEA--ISE-----------G--------QS--------------------LK----------HALDV---EEDFFRS--------HR-HF---------------------S-A------L--------R--PSQ-WGIPNLSERLSRELKKHIKKL-L----
>XP_046565195.1
------------INLPA--------VAVI--------------------------------------------GD----Q----------------SAGKSSVLE-----A--IS-G-V-QL-PRG--------------TG-IVTRCPL---------------EMR--------------M---KHS------------------------------ED---------------------------------------------------------------------------------------------EDK--------------WE--------------------------GKI----------M---------------YKD-K-H--------------DM-------------------------PHEEVILNRE-----------SVGDLV------RKAQ-KE---M-TD------------------------GA-------------------T-GISDE-LITLEVMSSD------------------------------------------------------------VPDLTVIDLPGIAR--NA-------------------V-------EG--------------Q--------PF--D--IEARIK--------NMIR-QYI---QR------------QETIILAVLQCNV--D-IATCE-ALKMAKEFD------DEGGRTLGVLTKPDLLD-------KGA------E-----TGV----------------------------IRI--LN---NM---------E-FT-----------------------L---SKGYVIVKCR----------------------------------------------G-QEA--ISE-----------G--------QS--------------------LK----------HALDV---EEDFFRS--------HR-HF---------------------S-A------M--------R--PSQ-WGIPNLSERLSRELKKHIKKL-L----
>XP_046563125.1
------------INLPA--------VAVI--------------------------------------------GD----Q----------------SAGKSSVLE-----A--IS-G-V-QL-PRG--------------TG-IVTRCPL---------------EMR--------------M---KHS------------------------------ED---------------------------------------------------------------------------------------------EDK--------------WE--------------------------GKI----------M---------------YTD-K-H--------------DE-------------------------PHQEVILNRE-----------SVGDLV------RKAQ-KE---M-TD------------------------SA-------------------K-GISDE-LITLEVTSSD------------------------------------------------------------VPDLTVIDLPGIAR--NA-------------------V-------EG--------------Q--------PV--D--IEARIK--------NMIR-QYI---ER------------QETIILAVLQCNV--D-IATCE-ALKMAKEFD------DEGGRTLGVLTKPDLLD-------RGA------E-----TGV----------------------------MRI--LN---NM---------E-FT-----------------------L---SKGYIIVKCR----------------------------------------------G-QEA--ISE-----------G--------QS--------------------LK----------HALDV---EEDFFKS--------HR-HF---------------------S-S------L--------G--PSQ-WGIPNLSRRLSRELKKHIKKL-L----
>XP_046352527.2
------------INLPA--------VAVI--------------------------------------------GD----Q----------------SAGKSSVLE-----A--IS-G-V-QL-PRG--------------TG-IVTRCPL---------------EMR--------------M---KHS------------------------------ED---------------------------------------------------------------------------------------------EDM--------------WE--------------------------GKI----------M---------------YKD-M-H--------------GE-------------------------AHEEIILNRE-----------SVGELV------RKAQ-KE---M-TD------------------------SA-------------------K-GISDE-LITLEVTSSD------------------------------------------------------------VPDLTVIDLPGIAR--NA-------------------V-------EG--------------Q--------PV--D--IEARIK--------QMIR-KYI---GR------------QETIILAVLQCNV--D-IATCE-ALKMAKEFD------DEGGRTLGVLTKPDLLD-------KGA------E-----SGV----------------------------VRI--LN---NM---------E-FT-----------------------L---SKGYIIVKCR----------------------------------------------G-QEA--ISD-----------G--------QS--------------------LK----------QALEV---EEDFFKS--------HR-HF---------------------S-S------L--------R--PSQ-WGIPNLSTRLSRELKKHIKKL-L----
>XP_048248476.1
------------INLPA--------VAVI--------------------------------------------GD----Q----------------SAGKSSVLE-----A--IS-G-V-QL-PRG--------------TG-IVTRCPL---------------EMR--------------M---KHS------------------------------ED---------------------------------------------------------------------------------------------GDM--------------WE--------------------------GKI----------M---------------YKD-M-H--------------DM-------------------------AHEEIILNRE-----------SVGELV------RKAQ-IE---M-TD------------------------SA-------------------K-GISDE-LITLEVTSSD------------------------------------------------------------VPDLTVIDLPGIAR--NA-------------------V-------EG--------------Q--------PF--D--IEARIK--------NMIR-RYI---GR------------QETIILAVLQCNV--D-IATCE-ALKMAKEFD------TEGGRTLGVLTKPDLLD-------KGA------E-----SGV----------------------------VRI--LN---NK---------E-FT-----------------------L---SKGYIIVKCR----------------------------------------------G-QEA--ISD-----------G--------QS--------------------LK----------QALEV---EEDFFKS--------HR-HF---------------------S-S------L--------R--PSQ-WGIPNLSMRLSRELKKHIKKL-L----
>XP_048258111.1
------------INLPA--------VAVI--------------------------------------------GD----Q----------------SAGKSSVLE-----A--IS-G-V-QL-PRG--------------TG-IVTRCPL---------------EMR--------------M---KHS------------------------------ED---------------------------------------------------------------------------------------------EDM--------------WE--------------------------GKI----------M---------------YKD-M-H--------------DM-------------------------AHEEIILNRE-----------SVGELV------RKAQ-KE---M-TD------------------------SA-------------------K-GISDE-LITLEVTSSD------------------------------------------------------------VPDLTVIDLPGIAR--NA-------------------V-------EG--------------Q--------PF--D--IEARIK--------NMIR-RYI---GR------------QETIILAVLQCNV--D-IATCE-ALKMAKEFD------AEGGRTLGVLTKPDLLD-------KGA------E-----AGV----------------------------VRI--LN---NM---------E-FT-----------------------L---SKGYIIVKCR----------------------------------------------G-QEA--ISY-----------G--------QS--------------------LK----------QALEV---EEDFFKS--------HR-HF---------------------S-S------L--------R--PSQ-WGIPNLSARLSRELKKHIKKL-L----
>XP_046352531.2
------------INLPS--------VAVI--------------------------------------------GD----Q----------------SAGKSSVLE-----A--IS-G-V-QL-PRG--------------TG-IVTRCPL---------------EMR--------------M---KHS------------------------------ED---------------------------------------------------------------------------------------------EDM--------------WE--------------------------GKI----------M---------------YKD-M-Y--------------DM-------------------------AHEEIILNRE-----------SVGELV------RKAQ-KE---M-TD------------------------SA-------------------K-GISDE-LITLEVTSSD------------------------------------------------------------VPDLTVIDLPGIAR--NA-------------------V-------EG--------------Q--------PF--D--IEARIK--------NMIR-KYI---GR------------QETIILAVLQCNV--D-IATCE-ALKMAKEFD------AEGGRTLGVLTKPDLLD-------KGA------E-----SGV----------------------------VRI--LN---NM---------E-FT-----------------------L---SKGYIIVKCR----------------------------------------------G-QEA--ISD-----------G--------QT--------------------LK----------QALEV---EEDFFKS--------HR-HF---------------------S-S------L--------R--PSQ-WGIPNLSGRLSRELKIHIKKL-L----
>XP_048248472.1
------------INLPS--------VAVI--------------------------------------------GD----Q----------------SAGKSSVLE-----A--IS-G-V-QL-PRG--------------TG-IVTRCPL---------------EMR--------------M---KHS------------------------------ED---------------------------------------------------------------------------------------------EDM--------------WA--------------------------GKI----------M---------------YKD-M-Y--------------DM-------------------------THEEIILNRE-----------SVGELV------RKAQ-KE---M-TD------------------------SA-------------------K-GISDE-LITLEVTSSD------------------------------------------------------------VPDLTVIDLPGIAR--NA-------------------V-------EG--------------Q--------PL--D--IEARIK--------NMIR-RYI---RR------------QETIILAVLQCNV--D-IATCE-ALKMAKEFD------AEGGRTLGVLTKPDLLD-------KGA------E-----TGV----------------------------VRI--LN---NM---------E-FT-----------------------L---SKGYIIVKCR----------------------------------------------G-QEA--ISD-----------G--------QS--------------------LK----------QALEV---EEEFFKS--------HR-HF---------------------S-S------L--------R--PSQ-XGIPNLSGRLSRELKIHIKKR-L----
>XP_048248474.1
------------INLPS--------VAVI--------------------------------------------GD----Q----------------SAGKSSVLE-----A--IS-G-V-QL-PRG--------------TG-IVTRCPL---------------EMR--------------M---KHS------------------------------ED---------------------------------------------------------------------------------------------EDM--------------WA--------------------------GKI----------M---------------YKD-M-Y--------------DM-------------------------THEEIILNRE-----------SVGELV------RKAQ-KE---M-TD------------------------SA-------------------K-GISDE-LITLEVTSSD------------------------------------------------------------VPDLTVIDLPGIAR--NA-------------------V-------EG--------------Q--------PL--D--IEARIK--------NMIR-RYI---RR------------QETIILAVLQCNV--D-IATCE-ALKMAKEFD------AEGGRTLGVLTKPDLLD-------KGA------E-----TGV----------------------------VRI--LN---NM---------E-FT-----------------------L---SKGYIIVKCR----------------------------------------------G-QEA--ISD-----------G--------QS--------------------LK----------QALEV---EEEFFKS--------HR-HF---------------------S-S------L--------R--PSQ-WGIPNLSGRLSRELKIHIKKR-L----
>XP_048248473.1
------------INLPS--------VAVI--------------------------------------------GD----Q----------------SAGKSSVLE-----A--IS-G-V-QL-PRG--------------TG-IVTRCPL---------------EMR--------------M---KHS------------------------------ED---------------------------------------------------------------------------------------------EDM--------------WA--------------------------GKI----------M---------------YKD-M-Y--------------DM-------------------------THEEIILNRE-----------SVGELV------RKAQ-KE---M-TD------------------------SA-------------------K-GISDE-LITLEVTSSD------------------------------------------------------------VPDLTVIDLPGIAR--NA-------------------V-------EG--------------Q--------PL--D--IEARIK--------NMIR-RYI---RR------------QETIILAVLQCNV--D-IATCE-ALKMAKEFD------AEGGRTLGVLTKPDLLD-------KGA------E-----TGV----------------------------VRI--LN---NM---------E-FT-----------------------L---SKGYIIVKCR----------------------------------------------G-QEA--ISD-----------G--------QS--------------------LK----------QALEV---EEEFFKS--------HR-HF---------------------S-S------L--------R--PSQ-WGIPNLSGRLSRELKIHIKKR-L----
>ABI53802.1
------------INLPA--------VAVI--------------------------------------------GD----Q----------------SAGKSSVLE-----A--IS-G-V-QL-PRG--------------TG-IVTRCPL---------------EMR--------------M---KHS------------------------------EA---------------------------------------------------------------------------------------------EDM--------------WE--------------------------GKI----------M---------------YKD-M-Y--------------DV-------------------------AHEEIILNRE-----------SVEELV------RKAQ-KE---M-TD------------------------SA-------------------K-GISDE-LITLEVTSSD------------------------------------------------------------VPDLTVIDLPGIAR--NA-------------------V-------EG--------------Q--------PF--D--IEARIK--------NMIR-RYI---GR------------QETIILAVLQCNV--D-IATCE-ALKMAKEFD------AEGGRTLGVLTKPDLLD-------KGA------E-----TGV----------------------------VRI--LN---NM---------E-FT-----------------------L---SKGYIIATCR----------------------------------------------G-QEA--ISD-----------G--------QS--------------------LT----------QALEV---EEDFFKS--------HR-YF---------------------S-S------L--------R--PSQ-WGIPNLSGRLSRELKKHIKKL-L----
>CAH1802128.1
------------VALPA--------VVVI--------------------------------------------GD----Q----------------SVGKSSVLE-----A--MS-G-V-QL-PRG--------------TG-IVTRCPL---------------ELR--------------M---KQC------------------------------D----------------------------------------------------------------------------------------------PGN--------------FH--------------------------AKI----------S---------------YDI-Q-G--------------GH------------------------QPLEKTITDPS-----------NIDFEI------RQAQ-RA---L-VG------------------------DS-------------------G-GVSDR-LIRLEVQADY------------------------------------------------------------VPDLTLIDLPGIVR--YS-------------------E-------GS--------------D------------T--IVEETK--------NLIK-TYV---SR------------PETIILVVIPCNV--D-IDTVE-ACNLAKQVD------PNGDRTIGVLTRPDLID-------HGV------GP---IKEV----------------------------LDI--LE---NK---------K-MK-----------------------L---KKGFYVVKCR----------------------------------------------S-QKR--IEE-----------G--------QS--------------------LE----------QALAE---EVQFFRS--------DE-RF---------------------R-V------I--------N--PSQ-CGVKQLSSKLTNELFLHIKNC-V----
>PAA74204.1
------------VRLPA--------IAVV--------------------------------------------GD----Q----------------SVGKSSVLE-----S--IS-G-I-DL-PRG--------------LG-IVTRCPL---------------MLS--------------M---R--------------------------------NRE--------------------------------------------------------------------------------------------EAG--------------WS--------------------------ARI----------K---------------YKT-K-T--------------GE-------------------------GREKKLTGAS-----------EVGQAI------RDAQ-NE---M-TN------------------------SS-------------------G-EVSEQ-LIELWVESPE------------------------------------------------------------SPDLTLIDLPGIAR--YS-------------------I-------DG--------------G--------G---A--IAGLTK--------SLIL-SYI---EK------------EEILILVVIPCHV--D-IETVE-ALSLAKEVD------PESKRTIGVLTCPDLVN-------PGS------E-----SEV----------------------------LAL--MQ---NR---------K-IP-----------------------L---KKGYVSVRCR----------------------------------------------T-PQQ--LKD-----------N--------MS--------------------LQ----------QAARE---EEVFFRT--------HP-HF---------------------R-A------L--------D--KFE-YGTKTLAVKLSSELYEAIKHN-I----
>PAA76532.1
------------ISLPA--------IAVV--------------------------------------------GD----Q----------------SVGKSSVLE-----A--IS-G-V-EF-PRG--------------LG-IVTRCPL---------------MLS--------------M---R--------------------------------GRE--------------------------------------------------------------------------------------------DSG--------------WT--------------------------ARI----------R---------------YET-K-S--------------GQ-------------------------ARDKPLSTPA-----------EIGQAI------RDAQ-EE---M-TS------------------------SS-------------------G-EISEK-LIELHIEGAD------------------------------------------------------------TPDLTLIDLPGIAR--FS-------------------I-------AN--------------A--------G---D--IATVSK--------SLIM-SYI---LK------------PEVLILVVIPCNV--D-VETVE-AISLAREVD------PECKRTLGVLTCPDLVN-------PGS------E-----TEV----------------------------LAM--MR---NE---------R-LK-----------------------L---RKGFVTVRCR----------------------------------------------T-PQQ--LKD-----------N--------MG--------------------LR----------EACKA---EEEFFKL--------HP-QF---------------------C-A------L--------G--DYQ-RGCKTLANKLSVELYQAVKER-I----
>PAA92268.1
------------LKLPM--------VAVV--------------------------------------------GD----Q----------------SVGKSSVLE-----A--IS-G-V-EF-PRG--------------TG-MVTRCAL---------------QLS--------------M---QWN------------------------------ADP--------------------------------------------------------------------------------------------EAP--------------WH--------------------------GRI----------S---------------YKD-V-N--------------GH-------------------------KVDKELNSPG-----------EVDGAV------REAQ-QR---M-TH------------------------GD-------------------N-EISSE-QIDLAIKGPD------------------------------------------------------------VPDLTLIDLPGIAR--YS-------------------A-------TG--------------G--------S---G--IAQITK--------SLIA-KYV---SQ------------PQVLILVVVPCHQ--D-IETVE-ALSLAKEAD------PQGERTIGVLTCPDMVN-------KGA------E-----QET----------------------------LKI--AN---NE---------K-IP-----------------------L---KKGYVMVKCR----------------------------------------------S-PEE--LNN-----------G--------VT--------------------LS----------ESVAN---EAAFFKT--------HR-HF---------------------S-L------L--------P--EQS-VGIRTLADKLTEELFESVKRN-I----
>PAA69582.1
------------LRLPT--------VAVV--------------------------------------------GD----Q----------------SVGKSSVLE-----A--IS-G-V-DL-PRG--------------TG-IVTRCPL---------------QLS--------------M---R--------------------------------SKP--------------------------------------------------------------------------------------------TGD--------------WT--------------------------GRI----------S---------------YQN-R-K--------------GE-------------------------HVEREISKKC-----------EVDEMV------RKVQ-NE---I-TG------------------------DS-------------------N-GVSTE-QIDLTIESAD------------------------------------------------------------VSDLTLVDLPGIAR--YS-------------------E-------KN-----------------------P---K--INEVTK--------QLIL-SYI---SQ------------DQVIILVVVPCSV--D-IETVE-AIALAKQVD------PGGTRTIGVLTCPDLTN-------PGS------E-----EDI----------------------------KAI--VN---NQG--------R-VR-----------------------L---HKGFVMVKCR----------------------------------------------S-PKE--LRN-----------N--------IS--------------------LS----------EVAKI---EEDYFKN--------DP-HF---------------------S-Q------L--------P--KDI-VGTKTLAEKLTNELFKAVAAG-I----
>PAA83069.1
------------LKLPS--------IVVI--------------------------------------------GD----Q----------------SSGKSSVLE-----T--IS-G-V-SF-PRG--------------NG-VVTLCPL---------------QLS--------------M---RSS------------------------------DK-----------------------------------------------------------------------------------------------K--------------WR--------------------------GTV----------R---------------YFD-A-Q--------------GK-------------------------EVHWDIDSPD-----------DVENAI------QNAQ-MR---I-TG------------------------HK-------------------K-AISKN-IIEMTLEAPD------------------------------------------------------------LPNLTLVDLPGIAR--YS-------------------H-------SD--------------G--------GS-VN--LYKLTT--------DIIK-EYI---QR------------EETIILTVIPLSA--D-TATME-ALQLAKDVD------PYGLRTIGVLTFPDLVN-------KGA------E-----EEK----------------------------LQI--AR---NI---------T-FP-----------------------L---SKGYITVKCR----------------------------------------------N-QED--IKS-----------R--------KS--------------------LR----------EAKVD---EMRFFSN--------DP-FF---------------------S-Q------L--------D--PSQ-RGTDTLAKRLSTELLTLIKKF-I----
>PAA94353.1
------------LRLPS--------IVVI--------------------------------------------GD----Q----------------STGKSSVLE-----S--IS-G-V-RF-PRG--------------NG-VVTLCPL---------------QLS--------------M---RTS------------------------------DD----------------------------------------------------------------------------------------------GK--------------WR--------------------------GNI----------R---------------YYD-T-Y--------------GK-------------------------LMKWDIDGPE-----------DVEDAI------QEAQ-MR---I-TG------------------------NQ-------------------R-NVSKS-IIEMTLESPE------------------------------------------------------------LPNLTLIDLPGIAR--YN-------------------H-------NS--------------A--------ESGAS--LHQLTT--------DIIK-EYI---RR------------EETIILVVIPLTS--D-TATME-ALQLAKDAD------PYGMRTIGVLTFPDLVN-------KGA------Q-----EEK----------------------------LMI--AR---NI---------T-YP-----------------------L---SKGYVTVKCR----------------------------------------------N-QED--IKN-----------R--------KS--------------------LK----------DAKAD---EALFFNT--------DP-FF---------------------K-Q------L--------D--SMY-RGSDTLARRLSEELLYLVKKF-I----
>KAI9324922.1
---------DRYVELPQ--------IATM--------------------------------------------GD----T----------------SSGKSSVLS-----A--IS-G-I-TF-PSS--------------SE-LTTRCPT---------------QLI--------------L---SQS------------------------------ET--------------------------------------------------------------------------------------------------------------FS--------------------------GSV----------R---------------LQR-F-KP-------------QQN---------------------EEPPETKTLTNAN-----------EIEHEI------ERLT-RQ---L-VQ------------------------EN-------------------Q-SISDD-SIIINVSGPN------------------------------------------------------------YPNLTLTDLPGLIR--TV-------------------E-------DS--------------E--------DP--A--IIGRVR--------ALVD-RYL---VQ------------SRTVILAVVPANV--D-VHNTE-ILQAAEAAD------PQGVRTISIITKPDLID-------SGA------E-----SQV----------------------------VEL--LL---NR---------K-KM-----------------------L---KLGYHAVKCR----------------------------------------------G-QKD--LNN-----------G--------VS--------------------IA----------DGIAK---EAEFFET--------HA-VW---------------------R-K------V--------D--SSY-FGISKLTEKLVKILETVIGGS-L----
>KAJ3066410.1
---------DKYVELPQ--------IAVM--------------------------------------------GD----T----------------SSGKSSVLS-----A--IS-G-I-TF-PSS--------------SE-LTTRCPT---------------QLI--------------L---SEA------------------------------EE--------------------------------------------------------------------------------------------------------------FS--------------------------GTV----------R---------------LMR-F-KP-------------QEG----------------------EILESTTLSSPA-----------DITGEI------ERLT-KQ---I-VS------------------------EQ-------------------Q-LISDD-AIIIEVRGPG------------------------------------------------------------YPNLTLTDLPGLIR--TV-------------------E-------DH--------------E--------DK--D--IIRRVR--------GLVD-RYL---VQ------------NRTVILAVVPANV--D-VHNTE-ILQAAQDAD------PEGIRTISIITKPDRID-------PGA------E-----SQV----------------------------VDL--LM---NR---------K-KK-----------------------L---KLGYHAVRCR----------------------------------------------G-QQD--LDD-----------G--------VT--------------------IA----------DGIVN---ETKFFSE--------HK-AW---------------------S-D------V--------D--PSY-VGINRLTEKLVKILQSIIASS-L----
>KAI8836453.1
---------DKYIELPQ--------IAVM--------------------------------------------GD----T----------------SSGKSSVLS-----A--IS-G-I-EF-PSS--------------DT-LTTRCPT---------------QIV--------------L---SEA------------------------------DK--------------------------------------------------------------------------------------------------------------FS--------------------------GTV----------C---------------LVR-F-GS-------------GIS------------------------SHLTHLKNRN-----------EITTEI------ARLT-QV---I-RD------------------------EG-------------------Q-TISDD-AIVIEVRGPE------------------------------------------------------------YPNLTLTDLPGIIR--TV-------------------Q-------DN--------------E--------DP--A--MIPRVR--------QLVD-RYL---VQ------------KRTVILAVVPANV--D-FHNSE-ILQAAEKVD------PKGERTIAIITKPDAID-------PGA------E-----QSV----------------------------LDL--LM---NK---------K-KA-----------------------L---RLGYHAVRCR----------------------------------------------G-KQH--HDD-----------K--------MT--------------------IP----------EGLEM---EHDFFHN--------HK-VW---------------------K-S------V--------A--PSY-VGCERLTEKLVKVLRNIITDS-L----
>KAJ3350919.1
---------DQYVELPQ--------IAVM--------------------------------------------GD----T----------------SSGKSSVLS-----A--IS-G-I-EF-PSH--------------AE-LTTRCPT---------------QLV--------------L---STA------------------------------EA--------------------------------------------------------------------------------------------------------------FT--------------------------CTV----------C---------------IIR-V-KN-------------SKA----------------------SSPPSLKLKEPG-----------EIRGAI------TELT-KI---I-ID------------------------DG-------------------P-AISED-MISIEVSGPK------------------------------------------------------------YPNLTLIDLPGIVR--TV-------------------A-------DN--------------E--------DP--S--MILNIR--------DLVT-SYL---QK------------KRTVILAVIPANV--D-MHNVE-ILQLAESVD------PSGDRTIAIITKPDAVD-------CGA------E-----KQI----------------------------VDL--LL---NR---------K-KF-----------------------L---KLGYHAMRCR----------------------------------------------G-QQD--LNE-----------K--------MS--------------------IH----------EGVIK---ESKFFYN--------HP-VW---------------------R-N------I--------S--PEL-LGVESLVPKLVNTLQNVINQS-L----
>TDH66190.1
------------IELPT--------IAVM--------------------------------------------GD----R----------------SSGKSSLLS-----A--LS-G-I-SF-PSN--------------DQ-LTTRCPT---------------QLI--------------L---TRG------------------------------DV--------------------------------------------------------------------------------------------------------------FH--------------------------GTV----------R---------------LVR-F-QT-------------GSDREQIEATEDLK-----HLKDVEQIEATEDLKHLK-----------DVPNAI------SKLT-KK---I-IN------------------------DG-------------------L-IISND-QIVIEVCGPE------------------------------------------------------------IPELTLVDLPGLVR--TA-------------------K-------KL--------------K--------DK--S--MIPRVQ--------KMVD-RYM---KK------------EQIVVIAVVPANK--D-MHNSE-ILKTVQAAD------PDGTRTIAVVTKLDLVN-------AGA------E-----KTV----------------------------LEF--LL---NK---------N-KQ-----------------------M---HLGYHAVKCR----------------------------------------------N-QRD--LTT-----------G--------MS--------------------IE----------IGLAN---ERTFFSQ--------HE-YW---------------------S-Q------L--------P--SHL-WGIPTLTKRLISILQDNTRKT-FQNA-
>XP_024574100.1
------------IELPQ--------IAVM--------------------------------------------GD----T----------------SSGKSSLLS-----A--LS-G-V-AF-PSN--------------NQ-LTTRCPT---------------QLV--------------L---TRA------------------------------DT--------------------------------------------------------------------------------------------------------------FQ--------------------------GTV----------K---------------LVR-F-ES----------------------------------SDNDENNEAEDLKRME-----------DVPDAI------TKLT-QK---L-VD------------------------EG-------------------Q-YISDD-QIVIEMCGPE------------------------------------------------------------LPDLTLTDLPGLVR--TV-------------------G-------DH--------------E--------DQ--S--IISRVR--------EMVN-RYM---KQ------------ERTVIIAVVPANV--D-MHNTE-ILQAAQEAD------PTGTRTIAVVTKMDLVD-------GGA------E-----SAV----------------------------HDL--LL---NK---------K-KK-----------------------M---RLGYHAVKCR----------------------------------------------N-QRE--LTE-----------G--------AS--------------------IE----------KGLEN---EISFFSR--------HE-YW---------------------R-R------L--------P--SHL-WGIATLTDRLVLILQDNIRRS-LPKV-
>KAG1692046.1
------------IELPQ--------IAVM--------------------------------------------GD----T----------------SSGKSSLLS-----A--LS-G-V-SF-PSN--------------DQ-LTTRCPT---------------QLV--------------L---TRA------------------------------DT--------------------------------------------------------------------------------------------------------------FR--------------------------GTV----------R---------------LVR-F-QS---------------------------------NGDSNDGEEKEDLNRLE-----------DVPDAI------TKLT-NK---L-IA------------------------EG-------------------Q-YISDD-QIVIEMCGPE------------------------------------------------------------LPNLTLTDLPGLVR--TV-------------------G-------DH--------------E--------DQ--S--IIPRVR--------QMVD-RYM---QQ------------ERTVIIAVVPANV--D-MHNTE-ILQAAQQAD------PNGTRTIAVVTKVDLVD-------PGA------E-----LAV----------------------------HEL--LL---NR---------K-KK-----------------------M---HLGYHAVKCR----------------------------------------------N-QRE--LTK-----------G--------TS--------------------IE----------KGLVN---ETMFFSQ--------HE-YW---------------------R-R------L--------P--SHL-WGVPRLTDRLVSILQDNIRRS-LPKV-
>KAG3062152.1
------------IELPQ--------IAVM--------------------------------------------GD----T----------------SSGKSSLLS-----A--LS-G-V-SF-PSN--------------DQ-LTTRCPT---------------QLI--------------L---TRA------------------------------DT--------------------------------------------------------------------------------------------------------------FR--------------------------GTV----------R---------------LVR-F-QS---------------------------------NGEHDEGEEKQDLNRLE-----------DVPDAI------TKLT-QK---L-VD------------------------EG-------------------Q-HISDD-QIVIEMCGPE------------------------------------------------------------LPNLTLTDLPGLVR--TI-------------------G-------DH--------------E--------DQ--S--IIPRVR--------QMVD-RYM---KQ------------ERTVIIAVVPANV--D-MHNTE-ILQAAQEAD------PNGTRTIAVVTKVDLVD-------AGA------E-----LAV----------------------------HEL--LL---NK---------K-KK-----------------------M---HLGYHAVKCR----------------------------------------------S-QRE--LTK-----------G--------TN--------------------IE----------KGLAN---EMTFFGQ--------HE-YW---------------------C-R------L--------P--THL-WGVSRLTERLVSILQDNIRRS-LPKV-
>XP_009533587.1
------------VELPQ--------IAVM--------------------------------------------GD----T----------------SSGKSSLLS-----A--LS-G-V-SF-PSS--------------DQ-LTTRCPT---------------QLV--------------L---TRA------------------------------DA--------------------------------------------------------------------------------------------------------------FR--------------------------GTV----------R---------------LVR-F-QS-------------G------------------NNSDNDDGEEKADLQRLE-----------DVPDAI------TKLT-QK---L-VD------------------------EG-------------------Q-YISDD-QIVIEMCGPD------------------------------------------------------------LPNLTLTDLPGLVR--TV-------------------G-------DH--------------E--------DQ--S--IIPRVR--------QMVD-RYM---QQ------------ERTVIIAVVPANV--D-MHNME-ILQAAQEAD------PNGTRTIAVVTKVDLVD-------AGA------E-----LAV----------------------------HEL--LL---NK---------K-KR-----------------------M---HLGYHAVKCR----------------------------------------------S-QRE--LTK-----------G--------TS--------------------IE----------KGVAN---ELAFFGQ--------HE-YW---------------------C-K------L--------P--THL-WGVPRLSERLVSILQDNIRRS-LPKV-
>KAI9918701.1
------------IELPQ--------IAVM--------------------------------------------GD----T----------------SSGKSSLLS-----A--LS-G-V-SF-PSS--------------DQ-LTTRCPT---------------QLI--------------L---SRS------------------------------DS--------------------------------------------------------------------------------------------------------------YH--------------------------AHV----------R---------------LVR-F-QS-------------AG-----------------MTDENDDGEERAILNRLE-----------DVPDAI------SKLT-QK---L-ID------------------------EG-------------------Q-YISDD-RIVIEISSPD------------------------------------------------------------LPDLTLTDLPGLVR--TV-------------------G-------DH--------------E--------DH--S--IIPRVR--------QMVD-RYM---KQ------------ERTVIIAVVPANV--D-MHNTE-ILQAAQEAD------PNGTRTIAVVTKMDLVD-------AGA------E-----LAV----------------------------HEL--LL---NR---------K-KK-----------------------M---HLGYHAVKCR----------------------------------------------N-QRE--LTK-----------G--------TS--------------------IE----------KGLAN---EMTFFGQ--------HE-YW---------------------C-R------L--------P--KHL-WGVPRLSERLVSILQNNIRQS-LPKV-
>RMX63821.1
------------IELPQ--------IAVM--------------------------------------------GD----T----------------SSGKSSLLS-----A--LS-G-I-SF-PSS--------------DQ-LTTRCPT---------------RVL--------------L---TRA------------------------------DT--------------------------------------------------------------------------------------------------------------FR--------------------------GSV----------R---------------LIR-F-QT-------------SA-----------N-----DGGENKKREEIESLNRME-----------DVPDAI------TKLT-KK---L-VS------------------------EG-------------------Q-YISDD-EIVIEMSGPN------------------------------------------------------------LPNLTLTDLPGLVR--TV-------------------G-------DN--------------E--------DQ--S--IISRIR--------QIVN-RYM---QQ------------ERTIILAVVPANV--D-MHNTE-ILQAAQEAD------PSGTRTIAVITKLDLVD-------TGA------E-----AGV----------------------------HEL--LL---NK---------K-KC-----------------------M---KLGYHAVKCR----------------------------------------------N-QLE--LTN-----------G--------TT--------------------IE----------KSVVN---EMSFFSE--------HP-YW---------------------R-R------L--------P--NHL-WGVSRLVERLVSILQDNVRRS-LPKV-
>GMH36208.1
-------------MLPA--------IVVV--------------------------------------------GD----Q----------------SSGKSSLLE-----I--LS-G-V-TL-PRG--------------EG-ICTRVPL---------------ELQ--------------L---RNG------------------------------TEV--------------------------------------------------------------------------------------------------------------S--------------------------AQI----------E---------------YQT-D-L--------------------------------------DAPRVSKHIM-VE-----------EVKNEI------LLAT-KR---I-AG------------------------ME-------------------L-NIKDL-PIVLRMTGPT------------------------------------------------------------YQDLTLIDLPGIAR--MP-------------------L-------RG--------------Q--------PD--N--IEELTM--------EMIQ-KYI---NG------------DSKVILCAVPANN--E-FVTSA-ALKLASNVD------PLGLRTLGVVTKADQFS-------RGM------R-----RRL----------------------------EGL--DD---T----------D-VK-----------------------L---KLGFVAVRCR----------------------------------------------T-QKE--LEE-----------G--------IS--------------------LQ----------DVRMR---EELLFET--------DP-EL---------------------R-D------V--------Q--PHC-RGISTLVDKLVDIQKERLIEQ-LPRIV
>GMH43921.1
-----------SQMLTA--------IVVV--------------------------------------------GD----Q----------------SSGKSSTLE-----R--IA-G-I-DL-PRG--------------QG-ICTRVPL---------------EMQ--------------M---RKG------------------------------SKF--------------------------------------------------------------------------------------------------------------S--------------------------ATL----------E---------------YQQ-E-K--------------------------------------GGSKQSVEIKDAS-----------KISDAI------QAAT-RD---I-VG------------------------NS-------------------K-NVEDL-PLVLRISSPI------------------------------------------------------------YQDLTLIDLPGIAR--AP-------------------L-------PG--------------Q--------RS--D--IEEQTL--------EMMR-RYI---TG------------EAKVILCALPATN--D-FVTSA-ALKLALQLD------PDGERTLGAVTKIDQAR-------KGI------A-----KKL----------------------------EGT--DA---S----------E-IT-----------------------L---HLGFAGVRCR----------------------------------------------T-ENE--TDA-----------G--------IT--------------------LE----------QVRQA---EEELFRT--------HD-EL---------------------K-H------V--------D--DSC-KGVSALLQKLVAVQRGRLISH-LPKVL
>CAG9460856.1
------------DKLPT--------IVVT--------------------------------------------GD----Q----------------SAGKSSVLE-----S--LS-G-I-AF-PVG--------------DG-IVTRLPC---------------QVA--------------L---REG------------------------------PAF---------------------------------------------------------------------------------------------RA--------------VC--------------------------TPP----------E---------------G---------------------------------------------HGEA-VTLTDPK-----------AVTKWI------EDTT-AA---V-AG------------------------DK-------------------K-GVLDK-PLSIKVEREG------------------------------------------------------------SADLTLVDLPGITR--VA-------------------V-------DG--------------Q--------AD--D--IEEQVK--------RMIQ-RYI---SR------------EAAVVLCVLPANV--D-FSTAE-CIKMARAVD------PGGERTLGVVTKVDRAE-------RGI------V-----TRL----------------------------NAF--GT---T----------G-WA-----------------------L---RLGYVAVKNL----------------------------------------------S-QDE--RAK----------HG--------VS--------------------TT----------KVLEL---EDAFFDDGVG-RPAHLA-EL---------------------A-D------L--------D--ADM-RGLRTLVQKLVQVQGERIEAF-MPSLV
>GJP35534.1
----------EGIELPT--------IVVV--------------------------------------------GD----Q----------------SSGKSSVLE-----N--LS-G-I-SL-PRG--------------KG-IVTRVPL---------------ILR--------------L---QSC------------------------------VK----------------------------------------------------------------------------------------------GK--------------DM--------------------------ITI----------E---------------Y---T-P--------------------------------------VTGKVSKVLSDEE-----------MIEEEI------SEAT-IA---L-AG------------------------SR-------------------K-GVMNC-PITLQVQRPD------------------------------------------------------------LPDLTLVDLPGITR--VP-------------------I-------ED--------------Q--------PK--D--IYNQVK--------NMIM-HYI---TP------------KESVILNVLAAEV--D-FSTCE-SIVMSQEVD------SDGDRTLAVVTKVDRAP-------DGL------Y-----EKI----------------------------QGN------------------S-VR-----------------------I---GLGYVCVRNK----------------------------------------------TDADA--SHD------------------------------------------------------DARRA---EAAFFNS--------HP-EL---------------------S-Q------I--------E--SHC-LGIPALAQRLTEIQAKRVADS-IPRIR
>CAI5480041.1
----------EGIELPT--------IVVV--------------------------------------------GD----Q----------------SSGKSSVLE-----N--LS-G-I-SL-PRG--------------NG-IVTRVPL---------------ILR--------------L---QSC------------------------------TS----------------------------------------------------------------------------------------------KD--------------GE--------------------------ITI----------E---------------YN--N-P--------------------------------------SSGKIFKILPDEE-----------SIQEEI------SKAT-VT---L-AG------------------------SR-------------------K-GVMDR-PITLQVKRSG------------------------------------------------------------LPDLTLVDLPGITR--VP-------------------V-------DD--------------Q--------PK--D--IYNQVK--------KMIM-QYI---TP------------EESVILNVLAAEV--D-FSTCE-SIVMSQEVD------QDGDRTLAVVTKVDRAP-------DGL------Y-----EKI----------------------------QGN------------------S-VR-----------------------I---GLGYVCVRNK----------------------------------------------TDADA--SHA------------------------------------------------------AARLA---ETDFFDR--------HP-EL---------------------S-R------I--------E--TDS-RGIPALAQRLSEIQAKRVAES-IPRIR
>KAJ7294545.1
-----------GIQLPT--------IVVV--------------------------------------------GD----Q----------------SHGKSSVLE-----S--LA-E-I-TL-PRR--------------QG-IATRVPL---------------ILR--------------L---QSC------------------------------KVA---------------------------------------------------------------------------------------------SE--------------QS--------------------------ITI----------E---------------Y--------------------------------------------LNVKD--EIKSEE-----------LIEAAI------DEAT-NV---L-AG------------------------PR-------------------K-DVRDT-PISLHVRKLG------------------------------------------------------------APDLTMVDLPGITR--VP-------------------V-------HG--------------Q--------PE--N--IYEQIA--------AMIQ-KYI---NP------------PESIILNVISATV--D-FPTCE-SIRMSQLAD------KEGKRTLAVVTKVDKAP-------EGL------Y-----EKV----------------------------TSD------------------A-VN-----------------------I---GLGYICVRNR----------------------------------------------TEKEN--SNE------------------------------------------------------QARFV---EKHLFDT--------HP-SL---------------------C-K------L--------D--KSM-VGIPMLAYRLTCIQAQMIQGC-LPGL-
>XP_024380180.1
----------ENVNIPT--------IVVV--------------------------------------------GD----Q----------------SSGKSSVLE-----S--LA-G-I-TL-PRG--------------QG-IATRVPL---------------ILR--------------L---QSC------------------------------LSE---------------------------------------------------------------------------------------------QD--------------SK--------------------------ILM----------E---------------Y--------------------------------------------GSVKE-MRINSED-----------DIEAAI------NAAT-DD---L-AG------------------------SN-------------------K-NIRDT-PILLHIRKPD------------------------------------------------------------APDLTMVDLPGITR--VP-------------------V-------HG--------------Q--------PE--N--IYEQVR--------DMIM-HYI---KP------------EESIILNVLPAEV--D-FSTCE-SIRLSQTVD------KKGVRTLAVVTKVDKAP-------EGL------F-----EKV----------------------------TSD------------------A-VS-----------------------I---GLGYVCVRNR----------------------------------------------TPADD--SIA------------------------------------------------------VARCR---ELELFND--------HP-DL---------------------R-N------I--------D--RSM-VGIPTLGRRLVKIQSDMVRGC-LPRIR
>XP_024367947.1
----------ENVNIPT--------IVVV--------------------------------------------GD----Q----------------SSGKSSVLE-----S--LA-G-I-TL-PRG--------------QG-IATRVPL---------------ILR--------------L---QSC------------------------------LSE---------------------------------------------------------------------------------------------QD--------------SK--------------------------ILM----------E---------------Y--------------------------------------------ENVKE-MRINSED-----------DIEAAI------NAAT-DD---L-AG------------------------SN-------------------K-NIRNT-PISLHIRKPD------------------------------------------------------------APDLTMVDLPGITR--VP-------------------V-------HG--------------Q--------PE--N--IYEQVR--------DMIM-HYI---KP------------EESIILNVLPAEV--D-FSTCE-SIRLSQTVD------KKGVRTLAVVTKVDKAP-------EGL------F-----EKV----------------------------TSD------------------A-VS-----------------------I---GLGYVCVRNR----------------------------------------------TPADD--SIA------------------------------------------------------VARCR---ELELFND--------HP-DL---------------------R-N------I--------D--RSM-VGIPTLARRLVKIQSDMVRGC-LPRIR
>KAG0619429.1
-----------NVQLPT--------IVVV--------------------------------------------GD----Q----------------SSGKSSVLE-----S--LA-G-I-TL-PRG--------------QG-IATRVPL---------------ILR--------------L---QSC------------------------------DST---------------------------------------------------------------------------------------------EE--------------SL--------------------------IRM----------D---------------Y--------------------------------------------GNVKD-REIDGEE-----------QIEAAI------NEAT-NV---L-AG------------------------GN-------------------K-DVKDT-PISLHIRKPH------------------------------------------------------------APDLTMVDLPGITR--VP-------------------V-------HG--------------Q--------PQ--N--IYEQIQ--------AMIM-KHI---SP------------EESIILNVLSAQV--D-FPTCE-SIRMSQQVD------KDGKRTLAVVTKVDKAP-------EGL------L-----EKV----------------------------TTD------------------A-VN-----------------------I---GLGYVCVRNR----------------------------------------------TDDDD--TIS------------------------------------------------------VARIR---EQRLFES--------HP-AL---------------------K-D------L--------D--RSM-VGIPALARKLTKIQSDMVKGC-LPRI-
>KAG0561847.1
-----------NIQLPT--------IVVV--------------------------------------------GD----Q----------------SSGKSSVLE-----S--LA-G-I-TL-PRG--------------QG-IATRVPL---------------VLR--------------L---QSC-------------------------------QL---------------------------------------------------------------------------------------------EE--------------SI--------------------------IKM----------D---------------Y--------------------------------------------GNVKD-QEISGEE-----------QIEAAI------NAAT-NA---L-AG------------------------SG-------------------K-GVKDS-PIQLLIRKPN------------------------------------------------------------SPDLTMVDLPGITR--VP-------------------V-------HG--------------Q--------PK--N--IYEQIR--------GMIM-RYI---TP------------EESIILNVLSAQV--D-FPTCE-SIRMSQQVD------KEGNRTLAVVTKVDKAP-------EGL------L-----EKV----------------------------TTD------------------A-VN-----------------------I---GLGYICVRNR----------------------------------------------IDVDD--SIA------------------------------------------------------IARQR---ERELFES--------HP-AL---------------------K-E------L--------D--GSM-VGIPALARKLTKIQSDMVKEC-LPRI-
>KAH9290598.1
-----------GIHLPT--------IVVV--------------------------------------------GD----Q----------------SSGKSSVLE-----S--LS-G-I-DL-PRG--------------QG-ICTRVPL---------------IMR--------------L---QNS------------------------------TE----------------------------------------------------------------------------------------------EY--------------SV--------------------------ISV----------E---------------Y---------------------------------------------KDRK--LSINEH-----------QIVDTI------NLVT-EE---I-AG------------------------RN-------------------K-GISDD-PITLHVRKKN------------------------------------------------------------VPDLTLVDLPGITR--VP-------------------V-------YG--------------Q--------PK--D--IYEQVY--------KIIM-KYI---SP------------RDSIILNVLSATV--D-FPTCE-SIRMSQKVD------EDGERTLAVVTKVDKAP-------EGL------R-----EKV----------------------------AED------------------A-MN-----------------------I---GLGYVCVRNR----------------------------------------------V-EGE--SIV------------------------------------------------------KARKK---ENELFKT--------HP-LL---------------------S-G------I--------D--KSI-VGIPILAHKLMKIQAAGITNS-LPRI-
>KAH9320939.1
-----------GIQLPS--------IVVV--------------------------------------------GD----Q----------------SSGKSSVLE-----S--LA-G-I-KL-PRG--------------QG-ICTRVPL---------------VMR--------------L---QSC------------------------------AEE---------------------------------------------------------------------------------------------SE--------------EE--------------------------ISI----------E---------------F---------------------------------------------NGVE--KFIQES-----------DITSSI------DTAT-QE---I-AG------------------------NG-------------------K-GISHT-PITLHVTKVG------------------------------------------------------------APDLTMVDLPGITR--VP-------------------V-------GG--------------Q--------PG--D--IFEQIC--------EIIK-EYI---TP------------KESIILNVLAANV--D-FPTCE-SIRMSQKVD------ELGERTLAVVTKSDRAP-------DGL------K-----EKV----------------------------TTD------------------A-VN-----------------------I---GLGYVCVRNG----------------------------------------------I-GDE--SNA------------------------------------------------------EAREK---EKNLFDF--------HP-LL---------------------K-D------L--------D--KSM-VGIPTLAKKLMQIQATTISAT-LPQI-
>KAF8079489.1
----------EGIQLPT--------IVVV--------------------------------------------GD----Q----------------SSGKSSVLE-----S--LA-G-I-SL-PRG--------------QG-ICTRVPL---------------VMR--------------L---QGS------------------------------AS----------------------------------------------------------------------------------------------SE--------------PE--------------------------IWL----------E---------------Y---------------------------------------------SDNV--VPTDEE-----------HIAEAI------SAAT-DV---I-AG------------------------SH-------------------K-GVSDA-PLTLHVKKAG------------------------------------------------------------APDLTMVDLPGITR--VP-------------------V-------KG--------------Q--------PE--N--IYEQIS--------GMIM-KYI---KP------------QESIILNVLSATV--D-FTTCE-SIRMSRQVD------KTGERTLAVVTKADMAP-------EGL------L-----QKV----------------------------TSD------------------D-VS-----------------------I---GLGYVCVRNR----------------------------------------------V-GEE--TYE------------------------------------------------------EARKQ---EELLFET--------HP-TL---------------------S-M------I--------D--ENI-VGVPVLAQKLIQIQTTMIARC-LPKIV
>OAP19580.1
------------IQLPT--------IVVV--------------------------------------------GD----Q----------------SSGKSSVLE-----S--LA-G-I-NL-PRG--------------QG-ICTRVPL---------------VMR--------------L---QRS------------------------------SS----------------------------------------------------------------------------------------------PE--------------PE--------------------------IWL----------E---------------Y---------------------------------------------SDKV--VPTDEE-----------HVAEAI------CAAT-DV---I-AG------------------------K---------------------------------------------------------------------------------------------------------------------------------------------------------------------------------------------------------------------------------------FSLSP-S----------------------------------------------------------------------------------------------------------------------------------------QCSVKCV------------------------------------------------------------------------------------------------------------------------------------------------------------------------------------------------LLQK------------------
>OAP13353.1
------------IQLPT--------IVVV--------------------------------------------GD----Q----------------SSGKSSVLE-----S--LA-G-I-SL-PRG--------------QG-ICTRVPL---------------VMR--------------L---QRR------------------------------RS----------------------------------------------------------------------------------------------PE--------------PE--------------------------IWL----------E---------------Y---------------------------------------------GDKI--VPTDEE-----------HIAQTI------CAAT-DV---I-AG------------------------M---------------------------------------------------------------------------------------------------------------------------------------------------------------------------------------------------------------------------------------F---------------------------------------------------------------------------------------------------------------------------------------------------------------------------------------------------------------------------------------------------------------------------------------------------------------------------------------------------------------------------
>OAP13972.1
------------IQLPT--------IVVV--------------------------------------------GD----Q----------------SSGKSSVLD-----S--LA-G-I-SL-PRG--------------QG-ICTRVPL---------------VMR--------------L---QRS------------------------------SS----------------------------------------------------------------------------------------------PV--------------PE--------------------------IWL----------E---------------Y---------------------------------------------SDKI--VPTDEE-----------HIAEAI------CAAT-DV---I-AG------------------------K---------------------------------------------------------------------------------------------------------------------------------------------------------------------------------------------------------------------------------------FTL--------------------------------------------------------------------------------------------------------------------------------------------YLGIKCV----------------------------------------------------------------------------------------------------------------------------------------------------------------------------------------------------------------------
>KAF5727250.1
----------EGIQLPT--------IVVV--------------------------------------------GD----Q----------------SSGKSSVLE-----S--LA-G-I-SL-PRG--------------QG-ICTRVPL---------------VMR--------------L---QHH------------------------------HI----------------------------------------------------------------------------------------------PE--------------PE--------------------------LYL----------E---------------F---------------------------------------------NGKT--VQTTES-----------RISEAI------NLAT-DE---I-AG------------------------NG-------------------K-GVSNT-PLTLVVKKHG------------------------------------------------------------VPDLTMVDLPGITR--VP-------------------V-------HD--------------Q--------PE--N--IYEQIA--------GIIM-EYI---KP------------DESIILNVLSATV--D-FSTCE-SIRMSQQVD------KTGERTLAVVTKVDKAP-------EGL------L-----EKV----------------------------TAD------------------D-VN-----------------------V---GLGYVCVRNR----------------------------------------------I-GDE--TYE------------------------------------------------------EARRK---EAALFES--------HP-LL---------------------C-L------I--------D--KSI-VGVPVLAQKLVQIQAAIIMKC-LPEIV
>XP_002303204.3
-----------GIQLPT--------IVVV--------------------------------------------GD----Q----------------SSGKSSVLE-----S--LA-G-I-SL-PRG--------------QG-ICTRVPL---------------IMR--------------L---QHH------------------------------TA----------------------------------------------------------------------------------------------PE--------------PE--------------------------LSL----------E---------------F---------------------------------------------NGKT--VPTSEA-----------KIANAI------SLAT-DE---I-AG------------------------NA-------------------K-GISNT-PLTLVVKKNG------------------------------------------------------------VPDLTMVDLPGITR--VP-------------------V-------HG--------------Q--------PE--N--IYEQIA--------DIIM-EYI---RP------------EESIILNVLSATV--D-FTTCE-SIRMSQKVD------KNGERTLAVVTKADRAP-------EGL------L-----EKV----------------------------TAD------------------D-VN-----------------------I---GLGYVCVRNR----------------------------------------------I-GDE--SYK------------------------------------------------------EARKE---EADLFEN--------HP-LL---------------------S-K------I--------D--KSM-VGIPVLAQKLVQIQATIIARC-LPEI-
>KAF8391993.1
----------EGIELPT--------IVVV--------------------------------------------GD----Q----------------SSGKSSVLE-----S--LA-G-I-SL-PRG--------------QG-ICTRVPL---------------IMR--------------L---QHH------------------------------ST----------------------------------------------------------------------------------------------PS--------------PE--------------------------LHL----------E---------------Y---------------------------------------------HNKI--IPTNET-----------HVAEAI------NMAT-NE---I-AG------------------------NG-------------------K-GISNT-PLTLVVKKKG------------------------------------------------------------VPDLTMVDLPGITR--VP-------------------V-------HG--------------Q--------PE--D--IYEQIS--------SIIM-EYI---KP------------KESTILNVLSATV--D-FPTCE-SIRMSQRVD------KTGERTLAVVTKCDKAP-------EGL------L-----EKV----------------------------TAD------------------D-VN-----------------------I---GLGYVCVRNR----------------------------------------------I-GEE--LYE------------------------------------------------------EARME---EATLFES--------HQ-LL---------------------S-K------I--------D--KSI-VGVPILAQKLVQIQASIIAKC-LPDIV
>XP_058079501.1
----------EGIELPT--------IVVV--------------------------------------------GD----Q----------------SSGKSSVIE-----S--LA-G-I-SL-PRG--------------QG-ICTRVPL---------------IMC--------------L---QNV------------------------------PT----------------------------------------------------------------------------------------------DK--------------PQ--------------------------MHL----------E---------------Y---------------------------------------------QGKI--VLTSEN-----------QISDSI------SMAT-DE---I-AG------------------------NG-------------------K-GISNI-PLTLVVKKKG------------------------------------------------------------VPDLTIVDLPGITR--VP-------------------V-------HG--------------Q--------PE--D--IYEQIS--------NIIM-DYI---KP------------KESIILNVLSATV--D-FPTCE-SIRMSQHVD------KTGERTLAVVTKADKAP-------EGL------L-----EKV----------------------------TAD------------------D-VN-----------------------I---GLGYVCVRNR----------------------------------------------I-GDE--TYE------------------------------------------------------EARIE---EATLFKS--------HP-LL---------------------S-K------I--------D--KSI-VGIPVLAQKLFQIQANSLSQC-LPDIV
>KAK1401877.1
----------EGIQLPT--------IVVV--------------------------------------------GD----Q----------------SSGKSSVLE-----S--LA-G-I-SL-PRG--------------QG-ICTRVPL---------------IMR--------------L---HHH------------------------------SK----------------------------------------------------------------------------------------------PE--------------SE--------------------------LHL----------E---------------Y---------------------------------------------CGKV--VSTDEL-----------KIAESI------NMAT-AE---I-AG------------------------DG-------------------K-GISHT-PLTLVVKKNG------------------------------------------------------------VPDLTMVDLPGITR--VP-------------------V-------HG--------------Q--------PE--N--IYEQIS--------GIIM-EYI---KP------------EESIILNVLSATV--D-FPTCE-SIRMSQSVD------KTGDRTLAVVTKSDKSP-------EGL------R-----DKV----------------------------MAD------------------D-VN-----------------------I---GLGYVCVRNR----------------------------------------------I-GDE--SYE------------------------------------------------------EARMA---ESMLFES--------HP-LL---------------------S-K------I--------D--KSM-VSVPVLARKLVQIQARIIAKC-LPEIV
>XP_038984915.1
----------EGIELPT--------IVVV--------------------------------------------GD----Q----------------SSGKSSVLE-----S--LA-G-I-SL-PRG--------------QG-ICTRVPL---------------IMR--------------L---QDD------------------------------PSL---------------------------------------------------------------------------------------------SQ--------------PQ--------------------------LQL----------E---------------Y---------------------------------------------KDKA--IHTSED-----------GIADAI------NSAT-DD---I-AG------------------------SG-------------------K-GISNA-PLTLVVRKRG------------------------------------------------------------VPDLTMVDLPGITR--VP-------------------V-------HG--------------Q--------PD--N--IYEQIS--------NIIM-EYI---AP------------KASIILNVLSATV--D-FPTCE-SIRMSQSVD------RTGERTLAVVTKADKAP-------EGL------L-----EKV----------------------------TAD------------------D-VN-----------------------I---GLGYVCVRNR----------------------------------------------I-GDE--SYE------------------------------------------------------EARAE---ERNLFKR--------HP-LL---------------------S-R------I--------D--KSI-VGIPVLAQRLMQIQAASIAKS-LPDIV
>XP_002297993.1
------------IQLPT--------IVVV--------------------------------------------GD----Q----------------SSGKSSVLE-----S--LA-G-I-SL-PRG--------------QG-ICTRVPL---------------IMR--------------L---QHH------------------------------TS----------------------------------------------------------------------------------------------LI--------------PE--------------------------MFL----------E---------------F---------------------------------------------NGKT--TQTDEA-----------NVADDI------NIAT-EE---I-AG------------------------SG-------------------K-GISDA-PLTLVIKKNG------------------------------------------------------------VPDLTMVDLPGITR--VP-------------------V-------HG--------------Q--------PD--N--IYEQIA--------GIVM-QYI---QP------------EESIILNVLPASV--D-FTTCE-SIRMSRQVD------KTGERTLAVVTKADKAP-------EGL------L-----EKV----------------------------TAD------------------D-VN-----------------------I---GLGYVCVRNR----------------------------------------------I-GDE--SYD------------------------------------------------------NARME---EANLFAT--------HP-LL---------------------S-R------I--------D--KSI-VGIPVLAKKLMQVQATIMAKC-WP---
>XP_024439231.1
------------IQLPT--------IVVV--------------------------------------------GD----Q----------------SSGKSSVLE-----S--LA-C-I-NL-PRG--------------DG-ICTRVPL---------------IVR--------------L---KHH------------------------------PS----------------------------------------------------------------------------------------------LV--------------PE--------------------------IFL----------Q---------------F---------------------------------------------NGKT--VPTDEA-----------HVADAI------NLVT-DE---I-AG------------------------NG-------------------K-GISNT-ELTLVVKKNG------------------------------------------------------------VPDLTLVDLPGITR--VP-------------------V-------HG--------------Q--------PE--N--IYEQIA--------YIIM-KYI---SP------------DESVILNVLSASV--D-FSTCE-SIRMSQKVD------KNGQRTLAVVTKVDKSP-------EGL------L-----EKV----------------------------TRN------------------D-VN-----------------------I---GLGYVCVRNR----------------------------------------------I-GNE--SYE------------------------------------------------------DARKE---EAALFAT--------HQ-LL---------------------S-K------I--------D--KST-VGIQVLAQKLVQIQANIIAKC-LP---
>KAH0683503.1
----------EGIQLPT--------IVVV--------------------------------------------GD----Q----------------SSGKSSVLE-----S--LA-G-I-SL-PRG--------------QG-ICTRVPL---------------VMR--------------L---KND------------------------------PNI---------------------------------------------------------------------------------------------TA--------------PN--------------------------LQL----------E---------------Y---------------------------------------------NNKS--LPVDEI-----------GIADAI------ILAT-DE---I-AG------------------------HG-------------------K-GISNN-PLTLVVKKNG------------------------------------------------------------VPDLTMVDLPGITR--VA-------------------V-------QG--------------Q--------PE--D--IYEQVY--------DIIM-KYI---VP------------EESIILNVLSATV--D-FPTCE-SIRMSQKVD------KTGERTLAVVTKADKAP-------EGL------L-----EKV----------------------------TAD------------------E-VN-----------------------I---GLGYVCVRNR----------------------------------------------I-GNE--SYE------------------------------------------------------EARSD---EQRLFST--------HP-LL---------------------S-K------I--------D--KSM-VSVPILAQKLVRIQASIISKC-LPEIV
>PWZ56863.1
-----------GIQLPT--------IVVV--------------------------------------------GD----Q----------------SSGKSSVLE-----S--LA-G-I-SL-PRG--------------QG-ICTRVPL---------------VMR--------------L---QDD------------------------------PSA---------------------------------------------------------------------------------------------DS--------------PK--------------------------LQL----------E---------------Y--------------------------------------------SNGRV--VTTTEA-----------DVADAI------NAAT-AE---I-AG------------------------SG-------------------K-GISDA-PITLVVRKRG------------------------------------------------------------VPDLTLVDLPGITR--VP-------------------V-------HG--------------Q--------PE--D--IYDQVA--------KIIK-EYI---AP------------KESIILNVLSATV--D-FPTCE-SIRMSQQVD------RSGERTLAVVTKVDKNP-------EGL------L-----EKV----------------------------TMD------------------D-VN-----------------------I---GLGYVCVRNR----------------------------------------------I-GDE--TYD------------------------------------------------------QARVE---EERLFKY--------HP-LL---------------------S-K------I--------D--KDM-VGIPVLANRLMQIQSTIIAKC-LPDI-
>PWZ56864.1
-----------GIQLPT--------IVVV--------------------------------------------GD----Q----------------SSGKSSVLE-----S--LA-G-I-SL-PRG--------------QG-ICTRVPL---------------VMR--------------L---QGD------------------------------PST---------------------------------------------------------------------------------------------DS--------------PK--------------------------LQL----------E---------------Y--------------------------------------------SNGRV--VTTTEA-----------KVADAI------NAAT-AE---I-AG------------------------SG-------------------K-GISDA-PITLVVRKSG------------------------------------------------------------VPDLTLVDLPGITR--VP-------------------V-------QG--------------Q--------PE--D--IYDQIA--------NIIK-EYI---TP------------KESIILNVLSATV--D-FPTCE-SIRMSQQVD------RTGERTLAVVTKVDKAP-------EGL------L-----EKV----------------------------TMD------------------D-VH-----------------------I---GLGYVCVRNR----------------------------------------------V-GEE--TYD------------------------------------------------------QARVA---EAQLFKN--------HP-LL---------------------S-Q------I--------D--KSM-VGIPVLAQRLMQIQASIIAKC-LPDI-
>KAH9291961.1
-----------GIQLPY--------IVVV--------------------------------------------GD----Q----------------SSGKSSVLE-----C--LT-G-I-SL-PRG--------------VG-ICTRVPL---------------IMR--------------L---QNS------------------------------SE----------------------------------------------------------------------------------------------QD--------------SE--------------------------IVV----------E---------------Y---------------------------------------------NDTV--EHIIES-----------QITERI------DSIT-KE---I-AG------------------------TN-------------------K-GISHV-PIRLNVKKMN------------------------------------------------------------APDLTLVDLPGIAR--VS-------------------L-------NG--------------N--------PD--D---HELIS--------KIVM-EYI---SP------------ADSIILNVLSATV--N-FRTCE-SIRMSQRVD------VHGERTLGVVTKVDIAP-------EGL------L-----EKV----------------------------ALD------------------D-VN-----------------------T---GLGYVCVRNR----------------------------------------------V-GDE--CNE------------------------------------------------------EAREA---EAELFRS--------HT-QL---------------------N-K------F--------D--EAM-VGIPMLARRLMQIQTKRISKC-FPDI-
>KAH9325151.1
------------IQLLS--------IVVV--------------------------------------------GD----Q----------------SSGKSSMLR-----S--LA-G-I-NL-PKG--------------QW-ICTRVPL---------------IMR--------------L---QIS------------------------------KS----------------------------------------------------------------------------------------------QE--------------TE--------------------------ITI----------E---------------Y---------------------------------------------SGVK--NNIFEY-----------KIIEAL------NAAT-DE---I-AG------------------------VG-------------------K-GISDT-PITLNVSKSN------------------------------------------------------------IPNITMVDFPCITK--MP-------------------V-------HD--------------Q--------PQ--D--IYDQIS--------QVIK-QYI---TP------------KESIILNVLFTSV--D-FPTCE-SIRMSQLVD------VKGEKTLAVVTKVDKAV-------EGL------F-----EKV----------------------------TVD--V----V----------S-VN-----------------------I---GLGYVCVRNK----------------------------------------------I-GNE--SNA-----------------------------------------------------------------------------------------------------------------------------------------------------------
>KAH9300179.1
-------------NCLV--------LLL-----------------------------------------------------------------------------------------------------------------W-ETSRLE----------------------------------------------------------------------------------------------------------------------------------------------------------------------------------------------------------------------------------------------------------------------------------------------------------------------------------------------------------------------PG-------------------R-SINDT-PITLNVGKSN------------------------------------------------------------APDLTMVDFPSITR--VP-------------------V-------HG--------------Q--------PQ--D--IYDQIS--------QVIK-QYI---TP------------KESIIMNVLSASV--D-FPTCE-SIRMSQLVD------EKGERTLAVFTKVNKAA-------EVL------F-----EKV----------------------------TVD------------------A-VN-----------------------I---GLGYVCVRNR----------------------------------------------I-GNE--SNA-----------------------------------------------------------------------------------------------------------------------------------------------------------
>KAH9314974.1
-----------------------------------------------------------------------------------------------------------------------------------------------------------------------------------------------------------------------------------------------------------------------------------------------------------------------------------------------------------------------------------------------------------------------------------------------------------------------------AL------NAAT-NE---F-AG------------------------AG-------------------K-SISDT-PITLNVSKSN------------------------------------------------------------APNLTMVDLPGITW--VP-------------------V-------HG--------------Q--------PQ--D--IYDQIS--------QVIK-QYI---TP------------KESIIMNVLSASV--D-FPTCE-SIRMSQLVD------EKGERTLAVVTKVDNAA-------EGL------F-----EKV----------------------------TVD------------------V-VN-----------------------I---GLGYTCVYSF----------------------------------------------A-KRS--RNLA-----VQACDY--------LD--------------------RI----------ICRVI---DPQLQASS------RRA-FQ---------------------A-L------I--------D--RKR-DKCIQYVEDAMEMQKSIVYTE-NP---
>EFJ22917.1
------------IKLPT--------IVVV--------------------------------------------GD----Q----------------SSGKSSVLE-----S--LA-Q-V-DL-PRG--------------QG-VVTRVPL---------------VLR--------------L---QNT------------------------------SVT--------------------------------------------------------------------------------------------DQS--------------HQ--------------------------VVI----------Q---------------Y---------------------------------------------GGKK--RVIEEA-----------EISAAV------VEAT-IE---L-AG------------------------D--------------------K-HIVNK-PISLHITKPG------------------------------------------------------------APDLTMIDLPGITR--VP-------------------V-------HG--------------Q--------PE--D--IEEQIK--------KIIQ-EYI---SP------------KETIILNVICSTV--D-FPTCE-SILMSRQVD------REGERTMAVVTKVDMSP-------KDL------K-----EKV----------------------------MAD------------------V-VG-----------------------I---GLGYICVRNR----------------------------------------------I-GDE--THE------------------------------------------------------EGRDR---EAELFRT--------DP-HL---------------------R-D------L--------P--ESM-LGIRQLAKRLTEFQADSLRKN-LP---
>XP_005823288.1
------------LDLPQ--------IAAL--------------------------------------------GD----T----------------SSGKSSVLS-----A--MS-S-V-VF-PSR--------------SD-ITTRCPT---------------RLC--------------M---DTG------------------------------EQF--------------------------------------------------------------------------------------------QCK----------MQVLWH--------------------------SKP----------A---------------SGS-N------------------------------------------PEVKKSVTQAS-----------DVTAAI------EELQ-KS---V-LD------------------------HE---------------KT-ES-GVSKS-IIEICLTGPN------------------------------------------------------------YPNLTLIDLPGIVR--ST-------------------G-------DG--------------E--------SL--E--MIRDIQ--------SVME-QYL---NN------------KRCILLAVHPANI--D-RHNNE-VFRLTKEVD------PDSARTIPVITKIDLVE-------KGT------E-----GNV----------------------------MRL--IQ---GK---------E-AK-----------------------F---SLGFSVVKCR----------------------------------------------T-QTE--LDQ-----------G--------VT--------------------LE----------KSLEQ---EMIFFRD--------TS-PW---------------------N-Q--------M------KQ-DNM-FGISNLTGKLSQIYVEMIQST-MPAV-
>KAJ1441760.1
----------------------------M--------------------------------------------GD----T----------------SSGKSSLLS-----A--LS-G-I-LL-PAN--------------DQ-ITTRCPT---------------RLR--------------M---ENA------------------------------EQR--------------------------------------------------------------------------------------------RAS----------ISVRWQ--------------------------FTS----------G---------------YKS-E-AAYK--------L--TH-----------------------LSEEKDGASFYS-----------NITSEI------EKAQ-KA---I-ID------------------------TS---------------KL-E---VTRD-IIEVEYCGPD------------------------------------------------------------CYNLTLTDLPGIVR--VA-------------------G-------KG--------------E--------SA--S--IIVDIQ--------LLIK-EYL---EN------------ERCVVLAVVPANV--D-FHNSG-IMADAEKYD------PTTRRTIPVITKPDLID-------KGA------E-----GGV----------------------------LKL--LL---GEM--------T-CT-----------------------F---QMGFHMVKCR----------------------------------------------G-QAQ--LNE-----------G--------VT--------------------LE----------QGVEK---EAQFFKN--------ED-PW---------------------R-K------ESE------KR-ADL-FGVPALRRKLEALQMRMIQES-IPSI-
>KAG8471152.1
--------DFRMPELPQ--------MVVV--------------------------------------------GT----Q----------------SSGKSSLLN-----A--IM-A-C-DILPLG--------------ES-MVTRCPL---------------HLQ--------------L-V-HAP------------------------------SE-SAG---------------------------------------------------------------------------------------VMRAE--------------F---------------------------GTY----------A---------------GGS---------------WQAQRT--------------------IILTAPTPSASDIT-----------QIRREI------EAQT-NA---L-AG------------------------PG-------------------K-CIASQ-PIHLRIHSAY------------------------------------------------------------VPDLSLVDLPGLTQ--MAL------------------TT------QG--------------Q--------PR--D--IKEQIR--------ALVL-EHI---TK------------PRAVILAVLPART--D-LEADA-ALELVKEVD------PRGERTIGVLTKVDLMN-------QGS------D-------I----------------------------ASF--LVD-DGRTP------SD-LR-----------------------M---EYGYYAVRNR----------------------------------------------S-TAEVVKDG--------------------MS--------------------VD----------GGFER---EATFFAM--------HP-IY---------------------G-A------LR-------PAARAR-LGVPALARALSKLLVN-----------
>KOO34643.1
--------RLKQPEVPR--------LVVV--------------------------------------------GT----Q----------------SSGKSSLLN-----G--IM-G-A-DILPLG--------------EE-MVTRAPL---------------ALQ--------------L-V-HHA------------------------------EP-SE-----------------------------------------------------------------------------------------MRAE--------------F---------------------------GTF----------V---------------NGG---------------WCVEET--------------------VELACPDPKAAQLE-----------RIRKAI------EAQT-AA---R-AG------------------------SQ-------------------K-GVTNE-AIFLRLYSPH------------------------------------------------------------VPNLSLVDLPGLTM--TAL------------------TA------QG--------------Q--------PK--D--IKQQIR--------QMIA-SYI---QP------------ARTIILMVCPARA--D-LEADP-AVELAREYD------PQGTRTVGVLTKVDLMN-------KGT------D-------V----------------------------SKY--L---TNALP------SD-LQ-----------------------L---SLGYFAVKMR----------------------------------------------G-PA---EKG--------------------LT--------------------VR----------EGYGS---EAEYFKA--------HA-TY---------------------G-R------AF-------APFAER-LGVPPLSKFLARVLLG-----------
>XP_005775544.1
--------RLREPELPR--------LVVVGARRSRSGIRSKNSRSPHRRAPSQPFREKKQRSRSSTVVHLPSSGT----Q----------------SSGKSSLLN-----G--FL-A-A-DILPLG--------------EQ-MVTRAPL---------------NLQ--------------L-V-HSP------------------------------DP-AE-----------------------------------------------------------------------------------------MRAE--------------F---------------------------GDY----------S---------------CGA---------------WQCAAA--------------------VPLAFPDPTPPQLQ-----------QIRASI------EAQT-EA---R-AG------------------------AQ-------------------K-GVSAA-PIFVRYYSPN------------------------------------------------------------VPNLSLVDLPGLTM--TAL------------------TD------HG--------------QHRDIPYPTPR--D--IKRQIR--------DMIA-AYI---RP------------ERTIILMVCGARA--D-LEA-P-C-----QRS------SGGARTVGVLTKVDLMN-------AGT------D-------VARDLEGSARYPEGSARYLEGSARYLEGSARY--L---EGSVP------SD-LR-----------------------L---ALGYFAAK------------------------------------------------G-P-----QG--------------------LT--------------------VL----------DGFRV---EREYFGK--------HA-AY---------------------S-A------LG-------AAGRVR-LGVPLLSRFLSRVLLQ-----------
>ATZ81043.1
------------LKFPK--------IVVV--------------------------------------------GG----Q----------------SSGKSTVLN-----N--LI-T-M-NILPTG--------------SE-MVTRTPL---------------CME--------------M-N-NSD------------------------------IP---------------------------------------------------------------------------------------------HIE--------------F---------------------------GQY----------N---------------IAN-E-SDGN-------VWKCGRN--------------------IKVTYPEPTQEEIN-----------AIRIEI------ERQT-IL---L-AG------------------------KD-------------------K-NISHN-PITIKIFLPN------------------------------------------------------------VPNLTLVDLPGITQ--VAC------------------KD------KG--------------Q--------PD--D--IKEQIE--------KLIG-SYI---KS------------EETIILSIIPART--D-VEADV-GVGLVKKYD------PDFSRSIGVLTKVDLMN-------VDT------D-------V----------------------------SSY--VC---GNIS------KN-LR-----------------------M---NYGYYLVRNR----------------------------------------------T-NKE--MNE--------------------IT--------------------MR----------EGFLK---EQAFFEE--------HQ-VY---------------------G-R------MS-------DVDKRK-MGTNNLRDKLVNVLSNKIKEL-MPII-
>ARF10282.1
------------LSLPR--------LVVV--------------------------------------------GT----Q----------------SSGKSSVLN-----S--II-T-M-DILPTG--------------KL-MTTRTPL---------------ELN--------------L-I-KIP------------------------------KN-NA-----------------------------------------------------------------------------------------SYVE--------------F---------------------------GNY----------D---------------NEK---------------WFQEKK--------------------ITITVPIPTPNEIT-----------TIRNHI------QDKT-NE---I-CG------------------------NN-------------------M-NISNV-PIILKIYSPN------------------------------------------------------------VPDLSLIDLPGLTM--VAC------------------ED------KG--------------Q--------PV--D--IKERIE--------NLVS-SYI---IQ------------PKTIIIAVMQARA--D-LETDL-GLALVKKYD------KSGSRTIGVLTKPDLMN-------QDS------H-------V----------------------------GDY--LL---NKIS------KN-LM-----------------------L---NYGYYLLKNR----------------------------------------------N-DIQ----E--------------------ID--------------------IL----------TGFKL---ETEYFNA--------HN-EY---------------------K-K---------------SLYKPK-LGINNLTNNLTKILVQSLNEA-IPVS-
>QKF94243.1
------------LALPR--------LCVV--------------------------------------------GT----Q----------------SSGKSSVLN-----A--IM-S-M-DLLPTG--------------KN-MVTRTPI---------------DLR--------------L-H-QLK------------------------------GS-TD-----------------------------------------------------------------------------------------GWVE--------------F---------------------------GDY----------T---------------GEG---------------WITEKK--------------------ISIKMPIPLDSEIT-----------EIREYI------MKKT-ND---V-AG------------------------EG-------------------M-NISPK-PIIINIYSPN------------------------------------------------------------VPNLSLVDLPGLTM--VAC------------------TD------KG--------------Q--------PE--D--IRERIE--------NLVV-SYI---KE------------KKTIVIAVMQARS--D-LETDI-GLALIKKYD------ISGQRIVGVLTKPDLMN-------HET------N-------I----------------------------GEY--LT---NNIS------KN-LM-----------------------L---TYGYYVVKNR----------------------------------------------N-GQE--MKD--------------------VN--------------------IL----------KGFEL---EKEYFNN--------HY-EY---------------------K-K---------------PLYKDR-IGSHNLTASLSKILIASITEV-LPSV-
>ARF11508.1
------------LTLPR--------IAVV--------------------------------------------GT----Q----------------SAGKSSVLN-----G--IM-G-L-DLLPAG--------------RY-MTTRTPL---------------DIR--------------L-H-QLK------------------------------GDYKE-----------------------------------------------------------------------------------------GYVE--------------F---------------------------GNY----------T---------------EEG---------------WETEKK--------------------IGIKIPIPLDSEIT-----------EIREFI------SKKT-NI---I-AG------------------------DG-------------------M-NISSQ-PIIINIYSPN------------------------------------------------------------VPNLSLIDLPGLTM--VAC------------------VD------KG--------------Q--------PD--D--IKERIE--------DLVV-SYI---KQ------------PKTIILAVMQSRS--D-LETDI-GLALTKKYD------VNGQRIIGVLTKPDLLN-------PDT------N-------I----------------------------GEY--LI---NNIS------KN-LM-----------------------L---TYGYYVVKNR----------------------------------------------N-GQE--MKD--------------------CN--------------------II----------KGFEL---EKEYFNN--------HN-EY---------------------K-K---------------SIYKDR-IGTNNLTNNLSKILITSITEM-LPNV-
>ARF09562.1
------------LSLPK--------LVVI--------------------------------------------GC----Q----------------SAGKSSVLN-----S--II-S-M-DILPTG--------------KN-MVTRTPL---------------ELQ--------------L-H-QLT------------------------------QDSKD-----------------------------------------------------------------------------------------GWVE--------------F---------------------------GQY----------N---------------QNG---------------WTSEKK--------------------IPITTPIPTETEIK-----------NVRDYI------SAKT-IE---L-AG------------------------DG-------------------M-NISHI-PIMMNIYSPN------------------------------------------------------------VPNLSLVDLPGLTV--IPC------------------VD------KG--------------Q--------PV--D--IKEKIE--------ELVA-SYI---KQ------------ERTIVLAVMQSRN--D-LETDI-GLGLIKKYD------NGNQRIIGVLTKPDLMN-------QET------H-------I----------------------------GEY--LI---NNIS------KN-LM-----------------------L---TYGYYVVKNR----------------------------------------------A-GIQ---GS--------------------MD--------------------VF----------KGYEL---EKEYFNS--------HF-EY---------------------K-K---------------IIYKDR-IGTDNLTKNLSKILISSITEL-LPSV-
>AYV76902.1
------------LTLPQ--------IVVC--------------------------------------------GT----Q----------------SSGKSSVLN-----S--II-S-M-DILPTG--------------KT-MVTRTPL---------------SLR--------------L-H-QLS------------------------------PDTKE-----------------------------------------------------------------------------------------GLVE--------------F---------------------------GNY----------E---------------TGT---------------FISEKK--------------------ISITVPIPTENEIK-----------TIRDFI------MAKT-DE---I-CG------------------------VG-------------------M-NISTK-PITINIYSPN------------------------------------------------------------VPNLSLVDLPGLTV--VAC------------------QD------KG--------------Q--------PV--D--IKDRIE--------ALVS-SYL---KQ------------ERTIVLLVMQAKC--D-LETDL-ALGLIKKHD------SGNQKIIGVLTKPDLMN-------MDT------H-------I----------------------------GDY--LC---NNIS------KN-LK-----------------------L---AFGYYVVKNR----------------------------------------------S-NL-----S--------------------ID--------------------IF----------KGLEL---EKEYFIN--------HN-EY---------------------K-K---------------SIYKDK-LGTVNLTQNLNKILVSEITDL-LPSV-
>ARF08414.1
------------ITLPK--------IVVV--------------------------------------------GT----Q----------------SSGKSTVLN-----A--IM-A-L-DILPTG--------------KN-MVTRTPL---------------DIR--------------L-H-KNK------------------------------IN--E-----------------------------------------------------------------------------------------ARIE--------------L---------------------------GFY----------G---------------DSG---------------WISEKN--------------------IKLSLPNASKDEID-----------QIRQYI------SQKT-IE---L-AG------------------------NE-------------------M-NISKN-PIYIQIFSPN------------------------------------------------------------VPDLSLVDLPGLIM--VAC------------------TD------KG--------------Q--------PK--N--MPEQIE--------KLVE-SYI---KD------------NNTITLAIMQSRS--D-LETDL-GLALIKKYK------CS--KTVGVLTKPDLMN-------NDS------H-------I----------------------------GCY--LN--GNNIS------KD-LM-----------------------L---DYGYFVVKNK----------------------------------------------S-SMD--NDE--------------------YD--------------------IQ----------KIIDM---EKKYFAN--------HN-EY---------------------N-K---------------PIYQNK-IGYNSLIKELTKVLISAIRDT-MPKA-
>AYV78912.1
------------IMMPQ--------LAVV--------------------------------------------GS----Q----------------SSGKSSLLN-----N--IM-A-MPDLLPTG--------------RD-MVTRSPI---------------RLC--------------L-H-KTK------------------------------TT--D-----------------------------------------------------------------------------------------GYIE--------------F---------------------------GTY----------N---------------DAG---------------WAVEKK--------------------ITLTMPNPTTAEIQ-----------EVRENI------KAKT-IE---I-AG------------------------AQ-------------------M-NISHT-PIVLQIYTPN------------------------------------------------------------VPDLILIDLPGLVM--TSC------------------VD------KG--------------Q--------PS--D--IDEQIQ--------NLAL-SYV---KN------------PKTIVLLVMQASN--D-LQTDI-GLAFLKKHD------VN-RNIVGIFTKPDLMN-------SDS------H-------V----------------------------GDY--LL---GKTS------SN-LM-----------------------L---QHGYFVVKNK----------------------------------------------S-SSD---TS--------------------SD--------------------IL----------KSTDI---EKKYFQN--------HF-EY---------------------K-K---------------SIYQNR-VGYNSLIAELTKILVAAINNN-IPSV-
>VBB18790.1
-----------FLDPPT--------LCVV--------------------------------------------GS----Q----------------SSGKSITLN-----G--LT-G-I-DILPNG--------------KS-IVTRTPI---------------HLR--------------L-I-HVK------------------------------ES-KN-----------------------------------------------------------------------------------------IVVE--------------F---------------------------FDK----------D---------------DSQ------K-------LISTFTV--------------------DALTTP---ADQLT-----------PIREEI------VKLT-EM---Y-AG------------------------RS-------------------K-NVVDT-PINVRIKSPS------------------------------------------------------------VPNLSVIDLPGLTH--IAL------------------TD------QG--------------Q--------PE--N--IKESIE--------NMII-KYI---KN------------PRTIILSIIPATV--D-VESDA-GLGLIKKHD------PDFKRTIGVLTKVDML--------KDS------N-------V----------------------------ENY--LC---GKIS------RN-LQ-----------------------L---GYGYYAVRNR----------------------------------------------S-SDE--VKV--------------------MS--------------------VK----------DGHAL---EAKFFAE--------TE-PY---------------------K-S---------------SEMRQR-TGSINLGIKLSEVLLAHLRSC-LPAV-
>ABI33144.1
-----------GIALPQ--------IAVV--------------------------------------------GD----Q----------------SSGKSSVLE-----N--IT-G-I-PF-PKG--------------TG-TVTKCAT---------------RIT--------------I---RRA-----------------------------LKR---------------------------------------------------------------------------------------------TTP--------------FS--------------------------ARV----------S---------------FVI-N-GK-------------NSP--------------------FKNEGPKMNHTSVG-----------KLQKTL------ERLN-EL---IHQN------------------------ES-------------------K-TDIDD-IIEVDIEERH-----------------------DSD----------------------------------AVDLSIVDLPGLIA--TT-------------------T-------EG--------------Q--------SK--D--LVGSIE--------KMVS-RYA---ED------------KRTVILAIMEAHR--D-ISNSR-ALAMAEKAD------EKGERTVGVLTKMDLVE-------EAT------E-----DDV----------------------------LNV--LN---NS---------R-KP-----------------------L---YHGYFAVVNR----------------------------------------------A-QKT--LNE-----------G--------KS--------------------LK----------DARRD---EKEWFER--------NK-HY---------------------M-S------M-----------DGR-CGIDNLKRGISKRLRV-----------
>KAI8587516.1
---------GQDVSLPQ--------LVVA--------------------------------------------GD----Q----------------SSGKSSLLE-----S--LS-G-I-SF-PKA--------------AE-LCTTFPT---------------QIV--------------M---RTK------------------------------KTWE-ARV-----------------------------------------------------------Y-------------------------TVPE-------------------------------------------------------------------------------I--------------------------------------ANFPATNCASKV-----------AVQNII------QFIK-RD---VLKA------------------------TAG---------------------VSET-VLVIELGSPE------------------------------------------------------------LPNLTIIDLPGYVH--TL-------------------V-------KG--------------Q--------SE-NF---KQKID--------NMVD-KFI---QD------------RRSIILAVIPANK--D-FATNV-VLQRAQEWD------PEGDRTIGVVTKPDLVD-------QGT------E-----AAV----------------------------IRM--IQ---GH---------Y-KE-----------------------L---KLGYYMVHNR----------------------------------------------S-HMD--LQN-----------G--------VD--------------------LA----------AAVAK---EAEFFS---------QP-AW---------------------D-A------L--------N--ARQ-LGTQQLQTAVVEVLAAHVVKE-F----
>OLL24579.1
---------NSVISLPQ--------IVVC--------------------------------------------GD----Q----------------SSGKSSVLE-----A--LT-Q-I-PF-PRS--------------DG-LCTKFAT---------------QVI--------------L---RRA------------------------------SKTS-VRV-----------------------------------------------------------Q-------------------------IIPDC------------------------------------------KRP----------E---------------AEQ-R-AL--------------------------------------QSVD-IKLKKLE-----------DMTILI------EEAS-KH---MGVQ------------------------SSSS-T--------S--------TFSSD-ILSIEVSGPK------------------------------------------------------------QPHLTVVDLPGYIR--TT-------------------S-------GN--------------Q--------TK-KD---ITLIY--------DLVK-DYI---SD------------KRSIILAVIPANV--D-VANAE-ILEKASEAD------PNKTRTLGVITKPDLVD-------NGA------E-----NQV----------------------------LDL--AA---NV---------T-KP-----------------------L---KLGYFIVRNR----------------------------------------------N-YNE--LKS-----------A--------SD--------------------SK----------ARNKS---EAAFFA---------QS-PW---------------------S-E------I--------N--KTR-IGIDRLRLYLSDLLQEHIFKE-L----
>KAI9096888.1
---------SEYVSLPQ--------LVVC--------------------------------------------GD----Q----------------SAGKSSVLE-----A--IT-E-V-PF-PQN--------------QG-TCTRFAT---------------QIV--------------L---RRS------------------------------VVTE-AIV-----------------------------------------------------------T-------------------------IIPES------------------------------------------RRT----------D---------------NEV-A-KF--------------------------------------AQFK-KKIEDLK-----------DLPSII------TEAE-AL---ILFS------------------------NNVR-T--------K---------FSKD-VLNVEISGPK------------------------------------------------------------QPHLTVVDLPGIIHTSSS-------------------T-------TE--------------D--------EE-GDEFEVEVVK--------ELVK-GYM---KE------------DRTIILAIVAGNY--D-YNNQI-ILQMAKELD------QDRTRTLGIVTKPDLQE-------VGSD----YE-----KTL----------------------------VKM--VK---NE---------V-KH-----------------------L---SLGWHVLKNR----------------------------------------------G-FKE----R-----------E--------CS--------------------IE----------QRNIA---EEKFFN---------QG-VW---------------------T-S------L--------P--RKD-VGVESLRIKLSNLLYQHIKRE-L----
>RSH87279.1
---------DSVLSLPQ--------IVVC--------------------------------------------GD----Q----------------SSGKSSLLE-----A--LT-E-I-PF-PRN--------------DN-LCTRFAT---------------EIS--------------L---RRE------------------------------SESS-LTI-----------------------------------------------------------R-------------------------IIPAH------------------------------------------SRP----------Q---------------EEQ-K-RL--------------------------------------ERFS-EVITDFE-----------DLPAVM------DKAM-QE---LGIS------------------------EGTG-A------------------FAKD-TLSVEIQGPD------------------------------------------------------------RPQLTLVDIPGLIQ--TS-------------------T-------RG--------------V--------SE-AD---VALVA--------EITD-SYI---KQ------------PRTICLAVVSATN--D-AANQP-ILSRVRKFD------PHGKRTLGVITKPDRLP-------SGSA----SE-----SKF----------------------------LEL--AR---NE---------D-VF-----------------------F---KLGWHVIKNR----------------------------------------------K-FEE----T-----------A--------FS--------------------ID----------ERNLV---ERTFFA---------TS-NF---------------------K-A------L--------P--RED-VGIDALRVKLSTLLFDHVKKE-L----
>XP_041144356.1
[truncated: 214,649 more chars]
