# Supplementary material for: Antiviral Mx proteins have an ancient origin and widespread distribution among eukaryotes
Source: bioRxiv. 2024 Aug 17:2024.08.06.606855. Originally published 2024 Aug 6. Preprint. [Version 2] doi: 10.1101/2024.08.06.606855 (PMC11326297; doi:10.1101/2024.08.06.606855)
Supplement: Supplement 1 [file media-1.zip › Supplementary Data/Suppl_Figure_2_IQTree.nex]

#NEXUS
begin taxa;
	dimensions ntax=368;
	taxlabels
	XP_026693152.1
	XP_030853442.1.2
	XP_030853442.1
	XP_032814666.1
	XP_025944940.1
	XP_031757197.1
	EPQ08653.1
	XP_027623811.1
	XP_016856477.1
	XP_012379251.1
	XP_006496668.1
	XP_031753735.1
	XP_025920181.1
	XP_028568434.1
	XP_006510037.1
	NP_001005360.1
	XP_012381548.1
	XP_006161648.2.2
	XP_014389433.1
	XP_021326548.1
	NP_001025299.1
	KMZ10000.1
	NP_001024332.1
	XP_035683496.1
	XP_028570166.1
	XP_025915522.1
	EPQ17174.1
	ELW62001.1
	EAW87759.1
	XP_012378586.1
	BAB27759.1
	KAE8583055.1
	XP_005165639.1
	PAA78248.1
	PAA59145.1
	PAA64382.1
	PAA65118.1
	XP_001749319.1
	XP_006812840.1
	XP_004347890.1
	XP_014148725.1
	XP_014153758.1
	XP_004348308.1
	XP_002129967.2
	XP_035676386.1
	XP_006821224.1
	XP_030827871.1
	PAA85687.1
	XP_032819300.1
	NP_957216.1
	XP_025940269.1
	XP_028602039.1
	XP_006168142.1
	NP_001317309.1
	XP_012382650.2
	NP_001392186.1
	XP_014394711.1
	XP_031753959.1
	NP_001259946.1
	NP_741403.2
	XP_001750431.1
	XP_014148015.1
	KNE67543.1
	KNE61418.1
	XP_011392073.1
	XP_006461708.1
	XP_746923.1
	KXN67416.1
	NP_013100.1
	XP_042914770.1
	PWZ09977.1
	KAH9304002.1
	EFJ15047.1
	EFJ37641.1
	KAI5070335.1
	KAI5070758.1
	PTQ35749.1
	KAG0555682.1
	KAG0554580.1
	XP_024362051.1
	EFJ35472.1
	AAC61784.1
	XP_052310486.1
	KAH9327796.1
	ONM18162.1
	XP_042924642.1
	NP_001190448.1
	XP_002299468.1
	XP_002302631.1
	AQK88296.1
	PTQ45603.1
	KAG0556007.1
	PTQ29980.1
	KAI5072318.1
	KAI5058380.1
	XP_002987566.1
	EFJ15761.1
	EFJ23099.1
	KAH9306600.1
	KAI5602084.1
	XP_006375094.1
	PWZ36850.1
	AAF22292.1
	NP_850420.1
	XP_002315854.1
	NP_001147100.1
	AAF79238.1
	PSC76263.1
	XP_005849062.1
	PRW56740.1
	GMH43921.1
	GMH36208.1
	GJP35534.1
	CAI5480041.1
	KAJ7294545.1
	XP_024380180.1
	XP_024367947.1
	KAG0619429.1
	KAG0561847.1
	KAH9290598.1
	KAH9291961.1
	KAH9320939.1
	KAH9325151.1
	KAH9300179.1
	KAH9314974.1
	KAF8079489.1
	OAP13353.1
	OAP19580.1
	OAP13972.1
	KAF5727250.1
	XP_002303204.3
	XP_002297993.1
	XP_024439231.1
	KAK1401877.1
	KAH0683503.1
	KAF8391993.1
	XP_058079501.1
	XP_038984915.1
	PWZ56863.1
	PWZ56864.1
	EFJ22917.1
	CAG9460856.1
	XP_006815062.1
	CAH1802128.1
	PAA74204.1
	PAA76532.1
	PAA92268.1
	PAA69582.1
	PAA83069.1
	PAA94353.1
	XP_035690836.1
	XP_002608668.1
	XP_019617847.1
	XP_003973512.2.2
	NP_891987.2.2
	XP_009304072.1
	AGU16245.1
	XP_007904885.1
	XP_032888405.1
	XP_028583068.1
	NP_001007285.1
	XP_005167721.2.2
	XP_025933558.1
	XP_009815891.1
	XP_028583072.1
	XP_015269256.1
	XP_006156438.1
	NP_002454.1
	XP_002830747.1
	NP_001003133.1
	XP_032211320.1
	XP_017508123.1
	XP_005885748.1
	XP_012586448.1
	NP_776366.1
	XP_008569440.1
	XP_004675614.2.2
	XP_004466363.1
	NP_002453.2.2
	NP_001127618.1
	XP_008569442.1
	XP_014388412.1
	XP_005202045.1
	XP_017508130.1
	NP_001003134.1
	XP_032211398.1
	NP_038634.1
	NP_034976.1
	XP_006156437.1
	XP_031752404.1
	XP_032804093.1
	KAI0213370.1
	KAI0208044.1
	KAI0218869.1
	XP_046565196.1
	XP_046562919.1
	XP_046563124.1
	XP_046352527.2
	XP_048248476.1
	XP_048258111.1
	XP_046352531.2
	XP_048248472.1
	XP_048248473.1
	XP_048248474.1
	ABI53802.1
	XP_046563126.1
	XP_046565195.1
	XP_046563125.1
	KAK3283006.1
	GHP04420.1
	'KAJ3066410.1'
	KAI9324922.1
	KAI8836453.1
	KAJ3350919.1
	KAI8587516.1
	XP_047808890.1
	KXS17655.1
	XP_021869222.1
	TVY17522.1
	OLL24579.1
	KAI9096888.1
	RSH87279.1
	XP_041144356.1
	XP_746402.1
	KAJ5704467.1
	MCJ1392161.1
	KAI9774215.1
	XP_002543522.1
	XP_751069.1
	XP_026607910.1
	XP_748757.2
	XP_040633937.1
	XP_043140374.1
	XP_754266.1
	KAF9951223.1
	GAX85982.1
	XP_042923301.1
	XP_042924848.1
	KAG2488600.1
	XP_042924875.1
	KAJ9515210.1
	KAI3646081.1
	OAJ38670.1
	XP_006461472.1
	XP_006461433.1
	XP_006457072.1
	XP_750654.1
	PAA68234.1
	PAA87312.1
	XP_002602331.1
	XP_019637857.1
	XP_006813643.1
	XP_030843280.1
	XP_018667792.1
	XP_032818114.1
	XP_021332524.1
	XP_031757388.1
	XP_028587646.1
	XP_025913835.1
	XP_023440724.1
	XP_005873264.1
	XP_006163024.2.2
	NP_598513.1
	NP_056375.2.2
	NP_495986.3.3
	NP_610941.1
	XP_042918632.1
	NP_001130364.1
	PWZ11893.1
	XP_002317496.2
	AAF87857.1
	KAI5058044.1
	EFJ18064.1
	KAG0628798.1
	PTQ33908.1
	KAH9322298.1
	XP_009032466.1
	XP_042920073.1
	PWZ44616.1
	XP_002309632.3
	NP_001189935.1
	EFJ19523.1
	KAI5064281.1
	PTQ34556.1
	KAG0561482.1
	KAG0605142.1
	KAH9308354.1
	XP_042916771.1
	EFJ26018.1
	KAG0631008.1
	KAH9315399.1
	CAD5311589.1
	XP_008649599.1
	OAE29693.1
	KAI5059498.1
	OUM66167.1
	XP_001481516.1
	NP_009738.1
	XP_011392385.1
	XP_006462464.1
	XP_006676761.1
	KNE73082.1
	KNE65701.1
	KXN69997.1
	XP_001745740.1
	NP_495161.1
	PAA75551.1
	PAA75258.1
	XP_006819998.1
	XP_030846906.1
	XP_030847518.1
	XP_002591612.1
	XP_019628129.1
	NP_996357.1
	NP_001121726.1
	XP_025929938.1
	XP_015268039.1
	XP_028597443.1
	XP_004482574.1
	NP_001272849.1
	XP_006145367.1
	XP_014400986.1
	NP_001177198.1
	NP_001121132.1
	XP_017213868.2.2
	NP_001016189.1
	XP_028587453.1
	XP_025917892.1
	XP_004479029.1
	NP_284941.2.2
	NP_001193437.1
	XP_005883071.1
	NP_077162.2.2
	XP_006162789.1
	XP_002126852.1
	XP_004365821.1
	XP_014153836.1
	EFJ33653.1
	EFJ28901.1
	KAG0632288.1
	'KAG0555995.1'
	XP_024391061.1
	XP_024368367.1
	OAE31801.1
	KAI5073815.1
	XP_008646219.1
	ACG47836.1
	ONM04707.1
	'KAG7649995.1'
	'NP_172500.1'
	XP_006385192.1
	KAH9330549.1
	KXN72852.1
	KNE54706.1
	OUM67143.1
	XP_011389557.1
	XP_006459124.1
	XP_752563.1
	NP_014854.2
	OAJ38404.1
	NP_012926.1
	KNE68830.1
	XP_011389257.1
	XP_006458578.1
	XP_748106.1
	OUM62108.1
	OAJ44422.1
	KXN66323.1
;
end;
begin trees;
	tree tree_1 = [&R] [&branchAttributeNames={"Value"}](XP_026693152.1:0.1252500521,(((((XP_030853442.1.2:0.000002,XP_030853442.1:0.000003)[&Value="100/100"]:0.1468334098,((XP_032814666.1:0.0664829206,(((((XP_025944940.1:0.052479384,XP_031757197.1:0.1838694875)[&Value="75/100"]:0.0170027768,(EPQ08653.1:0.0094693765,((XP_027623811.1:0.0141933348,(XP_016856477.1:0.0046850173,XP_012379251.1:0.000002)[&…
end;
