# Supplementary material for: Antiviral Mx proteins have an ancient origin and widespread distribution among eukaryotes
Source: bioRxiv. 2024 Aug 17:2024.08.06.606855. Originally published 2024 Aug 6. Preprint. [Version 2] doi: 10.1101/2024.08.06.606855 (PMC11326297; doi:10.1101/2024.08.06.606855)
Supplement: Supplement 1 [file media-1.zip › Supplementary Data/Figure_1_FastTree.nex]

#NEXUS
begin taxa;
	dimensions ntax=180;
	taxlabels
	XP_006812840.1[&Organism="Saccoglossus kowalevskii",Description="PREDICTED: dynamin-1-like, partial [Saccoglossus kowalevskii]","Genetic Code"="Standard",Taxonomy="Eukaryota; Metazoa; Hemichordata; Enteropneusta; Harrimaniidae; Saccoglossus"]
	XP_012378586.1[&Organism="Dasypus novemcinctus",Description="dynamin-1, partial [Dasypus novemcinctus]","Genetic Code"="Standard",Taxonomy="Eukaryota; Metazoa; Chordata; Craniata; Vertebrata; Euteleostomi; Mammalia; Eutheria; Xenarthra; Cingulata; Dasypodidae; Dasypus","Common Name"="nine-banded armadillo"]
	EPQ17174.1[&Organism="Myotis brandtii",Description="PREDICTED: dynamin-1 [Myotis brandtii]","Genetic Code"="Standard",Taxonomy="Eukaryota; Metazoa; Chordata; Craniata; Vertebrata; Euteleostomi; Mammalia; Eutheria; Laurasiatheria; Chiroptera; Microchiroptera; Vespertilionidae; Myotis","Common Name"="Brandt's bat"]
	ELW62001.1[&Organism="Tupaia chinensis",Description="dynamin-1 isoform X3 [Tupaia chinensis]","Genetic Code"="Standard",Taxonomy="Eukaryota; Metazoa; Chordata; Craniata; Vertebrata; Euteleostomi; Mammalia; Eutheria; Euarchontoglires; Scandentia; Tupaiidae; Tupaia","Common Name"="Chinese tree shrew"]
	EAW87759.1[&Organism="Homo sapiens",Description="dynamin-1 isoform 2 [Homo sapiens]","Genetic Code"="Standard",Taxonomy="Eukaryota; Metazoa; Chordata; Craniata; Vertebrata; Euteleostomi; Mammalia; Eutheria; Euarchontoglires; Primates; Haplorrhini; Catarrhini; Hominidae; Homo","Common Name"="human"]
	BAB27759.1[&Organism="Mus musculus",Description="dynamin-1 isoform X5 [Mus musculus]","Genetic Code"="Standard",Taxonomy="Eukaryota; Metazoa; Chordata; Craniata; Vertebrata; Euteleostomi; Mammalia; Eutheria; Euarchontoglires; Glires; Rodentia; Myomorpha; Muroidea; Muridae; Murinae; Mus; Mus","Common Name"="house mouse"]
	XP_025915522.1[&Organism="Apteryx rowi",Description="dynamin-1 isoform X1 [Apteryx rowi]","Genetic Code"="Standard",Taxonomy="Eukaryota; Metazoa; Chordata; Craniata; Vertebrata; Euteleostomi; Archelosauria; Archosauria; Dinosauria; Saurischia; Theropoda; Coelurosauria; Aves; Palaeognathae; Apterygiformes; Apterygidae; Apteryx","Common Name"="Okarito brown kiwi"]
	XP_028570166.1[&Organism="Podarcis muralis",Description="dynamin-1 isoform X14 [Podarcis muralis]","Genetic Code"="Standard",Taxonomy="Eukaryota; Metazoa; Chordata; Craniata; Vertebrata; Euteleostomi; Lepidosauria; Squamata; Bifurcata; Unidentata; Episquamata; Laterata; Lacertibaenia; Lacertidae; Podarcis","Common Name"="Common wall lizard"]
	KAE8583055.1[&Organism="Xenopus tropicalis",Description="dynamin-1 isoform X18 [Xenopus tropicalis]","Genetic Code"="Standard",Taxonomy="Eukaryota; Metazoa; Chordata; Craniata; Vertebrata; Euteleostomi; Amphibia; Batrachia; Anura; Pipoidea; Pipidae; Xenopodinae; Xenopus; Silurana","Common Name"="tropical clawed frog"]
	XP_005165639.1[&Organism="Danio rerio",Description="dynamin-1 isoform X3 [Danio rerio]","Genetic Code"="Standard",Taxonomy="Eukaryota; Metazoa; Chordata; Craniata; Vertebrata; Euteleostomi; Actinopterygii; Neopterygii; Teleostei; Ostariophysi; Cypriniformes; Cyprinidae; Danio","Common Name"="zebrafish"]
	XP_032814666.1[&Organism="Petromyzon marinus",Description="dynamin-1-like isoform X25 [Petromyzon marinus]","Genetic Code"="Standard",Taxonomy="Eukaryota; Metazoa; Chordata; Craniata; Vertebrata; Cyclostomata; Hyperoartia; Petromyzontiformes; Petromyzontidae; Petromyzon","Common Name"="sea lamprey"]
	XP_012379251.1[&Organism="Dasypus novemcinctus",Description="dynamin-3 [Dasypus novemcinctus]","Genetic Code"="Standard",Taxonomy="Eukaryota; Metazoa; Chordata; Craniata; Vertebrata; Euteleostomi; Mammalia; Eutheria; Xenarthra; Cingulata; Dasypodidae; Dasypus","Common Name"="nine-banded armadillo"]
	XP_006496668.1[&Organism="Mus musculus",Description="dynamin-3 isoform X6 [Mus musculus]","Genetic Code"="Standard",Taxonomy="Eukaryota; Metazoa; Chordata; Craniata; Vertebrata; Euteleostomi; Mammalia; Eutheria; Euarchontoglires; Glires; Rodentia; Myomorpha; Muroidea; Muridae; Murinae; Mus; Mus","Common Name"="house mouse"]
	XP_016856477.1[&Organism="Homo sapiens",Description="dynamin-3 isoform d [Homo sapiens]","Genetic Code"="Standard",Taxonomy="Eukaryota; Metazoa; Chordata; Craniata; Vertebrata; Euteleostomi; Mammalia; Eutheria; Euarchontoglires; Primates; Haplorrhini; Catarrhini; Hominidae; Homo","Common Name"="human"]
	XP_027623811.1[&Organism="Tupaia chinensis",Description="dynamin-3 isoform X3 [Tupaia chinensis]","Genetic Code"="Standard",Taxonomy="Eukaryota; Metazoa; Chordata; Craniata; Vertebrata; Euteleostomi; Mammalia; Eutheria; Euarchontoglires; Scandentia; Tupaiidae; Tupaia","Common Name"="Chinese tree shrew"]
	EPQ08653.1[&Organism="Myotis brandtii",Description="PREDICTED: dynamin-3 isoform X1 [Myotis brandtii]","Genetic Code"="Standard",Taxonomy="Eukaryota; Metazoa; Chordata; Craniata; Vertebrata; Euteleostomi; Mammalia; Eutheria; Laurasiatheria; Chiroptera; Microchiroptera; Vespertilionidae; Myotis","Common Name"="Brandt's bat"]
	XP_025944940.1[&Organism="Apteryx rowi",Description="dynamin-3 isoform X1 [Apteryx rowi]","Genetic Code"="Standard",Taxonomy="Eukaryota; Metazoa; Chordata; Craniata; Vertebrata; Euteleostomi; Archelosauria; Archosauria; Dinosauria; Saurischia; Theropoda; Coelurosauria; Aves; Palaeognathae; Apterygiformes; Apterygidae; Apteryx","Common Name"="Okarito brown kiwi"]
	XP_014389433.1[&Organism="Myotis brandtii",Description="PREDICTED: dynamin-2 isoform X6 [Myotis brandtii]","Genetic Code"="Standard",Taxonomy="Eukaryota; Metazoa; Chordata; Craniata; Vertebrata; Euteleostomi; Mammalia; Eutheria; Laurasiatheria; Chiroptera; Microchiroptera; Vespertilionidae; Myotis","Common Name"="Brandt's bat"]
	NP_001005360.1[&Organism="Homo sapiens",Description="dynamin-2 isoform 4 [Homo sapiens]","Genetic Code"="Standard",Taxonomy="Eukaryota; Metazoa; Chordata; Craniata; Vertebrata; Euteleostomi; Mammalia; Eutheria; Euarchontoglires; Primates; Haplorrhini; Catarrhini; Hominidae; Homo","Common Name"="human"]
	XP_006510037.1[&Organism="Mus musculus",Description="dynamin-2 isoform X18 [Mus musculus]","Genetic Code"="Standard",Taxonomy="Eukaryota; Metazoa; Chordata; Craniata; Vertebrata; Euteleostomi; Mammalia; Eutheria; Euarchontoglires; Glires; Rodentia; Myomorpha; Muroidea; Muridae; Murinae; Mus; Mus","Common Name"="house mouse"]
	XP_025920181.1[&Organism="Apteryx rowi",Description="dynamin-2 isoform X1 [Apteryx rowi]","Genetic Code"="Standard",Taxonomy="Eukaryota; Metazoa; Chordata; Craniata; Vertebrata; Euteleostomi; Archelosauria; Archosauria; Dinosauria; Saurischia; Theropoda; Coelurosauria; Aves; Palaeognathae; Apterygiformes; Apterygidae; Apteryx","Common Name"="Okarito brown kiwi"]
	XP_028568434.1[&Organism="Podarcis muralis",Description="dynamin-2 isoform X7 [Podarcis muralis]","Genetic Code"="Standard",Taxonomy="Eukaryota; Metazoa; Chordata; Craniata; Vertebrata; Euteleostomi; Lepidosauria; Squamata; Bifurcata; Unidentata; Episquamata; Laterata; Lacertibaenia; Lacertidae; Podarcis","Common Name"="Common wall lizard"]
	XP_012381548.1[&Organism="Dasypus novemcinctus",Description="dynamin-2 [Dasypus novemcinctus]","Genetic Code"="Standard",Taxonomy="Eukaryota; Metazoa; Chordata; Craniata; Vertebrata; Euteleostomi; Mammalia; Eutheria; Xenarthra; Cingulata; Dasypodidae; Dasypus","Common Name"="nine-banded armadillo"]
	XP_006161648.2.2[&Organism="Tupaia chinensis",Description="dynamin-2 [Tupaia chinensis]","Genetic Code"="Standard",Taxonomy="Eukaryota; Metazoa; Chordata; Craniata; Vertebrata; Euteleostomi; Mammalia; Eutheria; Euarchontoglires; Scandentia; Tupaiidae; Tupaia","Common Name"="Chinese tree shrew"]
	XP_031753735.1[&Organism="Xenopus tropicalis",Description="dynamin-2 isoform X2 [Xenopus tropicalis]","Genetic Code"="Standard",Taxonomy="Eukaryota; Metazoa; Chordata; Craniata; Vertebrata; Euteleostomi; Amphibia; Batrachia; Anura; Pipoidea; Pipidae; Xenopodinae; Xenopus; Silurana","Common Name"="tropical clawed frog"]
	XP_021326548.1[&Organism="Danio rerio",Description="dynamin-2 isoform X5 [Danio rerio]","Genetic Code"="Standard",Taxonomy="Eukaryota; Metazoa; Chordata; Craniata; Vertebrata; Euteleostomi; Actinopterygii; Neopterygii; Teleostei; Ostariophysi; Cypriniformes; Cyprinidae; Danio","Common Name"="zebrafish"]
	NP_001025299.1[&Organism="Danio rerio",Description="dynamin-3 [Danio rerio]","Genetic Code"="Standard",Taxonomy="Eukaryota; Metazoa; Chordata; Craniata; Vertebrata; Euteleostomi; Actinopterygii; Neopterygii; Teleostei; Ostariophysi; Cypriniformes; Cyprinidae; Danio","Common Name"="zebrafish"]
	XP_035683496.1[&Organism="Branchiostoma floridae",Description="hypothetical protein BRAFLDRAFT_121263, partial [Branchiostoma floridae]","Genetic Code"="Standard",Taxonomy="Eukaryota; Metazoa; Chordata; Cephalochordata; Branchiostomidae; Branchiostoma","Common Name"="Florida lancelet"]
	XP_030853442.1.2[&Organism="Strongylocentrotus purpuratus",Description="dynamin-1 isoform X1 [Strongylocentrotus purpuratus]","Genetic Code"="Standard",Taxonomy="Eukaryota; Metazoa; Echinodermata; Eleutherozoa; Echinozoa; Echinoidea; Euechinoidea; Echinacea; Echinoida; Strongylocentrotidae; Strongylocentrotus","Common Name"="purple sea urchin"]
	XP_030853442.1[&Organism="Strongylocentrotus purpuratus",Description="dynamin-1 isoform X4 [Strongylocentrotus purpuratus]","Genetic Code"="Standard",Taxonomy="Eukaryota; Metazoa; Echinodermata; Eleutherozoa; Echinozoa; Echinoidea; Euechinoidea; Echinacea; Echinoida; Strongylocentrotidae; Strongylocentrotus","Common Name"="purple sea urchin"]
	KMZ10000.1[&Organism="Drosophila melanogaster",Description="dynamin [Drosophila melanogaster]","Genetic Code"="Standard",Taxonomy="Eukaryota; Metazoa; Ecdysozoa; Arthropoda; Hexapoda; Insecta; Pterygota; Neoptera; Holometabola; Diptera; Brachycera; Muscomorpha; Ephydroidea; Drosophilidae; Drosophila; Sophophora","Common Name"="fruit fly"]
	XP_026693152.1[&Organism="Ciona intestinalis",Description="dynamin-1 isoform X15 [Ciona intestinalis]","Genetic Code"="Standard",Taxonomy="Eukaryota; Metazoa; Chordata; Tunicata; Ascidiacea; Enterogona; Phlebobranchia; Cionidae; Ciona","Common Name"="vase tunicate"]
	PAA65118.1[&Organism="Macrostomum lignano",Description="hypothetical protein BOX15_Mlig013747g2 [Macrostomum lignano]","Genetic Code"="Standard",Taxonomy="Eukaryota; Metazoa; Platyhelminthes; Rhabditophora; Macrostomorpha; Macrostomida; Macrostomidae; Macrostomum"]
	PAA78248.1[&Organism="Macrostomum lignano",Description="hypothetical protein BOX15_Mlig010364g2 [Macrostomum lignano]","Genetic Code"="Standard",Taxonomy="Eukaryota; Metazoa; Platyhelminthes; Rhabditophora; Macrostomorpha; Macrostomida; Macrostomidae; Macrostomum"]
	PAA59145.1[&Organism="Macrostomum lignano",Description="hypothetical protein BOX15_Mlig005677g1 [Macrostomum lignano]","Genetic Code"="Standard",Taxonomy="Eukaryota; Metazoa; Platyhelminthes; Rhabditophora; Macrostomorpha; Macrostomida; Macrostomidae; Macrostomum"]
	PAA64382.1[&Organism="Macrostomum lignano",Description="hypothetical protein BOX15_Mlig016602g2 [Macrostomum lignano]","Genetic Code"="Standard",Taxonomy="Eukaryota; Metazoa; Platyhelminthes; Rhabditophora; Macrostomorpha; Macrostomida; Macrostomidae; Macrostomum"]
	XP_001749319.1[&Organism="Monosiga brevicollis MX1",Description="uncharacterized protein MONBRDRAFT_28892 [Monosiga brevicollis MX1]","Genetic Code"="Standard",Taxonomy="Eukaryota; Choanoflagellata; Craspedida; Salpingoecidae; Monosiga"]
	NP_001024332.1[&Organism="Caenorhabditis elegans",Description="Dynamin [Caenorhabditis elegans]","Genetic Code"="Standard",Taxonomy="Eukaryota; Metazoa; Ecdysozoa; Nematoda; Chromadorea; Rhabditida; Rhabditina; Rhabditomorpha; Rhabditoidea; Rhabditidae; Peloderinae; Caenorhabditis"]
	XP_004347890.1[&Organism="Capsaspora owczarzaki ATCC 30864",Description="dynamin 1 [Capsaspora owczarzaki ATCC 30864]","Genetic Code"="Standard",Taxonomy="Eukaryota; Filasterea; Capsaspora"]
	XP_031757197.1[&Organism="Xenopus tropicalis",Description="dynamin-3 [Xenopus tropicalis]","Genetic Code"="Standard",Taxonomy="Eukaryota; Metazoa; Chordata; Craniata; Vertebrata; Euteleostomi; Amphibia; Batrachia; Anura; Pipoidea; Pipidae; Xenopodinae; Xenopus; Silurana","Common Name"="tropical clawed frog"]
	XP_014153758.1[&Organism="Sphaeroforma arctica JP610",Description="dynamin-3 [Sphaeroforma arctica JP610]","Genetic Code"="Standard",Taxonomy="Eukaryota; Ichthyosporea; Ichthyophonida; Sphaeroforma"]
	XP_014148725.1[&Organism="Sphaeroforma arctica JP610",Description="hypothetical protein SARC_12638, partial [Sphaeroforma arctica JP610]","Genetic Code"="Standard",Taxonomy="Eukaryota; Ichthyosporea; Ichthyophonida; Sphaeroforma"]
	NP_741403.2[&Organism="Caenorhabditis elegans",Description="Dynamin GTPase [Caenorhabditis elegans]","Genetic Code"="Standard",Taxonomy="Eukaryota; Metazoa; Ecdysozoa; Nematoda; Chromadorea; Rhabditida; Rhabditina; Rhabditomorpha; Rhabditoidea; Rhabditidae; Peloderinae; Caenorhabditis"]
	NP_957216.1[&Organism="Danio rerio",Description="dynamin-1-like protein [Danio rerio]","Genetic Code"="Standard",Taxonomy="Eukaryota; Metazoa; Chordata; Craniata; Vertebrata; Euteleostomi; Actinopterygii; Neopterygii; Teleostei; Ostariophysi; Cypriniformes; Danionidae; Danioninae; Danio","Common Name"="zebrafish"]
	NP_001317309.1[&Organism="Homo sapiens",Description="dynamin-1-like protein isoform 8 [Homo sapiens]","Genetic Code"="Standard",Taxonomy="Eukaryota; Metazoa; Chordata; Craniata; Vertebrata; Euteleostomi; Mammalia; Eutheria; Euarchontoglires; Primates; Haplorrhini; Catarrhini; Hominidae; Homo","Common Name"="human"]
	XP_006168142.1[&Organism="Tupaia chinensis",Description="dynamin-1-like protein isoform X1 [Tupaia chinensis]","Genetic Code"="Standard",Taxonomy="Eukaryota; Metazoa; Chordata; Craniata; Vertebrata; Euteleostomi; Mammalia; Eutheria; Euarchontoglires; Scandentia; Tupaiidae; Tupaia","Common Name"="Chinese tree shrew"]
	NP_001392186.1[&Organism="Mus musculus",Description="dynamin-1-like protein isoform m [Mus musculus]","Genetic Code"="Standard",Taxonomy="Eukaryota; Metazoa; Chordata; Craniata; Vertebrata; Euteleostomi; Mammalia; Eutheria; Euarchontoglires; Glires; Rodentia; Myomorpha; Muroidea; Muridae; Murinae; Mus; Mus","Common Name"="house mouse"]
	XP_014394711.1[&Organism="Myotis brandtii",Description="PREDICTED: dynamin-1-like protein isoform X6 [Myotis brandtii]","Genetic Code"="Standard",Taxonomy="Eukaryota; Metazoa; Chordata; Craniata; Vertebrata; Euteleostomi; Mammalia; Eutheria; Laurasiatheria; Chiroptera; Microchiroptera; Vespertilionidae; Myotis","Common Name"="Brandt's bat"]
	XP_028602039.1[&Organism="Podarcis muralis",Description="dynamin-1-like protein isoform X3 [Podarcis muralis]","Genetic Code"="Standard",Taxonomy="Eukaryota; Metazoa; Chordata; Craniata; Vertebrata; Euteleostomi; Lepidosauria; Squamata; Bifurcata; Unidentata; Episquamata; Laterata; Lacertibaenia; Lacertidae; Podarcis","Common Name"="Common wall lizard"]
	XP_025940269.1[&Organism="Apteryx rowi",Description="dynamin-1-like protein isoform X4 [Apteryx rowi]","Genetic Code"="Standard",Taxonomy="Eukaryota; Metazoa; Chordata; Craniata; Vertebrata; Euteleostomi; Archelosauria; Archosauria; Dinosauria; Saurischia; Theropoda; Coelurosauria; Aves; Palaeognathae; Apterygiformes; Apterygidae; Apteryx","Common Name"="Okarito brown kiwi"]
	XP_012382650.2[&Organism="Dasypus novemcinctus",Description="dynamin-1-like protein, partial [Dasypus novemcinctus]","Genetic Code"="Standard",Taxonomy="Eukaryota; Metazoa; Chordata; Craniata; Vertebrata; Euteleostomi; Mammalia; Eutheria; Xenarthra; Cingulata; Dasypodidae; Dasypus","Common Name"="nine-banded armadillo"]
	XP_031753959.1[&Organism="Xenopus tropicalis",Description="dynamin-1-like protein [Xenopus tropicalis]","Genetic Code"="Standard",Taxonomy="Eukaryota; Metazoa; Chordata; Craniata; Vertebrata; Euteleostomi; Amphibia; Batrachia; Anura; Pipoidea; Pipidae; Xenopodinae; Xenopus; Silurana","Common Name"="tropical clawed frog"]
	XP_032819300.1[&Organism="Petromyzon marinus",Description="dynamin-1-like protein isoform X2 [Petromyzon marinus]","Genetic Code"="Standard",Taxonomy="Eukaryota; Metazoa; Chordata; Craniata; Vertebrata; Cyclostomata; Hyperoartia; Petromyzontiformes; Petromyzontidae; Petromyzon","Common Name"="sea lamprey"]
	XP_035676386.1[&Organism="Branchiostoma floridae",Description="dynamin-1-like protein isoform X5 [Branchiostoma floridae]","Genetic Code"="Standard",Taxonomy="Eukaryota; Metazoa; Chordata; Cephalochordata; Leptocardii; Amphioxiformes; Branchiostomatidae; Branchiostoma","Common Name"="Florida lancelet"]
	XP_006821224.1[&Organism="Saccoglossus kowalevskii",Description="PREDICTED: dynamin-1-like protein-like [Saccoglossus kowalevskii]","Genetic Code"="Standard",Taxonomy="Eukaryota; Metazoa; Hemichordata; Enteropneusta; Harrimaniidae; Saccoglossus"]
	XP_030827871.1[&Organism="Strongylocentrotus purpuratus",Description="dynamin-1-like protein isoform X2 [Strongylocentrotus purpuratus]","Genetic Code"="Standard",Taxonomy="Eukaryota; Metazoa; Echinodermata; Eleutherozoa; Echinozoa; Echinoidea; Euechinoidea; Echinacea; Camarodonta; Echinidea; Strongylocentrotidae; Strongylocentrotus","Common Name"="purple sea urchin"]
	NP_001259946.1[&Organism="Drosophila melanogaster",Description="dynamin related protein 1, isoform B [Drosophila melanogaster]","Genetic Code"="Standard",Taxonomy="Eukaryota; Metazoa; Ecdysozoa; Arthropoda; Hexapoda; Insecta; Pterygota; Neoptera; Endopterygota; Diptera; Brachycera; Muscomorpha; Ephydroidea; Drosophilidae; Drosophila; Sophophora","Common Name"="fruit fly"]
	PAA85687.1[&Organism="Macrostomum lignano",Description="hypothetical protein BOX15_Mlig022202g1 [Macrostomum lignano]","Genetic Code"="Standard",Taxonomy="Eukaryota; Metazoa; Spiralia; Lophotrochozoa; Platyhelminthes; Rhabditophora; Macrostomorpha; Macrostomida; Macrostomidae; Macrostomum"]
	XP_002129967.2[&Organism="Ciona intestinalis",Description="dynamin-1-like protein [Ciona intestinalis]","Genetic Code"="Standard",Taxonomy="Eukaryota; Metazoa; Chordata; Tunicata; Ascidiacea; Phlebobranchia; Cionidae; Ciona","Common Name"="vase tunicate"]
	XP_004348308.1[&Organism="Capsaspora owczarzaki ATCC 30864",Description="dynamin central region family protein [Capsaspora owczarzaki ATCC 30864]","Genetic Code"="Standard",Taxonomy="Eukaryota; Filasterea; Capsaspora"]
	XP_014148015.1[&Organism="Sphaeroforma arctica JP610",Description="hypothetical protein SARC_13330, partial [Sphaeroforma arctica JP610]","Genetic Code"="Standard",Taxonomy="Eukaryota; Ichthyosporea; Ichthyophonida; Sphaeroforma"]
	XP_001750431.1[&Organism="Monosiga brevicollis MX1",Description="uncharacterized protein MONBRDRAFT_34545 [Monosiga brevicollis MX1]","Genetic Code"="Standard",Taxonomy="Eukaryota; Choanoflagellata; Craspedida; Salpingoecidae; Monosiga"]
	XP_004466363.1[&Organism="Dasypus novemcinctus",Description="interferon-induced GTP-binding protein Mx1 [Dasypus novemcinctus]","Genetic Code"="Standard",Taxonomy="Eukaryota; Metazoa; Chordata; Craniata; Vertebrata; Euteleostomi; Mammalia; Eutheria; Xenarthra; Cingulata; Dasypodidae; Dasypus","Common Name"="nine-banded armadillo"]
	XP_006156437.1[&Organism="Tupaia chinensis",Description="interferon-induced GTP-binding protein Mx1 [Tupaia chinensis]","Genetic Code"="Standard",Taxonomy="Eukaryota; Metazoa; Chordata; Craniata; Vertebrata; Euteleostomi; Mammalia; Eutheria; Euarchontoglires; Scandentia; Tupaiidae; Tupaia","Common Name"="Chinese tree shrew"]
	NP_002453.2.2[&Organism="Homo sapiens",Description="interferon-induced GTP-binding protein Mx1 isoform a [Homo sapiens]","Genetic Code"="Standard",Taxonomy="Eukaryota; Metazoa; Chordata; Craniata; Vertebrata; Euteleostomi; Mammalia; Eutheria; Euarchontoglires; Primates; Haplorrhini; Catarrhini; Hominidae; Homo","Common Name"="human"]
	NP_001127618.1[&Organism="Pongo abelii",Description="interferon-induced GTP-binding protein Mx1 [Pongo abelii]","Genetic Code"="Standard",Taxonomy="Eukaryota; Metazoa; Chordata; Craniata; Vertebrata; Euteleostomi; Mammalia; Eutheria; Euarchontoglires; Primates; Haplorrhini; Catarrhini; Hominidae; Pongo","Common Name"="Sumatran orangutan"]
	XP_017508130.1[&Organism="Manis javanica",Description="PREDICTED: interferon-induced GTP-binding protein Mx1 [Manis javanica]","Genetic Code"="Standard",Taxonomy="Eukaryota; Metazoa; Chordata; Craniata; Vertebrata; Euteleostomi; Mammalia; Eutheria; Laurasiatheria; Pholidota; Manidae; Manis","Common Name"="Malayan pangolin"]
	NP_001003134.1[&Organism="Canis lupus familiaris",Description="interferon-induced GTP-binding protein Mx1 [Canis lupus familiaris]","Genetic Code"="Standard",Taxonomy="Eukaryota; Metazoa; Chordata; Craniata; Vertebrata; Euteleostomi; Mammalia; Eutheria; Laurasiatheria; Carnivora; Caniformia; Canidae; Canis","Common Name"="dog"]
	XP_032211398.1[&Organism="Mustela erminea",Description="interferon-induced GTP-binding protein Mx1 isoform X1 [Mustela erminea]","Genetic Code"="Standard",Taxonomy="Eukaryota; Metazoa; Chordata; Craniata; Vertebrata; Euteleostomi; Mammalia; Eutheria; Laurasiatheria; Carnivora; Caniformia; Mustelidae; Mustelinae; Mustela","Common Name"="ermine"]
	XP_008569442.1[&Organism="Galeopterus variegatus",Description="PREDICTED: interferon-induced GTP-binding protein Mx1 [Galeopterus variegatus]","Genetic Code"="Standard",Taxonomy="Eukaryota; Metazoa; Chordata; Craniata; Vertebrata; Euteleostomi; Mammalia; Eutheria; Euarchontoglires; Dermoptera; Cynocephalidae; Galeopterus","Common Name"="Sunda flying lemur"]
	XP_014388412.1[&Organism="Myotis brandtii",Description="PREDICTED: interferon-induced GTP-binding protein Mx1 isoform X1 [Myotis brandtii]","Genetic Code"="Standard",Taxonomy="Eukaryota; Metazoa; Chordata; Craniata; Vertebrata; Euteleostomi; Mammalia; Eutheria; Laurasiatheria; Chiroptera; Microchiroptera; Vespertilionidae; Myotis","Common Name"="Brandt's bat"]
	XP_005202045.1[&Organism="Bos taurus",Description="interferon-induced GTP-binding protein Mx1 isoform X1 [Bos taurus]","Genetic Code"="Standard",Taxonomy="Eukaryota; Metazoa; Chordata; Craniata; Vertebrata; Euteleostomi; Mammalia; Eutheria; Laurasiatheria; Cetartiodactyla; Ruminantia; Pecora; Bovidae; Bovinae; Bos","Common Name"="cattle"]
	NP_038634.1[&Organism="Mus musculus",Description="interferon-induced GTP-binding protein Mx2 [Mus musculus]","Genetic Code"="Standard",Taxonomy="Eukaryota; Metazoa; Chordata; Craniata; Vertebrata; Euteleostomi; Mammalia; Eutheria; Euarchontoglires; Glires; Rodentia; Myomorpha; Muroidea; Muridae; Murinae; Mus; Mus","Common Name"="house mouse"]
	NP_034976.1[&Organism="Mus musculus",Description="interferon-induced GTP-binding protein Mx1 [Mus musculus]","Genetic Code"="Standard",Taxonomy="Eukaryota; Metazoa; Chordata; Craniata; Vertebrata; Euteleostomi; Mammalia; Eutheria; Euarchontoglires; Glires; Rodentia; Myomorpha; Muroidea; Muridae; Murinae; Mus; Mus","Common Name"="house mouse"]
	XP_004675614.2.2[&Organism="Condylura cristata",Description="PREDICTED: interferon-induced GTP-binding protein Mx1 [Condylura cristata]","Genetic Code"="Standard",Taxonomy="Eukaryota; Metazoa; Chordata; Craniata; Vertebrata; Euteleostomi; Mammalia; Eutheria; Laurasiatheria; Insectivora; Talpidae; Condylura","Common Name"="star-nosed mole"]
	XP_005885748.1[&Organism="Myotis brandtii",Description="PREDICTED: interferon-induced GTP-binding protein Mx2 [Myotis brandtii]","Genetic Code"="Standard",Taxonomy="Eukaryota; Metazoa; Chordata; Craniata; Vertebrata; Euteleostomi; Mammalia; Eutheria; Laurasiatheria; Chiroptera; Microchiroptera; Vespertilionidae; Myotis","Common Name"="Brandt's bat"]
	XP_017508123.1[&Organism="Manis javanica",Description="PREDICTED: interferon-induced GTP-binding protein Mx2-like, partial [Manis javanica]","Genetic Code"="Standard",Taxonomy="Eukaryota; Metazoa; Chordata; Craniata; Vertebrata; Euteleostomi; Mammalia; Eutheria; Laurasiatheria; Pholidota; Manidae; Manis","Common Name"="Malayan pangolin"]
	XP_008569440.1[&Organism="Galeopterus variegatus",Description="PREDICTED: interferon-induced GTP-binding protein Mx2 [Galeopterus variegatus]","Genetic Code"="Standard",Taxonomy="Eukaryota; Metazoa; Chordata; Craniata; Vertebrata; Euteleostomi; Mammalia; Eutheria; Euarchontoglires; Dermoptera; Cynocephalidae; Galeopterus","Common Name"="Sunda flying lemur"]
	NP_002454.1[&Organism="Homo sapiens",Description="interferon-induced GTP-binding protein Mx2 [Homo sapiens]","Genetic Code"="Standard",Taxonomy="Eukaryota; Metazoa; Chordata; Craniata; Vertebrata; Euteleostomi; Mammalia; Eutheria; Euarchontoglires; Primates; Haplorrhini; Catarrhini; Hominidae; Homo","Common Name"="human"]
	XP_002830747.1[&Organism="Pongo abelii",Description="interferon-induced GTP-binding protein Mx2 [Pongo abelii]","Genetic Code"="Standard",Taxonomy="Eukaryota; Metazoa; Chordata; Craniata; Vertebrata; Euteleostomi; Mammalia; Eutheria; Euarchontoglires; Primates; Haplorrhini; Catarrhini; Hominidae; Pongo","Common Name"="Sumatran orangutan"]
	NP_001003133.1[&Organism="Canis lupus familiaris",Description="interferon-induced GTP-binding protein Mx2 [Canis lupus familiaris]","Genetic Code"="Standard",Taxonomy="Eukaryota; Metazoa; Chordata; Craniata; Vertebrata; Euteleostomi; Mammalia; Eutheria; Laurasiatheria; Carnivora; Caniformia; Canidae; Canis","Common Name"="dog"]
	NP_776366.1[&Organism="Bos taurus",Description="interferon-induced GTP-binding protein Mx2 [Bos taurus]","Genetic Code"="Standard",Taxonomy="Eukaryota; Metazoa; Chordata; Craniata; Vertebrata; Euteleostomi; Mammalia; Eutheria; Laurasiatheria; Artiodactyla; Ruminantia; Pecora; Bovidae; Bovinae; Bos","Common Name"="cattle"]
	XP_032211320.1[&Organism="Mustela erminea",Description="interferon-induced GTP-binding protein Mx2 isoform X1 [Mustela erminea]","Genetic Code"="Standard",Taxonomy="Eukaryota; Metazoa; Chordata; Craniata; Vertebrata; Euteleostomi; Mammalia; Eutheria; Laurasiatheria; Carnivora; Caniformia; Mustelidae; Mustelinae; Mustela","Common Name"="ermine"]
	XP_006156438.1[&Organism="Tupaia chinensis",Description="interferon-induced GTP-binding protein Mx2 [Tupaia chinensis]","Genetic Code"="Standard",Taxonomy="Eukaryota; Metazoa; Chordata; Craniata; Vertebrata; Euteleostomi; Mammalia; Eutheria; Euarchontoglires; Scandentia; Tupaiidae; Tupaia","Common Name"="Chinese tree shrew"]
	XP_015269256.1[&Organism="Gekko japonicus",Description="PREDICTED: interferon-induced GTP-binding protein Mx1 [Gekko japonicus]","Genetic Code"="Standard",Taxonomy="Eukaryota; Metazoa; Chordata; Craniata; Vertebrata; Euteleostomi; Lepidosauria; Squamata; Bifurcata; Gekkota; Gekkonidae; Gekkoninae; Gekko"]
	XP_028583072.1[&Organism="Podarcis muralis",Description="interferon-induced GTP-binding protein Mx2-like [Podarcis muralis]","Genetic Code"="Standard",Taxonomy="Eukaryota; Metazoa; Chordata; Craniata; Vertebrata; Euteleostomi; Lepidosauria; Squamata; Bifurcata; Unidentata; Episquamata; Laterata; Lacertibaenia; Lacertidae; Podarcis","Common Name"="Common wall lizard"]
	XP_025933558.1[&Organism="Apteryx rowi",Description="interferon-induced GTP-binding protein Mx-like isoform X1 [Apteryx rowi]","Genetic Code"="Standard",Taxonomy="Eukaryota; Metazoa; Chordata; Craniata; Vertebrata; Euteleostomi; Archelosauria; Archosauria; Dinosauria; Saurischia; Theropoda; Coelurosauria; Aves; Palaeognathae; Apterygiformes; Apterygidae; Apteryx","Common Name"="Okarito brown kiwi…
	XP_009815891.1[&Organism="Gavia stellata",Description="PREDICTED: interferon-induced GTP-binding protein Mx-like [Gavia stellata]","Genetic Code"="Standard",Taxonomy="Eukaryota; Metazoa; Chordata; Craniata; Vertebrata; Euteleostomi; Archelosauria; Archosauria; Dinosauria; Saurischia; Theropoda; Coelurosauria; Aves; Neognathae; Gaviiformes; Gaviidae; Gavia","Common Name"="red-throated loon"]
	AGU16245.1[&db_xref="taxon:27779",Organism="Protopterus dolloi",Description="Mx1 protein, partial [Protopterus dolloi]","Genetic Code"="Standard",Modified=Mon Mar 27 11:17:17 PDT 2023,Taxonomy="Eukaryota; Metazoa; Chordata; Craniata; Vertebrata; Euteleostomi; Dipnoi; Lepidosireniformes; Protopteridae; Protopterus",Accession="AGU16245.1","Common Name"="slender lungfish",Topology="linear","Molecule…
	XP_007904885.1[&Organism="Callorhinchus milii",Description="PREDICTED: interferon-induced GTP-binding protein Mx-like isoform X2 [Callorhinchus milii]","Genetic Code"="Standard",Taxonomy="Eukaryota; Metazoa; Chordata; Craniata; Vertebrata; Chondrichthyes; Holocephali; Chimaeriformes; Callorhinchidae; Callorhinchus","Common Name"="elephant shark"]
	XP_032888405.1[&Organism="Amblyraja radiata",Description="interferon-induced GTP-binding protein Mx3-like isoform X1 [Amblyraja radiata]","Genetic Code"="Standard",Taxonomy="Eukaryota; Metazoa; Chordata; Craniata; Vertebrata; Chondrichthyes; Elasmobranchii; Batoidea; Rajiformes; Rajidae; Amblyraja","Common Name"="thorny skate"]
	XP_028583068.1[&Organism="Podarcis muralis",Description="interferon-induced GTP-binding protein Mx1-like isoform X1 [Podarcis muralis]","Genetic Code"="Standard",Taxonomy="Eukaryota; Metazoa; Chordata; Craniata; Vertebrata; Euteleostomi; Lepidosauria; Squamata; Bifurcata; Unidentata; Episquamata; Laterata; Lacertibaenia; Lacertidae; Podarcis","Common Name"="Common wall lizard"]
	XP_003973512.2.2[&Organism="Takifugu rubripes",Description="interferon-induced GTP-binding protein Mx [Takifugu rubripes]","Genetic Code"="Standard",Taxonomy="Eukaryota; Metazoa; Chordata; Craniata; Vertebrata; Euteleostomi; Actinopterygii; Neopterygii; Teleostei; Neoteleostei; Acanthomorphata; Eupercaria; Tetraodontiformes; Tetradontoidea; Tetraodontidae; Takifugu","Common Name"="torafugu"]
	NP_891987.2.2[&Organism="Danio rerio",Description="interferon-induced GTP-binding protein MxA [Danio rerio]","Genetic Code"="Standard",Taxonomy="Eukaryota; Metazoa; Chordata; Craniata; Vertebrata; Euteleostomi; Actinopterygii; Neopterygii; Teleostei; Ostariophysi; Cypriniformes; Cyprinidae; Danio","Common Name"="zebrafish"]
	XP_009304072.1[&Organism="Danio rerio",Description="interferon-induced GTP-binding protein MxB isoform X1 [Danio rerio]","Genetic Code"="Standard",Taxonomy="Eukaryota; Metazoa; Chordata; Craniata; Vertebrata; Euteleostomi; Actinopterygii; Neopterygii; Teleostei; Ostariophysi; Cypriniformes; Cyprinidae; Danio","Common Name"="zebrafish"]
	XP_031752404.1[&Organism="Xenopus tropicalis",Description="interferon-induced GTP-binding protein Mx2 [Xenopus tropicalis]","Genetic Code"="Standard",Taxonomy="Eukaryota; Metazoa; Chordata; Craniata; Vertebrata; Euteleostomi; Amphibia; Batrachia; Anura; Pipoidea; Pipidae; Xenopodinae; Xenopus; Silurana","Common Name"="tropical clawed frog"]
	NP_001007285.1[&Organism="Danio rerio",Description="interferon-induced GTP-binding protein MxC [Danio rerio]","Genetic Code"="Standard",Taxonomy="Eukaryota; Metazoa; Chordata; Craniata; Vertebrata; Euteleostomi; Actinopterygii; Neopterygii; Teleostei; Ostariophysi; Cypriniformes; Cyprinidae; Danio","Common Name"="zebrafish"]
	XP_005167721.2.2[&Organism="Danio rerio",Description="interferon-induced GTP-binding protein MxE isoform X1 [Danio rerio]","Genetic Code"="Standard",Taxonomy="Eukaryota; Metazoa; Chordata; Craniata; Vertebrata; Euteleostomi; Actinopterygii; Neopterygii; Teleostei; Ostariophysi; Cypriniformes; Cyprinidae; Danio","Common Name"="zebrafish"]
	XP_002608668.1[&Organism="Branchiostoma floridae",Description="hypothetical protein BRAFLDRAFT_58103 [Branchiostoma floridae]","Genetic Code"="Standard",Taxonomy="Eukaryota; Metazoa; Chordata; Cephalochordata; Branchiostomidae; Branchiostoma","Common Name"="Florida lancelet"]
	XP_019617847.1[&Organism="Branchiostoma belcheri",Description="PREDICTED: interferon-induced GTP-binding protein Mx1-like [Branchiostoma belcheri]","Genetic Code"="Standard",Taxonomy="Eukaryota; Metazoa; Chordata; Cephalochordata; Branchiostomidae; Branchiostoma","Common Name"="Belcher's lancelet"]
	XP_035690836.1[&Organism="Branchiostoma floridae",Description="interferon-induced GTP-binding protein Mx3-like [Branchiostoma floridae]","Genetic Code"="Standard",Taxonomy="Eukaryota; Metazoa; Chordata; Cephalochordata; Leptocardii; Amphioxiformes; Branchiostomidae; Branchiostoma","Common Name"="Florida lancelet"]
	XP_012586448.1[&Organism="Condylura cristata",Description="PREDICTED: interferon-induced GTP-binding protein Mx2 [Condylura cristata]","Genetic Code"="Standard",Taxonomy="Eukaryota; Metazoa; Chordata; Craniata; Vertebrata; Euteleostomi; Mammalia; Eutheria; Laurasiatheria; Insectivora; Talpidae; Condylura","Common Name"="star-nosed mole"]
	KAI0208044.1[&Organism="Lamellibrachia satsuma",Description="Interferon-induced GTP-binding protein Mx1 [Lamellibrachia satsuma]","Genetic Code"="Standard",Taxonomy="Eukaryota; Metazoa; Spiralia; Lophotrochozoa; Annelida; Polychaeta; Sedentaria; Canalipalpata; Sabellida; Siboglinidae; Lamellibrachia"]
	KAI0213370.1[&Organism="Lamellibrachia satsuma",Description="Interferon-induced GTP-binding protein Mx2 [Lamellibrachia satsuma]","Genetic Code"="Standard",Taxonomy="Eukaryota; Metazoa; Spiralia; Lophotrochozoa; Annelida; Polychaeta; Sedentaria; Canalipalpata; Sabellida; Siboglinidae; Lamellibrachia"]
	KAI0218869.1[&Organism="Lamellibrachia satsuma",Description="hypothetical protein LSAT2_029455 [Lamellibrachia satsuma]","Genetic Code"="Standard",Taxonomy="Eukaryota; Metazoa; Spiralia; Lophotrochozoa; Annelida; Polychaeta; Sedentaria; Canalipalpata; Sabellida; Siboglinidae; Lamellibrachia"]
	ABI53802.1[&Organism="Haliotis discus discus",Description="Mx [Haliotis discus discus]","Genetic Code"="Standard",Taxonomy="Eukaryota; Metazoa; Lophotrochozoa; Mollusca; Gastropoda; Vetigastropoda; Haliotoidea; Haliotidae; Haliotis","Common Name"="disc abalone"]
	XP_046352531.2[&Organism="Haliotis rufescens",Description="interferon-induced GTP-binding protein Mx-like [Haliotis rufescens]","Genetic Code"="Standard",Taxonomy="Eukaryota; Metazoa; Spiralia; Lophotrochozoa; Mollusca; Gastropoda; Vetigastropoda; Lepetellida; Haliotoidea; Haliotidae; Haliotis","Common Name"="red abalone"]
	XP_048258111.1[&Organism="Haliotis rufescens",Description="interferon-induced GTP-binding protein Mx-like [Haliotis rufescens]","Genetic Code"="Standard",Taxonomy="Eukaryota; Metazoa; Spiralia; Lophotrochozoa; Mollusca; Gastropoda; Vetigastropoda; Lepetellida; Haliotoidea; Haliotidae; Haliotis","Common Name"="red abalone"]
	XP_048248472.1[&Organism="Haliotis rufescens",Description="LOW QUALITY PROTEIN: interferon-induced GTP-binding protein Mx-like [Haliotis rufescens]","Genetic Code"="Standard",Taxonomy="Eukaryota; Metazoa; Spiralia; Lophotrochozoa; Mollusca; Gastropoda; Vetigastropoda; Lepetellida; Haliotoidea; Haliotidae; Haliotis","Common Name"="red abalone"]
	XP_048248473.1[&Organism="Haliotis rufescens",Description="interferon-induced GTP-binding protein Mx-like isoform X1 [Haliotis rufescens]","Genetic Code"="Standard",Taxonomy="Eukaryota; Metazoa; Spiralia; Lophotrochozoa; Mollusca; Gastropoda; Vetigastropoda; Lepetellida; Haliotoidea; Haliotidae; Haliotis","Common Name"="red abalone"]
	XP_048248474.1[&Organism="Haliotis rufescens",Description="interferon-induced GTP-binding protein Mx-like isoform X2 [Haliotis rufescens]","Genetic Code"="Standard",Taxonomy="Eukaryota; Metazoa; Spiralia; Lophotrochozoa; Mollusca; Gastropoda; Vetigastropoda; Lepetellida; Haliotoidea; Haliotidae; Haliotis","Common Name"="red abalone"]
	XP_048248476.1[&Organism="Haliotis rufescens",Description="interferon-induced GTP-binding protein Mx-like [Haliotis rufescens]","Genetic Code"="Standard",Taxonomy="Eukaryota; Metazoa; Spiralia; Lophotrochozoa; Mollusca; Gastropoda; Vetigastropoda; Lepetellida; Haliotoidea; Haliotidae; Haliotis","Common Name"="red abalone"]
	XP_046352527.2[&Organism="Haliotis rufescens",Description="interferon-induced GTP-binding protein Mx1-like [Haliotis rufescens]","Genetic Code"="Standard",Taxonomy="Eukaryota; Metazoa; Spiralia; Lophotrochozoa; Mollusca; Gastropoda; Vetigastropoda; Lepetellida; Haliotoidea; Haliotidae; Haliotis","Common Name"="red abalone"]
	XP_046562919.1[&Organism="Haliotis rubra",Description="interferon-induced GTP-binding protein Mx-like [Haliotis rubra]","Genetic Code"="Standard",Taxonomy="Eukaryota; Metazoa; Spiralia; Lophotrochozoa; Mollusca; Gastropoda; Vetigastropoda; Lepetellida; Haliotoidea; Haliotidae; Haliotis","Common Name"="blacklip abalone"]
	XP_046563124.1[&Organism="Haliotis rubra",Description="interferon-induced GTP-binding protein Mx-like [Haliotis rubra]","Genetic Code"="Standard",Taxonomy="Eukaryota; Metazoa; Spiralia; Lophotrochozoa; Mollusca; Gastropoda; Vetigastropoda; Lepetellida; Haliotoidea; Haliotidae; Haliotis","Common Name"="blacklip abalone"]
	XP_046563126.1[&Organism="Haliotis rubra",Description="interferon-induced GTP-binding protein Mx-like [Haliotis rubra]","Genetic Code"="Standard",Taxonomy="Eukaryota; Metazoa; Spiralia; Lophotrochozoa; Mollusca; Gastropoda; Vetigastropoda; Lepetellida; Haliotoidea; Haliotidae; Haliotis","Common Name"="blacklip abalone"]
	XP_046565195.1[&Organism="Haliotis rubra",Description="interferon-induced GTP-binding protein Mx-like [Haliotis rubra]","Genetic Code"="Standard",Taxonomy="Eukaryota; Metazoa; Spiralia; Lophotrochozoa; Mollusca; Gastropoda; Vetigastropoda; Lepetellida; Haliotoidea; Haliotidae; Haliotis","Common Name"="blacklip abalone"]
	XP_046563125.1[&Organism="Haliotis rubra",Description="interferon-induced GTP-binding protein Mx-like [Haliotis rubra]","Genetic Code"="Standard",Taxonomy="Eukaryota; Metazoa; Spiralia; Lophotrochozoa; Mollusca; Gastropoda; Vetigastropoda; Lepetellida; Haliotoidea; Haliotidae; Haliotis","Common Name"="blacklip abalone"]
	XP_046565196.1[&Organism="Haliotis rubra",Description="interferon-induced GTP-binding protein Mx-like [Haliotis rubra]","Genetic Code"="Standard",Taxonomy="Eukaryota; Metazoa; Spiralia; Lophotrochozoa; Mollusca; Gastropoda; Vetigastropoda; Lepetellida; Haliotoidea; Haliotidae; Haliotis","Common Name"="blacklip abalone"]
	XP_032804093.1[&Organism="Petromyzon marinus",Description="interferon-induced GTP-binding protein Mx1-like isoform X2 [Petromyzon marinus]","Genetic Code"="Standard",Taxonomy="Eukaryota; Metazoa; Chordata; Craniata; Vertebrata; Cyclostomata; Hyperoartia; Petromyzontiformes; Petromyzontidae; Petromyzon","Common Name"="sea lamprey"]
	XP_006815062.1[&Organism="Saccoglossus kowalevskii",Description="PREDICTED: interferon-induced GTP-binding protein Mx-like [Saccoglossus kowalevskii]","Genetic Code"="Standard",Taxonomy="Eukaryota; Metazoa; Hemichordata; Enteropneusta; Harrimaniidae; Saccoglossus"]
	CAH1802128.1[&Organism="Owenia fusiformis",Description="unnamed protein product [Owenia fusiformis]","Genetic Code"="Standard",Taxonomy="Eukaryota; Metazoa; Spiralia; Lophotrochozoa; Annelida; Polychaeta; Sedentaria; Canalipalpata; Sabellida; Oweniida; Oweniidae; Owenia"]
	PAA92268.1[&Organism="Macrostomum lignano",Description="hypothetical protein BOX15_Mlig009769g1 [Macrostomum lignano]","Genetic Code"="Standard",Taxonomy="Eukaryota; Metazoa; Platyhelminthes; Rhabditophora; Macrostomorpha; Macrostomida; Macrostomidae; Macrostomum"]
	PAA74204.1[&Organism="Macrostomum lignano",Description="hypothetical protein BOX15_Mlig022940g2 [Macrostomum lignano]","Genetic Code"="Standard",Taxonomy="Eukaryota; Metazoa; Platyhelminthes; Rhabditophora; Macrostomorpha; Macrostomida; Macrostomidae; Macrostomum"]
	PAA76532.1[&Organism="Macrostomum lignano",Description="hypothetical protein BOX15_Mlig002592g2 [Macrostomum lignano]","Genetic Code"="Standard",Taxonomy="Eukaryota; Metazoa; Platyhelminthes; Rhabditophora; Macrostomorpha; Macrostomida; Macrostomidae; Macrostomum"]
	PAA69582.1[&Organism="Macrostomum lignano",Description="hypothetical protein BOX15_Mlig021727g2 [Macrostomum lignano]","Genetic Code"="Standard",Taxonomy="Eukaryota; Metazoa; Platyhelminthes; Rhabditophora; Macrostomorpha; Macrostomida; Macrostomidae; Macrostomum"]
	PAA83069.1[&Organism="Macrostomum lignano",Description="hypothetical protein BOX15_Mlig009247g1 [Macrostomum lignano]","Genetic Code"="Standard",Taxonomy="Eukaryota; Metazoa; Platyhelminthes; Rhabditophora; Macrostomorpha; Macrostomida; Macrostomidae; Macrostomum"]
	PAA94353.1[&Organism="Macrostomum lignano",Description="hypothetical protein BOX15_Mlig014920g1 [Macrostomum lignano]","Genetic Code"="Standard",Taxonomy="Eukaryota; Metazoa; Platyhelminthes; Rhabditophora; Macrostomorpha; Macrostomida; Macrostomidae; Macrostomum"]
	XP_006813643.1[&Organism="Saccoglossus kowalevskii",Description="PREDICTED: dynamin-like 120 kDa protein, mitochondrial-like [Saccoglossus kowalevskii]","Genetic Code"="Standard",Taxonomy="Eukaryota; Metazoa; Hemichordata; Enteropneusta; Harrimaniidae; Saccoglossus"]
	XP_030843280.1[&Organism="Strongylocentrotus purpuratus",Description="dynamin-like 120 kDa protein, mitochondrial [Strongylocentrotus purpuratus]","Genetic Code"="Standard",Taxonomy="Eukaryota; Metazoa; Echinodermata; Eleutherozoa; Echinozoa; Echinoidea; Euechinoidea; Echinacea; Echinoida; Strongylocentrotidae; Strongylocentrotus","Common Name"="purple sea urchin"]
	XP_023440724.1[&Organism="Dasypus novemcinctus",Description="dynamin-like 120 kDa protein, mitochondrial [Dasypus novemcinctus]","Genetic Code"="Standard",Taxonomy="Eukaryota; Metazoa; Chordata; Craniata; Vertebrata; Euteleostomi; Mammalia; Eutheria; Xenarthra; Cingulata; Dasypodidae; Dasypus","Common Name"="nine-banded armadillo"]
	XP_005873264.1[&Organism="Myotis brandtii",Description="PREDICTED: dynamin-like 120 kDa protein, mitochondrial isoform X5 [Myotis brandtii]","Genetic Code"="Standard",Taxonomy="Eukaryota; Metazoa; Chordata; Craniata; Vertebrata; Euteleostomi; Mammalia; Eutheria; Laurasiatheria; Chiroptera; Microchiroptera; Vespertilionidae; Myotis","Common Name"="Brandt's bat"]
	XP_006163024.2.2[&Organism="Tupaia chinensis",Description="LOW QUALITY PROTEIN: dynamin-like 120 kDa protein, mitochondrial [Tupaia chinensis]","Genetic Code"="Standard",Taxonomy="Eukaryota; Metazoa; Chordata; Craniata; Vertebrata; Euteleostomi; Mammalia; Eutheria; Euarchontoglires; Scandentia; Tupaiidae; Tupaia","Common Name"="Chinese tree shrew"]
	NP_056375.2.2[&Organism="Homo sapiens",Description="dynamin-like 120 kDa protein, mitochondrial isoform 1 preproprotein [Homo sapiens]","Genetic Code"="Standard",Taxonomy="Eukaryota; Metazoa; Chordata; Craniata; Vertebrata; Euteleostomi; Mammalia; Eutheria; Euarchontoglires; Primates; Haplorrhini; Catarrhini; Hominidae; Homo","Common Name"="human"]
	NP_598513.1[&Organism="Mus musculus",Description="dynamin-like 120 kDa protein, mitochondrial isoform 2 precursor [Mus musculus]","Genetic Code"="Standard",Taxonomy="Eukaryota; Metazoa; Chordata; Craniata; Vertebrata; Euteleostomi; Mammalia; Eutheria; Euarchontoglires; Glires; Rodentia; Myomorpha; Muroidea; Muridae; Murinae; Mus; Mus","Common Name"="house mouse"]
	XP_028587646.1[&Organism="Podarcis muralis",Description="LOW QUALITY PROTEIN: dynamin-like 120 kDa protein, mitochondrial [Podarcis muralis]","Genetic Code"="Standard",Taxonomy="Eukaryota; Metazoa; Chordata; Craniata; Vertebrata; Euteleostomi; Lepidosauria; Squamata; Bifurcata; Unidentata; Episquamata; Laterata; Lacertibaenia; Lacertidae; Podarcis","Common Name"="Common wall lizard"]
	XP_025913835.1[&Organism="Apteryx rowi",Description="dynamin-like 120 kDa protein, mitochondrial isoform X10 [Apteryx rowi]","Genetic Code"="Standard",Taxonomy="Eukaryota; Metazoa; Chordata; Craniata; Vertebrata; Euteleostomi; Archelosauria; Archosauria; Dinosauria; Saurischia; Theropoda; Coelurosauria; Aves; Palaeognathae; Apterygiformes; Apterygidae; Apteryx","Common Name"="Okarito brown kiwi"]
	XP_021332524.1[&Organism="Danio rerio",Description="dynamin-like 120 kDa protein, mitochondrial isoform X5 [Danio rerio]","Genetic Code"="Standard",Taxonomy="Eukaryota; Metazoa; Chordata; Craniata; Vertebrata; Euteleostomi; Actinopterygii; Neopterygii; Teleostei; Ostariophysi; Cypriniformes; Cyprinidae; Danio","Common Name"="zebrafish"]
	XP_031757388.1[&Organism="Xenopus tropicalis",Description="dynamin-like 120 kDa protein, mitochondrial isoform X3 [Xenopus tropicalis]","Genetic Code"="Standard",Taxonomy="Eukaryota; Metazoa; Chordata; Craniata; Vertebrata; Euteleostomi; Amphibia; Batrachia; Anura; Pipoidea; Pipidae; Xenopodinae; Xenopus; Silurana","Common Name"="tropical clawed frog"]
	XP_032818114.1[&Organism="Petromyzon marinus",Description="dynamin-like 120 kDa protein, mitochondrial isoform X2 [Petromyzon marinus]","Genetic Code"="Standard",Taxonomy="Eukaryota; Metazoa; Chordata; Craniata; Vertebrata; Cyclostomata; Hyperoartia; Petromyzontiformes; Petromyzontidae; Petromyzon","Common Name"="sea lamprey"]
	XP_018667792.1[&Organism="Ciona intestinalis",Description="dynamin-like 120 kDa protein, mitochondrial [Ciona intestinalis]","Genetic Code"="Standard",Taxonomy="Eukaryota; Metazoa; Chordata; Tunicata; Ascidiacea; Enterogona; Phlebobranchia; Cionidae; Ciona","Common Name"="vase tunicate"]
	XP_002602331.1[&Organism="Branchiostoma floridae",Description="hypothetical protein BRAFLDRAFT_60684 [Branchiostoma floridae]","Genetic Code"="Standard",Taxonomy="Eukaryota; Metazoa; Chordata; Cephalochordata; Branchiostomidae; Branchiostoma","Common Name"="Florida lancelet"]
	XP_019637857.1[&Organism="Branchiostoma belcheri",Description="PREDICTED: dynamin-like 120 kDa protein, mitochondrial isoform X3 [Branchiostoma belcheri]","Genetic Code"="Standard",Taxonomy="Eukaryota; Metazoa; Chordata; Cephalochordata; Branchiostomidae; Branchiostoma","Common Name"="Belcher's lancelet"]
	NP_495986.3.3[&Organism="Caenorhabditis elegans",Description="Dynamin-type G domain-containing protein [Caenorhabditis elegans]","Genetic Code"="Standard",Taxonomy="Eukaryota; Metazoa; Ecdysozoa; Nematoda; Chromadorea; Rhabditida; Rhabditina; Rhabditomorpha; Rhabditoidea; Rhabditidae; Peloderinae; Caenorhabditis"]
	NP_610941.1[&Organism="Drosophila melanogaster",Description="optic atrophy 1, isoform B [Drosophila melanogaster]","Genetic Code"="Standard",Taxonomy="Eukaryota; Metazoa; Ecdysozoa; Arthropoda; Hexapoda; Insecta; Pterygota; Neoptera; Holometabola; Diptera; Brachycera; Muscomorpha; Ephydroidea; Drosophilidae; Drosophila; Sophophora","Common Name"="fruit fly"]
	PAA68234.1[&Organism="Macrostomum lignano",Description="hypothetical protein BOX15_Mlig021919g1, partial [Macrostomum lignano]","Genetic Code"="Standard",Taxonomy="Eukaryota; Metazoa; Platyhelminthes; Rhabditophora; Macrostomorpha; Macrostomida; Macrostomidae; Macrostomum"]
	PAA87312.1[&Organism="Macrostomum lignano",Description="hypothetical protein BOX15_Mlig004017g1, partial [Macrostomum lignano]","Genetic Code"="Standard",Taxonomy="Eukaryota; Metazoa; Platyhelminthes; Rhabditophora; Macrostomorpha; Macrostomida; Macrostomidae; Macrostomum"]
	XP_004479029.1[&Organism="Dasypus novemcinctus",Description="mitofusin-1 isoform X2 [Dasypus novemcinctus]","Genetic Code"="Standard",Taxonomy="Eukaryota; Metazoa; Chordata; Craniata; Vertebrata; Euteleostomi; Mammalia; Eutheria; Xenarthra; Cingulata; Dasypodidae; Dasypus","Common Name"="nine-banded armadillo"]
	NP_001193437.1[&Organism="Bos taurus",Description="mitofusin-1 [Bos taurus]","Genetic Code"="Standard",Taxonomy="Eukaryota; Metazoa; Chordata; Craniata; Vertebrata; Euteleostomi; Mammalia; Eutheria; Laurasiatheria; Artiodactyla; Ruminantia; Pecora; Bovidae; Bovinae; Bos","Common Name"="cattle"]
	NP_077162.2.2[&Organism="Mus musculus",Description="mitofusin-1 [Mus musculus]","Genetic Code"="Standard",Taxonomy="Eukaryota; Metazoa; Chordata; Craniata; Vertebrata; Euteleostomi; Mammalia; Eutheria; Euarchontoglires; Glires; Rodentia; Myomorpha; Muroidea; Muridae; Murinae; Mus; Mus","Common Name"="house mouse"]
	XP_006162789.1[&Organism="Tupaia chinensis",Description="mitofusin-1 [Tupaia chinensis]","Genetic Code"="Standard",Taxonomy="Eukaryota; Metazoa; Chordata; Craniata; Vertebrata; Euteleostomi; Mammalia; Eutheria; Euarchontoglires; Scandentia; Tupaiidae; Tupaia","Common Name"="Chinese tree shrew"]
	XP_005883071.1[&Organism="Myotis brandtii",Description="PREDICTED: mitofusin-1 [Myotis brandtii]","Genetic Code"="Standard",Taxonomy="Eukaryota; Metazoa; Chordata; Craniata; Vertebrata; Euteleostomi; Mammalia; Eutheria; Laurasiatheria; Chiroptera; Microchiroptera; Vespertilionidae; Myotis","Common Name"="Brandt's bat"]
	XP_025917892.1[&Organism="Apteryx rowi",Description="mitofusin-1 isoform X1 [Apteryx rowi]","Genetic Code"="Standard",Taxonomy="Eukaryota; Metazoa; Chordata; Craniata; Vertebrata; Euteleostomi; Archelosauria; Archosauria; Dinosauria; Saurischia; Theropoda; Coelurosauria; Aves; Palaeognathae; Apterygiformes; Apterygidae; Apteryx","Common Name"="Okarito brown kiwi"]
	NP_284941.2.2[&Organism="Homo sapiens",Description="mitofusin-1 [Homo sapiens]","Genetic Code"="Standard",Taxonomy="Eukaryota; Metazoa; Chordata; Craniata; Vertebrata; Euteleostomi; Mammalia; Eutheria; Euarchontoglires; Primates; Haplorrhini; Catarrhini; Hominidae; Homo","Common Name"="human"]
	XP_028587453.1[&Organism="Podarcis muralis",Description="mitofusin-1 [Podarcis muralis]","Genetic Code"="Standard",Taxonomy="Eukaryota; Metazoa; Chordata; Craniata; Vertebrata; Euteleostomi; Lepidosauria; Squamata; Bifurcata; Unidentata; Episquamata; Laterata; Lacertibaenia; Lacertidae; Podarcis","Common Name"="Common wall lizard"]
	NP_001016189.1[&Organism="Xenopus tropicalis",Description="mitofusin-1 [Xenopus tropicalis]","Genetic Code"="Standard",Taxonomy="Eukaryota; Metazoa; Chordata; Craniata; Vertebrata; Euteleostomi; Amphibia; Batrachia; Anura; Pipoidea; Pipidae; Xenopodinae; Xenopus; Silurana","Common Name"="tropical clawed frog"]
	XP_017213868.2.2[&Organism="Danio rerio",Description="mitofusin-1 isoform X1 [Danio rerio]","Genetic Code"="Standard",Taxonomy="Eukaryota; Metazoa; Chordata; Craniata; Vertebrata; Euteleostomi; Actinopterygii; Neopterygii; Teleostei; Ostariophysi; Cypriniformes; Cyprinidae; Danio","Common Name"="zebrafish"]
	XP_004482574.1[&Organism="Dasypus novemcinctus",Description="mitofusin-2 [Dasypus novemcinctus]","Genetic Code"="Standard",Taxonomy="Eukaryota; Metazoa; Chordata; Craniata; Vertebrata; Euteleostomi; Mammalia; Eutheria; Xenarthra; Cingulata; Dasypodidae; Dasypus","Common Name"="nine-banded armadillo"]
	XP_006145367.1[&Organism="Tupaia chinensis",Description="mitofusin-2 isoform X2 [Tupaia chinensis]","Genetic Code"="Standard",Taxonomy="Eukaryota; Metazoa; Chordata; Craniata; Vertebrata; Euteleostomi; Mammalia; Eutheria; Euarchontoglires; Scandentia; Tupaiidae; Tupaia","Common Name"="Chinese tree shrew"]
	XP_014400986.1[&Organism="Myotis brandtii",Description="PREDICTED: mitofusin-2 isoform X2 [Myotis brandtii]","Genetic Code"="Standard",Taxonomy="Eukaryota; Metazoa; Chordata; Craniata; Vertebrata; Euteleostomi; Mammalia; Eutheria; Laurasiatheria; Chiroptera; Microchiroptera; Vespertilionidae; Myotis","Common Name"="Brandt's bat"]
	NP_001177198.1[&Organism="Bos taurus",Description="mitofusin-2 [Bos taurus]","Genetic Code"="Standard",Taxonomy="Eukaryota; Metazoa; Chordata; Craniata; Vertebrata; Euteleostomi; Mammalia; Eutheria; Laurasiatheria; Artiodactyla; Ruminantia; Pecora; Bovidae; Bovinae; Bos","Common Name"="cattle"]
	NP_001272849.1[&Organism="Mus musculus",Description="mitofusin-2 [Mus musculus]","Genetic Code"="Standard",Taxonomy="Eukaryota; Metazoa; Chordata; Craniata; Vertebrata; Euteleostomi; Mammalia; Eutheria; Euarchontoglires; Glires; Rodentia; Myomorpha; Muroidea; Muridae; Murinae; Mus; Mus","Common Name"="house mouse"]
	NP_001121132.1[&Organism="Homo sapiens",Description="mitofusin-2 [Homo sapiens]","Genetic Code"="Standard",Taxonomy="Eukaryota; Metazoa; Chordata; Craniata; Vertebrata; Euteleostomi; Mammalia; Eutheria; Euarchontoglires; Primates; Haplorrhini; Catarrhini; Hominidae; Homo","Common Name"="human"]
	XP_025929938.1[&Organism="Apteryx rowi",Description="mitofusin-2 [Apteryx rowi]","Genetic Code"="Standard",Taxonomy="Eukaryota; Metazoa; Chordata; Craniata; Vertebrata; Euteleostomi; Archelosauria; Archosauria; Dinosauria; Saurischia; Theropoda; Coelurosauria; Aves; Palaeognathae; Apterygiformes; Apterygidae; Apteryx","Common Name"="Okarito brown kiwi"]
	XP_028597443.1[&Organism="Podarcis muralis",Description="LOW QUALITY PROTEIN: mitofusin-2 [Podarcis muralis]","Genetic Code"="Standard",Taxonomy="Eukaryota; Metazoa; Chordata; Craniata; Vertebrata; Euteleostomi; Lepidosauria; Squamata; Bifurcata; Unidentata; Episquamata; Laterata; Lacertibaenia; Lacertidae; Podarcis","Common Name"="Common wall lizard"]
	XP_015268039.1[&Organism="Gekko japonicus",Description="PREDICTED: mitofusin-2 [Gekko japonicus]","Genetic Code"="Standard",Taxonomy="Eukaryota; Metazoa; Chordata; Craniata; Vertebrata; Euteleostomi; Lepidosauria; Squamata; Bifurcata; Gekkota; Gekkonidae; Gekkoninae; Gekko"]
	NP_001121726.1[&Organism="Danio rerio",Description="mitofusin-2 [Danio rerio]","Genetic Code"="Standard",Taxonomy="Eukaryota; Metazoa; Chordata; Craniata; Vertebrata; Euteleostomi; Actinopterygii; Neopterygii; Teleostei; Ostariophysi; Cypriniformes; Danionidae; Danioninae; Danio","Common Name"="zebrafish"]
	XP_002591612.1[&Organism="Branchiostoma floridae",Description="hypothetical protein BRAFLDRAFT_223384 [Branchiostoma floridae]","Genetic Code"="Standard",Taxonomy="Eukaryota; Metazoa; Chordata; Cephalochordata; Branchiostomidae; Branchiostoma","Common Name"="Florida lancelet"]
	XP_019628129.1[&Organism="Branchiostoma belcheri",Description="PREDICTED: mitofusin-2-like [Branchiostoma belcheri]","Genetic Code"="Standard",Taxonomy="Eukaryota; Metazoa; Chordata; Cephalochordata; Branchiostomidae; Branchiostoma","Common Name"="Belcher's lancelet"]
	XP_006819998.1[&Organism="Saccoglossus kowalevskii",Description="PREDICTED: mitofusin-2-like [Saccoglossus kowalevskii]","Genetic Code"="Standard",Taxonomy="Eukaryota; Metazoa; Hemichordata; Enteropneusta; Harrimaniidae; Saccoglossus"]
	XP_030846906.1[&Organism="Strongylocentrotus purpuratus",Description="mitofusin-1-like [Strongylocentrotus purpuratus]","Genetic Code"="Standard",Taxonomy="Eukaryota; Metazoa; Echinodermata; Eleutherozoa; Echinozoa; Echinoidea; Euechinoidea; Echinacea; Echinoida; Strongylocentrotidae; Strongylocentrotus","Common Name"="purple sea urchin"]
	XP_030847518.1[&Organism="Strongylocentrotus purpuratus",Description="mitofusin-2 [Strongylocentrotus purpuratus]","Genetic Code"="Standard",Taxonomy="Eukaryota; Metazoa; Echinodermata; Eleutherozoa; Echinozoa; Echinoidea; Euechinoidea; Echinacea; Echinoida; Strongylocentrotidae; Strongylocentrotus","Common Name"="purple sea urchin"]
	NP_996357.1[&Organism="Drosophila melanogaster",Description="mitochondrial assembly regulatory factor, isoform C [Drosophila melanogaster]","Genetic Code"="Standard",Taxonomy="Eukaryota; Metazoa; Ecdysozoa; Arthropoda; Hexapoda; Insecta; Pterygota; Neoptera; Holometabola; Diptera; Brachycera; Muscomorpha; Ephydroidea; Drosophilidae; Drosophila; Sophophora","Common Name"="fruit fly"]
	XP_002126852.1[&Organism="Ciona intestinalis",Description="mitofusin-2 [Ciona intestinalis]","Genetic Code"="Standard",Taxonomy="Eukaryota; Metazoa; Chordata; Tunicata; Ascidiacea; Enterogona; Phlebobranchia; Cionidae; Ciona","Common Name"="vase tunicate"]
	PAA75551.1[&Organism="Macrostomum lignano",Description="hypothetical protein BOX15_Mlig004622g1, partial [Macrostomum lignano]","Genetic Code"="Standard",Taxonomy="Eukaryota; Metazoa; Platyhelminthes; Rhabditophora; Macrostomorpha; Macrostomida; Macrostomidae; Macrostomum"]
	PAA75258.1[&Organism="Macrostomum lignano",Description="hypothetical protein BOX15_Mlig033579g1, partial [Macrostomum lignano]","Genetic Code"="Standard",Taxonomy="Eukaryota; Metazoa; Platyhelminthes; Rhabditophora; Macrostomorpha; Macrostomida; Macrostomidae; Macrostomum"]
	XP_004365821.1[&Organism="Capsaspora owczarzaki ATCC 30864",Description="transmembrane GTPase Marf [Capsaspora owczarzaki ATCC 30864]","Genetic Code"="Standard",Taxonomy="Eukaryota; Filasterea; Capsaspora"]
	NP_495161.1[&Organism="Caenorhabditis elegans",Description="Transmembrane GTPase fzo-1 [Caenorhabditis elegans]","Genetic Code"="Standard",Taxonomy="Eukaryota; Metazoa; Ecdysozoa; Nematoda; Chromadorea; Rhabditida; Rhabditina; Rhabditomorpha; Rhabditoidea; Rhabditidae; Peloderinae; Caenorhabditis"]
	XP_014153836.1[&Organism="Sphaeroforma arctica JP610",Description="hypothetical protein SARC_07694 [Sphaeroforma arctica JP610]","Genetic Code"="Standard",Taxonomy="Eukaryota; Ichthyosporea; Ichthyophonida; Sphaeroforma"]
	XP_001745740.1[&Organism="Monosiga brevicollis MX1",Description="uncharacterized protein MONBRDRAFT_25320 [Monosiga brevicollis MX1]","Genetic Code"="Standard",Taxonomy="Eukaryota; Choanoflagellata; Craspedida; Salpingoecidae; Monosiga"]
;
end;
begin characters;
	dimensions nchar=427;
	format datatype=protein missing=? gap=-;
	matrix
	XP_006812840.1	ITKPSC-LILAVTP----------------GN---SDLANSDALK----VAKEVDPQGLRTIG-VITKLDLLDDGTDAREILENKLLP--------LRR-----------------------------------ASEWGEFLH----------------------------------CKGKKFT---NFDEIRMEIEAETDRLTGKN---KGISPIPINLRVYSPHV----------LNLTLIDLPGMTKVPVGDQP--ADIEQQIR--------SMLMEFITKPSCLILAVTPGNSDLANS-DALKVAKEVDPQGLRTIGVI-TKLDLLDDG-TD----AREILENK-LLPLRR-GYIGVVNRGQKDIEGRKDIKSALASERKFFLSHPSY--RHM--…
	XP_012378586.1	AGGPR----RRQSG---------------RAA----AAAEPEPERN--FVGRDFLPRG---SG-IVTRRPLV-------------LQL--------VNA-----------------------------------TTEYAEFLH----------------------------------CKGKKFT---DFEEVRLEIEAETDRVTGTN---KGISPVPINLRVYSPHV----------LNLTLVDLPGMTKVPVGDQP--PDIEFQIR--------DMLMQFVTKENCLILAVSPANSDLANS-DALKVAKEVDPQGQRTIGVI-TKLDLMDEG-TD----ARDVLENK-LLPLRR-GYIGVVNRSQKDIDGKKDITAALAAERKFFLSHPSY--RHL--…
	EPQ17174.1	LDLPQ----IAVVG----------------GQ----SAGKSSVLEN--FVGRDFLPRG---SG-IVTRRPLV-------------LQL--------VNA-----------------------------------STEYAEFLH----------------------------------CKGKKFT---DFEEVRLEIEAETDRVTGTN---KGISPVPINLRVYSPHV----------LNLTLVDLPGMTKVPVGDQP--ADIEFQIR--------DMLMQFVTKENCLILAVSPANSDLANS-DALKIAKEVDPQGQRTIGVI-TKLDLMDEG-TD----ARDVLENK-LLPLRR-GYIGVVNRSQKDIDGKKDITAALAAERKFFLSHPSY--RHL--…
	ELW62001.1	LDLPQ----IAVVG----------------GQ----SAGKSSVLEN--FVGRDFLPRG---SG-IVTRRPLV-------------LQL--------VNA-----------------------------------TTEYAEFLH----------------------------------CKGKKFT---DFEEVRLEIEAETDRVTGTN---KGISPVPINLRVYSPHV----------LNLTLVDLPGMTKVPVGDQP--PDIEFQIR--------DMLMQFVTKENCLILAVSPANSDLANS-DALKIAKEVDPQGQRTIGVI-TKLDLMDEG-TD----ARDVLENK-LLPLRR-GYIGVVNRSQKDIDGKKDITAALAAERKFFLSHPSY--RHL--…
	EAW87759.1	LDLPQ----IAVVG----------------GQ----SAGKSSVLEN--FVGRDFLPRG---SG-IVTRRPLV-------------LQL--------VNA-----------------------------------TTEYAEFLH----------------------------------CKGKKFT---DFEEVRLEIEAETDRVTGTN---KGISPVPINLRVYSPHV----------LNLTLVDLPGMTKVPVGDQP--PDIEFQIR--------DMLMQFVTKENCLILAVSPANSDLANS-DALKVAKEVDPQGQRTIGVI-TKLDLMDEG-TD----ARDVLENK-LLPLRR-GYIGVVNRSQKDIDGKKDITAALAAERKFFLSHPSY--RHL--…
	BAB27759.1	LDLPQ----IAVVG----------------GQ----SAGKSSVLEN--FVGRDFLPRG---SG-IVTRRPLV-------------LQL--------VNS-----------------------------------TTEYAEFLH----------------------------------CKGKKFT---DFEEVRLEIEAETDRVTGTN---KGISPVPINLRVYSPHV----------LNLTLVDLPGMTKVPVGDQP--PDIEFQIR--------DMLMQFVTKENCLILAVSPANSDLANS-DALKIAKEVDPQGQRTIGVI-TKLDLMDEG-TD----ARDVLENK-LLPLRR-GYIGVVNRSQKDIDGKKDITAALAAERKFFLSHPSY--RHL--…
	XP_025915522.1	-------------------------------------------------------------------------------------------------------------------------------------------------------------------------------------------------------------------------------------------------------MTKVPVGDQP--PDIEFQIR--------DMLMQFVTKENCLILAVSPANSDLANS-DALKIAKEVDPQGQRTIGVI-TKLDLMDEG-TD----ARDVLENK-LLPLRR-GYIGVVNRSQKDIDGKKDIQAALAAERKFFLSHPAY--RHM--…
	XP_028570166.1	LDLPQ----IAVVG----------------GQ----SAGKSSVLEN--FVGRDFLPRG---SG-IVTRRPLV-------------LQL--------VNS-----------------------------------PTEYGEFLH----------------------------------CKGKKFT---DFDEIRQEIEAETDRITGSN---KGISPVPINLRVYSPHV----------LSLTLVDLPGMTKVPVGDQP--ADIEFQIR--------EMLMQFVTKENCLILAVSPANSDLANS-DALKIAKEVDPQGQRTIGVI-TKLDLMDEG-TD----ARDVLENK-LLPLRR-GYIGVVNRSQKDIDGKKDIQAALAAERKFFLTHPAY--RHM--…
	KAE8583055.1	LDLPQ----IAVVG----------------GQ----SAGKSSVLEN--FVGKDFLPRG---SG-IVTRRPLV-------------LQL--------VNS-----------------------------------STEYGEFLH----------------------------------CKGKKFT---DFDEIRLEIEAETDRATGTN---KGISPVPINLRVYSPNV----------LNLTLVDLPGMTKVPVGDQP--VDIEFQIR--------DMLMQFVTKENCLVLAVSPANSDLANS-DALKIAKEVDPKGLRTIGVI-TKLDLMDEG-TD----ARDVLENK-LLPLRR-GYIGVVNRSQKDIDGKKDIQAALAAERKFFLSHPSY--RHL--…
	XP_005165639.1	LDLPQ----IAVVG----------------GQ----SAGKSSVLEN--FVGKDFLPRG---SG-IVTRRPLV-------------LQL--------INC-----------------------------------PTEYAEFLH----------------------------------CKGKKFT---DFDEVRQEIEAETDRITGQN---KGISPVPINLRVYSPNV----------LNLTLVDLPGMTKVPVGDQP--ADIEAQIR--------DMLMQFVTKENCLLLAVSPANSDLANS-DALKIAKEVDPQGMRTIGVI-TKLDLMDEG-TD----AREILENK-LLPLRR-GYIGVVNRSQKDIDGKKDITAAMSAERKFFLTHPSY--RHL--…
	XP_032814666.1	LDLPQ----IAVVG----------------GQ----SAGKSSVLEN--FVGRDFLPRG---SG-IVTRRPLI-------------LQL--------MFC-----------------------------------KAEYAEFLH----------------------------------CKGKKFT---DFEEVRAEIEAETDRLTGSN---KGISPIPINLRVYSPHV----------LNLTLIDLPGMTKVPVGDQP--VDIEYQIR--------EMLMQFVTKENCLILAVSPANTDLANS-DALKIAKEVDPQGLRTIGVI-TKLDLMDDG-TD----ARDILENK-LLPLRR-GYIGVVNRSQKDIDGRKDINAAMAAERKFFLSHPSY--RHM--…
	XP_012379251.1	-------------------------------------------------VGRDFLPRG---SG-IVTRRPLV-------------LQL--------VTS-----------------------------------KAEYAEFLH----------------------------------CKGKKFT---DFDEVRHEIEAETDRVTGMN---KGISSIPINLRVYSPHV----------LNLTLIDLPGITKVPVGDQP--PDIEYQIR--------EMIMQFITRENCLILAVTPANTDLANS-DALKLAKEVDPQGLRTIGVI-TKLDLMDEG-TD----ARDVLENK-LLPLRR-GYVGVVNRSQKDIDGKKDIKAAMLAERKFFLSHPAY--RHI--…
	XP_006496668.1	LELPQ----IAVVG----------------GQ----SAGKSSVLEN--FVGRDFLPRG---SG-IVTRRPLV-------------LQL--------VTS-----------------------------------KAEYAEFLH----------------------------------CKGKKFT---DFDEVRHEIEAETDRVTGMN---KGISSIPINLRVYSPHV----------LNLTLIDLPGITKVPVGDQP--PDIEYQIR--------DMIMQFITRENCLILAVTPANTDLANS-DALKLAKEVDPQGLRTIGVI-TKLDLMDEG-TD----ARDVLENK-LLPLRR-GYVGVVNRSQKDIDGKKDIKAAMLAERKFFLSHPAY--RHI--…
	XP_016856477.1	LELPQ----IAVVG----------------GQ----SAGKSSVLEN--FVGRDFLPRG---SG-IVTRRPLV-------------LQL--------VTS-----------------------------------KAEYAEFLH----------------------------------CKGKKFT---DFDEVRLEIEAETDRVTGMN---KGISSIPINLRVYSPHV----------LNLTLIDLPGITKVPVGDQP--PDIEYQIR--------EMIMQFITRENCLILAVTPANTDLANS-DALKLAKEVDPQGLRTIGVI-TKLDLMDEG-TD----ARDVLENK-LLPLRR-GYVGVVNRSQKDIDGKKDIKAAMLAERKFFLSHPAY--RHI--…
	XP_027623811.1	LELPQ----IAVVG----------------GQ----SAGKSSVLEN--FVGRDFLPRG---SG-IVTRRPLV-------------LQL--------VTS-----------------------------------KAEYGEFLH----------------------------------CKGKKFT---DFDEIRHEIEAETDRVTGVN---KGISSIPINLRVYSPHV----------LNLTLIDLPGITKVPVGDQP--PDIEYQIR--------EMIMQFITRENCLILAVTPANTDLANS-DALKLAKEVDPQGLRTIGVI-TKLDLMDEG-TD----ARDVLENK-LLPLRR-GYVGVVNRSQKDIDGKKDIKAAMLAERKFFLSHPAY--RHI--…
	EPQ08653.1	LELPQ----IAVVG----------------GQ----SAGKSSVLEN--FVGRDFLPRG---SG-IVTRRPLV-------------LQL--------VTS-----------------------------------KTEYAEFLH----------------------------------CKGKKFT---DFDEVRHEIEAETDRVTGMN---KGISSIPINLRVYSPHV----------LNLTLIDLPGITKVPVGDQP--VDIEHQIR--------EMIMQFITRENCLILAVTPANTDLANS-DALKLAKDVDPQGLRTIGVI-TKLDLMDEG-TD----ARDILENK-LLPLRR-GYVGVVNRSQKDIDGKKDIKAAMLAERKFFLSHPAY--RHI--…
	XP_025944940.1	------------------------------------------------MFFRDFLPRG---SG-IVTRRPLV-------------LQL--------VTA-----------------------------------KTEYAEFLH----------------------------------CKGRKFT---DFDEVRQEIEVETDRITGVN---KGISSIPINLRIYSPHV----------LSLTLIDLPGITKVPVGDQP--PDIEQQIR--------DMIMQFISRENCLILAVTPANTDLANS-DALKLAKEVDPQGLRTIGVI-TKLDLMDEG-TD----AREILENK-LLPLRR-GYIGVVNRSQKDIDGKKDIKAALLAERKFFLSHPAY--RHM--…
	XP_014389433.1	-------------------------------------AGKGQI------TAWDFLPRG---SG-IVTRRPLI-------------LQL--------IFS-----------------------------------KTEYAEFLH----------------------------------CKSKKFT---DFDEVRQEIEAETDRVTGTN---KGISPVPINLRVYSPHV----------LNLTLIDLPGITKVPVGDQP--PDIEYQIK--------DMILQFISRESSLILAVTPANMDLANS-DALKMAKEVDPQGLRTIGVI-TKLDLMDEG-TD----ARDVLENK-LLPLRR-GYIGVVNRSQKDIEGKKDIRAALAAERKFFLSHPAY--RHM--…
	NP_001005360.1	LDLPQ----IAVVG----------------GQ----SAGKSSVLEN--FVGRDFLPRG---SG-IVTRRPLI-------------LQL--------IFS-----------------------------------KTEHAEFLH----------------------------------CKSKKFT---DFDEVRQEIEAETDRVTGTN---KGISPVPINLRVYSPHV----------LNLTLIDLPGITKVPVGDQP--PDIEYQIK--------DMILQFISRESSLILAVTPANMDLANS-DALKLAKEVDPQGLRTIGVI-TKLDLMDEG-TD----ARDVLENK-LLPLRR-GYIGVVNRSQKDIEGKKDIRAALAAERKFFLSHPAY--RHM--…
	XP_006510037.1	LDLPQ----IAVVG----------------GQ----SAGKSSVLEN--FVGRDFLPRG---SG-IVTRRPLI-------------LQL--------IFS-----------------------------------KTEYAEFLH----------------------------------CKSKKFT---DFDEVRQEIEAETDRVTGTN---KGISPVPINLRVYSPHV----------LNLTLIDLPGITKVPVGDQP--PDIEYQIK--------DMILQFISRESSLILAVTPANMDLANS-DALKLAKEVDPQGLRTIGVI-TKLDLMDEG-TD----ARDVLENK-LLPLRR-GYIGVVNRSQKDIEGKKDIRAALAAERKFFLSHPAY--RHM--…
	XP_025920181.1	LDLPQ----IAVVG----------------GQ----SAGKSSVLEN--FVGRDFLPRG---SG-IVTRRPLI-------------LQL--------IFS-----------------------------------KTEYAEFLH----------------------------------CKSKKFT---DFDEVRQEIEAETDRVTGTN---KGISPVPINLRVYSPHV----------LNLTLIDLPGITKVPVGDQP--QDIEYQIK--------DMIMQFISRESSLILAVTPANMDLANS-DALKMAKEVDPQGLRTIGVI-TKLDLMDEG-TD----ARDVLENK-LLPLRR-GYIGVVNRSQKDIDGKKDIRAALAAERKFFLSHPAY--RHM--…
	XP_028568434.1	LDLPQ----IAVVG----------------GQ----SAGKSSVLEN--FVGRDFLPRG---SG-IVTRRPLI-------------LQL--------IFS-----------------------------------KTEYAEFLH----------------------------------CKSKKFT---DFDEVRQEIEAETDRVTGTN---KGISPVPINLRVYSPHV----------LNLTLIDLPGITKVPVGDQP--QDIEYQIK--------DMILQFISRESSLILAVTPANMDLANS-DALKMAKEVDPQGLRTIGVI-TKLDLMDEG-TD----ARDVLENK-LLPLRR-GYIGVVNRSQKDIDGKKDIRAALAAERKFFLSHPAY--RHM--…
	XP_012381548.1	------------------------------------------------------------------------------------------------------------------------------------------------------------------------------------------------------------------------------------------------------------------------------------MILQFIGRESSLILAVTPANMDLANS-DALKLAKEVDPQGLRTIGVI-TKLDLMDEG-TD----ARDVLENK-LLPLRR-GYIGVVNRSQKDIEGRKDIRSALAAERKFFFSHSAY--RHM--…
	XP_006161648.2.2	---PH----CTSVS----------------RQAYSSPQGPRKVISVLFLPHRDFLPRG---SG-IVTRRPLI-------------LQL--------IFS-----------------------------------KTEYAEFLH----------------------------------CKSKKFT---DFDEVRQEIEAETDRVTGTN---KGISPVPINLRVYSPHV----------LNLTLIDLPGITKVPVGDQP--PDIEYQIK--------DMILQFISRESSLILAVTPANMDLANS-DALKLAKEVDPQGLRTIGVI-TKLDLMDEG-TD----ARDVLENK-LLPLRR-GYIGVVNRSQKDIEGKKDIRAALAAERKFFLSHPAY--RHM--…
	XP_031753735.1	LDLPQ----IAVVG----------------GQ----SAGKSSVLEN--FVGRDFLPRG---SG-IVTRRPLI-------------LQL--------IFS-----------------------------------KTEYAEFLH----------------------------------CKSKKFT---DFDEVRQEIEAETDRVTGTN---KGISPVPINLRVYSPNV----------LNLTLIDLPGITKVPVGDQP--HDIEYQIK--------DMILQFISRDSCLILAVTPGNTDLANS-DALKMAKEVDPQGLRTIGVI-TKLDLMDEG-TD----AKDILENK-LLPLRR-GYIGVVNRSQKDIDGKKDIKAALGAERKFFLSHPGY--RHI--…
	XP_021326548.1	LDLPQ----IAVVG----------------GQ----SAGKSSVLEN--FVGRDFLPRG---SG-IVTRRPLI-------------LQL--------VNN-----------------------------------KAEYAEFLH----------------------------------CKGRKFV---DFDEVRQEIEAETDRITGSN---KGISPIPINLRVYSPNV----------LNLTLIDLPGMTKVAVGDQP--PDIEHQIR--------DMIMQFITRESCLILAVTPANMDLANS-DALKVAKEVDPQGLRTIGVI-TKLDLMDEG-TD----ARDILENK-LLPLRR-GYIGVVNRSQKDIDGRKDIRAALAAERKFFLSHPSY--RHM--…
	NP_001025299.1	LDLPQ----IAVVG----------------GQ----SAGKSSVLEN--FVGRDFLPRG---SG-IVTRRPLI-------------LQL--------VNN-----------------------------------KAEYAEFLH----------------------------------CKGRKFV---DFDEVRQEIEAETDRITGSN---KGISPIPINLRVYSPNV----------LNLTLIDLPGMTKVAVGDQP--PDIEHQIR--------DMIMQFITRESCLILAVTPANMDLANS-DALKVAKEVDPQGLRTIGVI-TKLDLMDEG-TD----ARDILENK-LLPLRR-GYIGVVNRSQKDIDGRKDIRAALAAERKFFLSHPSY--RHM--…
	XP_035683496.1	LDLPQ----IAVVG----------------GQ----SAGKSSVLEN--FVGRDFLPRG---SG-IVTRRPLV-------------LQL--------IHNP----------------------------------KAEYGEFLH----------------------------------AKGKMFS---DFHEIRAEIEAETDRMTGSN---KGISPVPINLRVYSPHV----------LNLTLIDLPGMTKVPVGDQP--PDIEQQIR--------DMLLQFITKDNCLILAVSPANQDLANS-DALKIAKEVDPQGMRTIGVI-TKLDLMDEG-TD----ARNILENR-TYPLRR-GYIGVVNRSQADIDGRKDIKAALAAERKFFLSHPAY--RHL--…
	XP_030853442.1.2	LDLPQ----IAVVG----------------GQ----SAGKSSVLEN--FVGRDFLPRG---SG-IVTRRPLV-------------LQL--------NNS-----------------------------------KTEYGEFLH----------------------------------CKGKKFT---DFDEIRKEIEAETDRVTGSN---KGISNVPINLRVYSPNV----------LNLTLVDLPGMTKIAVGDQP--VDIEIQIR--------SMVMEFVTNESTLILAVSPANQDLANS-DALKVAKEVDPKGVRTIGVI-TKLDLMDDG-TD----AKDILENK-LLPLRR-GYVGVVNRSQRDIEGKKDIKAALAAERKFFLSHPSY--RHI--…
	XP_030853442.1	LDLPQ----IAVVG----------------GQ----SAGKSSVLEN--FVGRDFLPRG---SG-IVTRRPLV-------------LQL--------NNS-----------------------------------KTEYGEFLH----------------------------------CKGKKFT---DFDEIRKEIEAETDRVTGSN---KGISNVPINLRVYSPNV----------LNLTLVDLPGMTKIAVGDQP--VDIEIQIR--------SMVMEFVTNESTLILAVSPANQDLANS-DALKVAKEVDPKGVRTIGVI-TKLDLMDDG-TD----AKDILENK-LLPLRR-GYVGVVNRSQRDIEGKKDIKAALAAERKFFLSHPSY--RHI--…
	KMZ10000.1	LDLPQ----IAVVG----------------GQ----SAGKSSVLEN--FVGKDFLPRG---SG-IVTRRPLI-------------LQL--------ING-----------------------------------VTEYGEFLH----------------------------------IKGKKFS---SFDEIRKEIEDETDRVTGSN---KGISNIPINLRVYSPHV----------LNLTLIDLPGLTKVAIGDQP--VDIEQQIK--------QMIFQFIRKETCLILAVTPANTDLANS-DALKLAKEVDPQGVRTIGVI-TKLDLMDEG-TD----ARDILENK-LLPLRR-GYIGVVNRSQKDIEGRKDIHQALAAERKFFLSHPSY--RHM--…
	XP_026693152.1	IDLPQ----IAVVG----------------GQ----SAGKSSVLEN--FVGKDFLPRG---SG-IVTRRPLV-------------LQL--------ITAK----------------------------------NGEWGEFLH----------------------------------CKGKKFT---DFNEIRKEIEEETDRMTGSN---KGISAIPINLRVHSPHV----------LNLTLVDLPGMTKVPVGDQP--ADIEQQIR--------DMIMQFVVKDNCLILAVSPANSDLANS-DALKIAKEFDPQGIRTIGVI-TKLDLMDEG-TD----AKHILENK-HLPLRR-GYVGVVNRSQKDIDGNKDIKAALSAERRFFLSHPAY--RHM--…
	PAA65118.1	FDLPQ----IAVVG----------------SQ----SAGKSSVLEN--FVGKDFLPRG---SG-IVTRRPLI-------------LQL--------LYNP----------------------------------SAEYAEFGH----------------------------------QRGRKYT---NFEEVRQEIEAETDRLTGRN---KGISNVPIMLRVFSPHV----------LNLTLVDLPGMTKVAVGDQP--PDIEVQIR--------NMLLEFITKENCLILAVSPANSDLANS-DALKLAKEVDPAGTRTIGVI-TKLDLMDQG-TD----AREVLENK-LLPLRR-GYIGVVNRSQKDIEGRKDIKAAMAAERKFFLSHPSY--RHM--…
	PAA78248.1	FDLPQ----IAVVG----------------SQ----SAGKSSVLEN--FVGKDFLPRG---SG-IVTRRPLV-------------LQL--------LTH-----------------------------------PSEFAEFGH----------------------------------LRGKKFT---NFDEVRQEIENETDRLTGKN---KGISNVPITLRVFSPHV----------LNLTLVDLPGMTKVAVGDQP--PDIEQQIR--------AMLFEFISKENCLILAVSPANSDLANS-DALKIAKEVDPNGTRTIGVI-TKLDLMDQG-TD----AREVLENK-LLPLRR-GYIGVVNRSQKDIEGKKDIAAAMAAERKFFLSHPSY--RHM--…
	PAA59145.1	FDLPQ----IAVVG----------------SQ----SAGKSSVLEN--FVGKDFLPRG---SG-IVTRRPLV-------------LQL--------INF-----------------------------------HTEYAEFGH----------------------------------IRGKRFT---NFDEVRQEIENETDRVTGKN---KGISNVPIMLRVYSPQV----------LNLTLVDLPGLTKVAVGDQP--QDIELLIR--------AMILEFVSKDNCLILAVTPANSDLANS-DALKIAKEVDPSGTRTIGVI-TKLDLMDQG-TD----ARDVLENR-LLPLRR-GYIGVVNRSQKDIEGKKDIVAAMAAERKFFLSHPAY--RHM--…
	PAA64382.1	IDLPQ----IAVVG----------------SQ----SAGKSSVLEN--FVGRDFLPRG---SG-IVTRRPLI-------------LQL--------MNY-----------------------------------QTEYAEFGH----------------------------------IRGKKFV---NFDEVRREIEVETDRLTGQN---KGISNVPITLRVYSPQV----------LNLTLVDLPGMTKVAVGDQP--PDIEQQVR--------AMIWEFISKDNCLILAVSPANSDLANS-DALKLAKEADPSGSRTIGVL-TKLDLMDAG-TD----ARDVLENR-FLPLRR-GYVGVVNRSQKDIDGRKDISSAMAAERKFFLGHPAY--RHM--…
	XP_001749319.1	LDLPQ----IAVVG----------------GQ----SAGKSSVLEN--FVGKDFLPRG---SG-IVTRRPLV-------------LQL--------NYHP----------------------------------SAEWGEFLH----------------------------------ARGKKFT---DFNEIRQEIEAETDRMTGSN---KGISNIPINLRVYSPHV----------LNLTLVDLPGLTKVAVGDQP--ADIENQIR--------GMLMEFITKDNCIILAVTPANQDLANS-DALKLAKEVDPEGVRTIGVI-TKLDLMDSG-TD----ARAILTNE-FLPLRR-GYIGVVNRSQKDIDGRKDIRAALDAERKFFLMHPSY--KDI--…
	NP_001024332.1	FELPQ----IAVVG----------------GQ----SAGKSSVLEN--FVGKDFLPRG---SG-IVTRRPLI-------------LQL--------IQD-----------------------------------RNEYAEFLH----------------------------------KKGHRFV---DFDAVRKEIEDETDRVTGQN---KGISPHPINLRVFSPNV----------LNLTLIDLPGLTKVPVGDQP--ADIEQQIR--------DMILTFINRETCLILAVTPANSDLATS-DALKLAKEVDPQGLRTIGVL-TKLDLMDEG-TD----AREILENK-LFTLRR-GYVGVVNRGQKDIVGRKDIRAALDAERKFFISHPSY--RHM--…
	XP_004347890.1	LDLPQ----IAVVG----------------SQ----SAGKSSVLEN--FVGKDFLPRG---SG-IVTRRPLV-------------LQL--------VNSK----------------------------------GPEYGEFLH----------------------------------NKSKKFT---DFDEVRKEIEAETDRITGTN---KGISPVPINLKVYSPNV----------LNLTLVDLPGITKVPIGDQP--TNIESLIR--------EMIMQFIGRPNCLILAVSPANSDLANS-DALKLAREVDQQGIRTIGVI-TKLDLMDEG-TD----AREVLENK-LIPLRR-GFIGVVNRSQKDIDGRKDIKAAMSAELRFFSTHPAY--RDL--…
	XP_031757197.1	VDLPQ----IAVVG----------------GQ----SAGKSSVLEN--LVGRWI---------------------------------H--------VLS-----------------------------------STEYAEFLH----------------------------------CKGTKYT---DFSEVRQEIEEETERATGLN---KGISAIPISLRIYSPHV----------LNLSLIDLPGVTKVPVGDQP--ADIETQIR--------DMIMNFISRENCLILAVTPANTDLANS-DALKLAKEVDPQGLRTIGVI-TKLDLMDEG-TN----AQEILENK-LLPLRR-GYVGVVNRSQKDIDGKKNINAALQAEQMFFLTHPAY--RHM--…
	XP_014153758.1	N------------------------------------------------------------------------------------LYL----------------------------------------------YIEWGEFLH----------------------------------QPGRKYT---DFEEIMKEIEAETDRMTGSN---KGISNIPINLKVMSPHV----------LDLTLVDLPGLTKVAVGDQP--ADIEQQIL--------GMIMEFITRPNCLILAVSPANADLANS-DALKLAKEVDPQGLRTIGVI-TKLDLMDQG-TD----AREILENK-LLPLRR-GYIGVVNRSQKDITGKKDIRAAQEAERRFFSTHPAY--RHL--…
	XP_014148725.1	---------------------------------------------------------------------------------------------------------------------------------------TEYGEFLH----------------------------------KPGRLFD---NFDEIRNEIEADTARITGAN---KGISHLPINLKVYSPHV----------LDLTLVDLPGLTKVAVGDQP--ADIEMQIK--------NMIMEFITKPNCLILAVTPANSDLANS-DALKLAKEVDPQGLRTIGVI-TKLDLMDAG-TD----ARDVLENK-LLPLRR-GYVGVVNRSQKDIAGNKDIRAAQAAEKKFFKTHPAY--RHL--…
	NP_741403.2	IQLPQ----IVVVG----------------SQ----SAGKSSVLEN--LVGRDFLPRG---TG-IVTRRPLI-------------LQL--------NHVALDDESKRRRSNG-------------------TLLTDDWAMFEH----------------------------------TGSKVFT---DFDAVRKEIEDETDRVTGVN---KGISLLPISLKIYSHRV----------VSLSLVDLPGITKIPVGDQP--VNIEEQIR--------EMILLYISNPSSIILAVTPANQDFATS-EPIKLAREVDAGGQRTLAVL-TKLDLMDQG-TD----AMDVLMGK-VIPVKL-GIIGVVNRSQQNILDNKLIVDAVKDEQSFMQKK--Y--PTL--…
	NP_957216.1	IQLPQ----IAVVG----------------TQ----SSGKSSVLES--LVGRDLLPRG---TG-IVTRRPLI-------------LQL--------VHVDPEDRRKTS-EEN-------------------GVDGEEWGKFLH----------------------------------TKNKIYT---DFDEIRQEIENETERVSGNN---KGISDEPIHLKIFSPHV----------VNLTLVDLPGITKVPVGDQP--KDIELQIR--------ELILKYISNPNSIILAVTAANTDMATS-EALKVAREVDPDGRRTLAVV-TKLDLMDAG-TD----AMDVLMGR-VIPVKL-GLIGVVNRSQLDINNKKSVADSIRDEHGFLQKK--Y--PSL--…
	NP_001317309.1	IQLPQ----IVVVG----------------TQ----SSGKSSVLES--LVGRDLLPRG---TG-IVTRRPLI-------------LQL--------VHVSQEDKRKTTGEEN------DPATWKNSRHLSKGVEAEEWGKFLH----------------------------------TKNKLYT---DFDEIRQEIENETERISGNN---KGVSPEPIHLKIFSPNV----------VNLTLVDLPGMTKVPVGDQP--KDIELQIR--------ELILRFISNPNSIILAVTAANTDMATS-EALKISREVDPDGRRTLAVI-TKLDLMDAG-TD----AMDVLMGR-VIPVKL-GIIGVVNRSQLDINNKKSVTDSIRDEYAFLQKK--Y--PSL--…
	XP_006168142.1	IQLPQ----IVVVG----------------TQ----SSGKSSVLES--LVGRDLLPRG---TG-IVTRRPLI-------------LQL--------VHVSPEDKRKTTGEEN------DPATWKNSRHLSKGVEAEEWGKFLH----------------------------------TKNKLYT---DFDEIRQEIENETERISGNN---KGVSPEPIHLKIFSPNV----------VNLTLVDLPGMTKVPVGDQP--KDIELQIR--------ELILRFISNPNSIILAVTAANTDMATS-EALKISREVDPDGRRTLAVI-TKLDLMDAG-TD----AMDVLMGR-VIPVKL-GIIGVVNRSQLDINNKKSVTDSIRDEYAFLQKK--Y--PSL--…
	NP_001392186.1	IQLPQ----IVVVG----------------TQ----SSGKSSVLES--LVGRDLLPRG---TG-VVTRRPLI-------------LQL--------VHVSPEDKRKTTGEENGKFQSWNPATWKNSRHLSKGVEAEEWGKFLH----------------------------------TKNKLYT---DFDEIRQEIENETERISGNN---KGVSPEPIHLKVFSPNV----------VNLTLVDLPGMTKVPVGDQP--KDIELQIR--------ELILRFISNPNSIILAVTAANTDMATS-EALKISREVDPDGRRTLAVI-TKLDLMDAG-TD----AMDVLMGR-VIPVKL-GIIGVVNRSQLDINNKKSVTDSIRDEYAFLQKK--Y--PSL--…
	XP_014394711.1	LLCPV----CVQIS----------------SL----SSGKSSVLES--LVGRDLLPRG---TG-IVTRRPLI-------------LQL--------VHVSPEDQRKTSGEEN------DPATWKNSRHLSKGVEAEEWGKFLH----------------------------------TKNKLYT---DFDEIRQEIENETERISGNN---KGVSPEPIHLKIFSPNV----------VNLTLVDLPGMTKVPVGDQP--KDIELQIR--------ELILRFISNPNSIILAVTAANTDMATS-EALKISREVDPDGRRTLAVI-TKLDLMDAG-TD----AMDVLMGR-VIPVKL-GIIGVVNRSQLDINNKKSVTDSIRDEYAFLQKK--Y--PSL--…
	XP_028602039.1	IQLPQ----IVVVG----------------TQ----SSGKSSVLES--LVGRDLLPRG---TG-IVTRRPLI-------------LQL--------VNVSAEDLRKKTGDEN------DPATWKHARHLTKGVDTEEWGKFLH----------------------------------TKNKLYS---DFDEIRQEIESETERISGNN---KGISPEPIHLKVFSPNV----------VNLTLVDLPGMTKVPVGDQP--KDIELQIR--------ELILRFISNPNSIILAVTAANTDMATS-EALKIAREVDPDGRRTLAVI-TKLDLMDAG-TD----AMDVLMGR-VIPVKL-GIIGVVNRSQLDINNKKSVADSIRDEYGFLQKK--Y--PSL--…
	XP_025940269.1	IQLPQ----IVVVG----------------TQ----SSGKSSVLES--LVGRDLLPRG---TG-VVTRRPLI-------------LQL--------VHVSPEDGRKTAGDEN-------------------EIDAEEWGKFLH----------------------------------TKNKVYT---DFDEIRQEIENETERISGNN---KGISPEPIHLKIFSSNV----------VNLTLVDLPGMTKVPVGDQP--KDIELQIR--------ELILQFISNPNSIILAVTAANTDMATS-EALKIAREVDPDGRRTLAVI-TKLDLMDAG-TD----AMDVLMGR-VIPVKL-GIIGVVNRSQLDINNKKSVADSIRDEYGFLQKK--Y--PSL--…
	XP_012382650.2	---------------------------------------------------------G---FK-LVISTKLI-------------LCC--------FSLTT-----------------DPATWKNSRHLSKGVEAEEWGKFLH----------------------------------TKNKLYT---DFDEIRQEIENETERISGNN---KGVSPEPIHLKIFSPNV----------VNLTLVDLPGMTKVPVGDQP--KDIELQIR--------ELILRFISNPNSIILAVTAANTDMATS-EALKISREVDPDGRRTLAVI-TKLDLMDAG-TD----AMDVLMGR-VIPVKL-GIIGIVNRSQLDINNKKSVTDSIRDEYAFLQKK--Y--PSL--…
	XP_031753959.1	IGFGP----VLRVP----------------LQ----PAKCWAAKES--MVLSASLLPV---PH-LYERLLLS-------------VVF--------FSLIP-----------------DPNAWKIPKHFSKGVETEEWGKFLH----------------------------------TKNKIYT---DFDEIRQEIENETERISGNN---KGISSEPIHLKIFSPNV----------VNLTLVDLPGMTKVPVGDQP--KDIEIQIR--------ELILRYISNPNSIILAVTAANTDMATS-EALKIARESDPDGRRTLAVI-TKLDLMDAG-TD----AMDVLLGR-VIPVKL-GIIGVVNRSQLDINNKKSVADSIRDEYGFLQKK--Y--PSL--…
	XP_032819300.1	IQLPQ----IVVVG----------------AQ----SSGKSSVLES--LVGRDFLPRG---TG-IVTRRPLV-------------LQL--------VHVIPDERIRPGGEEN-------------------GVEAEEWGKFLH----------------------------------TKNKVYS---DFNEIRQEIENETERITGTN---KGISSEAIHLKIFSPHV----------LNLTLVDLPGITKVPVGDQP--VDIEQQIR--------ELIIKFIGNPNSIILAVTAANTDLATS-EALKIAREVDTDGRRTLAVI-TKLDLMDAG-TD----AMDILTGR-VIPVKL-GIIGVVNRSQLDINTKKTILDAMQDEQSFMQKK--Y--PSL--…
	XP_035676386.1	IQLPQ----IVVIG----------------TQ----SSGKSSVLES--LVGRDFLPRG---TG-IVTRRPLV-------------LQL--------VHVNSEEKKRPSEDED----------GGHKQDIKEHAHVEEWGKFLH----------------------------------TKNKIYT---DFDEIRQEIENETDRVTGTN---KGIIDDAIHLKIYSPKV----------LNLTLVDLPGITKVPVGDQP--PDIEVQIR--------EMCLKYIANPNSIILAVTSANTDMATS-EALKFAKEVDPDGRRTLAVI-TKLDLMDAG-TD----AHDVLMGR-VIPVKL-GIIGVVNRSQMDINKRKPIEEAIKDEAAFMQRK--Y--PSL--…
	XP_006821224.1	----------------------------------------------------------------------------------------------------------------------------------------------------------------------------------------------------------------------------------------------------------------------------------------------------------MATS-EAIKLSREVDEDGRRTLAVI-TKLDLMDAG-TD----AVEIICGR-VIPVKL-GIIGVINRSQMDINNKKPIQESVKDEAAFLQRK--Y--PAL--…
	XP_030827871.1	IQLPQ----IVVVG----------------NQ----SSGKSSVLEG--LVGKDFLPRG---NG-IVTRRPLV-------------LQM--------VHVDPEDKRGASGEGE------------------EEITADEWGKFLH----------------------------------TKNKVYT---DFEEIREEIQNETDRMAGTN---KGIVHDAIHLRIYSPKV----------LNLTLVDLPGLTKVPVGDQP--EDIESQIR--------EMLVKYIGNPNSIILAVTSANTDMATS-ESLKLAKEIDPDGRRTLAVI-TKLDLMDAG-TD----AVDVLCGR-VIPVKL-GIIGVVNRSQMDINNKKVIDDAVKDESAFLQRK--Y--PAL--…
	NP_001259946.1	IQLPQ----IVVLG----------------SQ----SSGKSSVIES--VVGRSFLPRG---TG-IVTRRPLV-------------LQL--------IYSPLDDRENRSAENG-------------------TSNAEEWGRFLH----------------------------------TK-KCFT---DFDEIRKEIENETERAAGSN---KGICPEPINLKIFSTHV----------VNLTLVDLPGITKVPVGDQP--EDIEAQIK--------ELVLKYIENPNSIILAVTAANTDMATS-EALKLAKDVDPDGRRTLAVV-TKLDLMDAG-TD----AIDILCGR-VIPVKL-GIIGVMNRSQKDIMDQKHIDDQMKDEAAFLQRK--Y--PTL--…
	PAA85687.1	IQLPQ----IVVIG----------------TQ----SSGKSSVLES--LVGRDFLPRG---TG-IVTRRPLV-------------LQL--------VHLEADEK-DEAGDRP-------------------AAEEEEWGKFLH----------------------------------TKGKIYT---DFNEIRDEIARETDRIAGSG---KCVSIDPINLKIYSPHV----------VSLTLVDLPGITKVPVADQP--EDIEVQIR--------ALCIEYIKNPNSIILAVTPANTDMATS-ESLKLAKEVDPQGKRTLAVI-TKLDLMDAG-TD----AHDLLLGR-VIPVKL-GIIGVVNRSQADIKNQKQVKEAVRDESSFLQRR--Y--PSL--…
	XP_002129967.2	LQLPQ----IVVVG----------------VQ----SSGKSSVLEN--LVGRDFLPRG---TG-IVTRCPLV-------------LQM--------IHTTNEDTAQCSNEGS---SGNNDSDSSGESFKETNEEVKEWVKFQH----------------------------------TKGKIFR---SFKQVKKEIELETQRLSGNN---KGISSEAIRLKIFSPKV----------LNLTLVDLPGLMKIPVGDQP--DDIEEQAR--------NLILRYISNPNSIILAVTPANVDFATS-EALQMARIVDPDGCRTLAVV-TKLDLMDAG-TD----AIDVLCGR-IVPVKL-GIIGIVNRSQLDINKGKSVQDAIKDEQAFLQKK--Y--PSF--…
	XP_004348308.1	IQLPQ----IAVVG----------------SQ----SSGKSSVLEN--IVGKDFLPRG---HG-IVTRRPLI-------------LQL--------VHRKPGSPRPALPDDP-------SSSGGHTDDGIDGEDVEEWGEFLH----------------------------------APGKRFI---SFAEIRKEIEAETDRVTGSN---KGISSKPINLRIYSPNV----------LNLTLVDLPGITKVPVGDQP--EDIEKQIR--------TLVRSYISNPNCIILAVTPANVDLANS-DALKLAKTIDPEGNRTIGVC-TKIDLMDAG-TD----AMDILSGR-VVPVKL-GFIGVVNRSQADINTAKPIADSLKSEEQFFKSHPAY--QAI--…
	XP_014148015.1	-------------------------------------------------------------------------------------LQL--------VHHPVQR----------------------------GGPAAEWGEFLH----------------------------------QPGKIYT---DFSKIRDEIANETDRLTGTN---KGISHTPINLKLYSPNM----------LDLTLVDLPGITKIAVGDQP--EDIEVQIH--------QLIESYINNPNCIILAVTAANTDIANS-DALKMAKKADPKGLRTIGVA-TKLDLMDAG-TD----ALDILTGK-VVASKL-GFIGVVNRSQADINQKVSIETAREAEQEYFRTHPAY--KSL--…
	XP_001750431.1	IQLPQ----IVVVGAQASSPADHPALRMSHEQ----SSGKSSILEN--VVGKDFLPRG---TG-IVTRVPLV-------------LQL--------VQTA----------------------------------DDEWATFQH----------------------------------AGGKVFR---DFEQVRQEIVDQTERITGPG---KAVSNEPIHLRVHSPNV----------VNLTLVDLPGLTKVAVADQP--QDIGPQIR--------RLVRHYIDNPNSLILAVSPANADIANS-DSLQIAKEVDPQGDRTLAIV-TKLDLMDRG-TD----AKALLSGE-VLPVKL-GIIGIVNRSQNDINCKTSIQDSLDNEKRFFRTH--Y--PEM--…
	XP_004466363.1	LSLPA----IAVIG----------------DQ----SSGKSSVLEA--LSGVA-LPRG---SG-IVTRCPLV-------------LKL--------KKLTN---------------------------------EEKWRGKVTYE--------------------------------DYEIDIS---DASEVEEEINKAQNVIAGEG---LGISQKLINLEVCSPDV----------PDLTLIDLPGITRVAVGNQP--ADIGWQIK--------CLIKKYITRQETINLVVVPSNVDIATT-EALSMAQEVDPNGDRTIGIL-TKPDLVDRG-TE--DKVVDVVRNL-VCHLKK-GYMIVRCRGQQDIQDRLSLATALQKERAFFENHENF--RVLLE…
	XP_006156437.1	LALPA----IAVIG----------------DQ----SSGKSSVLEA--LSGVA-LPRG---SG-IVTRCPLV-------------LKL--------KKLIN---------------------------------EDKWRGKVSYQ--------------------------------DIEVEIT---DPSKVEPEINKAQNVIAGEG---MGISHELISLEVSSPHV----------PDLTLIDLPGITRVAVGNQP--ADIGRQIK--------TLIKKYIHKQETINLVVVPSNVDIATT-EALSMAQEVDPDGDRTIGIL-TKPDLVDKG-TE--EKVVDVVRNL-VCHLKK-GYMIVKCRGQQDIQDRLSLAEALQREKVFFEEHPYF--SFLLE…
	NP_002453.2.2	LALPA----IAVIG----------------DQ----SSGKSSVLEA--LSGVA-LPRG---SG-IVTRCPLV-------------LKL--------KKLVN---------------------------------EDKWRGKVSYQ--------------------------------DYEIEIS---DASEVEKEINKAQNAIAGEG---MGISHELITLEISSRDV----------PDLTLIDLPGITRVAVGNQP--ADIGYKIK--------TLIKKYIQRQETISLVVVPSNVDIATT-EALSMAQEVDPEGDRTIGIL-TKPDLVDKG-TE--DKVVDVVRNL-VFHLKK-GYMIVKCRGQQEIQDQLSLSEALQREKIFFENHPYF--RDLLE…
	NP_001127618.1	LALPA----IAVIG----------------DQ----SSGKSSVLEA--LSGVA-LPRG---SG-IVTRCPLV-------------LKL--------KKLVN---------------------------------EDKWRGKVSYQ--------------------------------DYEIEIS---DASEVEKEINKAQNTIAGEG---MGISHELITLEISSRDV----------PDLTLIDLPGITRVAVGNQP--ADIGYKIK--------TLIKKYIQRQETISLVVVPSNVDIATT-EALSMAQEVDPEGDRTIGIL-TKPDLVDKG-TE--DKVVDVVRNL-VFHLKK-GYMIVKCRGQQEIQDQLSLSEALQREKIFFEDHPYF--RDLLE…
	XP_017508130.1	LALPA----IAVIG----------------DQ----SSGKSSVLEA--LSGVA-LPRG---SG-IVTRCPLV-------------LKL--------KKLTN---------------------------------EETWRGKVSYQ--------------------------------DFEAELS---DPSEVEREINRAQNSIAGEG---TGISHELISLEISSPHV----------PDLTLIDLPGITRVAVGNQP--ADIGRQIK--------ALIRKYIYKQETINLVVVPSNVDIATT-EALSMAQEVDPDGDRTIGIL-TKPDLVDRG-TE--DKVVDVVRNL-VCHLKK-GYMIVKCRGQQDIQDQLSLAEALKKERAFFEDNPYF--RDLLE…
	NP_001003134.1	LALPA----IAVIG----------------DQ----SSGKSSVLEA--LSGVA-LPRG---SG-IVTRCPLV-------------LKL--------KKLIN---------------------------------EDEWRGKVSYQ--------------------------------DTEMEIS---DPSEVEVEINKAQDAIAGEG---QGISHELISLEVSSPHV----------PDLTLIDLPGITRVAVGNQP--ADIGRQTK--------QLIRKYILKQETINLVVVPCNVDIATT-EALSMAQEVDPDGDRTIGIL-TKPDLVDRG-TE--GKVVDVAQNL-VCHLKK-GYMIVKCRGQQDIQDQVSLAEALQKEKDFFEDHPHF--RVLLE…
	XP_032211398.1	LALPA----IAVIG----------------DQ----SSGKSSVLEA--LSGVA-LPRG---SG-IVTRCPLV-------------LKL--------KKVTN---------------------------------QDEWRGKVSYQ--------------------------------DFEKEIS---DPSEVEAEINKAQNAVAGEG---QGISHELISLEVSSSHV----------PDLTLIDLPGITRVAVGNQP--ADIGRQTK--------QLIRKYILRQETINLVVVPCNVDIATT-EALSMAQEVDPDGDRTIGIL-TKPDLVDRG-TE--SKVVDVAQNL-VCHLKK-GYMIVKCRGQQDIQDQVTLAEALQKERDFFEDHPHF--RVLLE…
	XP_008569442.1	LALPA----IAVIG----------------DQ----SSGKSSVLEA--LSGVA-LPRG---SG-IVTRCPLV-------------LKL--------KKLVH---------------------------------GEEWKGKVSYR--------------------------------DLEIKIS---DALEVEEEVRKAQTIIAGEG---MGISHELINLEISSPHV----------PDLTLIDLPGIARVAMGNQP--ADIGYQVK--------XLIRKYIQRQETINLVVVPSNVDIATT-EALSMAQEVDPEGDRTIGIL-TKPDLVDKG-TE--DKVVDVVRNL-VYHLKK-GYMIVKCRGQQDIQDQLSLATALQREKDFFEDHPQF--RDLLE…
	XP_014388412.1	LALPA----IAVIG----------------DQ----SSGKSSVLEA--LSGVS-LPRG---SG-IVTRCPLV-------------LKL--------RKLRH---------------------------------DDEWKGKVTYR--------------------------------DLEIDLS---AASEVEQEIRKAQNVIAGEG---VGISQELINLEVSSPHV----------PDLTLIDLPGITRVAVGNQP--ADIGRQIT--------ALIKKYILRQQTIMLVVVPSNVDIATT-EALSMAHEVDPDGDRTIGIL-TKPDLVDRG-TE--DKVVDVVRNL-VYHLKK-GYMIVKCRGQQDIQYQMSLSKALQRERAFFEDHPYF--RDLLE…
	XP_005202045.1	LALPA----IAVIG----------------DQ----SSGKSSVLEA--LSGVA-LPRG---SG-IVTRCPLV-------------LRL--------KKLGN---------------------------------EDEWKGKVSFL--------------------------------DKEIEIP---DASQVEKEISEAQIAIAGEG---TGISHELISLEVSSPHV----------PDLTLIDLPGITRVAVGNQP--PDIEYQIK--------SLIRKYILRQETINLVVVPANVDIATT-EALRMAQEVDPQGDRTIGIL-TKPDLVDKG-TE--DKVVDVVRNL-VFHLKK-GYMIVKCRGQQDIKHRMSLDKALQRERIFFEDHAHF--RDLLE…
	NP_038634.1	LALPA----IAVIG----------------DQ----SSGKSSVLEA--LSGVA-LPRG---SG-IVTRCPLV-------------LKL--------RKLNE---------------------------------GEEWRGKVSYD--------------------------------DIEVELS---DPSEVEEAINKGQNFIAGVG---LGISDKLISLDVSSPNV----------PDLTLIDLPGITRVAVGNQP--ADIGRQIK--------RLIKTYIQKQETINLVVVPSNVDIATT-EALSMAQEVDPEGDRTIGIL-TKPDLVDRG-TE--DKVVDVVRNL-VYHLKK-GYMIVKCRGQQDIQEQLSLTEALQNEQIFFKEHPHF--RVLLE…
	NP_034976.1	LALPA----IAVIG----------------DQ----SSGKSSVLEA--LSGVA-LPRG---SG-IVTRCPLV-------------LKL--------RKLKE---------------------------------GEEWRGKVSYD--------------------------------DIEVELS---DPSEVEEAINKGQNFIAGVG---LGISDKLISLDVSSPNV----------PDLTLIDLPGITRVAVGNQP--ADIGRQIK--------RLIKTYIQKQETINLVVVPSNVDIATT-EALSMAQEVDPEGDRTIGVL-TKPDLVDRG-AE--GKVLDVMRNL-VYPLKK-GYMIVKCRGQQDIQEQLSLTEAFQKEQVFFKDHSYF--SILLE…
	XP_004675614.2.2	LALPA----IAVIG----------------DQ----SSGKSSVLEA--LSGVA-LPRG---SG-IVTRCPLV-------------LKL--------KKLMN---------------------------------EDSWKGKINYQ--------------------------------GVEVTIA---KASDVEQEVNKAQAVIAGDG---LGISHELITLEVSSPEV----------PDLTLIDLPGITRVAVGNQP--QDIGEQIK--------ALIRKYIQRQQTINLVVVPCNVDIATT-EALSMAREVDPDGDRTLGIL-TKPDLVDRG-TE--DRVVDVIRNF-ICPLKK-GYMIVKCRGQKDIQDRLSLAQALQKEQAFFEEHPHF--RQLLE…
	XP_005885748.1	LALPA----IAVIG----------------DQ----SSGKSSVLEA--LSGVA-LPRG---SG-IVTRCPLV-------------LKL--------KKQLAG--------------------------------ESLWTGKISYR--------------------------------STELQLQ---DPSQVEREIYKAQNTIAGNG---VGISHELINLEITSPEV----------PDLTLIDLPGIARVAVGNQP--QDIGLQIK--------ALIKKYIQRQQTINLVVVPCNVDIATT-EALSMAHEVDPDGDRTIGIL-TKPDLVDKG-AE--KNVVNVAQNL-TYRLKK-GYMIVKCRGQQEITDKLSLAEATKKEMMFFQTHPYF--RVLLE…
	XP_017508123.1	LALPA----IAVIG----------------DQ----SSGKSSVLEA--LSGVA-LPRG---SG-IVTRCPLV-------------LKL--------KKQLH---------------------------------EPAWTGRLSYQ--------------------------------TTELQLH---NPSQVEKEIQKAQNAIAGDG---VGISHELINLEITSPDV----------PDLTLIDLPGIARVAVGNQP--QDIGLQIK--------ALIKKYIQRQQTINLVVVPCNVDIATT-EALSMAQEVDPDGDRTIGIL-TKPDLVDKG-TE--RVIVNVVQNL-TYHLKK-GYMIVKCRGQQEVTNKLSLAEATSKEMTFFQTHPYF--RILLE…
	XP_008569440.1	LALPA----IAVIG----------------DQ----SSGKSSVLEA--LSGVA-LPRG---SG-IVTRCPLV-------------LKL--------KKHLQ---------------------------------EDGWKGKISYR--------------------------------HTELLLQ---DPSQVEKEIHKAQNTIAGNG---VGISHELISLEITSPEV----------PDLTLIDLPGITRVAVGNQP--QDIGQQVK--------ALIKKYIQRQQTINLVVVPCNVDIATT-EALSMAQEVDPDGDRTIGIL-TKPDLVDKG-TE--KGVMNVARNL-TYHLKK-GYMIVKCRGQQDITNKLSLAEATKKEMAFFQTHPYF--RVLLE…
	NP_002454.1	LALPA----IAVIG----------------DQ----SSGKSSVLEA--LSGVA-LPRG---SG-IVTRCPLV-------------LKL--------KKQPC---------------------------------E-AWAGRISYR--------------------------------NTELELQ---DPGQVEKEIHKAQNVMAGNG---RGISHELISLEITSPEV----------PDLTIIDLPGITRVAVDNQP--RDIGLQIK--------ALIKKYIQRQQTINLVVVPCNVDIATT-EALSMAHEVDPEGDRTIGIL-TKPDLMDRG-TE--KSVMNVVRNL-TYPLKK-GYMIVKCRGQQEITNRLSLAEATKKEITFFQTHPYF--RVLLE…
	XP_002830747.1	LALPA----IAVIG----------------DQ----SSGKSSVLEA--LSGVA-LPRG---SG-IVTRCPLV-------------LKL--------KKQPC---------------------------------E-AWAGRISYR--------------------------------NTELELQ---DPGQVEKEIHKAQNIMAGNG---RGISHELISLEITSPEV----------PDLTIIDLPGITRVAVDNQP--RDIGLQIK--------ALIKKYIQRQQTINLVVVPCNVDIATT-EALSMAHEVDPEGDRTIGIL-TKPDLMDKG-TE--KSVMNVVRNL-TYPLKK-GYMIVRCRGQQELTNRLSLAEATKKEITFFQTHPYF--RVLLE…
	NP_001003133.1	LALPA----IAVIG----------------DQ----SSGKSSVLEA--LSGVA-LPRG---SG-IVTRCPLV-------------LKL--------KRDPH---------------------------------K-AWRGRISYR--------------------------------KTELQFQ---DPSQVEKEIRQAQNIIAGQG---LGISHELISLEITSPEV----------PDLTLIDLPGITRVAVGNQP--QDIGVQIK--------ALIKNYIQKQETINLVVVPCNVDIATT-EALSMAQEVDPNGDRTIGVL-TKPDLVDRG-TE--KTVVNVAQNL-TYHLQK-GYMIVRCRGQEEITNQLSLAEATEKERMFFQTHPYF--RALLE…
	NP_776366.1	LALPA----IAVIG----------------DQ----SSGKSSVLEA--LSGVA-LPRG---SG-IITRCPLV-------------LKL--------TKR-----------------------------------ECEWTGKITYR--------------------------------NITQQLQ---NPSEVEWEIRRAQNIIAGNG---LGISHELINLEITSPEV----------PDLTLIDLPGITRVAVENQP--QDIGLQIK--------ALIKKYIQRQETINLVVVPCNVDIATT-EALSMAQEVDPDGDRTIGIL-TKPDLVDKG-TE--KGVLKVMQNL-TYHLKK-GYMIVKCRGQQDITNKLSLAEATRKETMFFETHPYF--RILLD…
	XP_032211320.1	LALPA----IAVIG----------------DQ----SSGKSSVLEA--LSGVA-LPRG---SG-IVTRCPLV-------------LKL--------KRQPQ---------------------------------ESAWKGRVIYG--------------------------------TREVRLQ---DPSQVEKEILKAQNTLAGDG---VSISHELISVDIISPEV----------PDLTLIDLPGITRVPVGNQP--QDIGLQIK--------ALIKKYIQRQETINLVVVPCNVDIATT-EALSMAQEVDPRGDRTIGIL-TKPDLVDKG-AE--PIVMKVAQNL-TYHLQK-GYMMVRCRGQEEITNRLSLAEATRKETMFFQKHPHF--RALLQ…
	XP_006156438.1	LALPA----IAVIG----------------DQ----SSGKSSVLEA--LSGVA-LPRG---SG-IVTRCPLV-------------LKL--------MKQSQ---------------------------------EPVWRGKIRYR--------------------------------NTEKKLG---DPTQVEAEICKAQNIIAGSG---VGISHELITLEITSPEV----------PDLTLIDLPGITRVALGNQP--QDISLQIK--------ALIKKYIKRQQTINLVVVPCNVDIATT-EALSMAQEVDPEGDRTLGIL-TKPDLVDKG-SE--KSVMNVLQNL-TFPLKK-GYMIVKCRGQQEIMNNLSLAEATRKELMFFQSHPHF--RVFLE…
	XP_015269256.1	LALPA----IAVIG----------------DQ----SSGKSSVLEA--LSGVA-LPRG---NG-IVTRCPLA-------------LKL--------KKTRQ---------------------------------GCGWKGKISYR--------------------------------DINEELN---HPSEVEKEIRKAQISIAGEG---VGISHELITLEIRSSEV----------PDLTLIDLPGIARVAVGNQP--QDIGHQIK--------RLIKKIIAKDETINLVVVPCNVDIATT-EALKMAQEVDPDGERTLGIL-TKPDLVDKG-TE--EAVVDIVRNL-IIHLKK-GYMIVKCRGQQDIQSNLDLASAIQKEKAFFEDNRHF--RILLA…
	XP_028583072.1	LALPA----IAVIG----------------DQ----SSGKSSVLEA--LSGVA-LPRG---SG-IVTRCPLE-------------LRL--------KKLLP---------------------------------GEKWNGKISYL--------------------------------GKYMELA---NPSMVEIEIRKAQNIIAGDG---VAISDKLITLEIRSPEV----------PDLTLIDLPGIARVAVGNQP--VNIGDQIK--------KLIKTFIDKQETINLVVVPSNVDIATT-EALKMAQEVDPNGERTLGIV-TKPDLMDRG-TE--GTVVNIVRNQ-VIPLKK-GYMIVKCRGQQDIQSNMTLASALKEERAFFEKHKCF--SILLQ…
	XP_025933558.1	LALPS----IAVIG----------------DQ----SSGKSSVLEA--LSGIA-LPRG---NG-IVTRCPLE-------------LKL--------KKTPA---------------------------------TQKWKGKISYH--------------------------------NTSEELK---NPSEVEKAIRGAQDVVAGTK---GAISRELISLEVWSPTV----------PDLTLIDLPGIARVAVGDQP--EDIGEQIK--------KLLKNIIGNKETLNLVVVPCNVDIATT-EALKMAQEVDPKGERTLGIL-TKPDLVDKG-TE--ESIVNIIRNL-TVPLKK-GYMIVKCRGQQDIHNNLTLASAIQQEKEFFETHQHF--SILLN…
	XP_009815891.1	LALPA----IAVIG----------------DQ----SSGKSSVLEA--LSGIA-LPRG---NG-IVTRCPLE-------------LKL--------KRIPA---------------------------------TQAWKGKICYR--------------------------------NISSELQ---NASEVEKAIREAQDIVAGTR---GAISGELISLEIWSPDV----------PDLTLIDLPGIARVAVGNQP--KDIGEQIK--------MLLKKIIGCKETLNLVVVPCNVDIATT-EALKMAQEVDPSGERTLGIL-TKPDLVDRG-TE--ESIINIIRNL-VIPLKK-GYMIVKCRGQQDIHNKLALAAAIQQERKFFETHEHF--SILLE…
	AGU16245.1	--LPA----IAVIG----------------DQ----SSGKSSVLEA--LSGVG-LPRG---SG-IVTRCPLE-------------LKL--------KKAKK---------------------------------ETEWKATIRYE--------------------------------DEYKELT---SPSEVEKEIRTAQNAMAGSG---KGISDKLISLEIESDNV----------PDLTLIDLPGIARVAVQGQP--YDIGEQIK--------KLIRKFIEKEETINLVVVPCNVDIATT-EALKMAQDVDQSGERTLGIL-TKPDLVDKG-AE--QNIVDVVNNM-VIPLKK-GYMIVKCRGQQDINENLTLAEAT--------------------…
	XP_007904885.1	LSLPA----IAVIG----------------DQ----SSGKSSVLEA--LSGVS-LPRG---TG-IVTRCPLE-------------LKL--------KKAKK---------------------------------ANVWKGAISFR--------------------------------EYSKEIT---NASEVEQEIRKAQNSMAGKE----GISHDLISLKIESSNV----------PDLTLIDLPGIARVAVGNQP--LDIGDQIK--------KMIRSFINKQETINLVVVPCNVDIATT-EALKMAQEVDPSGERTVGIL-TKPDLVDKG-TE--STIVDIVQNL-VVELKK-GYMIVKCRGQKEINDKLTLQDAIARENRYFEEHEQF--RTLLD…
	XP_032888405.1	LGLPA----IAVIG----------------DQ----SSGKSSVLEA--LSGVA-FPRG---SG-IVTRCPLE-------------LKL--------KNVKK---------------------------------ANVWKGKISYK--------------------------------DYSNKLS---SAAEVEQAILKAQDSIAGKG---VGISHELISLEIESTNV----------PDLTLIDLPGIARVAVGNQP--QDIGDQIK--------RLIRLFIQKQETVNLVVVPCNVDIATT-EALKMAQEVDPTGDRTLGIL-TKPDLVDKG-TE--KNVVDIVKNL-TVELEK-GYMIVKCRGQNDINENISLVDAIAKEKEFFEDHEQF--RPLLE…
	XP_028583068.1	LALPA----IAVIG----------------DQ----SSGKSSVLEA--LSGVA-LPRG---SG-IVTRCPLE-------------LKL--------KKTHN---------------------------------TKEWKGKISYL--------------------------------NTVEEMN---SSRQVEEQIIRAQNAMAGSG---SGISSELISLEISSSDV----------PDLTLIDLPGIARVAVGDQP--KDIGQQII--------KLIKKYINKQETINLVVVPSNVDIATT-EALKMAQEVDPTGERTLGIL-TKPDLVDKG-TE--AEVVDIIRNQ-RVPLRK-GYMIVKCRGQSDINDKVTLGDAIEKEREFFEEHDFF--RSLLE…
	XP_003973512.2.2	LALPA----IAVIG----------------DQ----SSGKSSVLEA--LSGVA-LPRG---SG-IVTRCPLE-------------LKM--------KRRKV---------------------------------GEPWYGNISYL--------------------------------DQEEVIE---DPADVEKKIQEAQNEMAGVG---VGISDDLISLEIASPEV----------PDLTLIDLPGIARVAVKGQP--ENIGEQIK--------RLIRKFITKQETISLVVVPCNVDIATT-EALKMAQEVDPDGERTLGIL-TKPDLVDKG-TE--ETVVDIIHNE-VIHLKK-GYMIVRCRGQKEIIDKVSLAEATETETAFFRDHAHF--QTLYD…
	NP_891987.2.2	LALPA----IAVIG----------------DQ----SSGKSSVLEA--LSGVP-LPRG---SG-IVTRCPLE-------------LKM--------IRTKD---------------------------------QDKWHGRISYK--------------------------------TYEEDFD---DPAEVEKKIRQAQDEMAGAG---VGISEELISLQITSANV----------PDLTLIDLPGIARVAVKGQP--ENIGDQIK--------RLIRKFVTRQETINLVVVPCNVDIATT-EALQMAQAEDPDGERTLGIL-TKPDLVDKG-TE--GTVVDIVHNE-VIHLTK-GYMIVRCRGQKEIMDQVTLNEATETESAFFKDHPHF--SKLYE…
	XP_009304072.1	LALPA----IAVIG----------------DQ----SSGKSSVLEA--LSGVP-LPRG---SG-IVTRCPLE-------------LKM--------IRSKE---------------------------------DEKWHGRISYQ--------------------------------NHEEDFD---DPAEVEKKIREAQDEMAGAG---VGISEELISLQITSANV----------PDLTLIDLPGIARVAVKGQP--ENIGDQIK--------RLIRMFITKQETINLVVVPCNVDIATT-EALQMAQAEDPEGERTLGIL-TKPDLVDKG-TE--GTVVDIVHNE-VIHLTK-GYMIVRCRGQKEIMDQVTLNEATETESAFFKDHPHF--RKLYE…
	XP_031752404.1	LALPA----IAVIG----------------DQ----SSGKSSVLEA--LSGVT-LPRG---SG-IVTRCPLE-------------LKL--------KKAMK---------------------------------KTTWSGKISYR--------------------------------DHEIKIA---SAADVEEEVKRAQNLMAGSG---KGISDELISLEVISPDV----------PDLTLIDLPGITRVALPDQP--KDIEQQIK--------KMIRKYIQKQETINLVVVPSNVDIATT-EALEMAREVDPNGERTLGIL-TKPDLVDRG-AE--TDVISVVRNL-VYSLNK-GYMIVKCRGQQEIQENLSLKDALVNEQNFFKEHEHF--SVLLE…
	NP_001007285.1	LNLPA----IAVIG----------------DQ----SSGKSSVLEA--LSGVA-LPRG---IG-IVTRCPLI-------------LKL--------KKITR---------------------------------DKNWSGLLTYK--------------------------------DQTEILK---EPTGIENAVLKAQIALAGTG---EGISHEMITLEIQSCDV----------PDLTLIDLPGIARVATGNQP--EDIEKQIK--------DLIEKFIKRQETISLVVVPANIDIATT-EALKMASTVDPTGQRTLCIL-TKPDLVDRG-ME--DTVVRTVNNE-VIRLEK-GYMIVKCRGQQDINDKLNLVEALEKERRFFDEHPQF--SSLLE…
	XP_005167721.2.2	LNLPA----IAVIG----------------DQ----SSGKSSVLEA--LSGVA-LPRG---TG-IVTRCPLV-------------LKL--------KKITK---------------------------------DKSWHGLLTYN--------------------------------DKIRELK---DPAKIEKAVLNAQTALAGIG---EGISHEMITLEIQSCDV----------PDLTLIDLPGIARVATGNQP--EDIEKQIK--------SLIEKFIKRQETISLVVVPANIDIATT-EALKMASTVDPTGQRTLGIL-TKPDLVDRG-ME--DTVVRTVNNE-VIPLKK-GYMIVKCRGQQDINDKLGLVEALEKERRFFDENVHF--RSLLE…
	XP_002608668.1	VTLPS----VVVIG----------------DQ----SAGKSSCLEA--MSGVQ-LPRG---SG-IVTRCPLE-------------LRL--------KKSQDP--------------------------------ESPWKGYIHYHF----------------------EGDR----DETGWKLT---DPSDVGEAVRKAQNNLAGDS---HGISPRLITLDVESPDI----------PDLTLIDLPGIARIAVDGQP--PDIGDQIK--------DLIKEYIQKDETIILAVVPCNVDIATT-EALQMAKDVDPTGSRTLGVL-TKPDLIDRG-TE--NTIVDIVNNQ-KYPLKK-GYTIIRCRGQEDINENVTLSEAMEKEERFFKTHEHF--KLPYH…
	XP_019617847.1	VTLPS----VVVIG----------------DQ----SAGKSSCLEA--ISGVQ-LPRG---SG-IVTRCPLE-------------LRL--------KKSPDP--------------------------------ESGWRGYIHFE-------------------------DK----GETRWELD---SPEDVGEAVKKAQNQLAGES---LCISPRLITLDVESPDI----------PDLTLIDLPGIARVPVGGQP--DDIGDQTK--------ALIREYIQMDETIILAVVPCNVDIATT-EALKMAKEVDPDGSRTLGVL-TKPDLIDRG-TE--NMTVDIVNNR-KYALKK-GYTIIKCRGQVDIENKVSLSDAMDKEEMFFQKHEHF--KILYE…
	XP_035690836.1	VSLPS----VVVIG----------------DQ----SAGKSSTLEA--ISGVQ-LPRG---SG-IVTRCPLE-------------LRL--------KKSQKK--------------------------------DAPWKGCIRYVK------------------------NK----KDVRFDVD---EPGNVGDAVKKAQNDLAGTT---NGISDSLITLDVESPDI----------PDLTLIDLPGIARIAAEGQP--TDIGQQIK--------DLISKYIQKKDTIILAVVPCNVDIATT-EALQMAQEVDADGSRTLGVL-TKPDLIDPG-TE--RGVLQILNNE-KYKLRK-GYTIIKCRGQMDIEKGMSLEEAMDKEQSYFKSHEHF--KSVYK…
	XP_012586448.1	LALPA----IAVIG----------------DQ----SSGKSSVLEA--LSGVA-LPRG---SG-IVTRCPLV-------------LKL--------KKQLQ---------------------------------GAPWTGTISYR--------------------------------GVTLGLQ---DPSAVEREIHVAQNVIAGHG---VGISHELITLEVSSPEV----------PDLTLIDLPGIARVAVGNQP--QDIGAQVSLSGAGRWGALVSGLPRSERC---------TGQETA-EALGGGRAAXXDGDRTLGIL-TKPDLVDKG-AE--KAVVNVAQNL-TYRLKK-GYMVVKCRGQQDIMDRLSLAQATEKEVAFFQTHPHF--RALLE…
	KAI0208044.1	ISLPE----VAVIG----------------DQ----SAGKSSVLEA--ISGVQ-LPRG---SG-IVTRCPLA-------------LQL--------KSHDT---------------------------------PGYWNSVIKYKY----------------------GDEFDFEDIVVEKTIE---GPTKVDAGVREAQDAIAGKN---VGISDTLISLQITAYGV----------PDLTLIDLPGITRVAVQGQP--PDIGDQIK--------RLIGNYIKKEETIILAVVPANVDIATT-EALKMAKEVDPSGGRTLGVV-TKPDLIDIG-TE--KGLIDIINNE-TYPLEK-GYSCVRCRGQKAINEGQTLADAVQEDTDFFSSAPHF--SA-VD…
	KAI0213370.1	ISLPE----VAVIG----------------DQ----SAGKSSVLEA--ISGVQ-LPRG---SG-IVTRCPLA-------------LQL--------KSHDT---------------------------------PGYWNGVIKYET----------------------YNH------PVEKTIE---GPTEVGAEVREAQDVIAGKN---VGISDTLISLQITSHGV----------PDLTLIDLPGITRVAVEGQP--KDIGDQIK--------RLIGHYIKKEETIILAVVPANVDIATT-EALKMAKEVDPSGGRTLGVV-TKPDLIDIG-TE--KGLIDIINNE-TYPLEK-GYSCVRCRGQKAINEGQTLAEAIQQDTDFFSSAPHF--SD-VD…
	KAI0218869.1	IALPE----VAVIG----------------DQ----SAGKSSVLEA--ISGVQ-LPRG---SG-IVTRCPLA-------------LQL--------KSDKT---------------------------------PGYWNGVIKYEI----------------------NER------LVEKTIV---GPAEVDAEVRNAQDVIAGKN---VGISSKLISLQITSYGI----------PDLTLIDLPGITRVAVEGQP--QNIGEQIK--------RLIEKYIKKEETIILAVVPANVDIATT-EALKMAKEVDPSGSRTLGVV-TKPDLIDAG-TE--KGLISIINNE-TYPLKK-GYSCVRCRGQKAIDEGQTLAQAIQQDTDFFSIASHF--SD-VD…
	ABI53802.1	INLPA----VAVIG----------------DQ----SAGKSSVLEA--ISGVQ-LPRG---TG-IVTRCPLE-------------MRM--------KHSEA---------------------------------EDMWEGKIMYKD----------------------MYDV-----AHEEIIL---NRESVEELVRKAQKEMTDSA---KGISDELITLEVTSSDV----------PDLTVIDLPGIARNAVEGQP--FDIEARIK--------NMIRRYIGRQETIILAVLQCNVDIATC-EALKMAKEFDAEGGRTLGVL-TKPDLLDKG-AE--TGVVRILNNM-EFTLSK-GYIIATCRGQEAISDGQSLTQALEVEEDFFKSHRYF--SS-LR…
	XP_046352531.2	INLPS----VAVIG----------------DQ----SAGKSSVLEA--ISGVQ-LPRG---TG-IVTRCPLE-------------MRM--------KHSED---------------------------------EDMWEGKIMYKD----------------------MYDM-----AHEEIIL---NRESVGELVRKAQKEMTDSA---KGISDELITLEVTSSDV----------PDLTVIDLPGIARNAVEGQP--FDIEARIK--------NMIRKYIGRQETIILAVLQCNVDIATC-EALKMAKEFDAEGGRTLGVL-TKPDLLDKG-AE--SGVVRILNNM-EFTLSK-GYIIVKCRGQEAISDGQTLKQALEVEEDFFKSHRHF--SS-LR…
	XP_048258111.1	INLPA----VAVIG----------------DQ----SAGKSSVLEA--ISGVQ-LPRG---TG-IVTRCPLE-------------MRM--------KHSED---------------------------------EDMWEGKIMYKD----------------------MHDM-----AHEEIIL---NRESVGELVRKAQKEMTDSA---KGISDELITLEVTSSDV----------PDLTVIDLPGIARNAVEGQP--FDIEARIK--------NMIRRYIGRQETIILAVLQCNVDIATC-EALKMAKEFDAEGGRTLGVL-TKPDLLDKG-AE--AGVVRILNNM-EFTLSK-GYIIVKCRGQEAISYGQSLKQALEVEEDFFKSHRHF--SS-LR…
	XP_048248472.1	INLPS----VAVIG----------------DQ----SAGKSSVLEA--ISGVQ-LPRG---TG-IVTRCPLE-------------MRM--------KHSED---------------------------------EDMWAGKIMYKD----------------------MYDM-----THEEIIL---NRESVGELVRKAQKEMTDSA---KGISDELITLEVTSSDV----------PDLTVIDLPGIARNAVEGQP--LDIEARIK--------NMIRRYIRRQETIILAVLQCNVDIATC-EALKMAKEFDAEGGRTLGVL-TKPDLLDKG-AE--TGVVRILNNM-EFTLSK-GYIIVKCRGQEAISDGQSLKQALEVEEEFFKSHRHF--SS-LR…
	XP_048248473.1	INLPS----VAVIG----------------DQ----SAGKSSVLEA--ISGVQ-LPRG---TG-IVTRCPLE-------------MRM--------KHSED---------------------------------EDMWAGKIMYKD----------------------MYDM-----THEEIIL---NRESVGELVRKAQKEMTDSA---KGISDELITLEVTSSDV----------PDLTVIDLPGIARNAVEGQP--LDIEARIK--------NMIRRYIRRQETIILAVLQCNVDIATC-EALKMAKEFDAEGGRTLGVL-TKPDLLDKG-AE--TGVVRILNNM-EFTLSK-GYIIVKCRGQEAISDGQSLKQALEVEEEFFKSHRHF--SS-LR…
	XP_048248474.1	INLPS----VAVIG----------------DQ----SAGKSSVLEA--ISGVQ-LPRG---TG-IVTRCPLE-------------MRM--------KHSED---------------------------------EDMWAGKIMYKD----------------------MYDM-----THEEIIL---NRESVGELVRKAQKEMTDSA---KGISDELITLEVTSSDV----------PDLTVIDLPGIARNAVEGQP--LDIEARIK--------NMIRRYIRRQETIILAVLQCNVDIATC-EALKMAKEFDAEGGRTLGVL-TKPDLLDKG-AE--TGVVRILNNM-EFTLSK-GYIIVKCRGQEAISDGQSLKQALEVEEEFFKSHRHF--SS-LR…
	XP_048248476.1	INLPA----VAVIG----------------DQ----SAGKSSVLEA--ISGVQ-LPRG---TG-IVTRCPLE-------------MRM--------KHSED---------------------------------GDMWEGKIMYKD----------------------MHDM-----AHEEIIL---NRESVGELVRKAQIEMTDSA---KGISDELITLEVTSSDV----------PDLTVIDLPGIARNAVEGQP--FDIEARIK--------NMIRRYIGRQETIILAVLQCNVDIATC-EALKMAKEFDTEGGRTLGVL-TKPDLLDKG-AE--SGVVRILNNK-EFTLSK-GYIIVKCRGQEAISDGQSLKQALEVEEDFFKSHRHF--SS-LR…
	XP_046352527.2	INLPA----VAVIG----------------DQ----SAGKSSVLEA--ISGVQ-LPRG---TG-IVTRCPLE-------------MRM--------KHSED---------------------------------EDMWEGKIMYKD----------------------MHGE-----AHEEIIL---NRESVGELVRKAQKEMTDSA---KGISDELITLEVTSSDV----------PDLTVIDLPGIARNAVEGQP--VDIEARIK--------QMIRKYIGRQETIILAVLQCNVDIATC-EALKMAKEFDDEGGRTLGVL-TKPDLLDKG-AE--SGVVRILNNM-EFTLSK-GYIIVKCRGQEAISDGQSLKQALEVEEDFFKSHRHF--SS-LR…
	XP_046562919.1	INLPA----VAVIG----------------DQ----SAGKSSVLEA--ISGVQ-LPRG---TG-IVTRCPLE-------------MRM--------KHSED---------------------------------EDKWEGKIMYKD----------------------KHDM-----RQEEVIL---NRESVGDLVRKAQKEMTDGA---KGISDELITLEVTSSDV----------PDLTVIDLPGITRNAVEGQP--FDIEARIK--------NMIRKYIKRQETIILAVLQCNVDIATC-EALKMAKEFDGEGGRTLGVL-TKPDLMDKG-AE--TGVIRILNNM-EFTLSK-GYIIVKCRGQEAISEGQSLKQALDIEEDFFKSHRHF--SS-LR…
	XP_046563124.1	INLPA----VAVIG----------------DQ----SAGKSSVLEA--ISGVQ-LPRG---TG-IVTRCPLE-------------MRL--------KHSED---------------------------------EDKWEGKILYKD----------------------KHDM-----RQEEVIL---NRESVGDLVRKAQKEMTDSA---KGISDELITLEVTSSDV----------PDLTVIDLPGIARNAVEGQP--FDIEARIK--------NMIRRYIGRQETIILAVLQCNVDIATC-EALKMAKEFDDEGGRTLGVL-TKPDLLDKG-AE--TGVMRILNNM-EFTLSK-GYIIVKCRGQEAISEGQSLKHALDVEEDFFKSHRHF--SS-LR…
	XP_046563126.1	INLPA----VAVIG----------------DQ----SAGKSSVLEA--ISGVQ-LPRG---TG-IVTRCPLE-------------MRM--------KHSED---------------------------------EDKWEGKIMYKD----------------------KHDM-----PHEEVIL---NRESVGDLVRKAQTEMTDGA---TGISDELITLEVTSSDV----------PDLTVIDLPGIARNAVEGQP--FDIEARIK--------NMIRQYIERQETIILAVLQCNVDIATC-EALKMAKEFDDEGGRTLGVL-TKPDLLDKG-AE--TSVIRILNNM-EFTLSK-GYVIVKCRGQEAISEGQSLKHALDVEEDFFRSHRHF--SA-LR…
	XP_046565195.1	INLPA----VAVIG----------------DQ----SAGKSSVLEA--ISGVQ-LPRG---TG-IVTRCPLE-------------MRM--------KHSED---------------------------------EDKWEGKIMYKD----------------------KHDM-----PHEEVIL---NRESVGDLVRKAQKEMTDGA---TGISDELITLEVMSSDV----------PDLTVIDLPGIARNAVEGQP--FDIEARIK--------NMIRQYIQRQETIILAVLQCNVDIATC-EALKMAKEFDDEGGRTLGVL-TKPDLLDKG-AE--TGVIRILNNM-EFTLSK-GYVIVKCRGQEAISEGQSLKHALDVEEDFFRSHRHF--SA-MR…
	XP_046563125.1	INLPA----VAVIG----------------DQ----SAGKSSVLEA--ISGVQ-LPRG---TG-IVTRCPLE-------------MRM--------KHSED---------------------------------EDKWEGKIMYTD----------------------KHDE-----PHQEVIL---NRESVGDLVRKAQKEMTDSA---KGISDELITLEVTSSDV----------PDLTVIDLPGIARNAVEGQP--VDIEARIK--------NMIRQYIERQETIILAVLQCNVDIATC-EALKMAKEFDDEGGRTLGVL-TKPDLLDRG-AE--TGVMRILNNM-EFTLSK-GYIIVKCRGQEAISEGQSLKHALDVEEDFFKSHRHF--SS-LG…
	XP_046565196.1	INLPA----VAVIG----------------DQ----SAGKSSVLEA--ISGVQ-LPRG---TG-IVTRCPLE-------------MRM--------KHSED---------------------------------EDKWEGKIMYKD----------------------KHDE-----LHKEDIQ---DRESVGDLVRKAQDEMTDCE---KGISDDLITLEVTSSDV----------PDLTLIDLPGIARNAVKGQP--VDIEKRIK--------DMIRKYIRRQETIILAVLQCNVDIATC-EALKMAKEFDEEGRRTLGVL-TKPDLLDKG-AE--NGVMRILNNM-EFSLSK-GYIIVKCRGQEAISKGQSLTEALGDEDNFFKDHSHF--RS-LK…
	XP_032804093.1	VGLPA----VAVIG----------------DQ----SSGKSSVLEA--LSGVQ-LPRG---SG-IVTRCPLA-------------LKL--------KRA-----------------------------------PGPWHGRIKYRV----------------------QGR------TVNTKLD---TPESVGDAVLQAQSELTGDD---LGVSKSLIELEVTSDSV----------PDLTLIDLPGIARVALAGQA--VDIETQIK--------DLIRDHIGRQETINLVVIPCNVDIATT-EALKMAQAVDPTGVRTLGVL-TKPDLMDEG-TE--RNALRILQNQ-VFPLSK-GYVLVKCRSQRDVEAHQTLAEASRVEAAFFKKHPVF--CHVHN…
	XP_006815062.1	VDLPA----VVVIG----------------DQ----SVGKSSVLEA--ISGVQ-LPRG---NE-IVTRCPIE-------------LRL--------KTLD----------------------------------NDEWCGKILYIN----------------------YSKE-----QVNKYID---SPDELGAAIRTAQQDITNSQ---KGISKTSITVEIQSAHV----------PNLTLIDLPGIARVPQEGQS--RNIADETK--------DLIKKYISKDDAIVLCVIPCNVDIATT-EAIKMAQEVDPTGSRTLGVL-TKPDLVDKG-SE--NVVVRIAENK-VINLKK-GYTIMKCRSQRNLEDAMSLEEAMDEEERFFREHKHY--SVL--…
	CAH1802128.1	VALPA----VVVIG----------------DQ----SVGKSSVLEA--MSGVQ-LPRG---TG-IVTRCPLE-------------LRM--------KQCD----------------------------------PGNFHAKISYDI----------------------QGGH----QPLEKTIT---DPSNIDFEIRQAQRALVGDS---GGVSDRLIRLEVQADYV----------PDLTLIDLPGIVRYSEGS----DTIVEETK--------NLIKTYVSRPETIILVVIPCNVDIDTV-EACNLAKQVDPNGDRTIGVL-TRPDLIDHG-VGPIKEVLDILENK-KMKLKK-GFYVVKCRSQKRIEEGQSLEQALAEEVQFFRSDERF--RV-IN…
	PAA92268.1	LKLPM----VAVVG----------------DQ----SVGKSSVLEA--ISGVE-FPRG---TG-MVTRCALQ-------------LSM--------QWNADP--------------------------------EAPWHGRISYKD----------------------VNGH-----KVDKELN---SPGEVDGAVREAQQRMTHGD---NEISSEQIDLAIKGPDV----------PDLTLIDLPGIARYSATGG---SGIAQITK--------SLIAKYVSQPQVLILVVVPCHQDIETV-EALSLAKEADPQGERTIGVL-TCPDMVNKG-AE--QETLKIANNE-KIPLKK-GYVMVKCRSPEELNNGVTLSESVANEAAFFKTHRHF--SL-LP…
	PAA74204.1	VRLPA----IAVVG----------------DQ----SVGKSSVLES--ISGID-LPRG---LG-IVTRCPLM-------------LSM--------RNRE----------------------------------EAGWSARIKYKT----------------------KTGE-----GREKKLT---GASEVGQAIRDAQNEMTNSS---GEVSEQLIELWVESPES----------PDLTLIDLPGIARYSIDGG---GAIAGLTK--------SLILSYIEKEEILILVVIPCHVDIETV-EALSLAKEVDPESKRTIGVL-TCPDLVNPG-SE--SEVLALMQNR-KIPLKK-GYVSVRCRTPQQLKDNMSLQQAAREEEVFFRTHPHF--RA-LD…
	PAA76532.1	ISLPA----IAVVG----------------DQ----SVGKSSVLEA--ISGVE-FPRG---LG-IVTRCPLM-------------LSM--------RGRE----------------------------------DSGWTARIRYET----------------------KSGQ-----ARDKPLS---TPAEIGQAIRDAQEEMTSSS---GEISEKLIELHIEGADT----------PDLTLIDLPGIARFSIANA---GDIATVSK--------SLIMSYILKPEVLILVVIPCNVDVETV-EAISLAREVDPECKRTLGVL-TCPDLVNPG-SE--TEVLAMMRNE-RLKLRK-GFVTVRCRTPQQLKDNMGLREACKAEEEFFKLHPQF--CA-LG…
	PAA69582.1	LRLPT----VAVVG----------------DQ----SVGKSSVLEA--ISGVD-LPRG---TG-IVTRCPLQ-------------LSM--------RSKP----------------------------------TGDWTGRISYQN----------------------RKGE-----HVEREIS---KKCEVDEMVRKVQNEITGDS---NGVSTEQIDLTIESADV----------SDLTLVDLPGIARYSEKN----PKINEVTK--------QLILSYISQDQVIILVVVPCSVDIETV-EAIALAKQVDPGGTRTIGVL-TCPDLTNPG-SE--EDIKAIVNNQGRVRLHK-GFVMVKCRSPKELRNNISLSEVAKIEEDYFKNDPHF--SQ-LP…
	PAA83069.1	LKLPS----IVVIG----------------DQ----SSGKSSVLET--ISGVS-FPRG---NG-VVTLCPLQ-------------LSM--------RSSD----------------------------------K-KWRGTVRYFD----------------------AQGK-----EVHWDID---SPDDVENAIQNAQMRITGHK---KAISKNIIEMTLEAPDL----------PNLTLVDLPGIARYSHSDGGS-VNLYKLTT--------DIIKEYIQREETIILTVIPLSADTATM-EALQLAKDVDPYGLRTIGVL-TFPDLVNKG-AE--EEKLQIARNI-TFPLSK-GYITVKCRNQEDIKSRKSLREAKVDEMRFFSNDPFF--SQ-LD…
	PAA94353.1	LRLPS----IVVIG----------------DQ----STGKSSVLES--ISGVR-FPRG---NG-VVTLCPLQ-------------LSM--------RTSD----------------------------------DGKWRGNIRYYD----------------------TYGK-----LMKWDID---GPEDVEDAIQEAQMRITGNQ---RNVSKSIIEMTLESPEL----------PNLTLIDLPGIARYNHNSAESGASLHQLTT--------DIIKEYIRREETIILVVIPLTSDTATM-EALQLAKDADPYGMRTIGVL-TFPDLVNKG-AQ--EEKLMIARNI-TYPLSK-GYVTVKCRNQEDIKNRKSLKDAKADEALFFNTDPFF--KQ-LD…
	XP_006813643.1	DHLPR----VVVVG----------------DQ----SSGKTSVLEM--IAQARIFPRG---SGEMMTRTPVK-------------VTL--------SEGPY--------------------------------------HVAQFKD----------------------S--------NKEYDLSKESELQSLRQEIELRMKNRVKKG---QTVSNDTISLSVRGPGI----------QRMVLVDLPGMISTVTTGMA--ADTREAIH--------NMSKSYMKNPNAIILCIQDGSVDAERS-IVTDLATTMDPEGKRTIFVL-TKVDLAEKNSANP-SRIKQILDGK-LFPMKALGYFAVVTGRG---NTNESIEQIKNYEETFFRSSKLF-KTGTLK…
	XP_030843280.1	DHLPR----VVVVG----------------DQ----SAGKTSVLEM--IAQARIFPRG---AGQMMTRAPVK-------------VTL--------SEGPN--------------------------------------HIAQFKD----------------------S--------GKEFDLTKESELKALRQEIEARMKGSVKEG---QTISPEVISLSVRGPGI----------QRMVLVDLPGMISTVTTGMA--ADTKTSIQ--------KMINGYMGNPNAIILCIQDGAIDAERS-IVTDLVNEIDPTGKRTIFVL-TKVDLAEKNHLNP-NRIRQILDGR-LFPMKALGYFAVVTGKG---NTSDSIDSIKQYEEQFFRHSALF-KSGVFK…
	XP_023440724.1	DHLPR----VVVVG----------------DQ----SAGKTSVLEM--IAQARIFPRG---SGEMMTRSPVK-------------VTL--------SEGPH--------------------------------------HVALFKD----------------------S--------SREFDLTKEEDLAALRREIEIRMRKSVKEG---CTVSPETISLNVKGPGL----------QRMVLVDLPGVINTVTSGMA--PDTKETIF--------SISKAYMQNPNAIILCIQDGSVDAERS-IVTDLVSQMDPHGRRTIFVL-TKVDLAEKNVTSP-SRIQQIIEGK-LFPMKALGYFAVVTGKG---NSSESIEAIREYEEEFFQNSKLL-KTSMLK…
	XP_005873264.1	DHLPR----VVVVG----------------DQ----SAGKTSVLEM--IAQARIFPRG---SGEMMTRSPVK-------------VTL--------SEGPH--------------------------------------HVALFKD----------------------S--------SREFDLTKEEDLAALRHEIELRMRKNVKEG---CTVSPETISLNVKGPGL----------QRMVLVDLPGVINTVTSGMA--PDTKETIF--------SMSKAYMQNPNAIILCIQDGSVDAERS-IVTDLVSQMDPHGRRTIFVL-TKVDLAEKNVASP-SRIQQIIEGK-LFPMKALGYFAVVTGKG---NSSESIEAIREYEEEFFQNSKLL-KASMLK…
	XP_006163024.2.2	DHLPR----VVVVG----------------DQ----SAGKTSVLEM--IAQARIFPRG---SGEMMTRSPVK-------------VTL--------SEGPH--------------------------------------HVALFKD----------------------S--------SREFDLTKEEDLAALRHEIELRMRKNVKEG---CTVSPETISLNVKGPGL----------QRMVLVDLPGVINTVTSGMA--PDTKETIF--------SISKAYMQNPNAIILCIQDGSVDAERS-IVTDLVSQMDPHGRRTIFVL-TKVDLAEKNVASP-SRIQQIIEGK-LFPMKALGYFAVVTGKG---NSSESIEAIREYEEEFFQNSKLL-KTSMLK…
	NP_056375.2.2	DHLPR----VVVVG----------------DQ----SAGKTSVLEM--IAQARIFPRG---SGEMMTRSPVK-------------VTL--------SEGPH--------------------------------------HVALFKD----------------------S--------SREFDLTKEEDLAALRHEIELRMRKNVKEG---CTVSPETISLNVKGPGL----------QRMVLVDLPGVINTVTSGMA--PDTKETIF--------SISKAYMQNPNAIILCIQDGSVDAERS-IVTDLVSQMDPHGRRTIFVL-TKVDLAEKNVASP-SRIQQIIEGK-LFPMKALGYFAVVTGKG---NSSESIEAIREYEEEFFQNSKLL-KTSMLK…
	NP_598513.1	DHLPR----VVVVG----------------DQ----SAGKTSVLEM--IAQARIFPRG---SGEMMTRSPVK-------------VTL--------SEGPH--------------------------------------HVALFKD----------------------S--------SREFDLTKEEDLAALRHEIELRMRKNVKEG---CTVSPETISLNVKGPGL----------QRMVLVDLPGVINTVTSGMA--PDTKETIF--------SISKAYMQNPNAIILCIQDGSVDAERS-IVTDLVSQMDPHGRRTIFVL-TKVDLAEKNVASP-SRIQQIIEGK-LFPMKALGYFAVVTGKG---NSSESIEAIREYEEEFFQNSKLL-KTSMLK…
	XP_028587646.1	DHLPR----VVVVG----------------DQ----SAGKTSVLEM--IAQARIFPRG---SGEMMTRSPVK-------------VTL--------SEGPH--------------------------------------HVAMFKD----------------------S--------SREFDLTKEEDLAALRNEIEIRMRKSVSDG---CTVSTETISLSVKGPGL----------QRMVLVDLPGVISTVTSGMA--PDTKETIF--------SISKAYMQNPNAIILCIQDGSVDAERS-IVTDMVSQMDPQGKRTIFVL-TKVDLAEKNVASP-SRIQQIIEGK-LXPMKALGYFAVVTGKG---NSCESIESIKEYEEEFFQNSKLL-KNCMLK…
	XP_025913835.1	DHLPR----VVVVG----------------DQ----SAGKTSVLEM--IAQARIFPRG---SGEMMTRSPVK-------------VTL--------SEGPH--------------------------------------HVALFKD----------------------S--------SREFDLTKEEDLAALRNEIEIRMRNSVKEG---CTVSTETISLSVKGPGL----------QRMVLVDLPGVISTVTSGMA--PDTKETIF--------SISKAYMQNPNAIILCIQDGSVDAERS-IVTDLVSQMDPQGKRTIFVL-TKVDLAEKNVASP-SRIQQIIEGK-LFPMKALGYFAVVTGKG---NSSESIDSIKEYEEEFFQNSKLL-KTCMLK…
	XP_021332524.1	DHLPR----VVVVG----------------DQ----SAGKTSVLEM--IAQARIFPRG---SGEMMTRSPVK-------------VTL--------SEGPH--------------------------------------HVAMFKD----------------------S--------SREFDLGKEEDLAALRHEIELRMRKSVKEG---QTVSPETISLSVKGPGI----------QRMVLVDLPGVISTVTTGMA--ADTKETIF--------SISKAYMQNPNAIILCIQDGSVDAERS-IVTDLVSQMDPQGKRTIFVL-TKVDLAEKNLASP-SRIQQIVEGK-LFPMKALGYFAVVTGKG---SPNESIDSIKDYEEDFFQNSRLL-KDGMLK…
	XP_031757388.1	DHLPR----VVVVG----------------DQ----SAGKTSVLEM--IAQARIFPRG---SGEMMTRSPVK-------------VTL--------SEGPH--------------------------------------HVAMFKD----------------------S--------SREFDLSKETDLAALRNEIEVRMRKSVKNG---QTVSPETISLSVKGPGI----------QRMVLVDLPGVINTVTSGMA--PDTKDTIF--------NISKAYMLNPNAIILCIQDGSVDAERS-IVTDLVSQMDPQGRRTIFVL-TKVDLAEKNVASP-NRIQQIIEGK-LFPMKALGYFAVVTGKG---NSNESIDSIKDYEEEFFQGSSLL-KKGMLK…
	XP_032818114.1	DQLPR----VVVVG----------------DQ----SSGKTSVLEM--IAQARIFPRG---SGEMMTRSPVK-------------VTL--------SEGPH--------------------------------------HVAIFKD----------------------S--------SREFDLTKEDDLAALRKEIEIRMKKSVKEG---HTVSAETISLSVKGPGL----------QRMVLVDLPGVISTMTSGMA--PDTKDAIF--------AMSKGYMQNPNAIILCIQDGSVDAERS-IVTDLVSNMDPQGKRTIFVL-TKVDLAEKNLASP-NRIQQILDGK-LFPMKALGYFAVVTGKG---NRDESIESIKDYEEEFFQKSKLC-RSGMLK…
	XP_018667792.1	DHLPR----VVVVG----------------DQ----SAGKTSVLEM--IAQARIFPRG---SGEMMTRAPVK-------------VTL--------SEGPN--------------------------------------HVAQFRD----------------------S--------SREFDLSKEEELKSLRHEIELRMKSSCSDG---KTVSNDTISLTVKGPGL----------QRMVLVDLPGMISTVTSGMA--PDTKDAIC--------NMSKHYMENPNAIILCIQDGSVDAERS-IVTDLVSQMDPSGRRTIFVL-TKVDLAEKNITNP-SRIQEILDGK-LFPMKALGYFAVVTGQG---SANSSITDIKEYEEEFFSNSKVF-KSGLLK…
	XP_002602331.1	DELPR----VVVVG----------------DQ----SAGKTSVLEM--VAQARIFPRG---AGEMMTRAPVK-------------VTL--------SEGPH--------------------------------------HIAMFKD----------------------S--------DREFDLTKESELEALRREVEIRMKASVRPG---QTVSMETIAMSVKGPGL----------QRMVLVDLPGIISTETQGMA--SATKESIK--------MMCEHYMSNPNAIILCIQDGSVDAERS-NVTDLVSQMDPQGKRTIFVL-TKVDLAEKNITNP-RRIKQILEGK-LFPMKALGYFAVVTGRG---NKDDSIDTIRGYEEEFFRNSQLF-RSGVLK…
	XP_019637857.1	DELPR----VVVVG----------------DQ----SAGKTSVLEM--VAQARIFPRG---AGEMMTRAPVK-------------VTL--------SEGPH--------------------------------------HIAMFKD----------------------S--------DREFDLTKESELEALRREVEIRMKASVRPG---QTVSMETISMSVKGPGL----------QRMVLVDLPGIISTETQGMA--SATKESIK--------MMCEHYMSNPNAIILCIQDGSVDAERS-NVTDLVSQMDPQGKRTIFVL-TKVDLAEKNITNP-HRIKQILEGK-LFPMKALGYFAVVMGRG---NKDDSIDTIRGYEEEFFRTSQLF-RSGVLK…
	NP_495986.3.3	DNLPR----VVVVG----------------DQ----SAGKTSVLEM--VAQARIFPRG---SGEMMTRAPVK-------------VTL--------SEGPY--------------------------------------HVAQFRD----------------------S--------SREFDLTKETDLQQLRNETEVRMRNSVRDG---KTVSNEVISLTVKGPNL----------PRMVLVDLPGVISTVTADMA--RETKDDII--------RMSKAHMENPNAIILCIQDGSVDAERS-NVTDLVSSIDPSGKRTILVL-TKVDMAEKNLANP-DRIKKILEGK-LFPMKALGYFGVVTGRG---NSSDSIDEIRKYEENFFSTSQLL-RDGVLK…
	NP_610941.1	DHLPR----VVVVG----------------DQ----SSGKTSVLES--IAKARIFPRG---SGEMMTRAPVK-------------VTL--------AEGPY--------------------------------------HVAQFRD----------------------S--------DREYDLTKESDLQDLRRDVEFRMKASVRGG---KTVSNEVIAMTVKGPGL----------QRMVLVDLPGIISTMTVDMA--SDTKDSIH--------QMTKHYMSNPNAIILCIQDGSVDAERS-NVTDLVMQCDPLGRRTIFVL-TKVDLAEE-LADP-DRIRKILSGK-LFPMKALGYYAVVTGRG---RKDDSIDAIRQYEEDFFKNSKLFHRRGVIM…
	PAA68234.1	DHLPR----VVVIG----------------DQ----SSGKTSVLEA--VARARLFPRG---AGEMMTRAPVQ-------------VTL--------ADGPY--------------------------------------HVARFKD----------------------DP-------DREFDLTKESELAALRDAIERRMRAAVRSSGPDAAVSTEAIPLSVQGPGL----------PRMVLVDLPGIISTETAGMA--AQTRESIR--------QLARQYMRNPNAIILCVADACVDPERS-NAFDLVAKHDPAGRRTIFVL-TKMDLAERDKVSP-DRVAKLLAGR-LLPLKALGYFAVVTGSG---SQDESVEAIERHEAEYFASSRLF-KDGRLS…
	PAA87312.1	DHLPR----VVVVG----------------DQ----SSGKTSVLEM--IAKARIFPRG---AGEMMTRAPVQ-------------VTL--------AEGPY--------------------------------------HVARFKD----------------------NP-------SREYDLTQESELAALRDTIERRMRSVVQSG---GTVSAETISLSVQGPGL----------PRMVLVDLPGIISTETRGMA--SQTREAIR--------QLASQHMRNPNSIILCVADACVDPERS-NAFDLVARHDPSGRRTIFVL-TKLDLAERDRISP-DRIGRLLAGR-LLPLKALGYFAVVTGSG---GADESIPAIQRYEEQFFRNSQFF-KEGVLS…
	XP_004479029.1	EVLSRRHMKVAFFG----------------RT----SSGKSSVINA--MLWDKVLPSG---IG-HTTNCFLS-------------VEG--------TDGDK--------------------------------------AYLM-------------------------TEGS-----DEKKSVK---TVNQLAHALHMDN------------DLKAGCLVHVFWPKA----KCALLRDDLVLVDSPGT------------DVTTELD--------SWIDKFCLDADVFVLVANSESTLMNT--EKQFFHKVNERLSKPNIFILNNRWDASASE-PE----YMEDVRRQ-HMERCL-NFLV---------EELKVVNPLEAQNRIFFVSAKEV-LSARKH…
	NP_001193437.1	EVLSRRHMKVAFFG----------------RT----SSGKSSVINA--MLWDKVLPSG---IG-HTTNCFLS-------------VEG--------TDGDK--------------------------------------AYLM-------------------------TEGS-----DEKRSVK---TVNQLAHALHMDK------------DLKAGCLVHVFWPKA----KCALLRDDLVLVDSPGT------------DVTTELD--------SWIDKFCLDADVFVLVANSESTLMNT--EKQFFHKVNERLSKPNIFILNNRWDASASE-PE----YMEDVRRQ-HMERCL-HFLV---------EELRVVDPLEARNRIFFVSAKEV-LSARKH…
	NP_077162.2.2	EVLSRRHMKVAFFG----------------RT----SSGKSSVINA--MLWDKVLPSG---IG-HTTNCFLS-------------VEG--------TDGDK--------------------------------------AYLM-------------------------TEGS-----DEKKSVK---TVNQLAHALHMDK------------DLKAGCLVHVFWPKA----KCALLRDDLVLVDSPGT------------DVTTELD--------IWIDKFCLDADVFVLVANSESTLMNT--EKHFFHKVNERLSKPNIFILNNRWDASASE-PE----YMEDVRRQ-HMERCL-HFLV---------EELKVVSPSEARNRIFFVSAKEV-LNSRKH…
	XP_006162789.1	EVLSRRHMKVAFFG----------------RT----SSGKSSVINA--MLWDKVLPSG---IG-HTTNCFLS-------------VEG--------TDGDK--------------------------------------AYLM-------------------------TEGS-----DEKKSVK---TVNQLAHALHMDK------------DLKAGCLVHVFWPKA----KCALLRDDLVLVDSPGT------------DVTTELD--------SWIDKFCLDADVFVLVANSESTLMNT--EKHFFHKVNERLSKPNIFILNNRWDASASE-PE----YMEDVRRQ-HMERCL-HFLV---------EELKVVGPSEARNRIFFVSAKEV-LSARKH…
	XP_005883071.1	EVLSRRHMKVAFFG----------------RT----SSGKSSVINA--MLWDKVLPSG---IG-HTTNCLLS-------------VEG--------TDGDR--------------------------------------AYLM-------------------------TEGS-----DEKKSVK---TVNQLAHALHMDK------------DLKAGSLVHVFWPKA----KCALLRDDLVLVDSPGT------------DVTTELD--------SWIDKFCLDADVFVLVANSESTLMNT--EKQFFHKVNERLSKPNIFILNNRWDASASE-PE----YMEDVRRQ-HTERCL-HFLV---------EELKVVDPSEARNRIFFVSAKEV-LSARMH…
	XP_025917892.1	EVLSRRHMKVAFFG----------------RT----SSGKSSVINA--MLWDKVLPSG---IG-HTTNCFLS-------------VEG--------TDGDK--------------------------------------AYLM-------------------------TEGS-----DEKKSVK---TVNQLAHALHMDK------------DLKAGCLVHVFWPKS----KCALLRDDLVLVDSPGT------------DVTTELD--------SWIDKFCLDADVFVLVANSESTLMNT--EKHFFHKVNERLSKPNIFILNNRWDASASE-PE----YMEDVRRQ-HMERCL-TFLV---------DELKVIDPIEARNRIFFVSAKEV-LSARRQ…
	NP_284941.2.2	EVLSRRHMKVAFFG----------------RT----SSGKSSVINA--MLWDKVLPSG---IG-HITNCFLS-------------VEG--------TDGDK--------------------------------------AYLM-------------------------TEGS-----DEKKSVK---TVNQLAHALHMDK------------DLKAGCLVRVFWPKA----KCALLRDDLVLVDSPGT------------DVTTELD--------SWIDKFCLDADVFVLVANSESTLMNT--EKHFFHKVNERLSKPNIFILNNRWDASASE-PE----YMEDVRRQ-HMERCL-HFLV---------EELKVVNALEAQNRIFFVSAKEV-LSARKQ…
	XP_028587453.1	GVLARRHMKVAFFG----------------RT----SSGKSSVINA--MLWDRVLPSG---IG-HTTNCFLS-------------VEG--------TDGDK--------------------------------------AYLM-------------------------TEGS-----DEKKSVK---TVNQLAHALHMDK------------DLEAGCLVHVFWPKA----KCALLRDDLVLVDSPGT------------DVTTELD--------TWIDKFCLDADVFVLVANSESTLMNT--EKHFFHKVNEKLSKPNIFILNNRWDASASE-PE----YMEHVRKQ-HMERCL-TFLV---------DELKVVDPSEAQNRIFFVSAKEV-LSARKQ…
	NP_001016189.1	EVLARRNMKVAFFG----------------RT----SSGKSTVINS--MLWDKVLPSG---IG-HTTNCFLS-------------VEG--------TEGDK--------------------------------------AYLM-------------------------TEGS-----EEKKSVK---TVNQLAHALHMDK------------DLGAGCLVHVFWPKA----KCALLRDDLVLVDSPGT------------DVTTELD--------SWIDKFCLDADVFVLVANSESTLMNT--EKHFFYKVNEKLSKPNIFILNNRWDASASE-PE----YMEDVRKQ-HMERCQ-SFLV---------DELKVVDSLEAQKRIFFVSAKEV-LNARMH…
	XP_017213868.2.2	EVLARRHMKVAFFG----------------RT----SNGKSTVINA--MLRDRVLPSG---IG-HTTNCFLS-------------VEG--------TDEDK--------------------------------------AFLK-------------------------TEGS-----EEEKSIK---TVNQLAHALHMDE------------SLDAGCLVKVFWPKT----KCALLRDDLVLVDSPGT------------DVTTELD--------SWIDKFCLDADVFVLVANSESTLMNT--EKHFFHKVNEKLSKPNIFILNNRWDASAAE-PE----YMEDVRKQ-HTDRCV-NFLV---------EELKVVDRAQAPNRIFFVSAKEV-LNSRMQ…
	XP_004482574.1	EVLARRHMKVAFFG----------------RT----SNGKSTVINA--MLWDKVLPSG---IG-HTTNCFLR-------------VGG--------TDGHE--------------------------------------AFLL-------------------------TEGS-----EEKRSVK---TVNQLAHALHQDE------------QLHAGSLVSVMWPNS----KCSLLKDDLVLMDSPGI------------DVTTELD--------SWIDKFCLDADVFVLVANSESTLMQT--EKQFFHKVSERLSRPNIFILNNRWDASASE-PE----YMEEVRRQ-HMERCT-SFLV---------DELGVVDRAQAGDRIFFVSAKEV-LNARIQ…
	XP_006145367.1	EVLARRHMKVAFFG----------------RT----SNGKSTVINA--MLWDKVLPSG---IG-HTTNCFLR-------------VEG--------TDGHE--------------------------------------AFLL-------------------------TEGS-----EEKRSVK---TVNQLAHALHQDE------------QLHAGSLVSVMWPNS----KCPLLKDDLVLMDSPGI------------DVTTELD--------SWIDKFCLDADVFVLVANSESTLMQT--EKQFFHKVSERLSRPNIFILNNRWDASASE-PE----YMEEVRRQ-HMERCT-SFLV---------DELGVVDRAQAGDRIFFVSAKEV-LNARIQ…
	XP_014400986.1	EVLARRHMKVAFFG----------------RT----SNGKSTVINA--MLWDKVLPSG---IG-HTTNCFLR-------------VEG--------TDGHE--------------------------------------AFLL-------------------------TEGS-----EEKRSIK---TVNQLAHALHQDE------------QLHAGSLVSVMWPNS----KCPLLKDDLVLMDSPGI------------DVTTELD--------SWIDKFCLDADVFVLVANSESTLMQT--EKQFFHKVSERLSRPNIFILNNRWDASASE-PE----YMEEVRRQ-HMERCT-SFLV---------DELGVVDRGQAGDRIFFVSAKEA-LNARIQ…
	NP_001177198.1	EVLARRHMKVAFFG----------------RT----SNGKSTVINA--MLWDKVLLSG---IG-HTTNCFLR-------------VEG--------TDGHE--------------------------------------AFLL-------------------------TEGS-----EEKRSVK---TVNQLAHALHQDE------------QLHAGSLVSVMWPNS----KCPLLKDDLVLMDSPGI------------DVTTELD--------SWIDKFCLDADVFVLVANSESTLMQT--EKQFFHKVSERLSRPNIFILNNRWDASASE-PE----YMEEVRRQ-HMERCT-SFLV---------DELGVVDRGQAGDRIFFVSAKEV-LNARIQ…
	NP_001272849.1	EVLARRHMKVAFFG----------------RT----SNGKSTVINA--MLWDKVLPSG---IG-HTTNCFLR-------------VGG--------TDGHE--------------------------------------AFLL-------------------------TEGS-----EEKKSVK---TVNQLAHALHQDE------------QLHAGSMVSVMWPNS----KCPLLKDDLVLMDSPGI------------DVTTELD--------SWIDKFCLDADVFVLVANSESTLMQT--EKQFFHKVSERLSRPNIFILNNRWDASASE-PE----YMEEVRRQ-HMERCT-SFLV---------DELGVVDRAQAGDRIFFVSAKEV-LSARVQ…
	NP_001121132.1	EVLARRHMKVAFFG----------------RT----SNGKSTVINA--MLWDKVLPSG---IG-HTTNCFLR-------------VEG--------TDGHE--------------------------------------AFLL-------------------------TEGS-----EEKRSAK---TVNQLAHALHQDK------------QLHAGSLVSVMWPNS----KCPLLKDDLVLMDSPGI------------DVTTELD--------SWIDKFCLDADVFVLVANSESTLMQT--EKHFFHKVSERLSRPNIFILNNRWDASASE-PE----YMEEVRRQ-HMERCT-SFLV---------DELGVVDRSQAGDRIFFVSAKEV-LNARIQ…
	XP_025929938.1	EVLARRHMKVAFFG----------------RT----SNGKSTVINA--MLWDKVLPSG---IG-HTTNCFLR-------------VEG--------TDGHE--------------------------------------AFLL-------------------------TEGS-----EEKKSVK---TVNQLAHALHQDE------------LLDAGSLVSVMWPNS----KCPLLKDDLVLMDSPGI------------DVTTELD--------SWIDKFCLDADVFVLVANSESTLMQT--EKQFFHKVNERLSRPNIFILNNRWDASASE-PE----YMEEVRRQ-HMERCT-SFLV---------DELGVVDRAQAGDRIFFVSAKEV-LNARIQ…
	XP_028597443.1	QVLARRHMKVAFFG----------------RT----SNGKSTVINA--MLWDKVLPSG---IG-HTTNCFLR-------------VEG--------TEGQD--------------------------------------AFLL-------------------------TEGS-----EEKKSVK---TVNQLAHALHQDE------------LLTAGGMVSVMWPNS----KCPLLKDDLVLMDSPGI------------DVTTELD--------SWIDKFCLDADVFVLVANSESTLMQT--EKQFFHKVNTRLSRPNIFILNNRWDASASE-PE----YMEEVRRQ-HMERCT-SFLV---------DELGVVDRAQAGDRIFFVSAKEV-LSARIQ…
	XP_015268039.1	EVLARRHMKVAFFG----------------RT----SNGKSTVINA--MLWDKVLPSG---IG-HTTNCFLR-------------VEG--------TDGHD--------------------------------------AFLL-------------------------TEGS-----EXXXXXX---TVNQLAHALHQDE------------LLTAGSLVSVMWPNS----KCPLLKDDLVLMDSPGI------------DVTTELD--------SWIDKFCLDADVFVLVANSESTLMQT-------------------------------------------VRRQ-HMERCT-SFLV---------DELGVVDRAQAGDRIFFVSAKEV-LSARIQ…
	NP_001121726.1	EVLSRRHMKVVFFG----------------RT----SNGKSSVINA--MLWDKVLPSG---IG-HTTNCFLR-------------VEG--------TDGNE--------------------------------------SFLL-------------------------TEGS-----DERKSVK---TVNQLAHALHQDE------------DLDAGSLVCVMWPKA----KCALLRDDLVLVDSPGI------------DVTTELD--------SWIDKFCLDADVFVLVANSESTLMQT--EKSFFHKVNERLSSPNIFILNNRWDASANE-PE----YMEEVRRQ-HMDRCT-SFLV---------DELRVVDRSHAGDRIFFVSAKEV-LQARVQ…
	XP_002591612.1	QVISRDKMKVAFFG----------------RT----SNGKSTVVNA--MLRDKILPSG---IG-HTTNCFIN-------------VEG--------SDGYE--------------------------------------AYLL-------------------------TPDS-----DDRKTVQ---SVGQLAHALCGER------------LEDSSILVKVFWPKG----RCALLRDDVVLLDSPGI------------DVTPDLD--------SWIDEHCLDADVFVLVANSESTLMRTAREKNFFHTVSERLSKPNIFILNNRWDASASE-PE----FMEAVKKQ-HLERCV-SFLV---------EELGVVDRLQAEDRVFFVSAKEA-LQSRLQ…
	XP_019628129.1	QVISRDKMKVAFFG----------------RT----SNGKSTVVNA--MLRDKILPSG---IG-HTTNCFIN-------------VEG--------SDGFE--------------------------------------AYLL-------------------------TPDS-----DDRKTVQ---SVGQLAHALCSER------------LEDSSVLVKVFWPKG----RCALLRDDVVLLDSPGI------------DVTPDLD--------SWIDEHCLDADVFVLVANSESTLMRT--EKNFFHTVSERLSKPNIFILNNRWDASASE-PE----FMEAVKKQ-HLERCV-SFLV---------EELGVVDRLQAEDRVFFVSAKEA-LQSRLQ…
	XP_006819998.1	EVLARDHMKVAFFG----------------RT----SSGKSTVINA--MLKDKVLPTG---IG-HTTDCFLS-------------IEG--------SDTSE--------------------------------------AYLI-------------------------IPQS-----NERRNVR---SVSQLAHALSNEK------------LADQSSLIHVFWPSS----RCALLKDDLVLVDSPGV------------DVTADLD--------SWIDDHCLDADVFVLVANAESTLMRT--EKSFFHKVAEKLSKPNIFILNNRWDASASE-PD----SMEDVKKQ-HLERSI-GFLV---------EELKVITKQQAEDRVFFVSAKEA-LCCRIQ…
	XP_030846906.1	DVLERDHMKVAFFG----------------RT----SNGKSTVINA--MLRDKVLPSG---IG-HTTDCFLC-------------VEG--------CEGQE--------------------------------------GYMS-------------------------RQNS-----SEKISTT---SVSQLANALAGERDH---------EDFQQRSILHIFWPKT----QCHLLKNDVVLLDSPGI------------DVEHDMD--------EWIDDHYMDADVFVLVSNAESTLTRT--ETSFFLKVSAKLSKPNIFILNNRWDASANE-PE----NMEVVKRQ-HLEREI-KFLV---------EELKVMTEAQAKDRIFFVSAKEA-LNSRIL…
	XP_030847518.1	DVLERDHMKVAFFG----------------RT----SNGKSTVINA--MLRDKVLPSG---IG-HTTDCFLC-------------VEG--------CEGQE--------------------------------------GYMS-------------------------RQNS-----SEKMSIT---SVSQLAHALAGERDH---------EECQQSSILHIFWPKT----QCHLLMNDVVLLDSPGI------------DVEQDLD--------EWINTHCVDADVFVLVLNAESTLMRT--EKSFFHKVSEKLSKPNIFILNNRWDASANE-PE----FMEAVKRQ-HLERDV-KFLV---------EELKVMTEAQAKDRVFFVSAKEA-LNSRIP…
	NP_996357.1	EVLQRDHMKVAFFG----------------RT----SNGKSSVINA--MLREKILPSG---IG-HTTNCFCQ-------------VEG--------SNGGE--------------------------------------AYLM-------------------------TEGS-----EEKLNVV---NIKQLANALCQEK-------------LCESSLVRIFWPRE----RCSLLRDDVVFVDSPGV------------DVSANLD--------DWIDNHCLNADVFVLVLNAESTMTRA--EKQFFHTVSQKLSKPNIFILNNRWDASANE-PE----CQESVKSQ-HTERCI-DFLT---------KELKVSNEKEAAERVFFVSARET-LQARIE…
	XP_002126852.1	DMLTRNHMKVVFFG----------------RT----SNGKSSVVNA--MLWDRILPTG---IG-HTTNCFLS-------------VAGCSDEGSTSTDSDE-------------------------------------GAYLL-------------------------CNGS-----EEKRSIK---SVTQLSHALSEES-------------MSPDSLIQVFWPKS----KCALLKDDVVLVDSPGI------------DVSHDLD--------QWIDKYCLDADVFILVANAESTLMQA--EKKFFHRVNEKLSKPNIFILNNRWDASASE-PE----LMEQVRQQ-HLERGI-SFLA---------DELKVISKSQAKDRVFFVSAKET-LQSRMP…
	PAA75551.1	EVISRNQMKCAFFG----------------RT----SNGKSTVINA--MLGRKVLPSG---IG-HTTNCFLQ-------------VEG--------TSKQS--------------------------------------AYLQ-------------------------TPNS-----SEEQPIE---SVSQLGSALSNEK-------------MDCESLVRVFWPKQ----LCSLLREDVVLLDSPGV------------DVSPDLD--------TWIDQFCMDADVFILVCNSESTLMNT--EKKFFHKVGSKLSKPNVFVLNNRWDCSDGE-LD----SAELVRKQ-HMDKSV-SFLA---------DELKSCTRSEAESRVYFVSAKEA-LVNRLK…
	PAA75258.1	EVISRNQMKCAFFG----------------RT----SNGKSTVINA--MLGRKVLPSG---IG-HTTNCFLQ-------------VEG--------TSKES--------------------------------------AYLQ-------------------------TPNS-----SEERPIE---SVSQLGSALSNEK-------------LDCESLVRVFWPKQ----LCSLLREDVVLLDSPGV------------DVSPDLD--------TWIDQFCMDADVFILVCNSESTLMNT--EKKFFHKVGSKLSKPNVFVLNNRWDCSDGE-LD----SAELVRKQ-HMDKSV-SFLA---------DELKSCTRSEAESRVYFVSAKEA-LVNRLK…
	XP_004365821.1	KLFERDHMKVVFVG----------------QT----SNGKSTVVNA--MLYNRILPSG---IG-HTTNCFVS-------------VSG--------SDANT--------------------------------------PYII-------------------------DSLS-----SEQQPIS---NVLQLANALHPEG------------SLNQSGLIRVFWPTT----KCRLLGDDVDLIDSPGL------------DLSNDIN--------QWIDDYCMDADVFVLVANAEATLKVA--ERAFFFKVNEKLSKPNVFILNNRWDASDNEIDD----SPERVREQ-HLEYAS-KFLA---------DELKVVSRSKILDRVFFVSARET-LLYRTT…
	NP_495161.1	DTFQRDNMKVVFFG----------------RT----SNGKSTTINA--MLHEKVLPQG---MG-HTTCCFLQ-------------VEG--------SEGEV--------------------------------------GHLQ-------------------------LDDN-----PQKIDMK---MLGKIGHALSDENSDL--------PAMGQDSLLKVFHPKKSESGECRLLQNDVVILDSPGV------------DLSPEFD--------SWIDKHCLDADVFVLVSNAESTLTQA--EKNFFLRVAKKLSKPNVFILNNRWDASAAE-TE----NIEDVKKQ-HLTRFR-QFLV---------DELEVCSEREVNDRIFFVSSREV-LESRLK…
	XP_014153836.1	-MLRRDSMKVVFVG----------------HT----SNGKSTVINS--MLGQKVLPMG---IG-HTTSCFCS-------------VTG--------TDEE---------------------------------------PYIILGHEPKAKNSNSIRLNRVQRSDSPPSPPP-----EKRMAID---NVKTVANALCPES------------DHDAYQFVRVFWDKR----KCNLLGDGVLFVDTPGL------------DIDENYD--------NWIDKFCMDADVFVLVANGESTIKHT--EMNFFTKVAEKLSRPNVFILFNRWDGSDME-DD-----VTPVQEQ-HKDRVR-SFFK---------KELQQ-DANIIDKRVFFVSGKEV-LTHRTK…
	XP_001745740.1	RSVTRESMKVVFVG----------------RT----SNGKSTTINA--MLHTRVLPAG---PG-HTTNCFVT-------------LQG--------SDQSK--------------------------------------AYMQ-------------------------LPGD-----PTPRDLK---DVQSLTDALQQEH------------VLPPGQSVEIHWPRD----QCHLLRDDVVILDSPGL------------DYDSDFD--------AWIDETTRDADVFVLVVNAVSTLSGA--ESGFFHSVCKTVAKPNVFVIFNQWDNLDED-EA----DVTGVRAQ-HMSKAR-DLLV---------RDLGICSEAELSSRVFFVSSKEV-LKSRAG…
;
end;
begin trees;
	tree tree_1 = [&U] [&branchAttributeNames={"FastTree support value"}]((((XP_031753735.1[&Organism="Xenopus tropicalis","Genetic Code"="Standard",Taxonomy="Eukaryota; Metazoa; Chordata; Craniata; Vertebrata; Euteleostomi; Amphibia; Batrachia; Anura; Pipoidea; Pipidae; Xenopodinae; Xenopus; Silurana","Common Name"="tropical clawed frog"]:0.04274000000000022,(XP_025920181.1[&Organism="Apteryx rowi",…
end;
