# Supplementary material for: Antiviral Mx proteins have an ancient origin and widespread distribution among eukaryotes
Source: bioRxiv. 2024 Aug 17:2024.08.06.606855. Originally published 2024 Aug 6. Preprint. [Version 2] doi: 10.1101/2024.08.06.606855 (PMC11326297; doi:10.1101/2024.08.06.606855)
Supplement: Supplement 1 [file media-1.zip › Supplementary Data/Suppl_Figure_3_FastTree.nex]

#NEXUS
begin taxa;
	dimensions ntax=191;
	taxlabels
	XP_014153758.1[&Description="dynamin-3 [Sphaeroforma arctica JP610]"]
	XP_001749319.1[&Description="uncharacterized protein MONBRDRAFT_28892 [Monosiga brevicollis MX1]"]
	XP_004347890.1[&Description="dynamin 1 [Capsaspora owczarzaki ATCC 30864]"]
	PAA64382.1[&Description="hypothetical protein BOX15_Mlig016602g2 [Macrostomum lignano]"]
	PAA59145.1[&Description="hypothetical protein BOX15_Mlig005677g1 [Macrostomum lignano]"]
	PAA65118.1[&Description="hypothetical protein BOX15_Mlig013747g2 [Macrostomum lignano]"]
	PAA78248.1[&Description="hypothetical protein BOX15_Mlig010364g2 [Macrostomum lignano]"]
	NP_001024332.1[&Description="Dynamin [Caenorhabditis elegans]"]
	XP_026693152.1[&Description="dynamin-1 isoform X15 [Ciona intestinalis]"]
	KMZ10000.1[&Description="dynamin [Drosophila melanogaster]"]
	XP_030853442.1.2[&Description="dynamin-1 isoform X1 [Strongylocentrotus purpuratus]"]
	XP_030853442.1[&Description="dynamin-1 isoform X4 [Strongylocentrotus purpuratus]"]
	XP_035683496.1[&Description="hypothetical protein BRAFLDRAFT_121263, partial [Branchiostoma floridae]"]
	XP_031757197.1[&Description="dynamin-3 [Xenopus tropicalis]"]
	XP_032814666.1[&Description="dynamin-1-like isoform X25 [Petromyzon marinus]"]
	XP_005165639.1[&Description="dynamin-1 isoform X3 [Danio rerio]"]
	KAE8583055.1[&Description="dynamin-1 isoform X18 [Xenopus tropicalis]"]
	XP_028570166.1[&Description="dynamin-1 isoform X14 [Podarcis muralis]"]
	XP_025915522.1[&Description="dynamin-1 isoform X1 [Apteryx rowi]"]
	ELW62001.1[&Description="dynamin-1 isoform X3 [Tupaia chinensis]"]
	EAW87759.1[&Description="dynamin-1 isoform 2 [Homo sapiens]"]
	XP_012378586.1[&Description="dynamin-1, partial [Dasypus novemcinctus]"]
	BAB27759.1[&Description="dynamin-1 isoform X5 [Mus musculus]"]
	EPQ17174.1[&Description="PREDICTED: dynamin-1 [Myotis brandtii]"]
	XP_025944940.1[&Description="dynamin-3 isoform X1 [Apteryx rowi]"]
	EPQ08653.1[&Description="PREDICTED: dynamin-3 isoform X1 [Myotis brandtii]"]
	XP_027623811.1[&Description="dynamin-3 isoform X3 [Tupaia chinensis]"]
	XP_016856477.1[&Description="dynamin-3 isoform d [Homo sapiens]"]
	NP_001025299.1[&Description="dynamin-3 [Danio rerio]"]
	XP_021326548.1[&Description="dynamin-2 isoform X5 [Danio rerio]"]
	XP_006161648.2.2[&Description="dynamin-2 [Tupaia chinensis]"]
	NP_001005360.1[&Description="dynamin-2 isoform 4 [Homo sapiens]"]
	XP_028568434.1[&Description="dynamin-2 isoform X7 [Podarcis muralis]"]
	XP_031753735.1[&Description="dynamin-2 isoform X2 [Xenopus tropicalis]"]
	XP_025920181.1[&Description="dynamin-2 isoform X1 [Apteryx rowi]"]
	XP_014389433.1[&Description="PREDICTED: dynamin-2 isoform X6 [Myotis brandtii]"]
	XP_042914770.1[&Description="uncharacterized protein CHLRE_17g724150v5 [Chlamydomonas reinhardtii]"]
	ONM18162.1[&Description="Dynamin-related protein 3A [Zea mays]"]
	KAH9327796.1[&Description="hypothetical protein KI387_007974, partial [Taxus chinensis]"]
	EFJ35472.1[&Description="hypothetical protein SELMODRAFT_404911 [Selaginella moellendorffii]"]
	KAH9304002.1[&Description="hypothetical protein KI387_008406 [Taxus chinensis]"]
	KAI5070335.1[&Description="hypothetical protein GOP47_0014678 [Adiantum capillus-veneris]"]
	KAI5070758.1[&Description="hypothetical protein GOP47_0015101 [Adiantum capillus-veneris]"]
	EFJ37641.1[&Description="hypothetical protein SELMODRAFT_437242 [Selaginella moellendorffii]"]
	EFJ15047.1[&Description="hypothetical protein SELMODRAFT_119205 [Selaginella moellendorffii]"]
	KAG0554580.1[&Description="hypothetical protein KC19_12G102200 [Ceratodon purpureus]"]
	XP_024362051.1[&Description="dynamin-related protein 3A-like isoform X1 [Physcomitrium patens]"]
	KAG0555682.1[&Description="hypothetical protein KC19_12G188200 [Ceratodon purpureus]"]
	PTQ35749.1[&Description="hypothetical protein MARPO_0069s0084 [Marchantia polymorpha]"]
	PWZ09977.1[&Description="Dynamin-related protein 3A [Zea mays]"]
	XP_052310486.1[&Description="dynamin-related protein 3A [Populus trichocarpa]"]
	AAC61784.1[&Description="similar to dynamin-like protein encoded by GenBank Accession Number X99669 [Arabidopsis thaliana]"]
	NP_012926.1[&Description="dynamin-like GTPase VPS1 [Saccharomyces cerevisiae S288C]"]
	KXN66323.1[&Description="vacuolar dynamin-like GTPase-like protein VpsA [Conidiobolus coronatus NRRL 28638]"]
	KNE68830.1[&Description="hypothetical protein AMAG_13468 [Allomyces macrogynus ATCC 38327]"]
	OAJ44422.1[&Description="hypothetical protein BDEG_27650 [Batrachochytrium dendrobatidis JEL423]"]
	OUM62108.1[&Description="hypothetical protein PIROE2DRAFT_51763 [Piromyces sp. E2]"]
	XP_011389257.1[&Description="putative dynamin-like GTPase VPS1 [Ustilago maydis 521]"]
	XP_006458578.1[&Description="hypothetical protein AGABI2DRAFT_190843 [Agaricus bisporus var. bisporus H97]"]
	XP_748106.1[&Description="vacuolar dynamin-like GTPase VpsA, putative [Aspergillus fumigatus Af293]"]
	XP_001750431.1[&Description="uncharacterized protein MONBRDRAFT_34545 [Monosiga brevicollis MX1]"]
	KNE61418.1[&Description="hypothetical protein AMAG_06247 [Allomyces macrogynus ATCC 38327]"]
	KNE67543.1[&Description="hypothetical protein AMAG_11997 [Allomyces macrogynus ATCC 38327]"]
	XP_004348308.1[&Description="dynamin central region family protein [Capsaspora owczarzaki ATCC 30864]"]
	NP_741403.2[&Description="Dynamin GTPase [Caenorhabditis elegans]"]
	PAA85687.1[&Description="hypothetical protein BOX15_Mlig022202g1 [Macrostomum lignano]"]
	XP_002129967.2[&Description="dynamin-1-like protein [Ciona intestinalis]"]
	NP_001259946.1[&Description="dynamin related protein 1, isoform B [Drosophila melanogaster]"]
	XP_032819300.1[&Description="dynamin-1-like protein isoform X2 [Petromyzon marinus]"]
	NP_957216.1[&Description="dynamin-1-like protein [Danio rerio]"]
	XP_028602039.1[&Description="dynamin-1-like protein isoform X3 [Podarcis muralis]"]
	XP_031753959.1[&Description="dynamin-1-like protein [Xenopus tropicalis]"]
	XP_025940269.1[&Description="dynamin-1-like protein isoform X4 [Apteryx rowi]"]
	XP_012382650.2[&Description="dynamin-1-like protein, partial [Dasypus novemcinctus]"]
	XP_014394711.1[&Description="PREDICTED: dynamin-1-like protein isoform X6 [Myotis brandtii]"]
	NP_001392186.1[&Description="dynamin-1-like protein isoform m [Mus musculus]"]
	NP_001317309.1[&Description="dynamin-1-like protein isoform 8 [Homo sapiens]"]
	XP_006168142.1[&Description="dynamin-1-like protein isoform X1 [Tupaia chinensis]"]
	XP_035676386.1[&Description="dynamin-1-like protein isoform X5 [Branchiostoma floridae]"]
	XP_006821224.1[&Description="PREDICTED: dynamin-1-like protein-like [Saccoglossus kowalevskii]"]
	XP_030827871.1[&Description="dynamin-1-like protein isoform X2 [Strongylocentrotus purpuratus]"]
	KXN67416.1[&Description="hypothetical protein CONCODRAFT_19627 [Conidiobolus coronatus NRRL 28638]"]
	NP_013100.1[&Description="dynamin-related GTPase DNM1 [Saccharomyces cerevisiae S288C]"]
	XP_746923.1[&Description="dynamin-like GTPase Dnm1, putative [Aspergillus fumigatus Af293]"]
	XP_006461708.1[&Description="hypothetical protein AGABI2DRAFT_185821 [Agaricus bisporus var. bisporus H97]"]
	XP_011392073.1[&Description="dynamin-related GTPase DNM1 [Ustilago maydis 521]"]
	EFJ28901.1[&Description="hypothetical protein SELMODRAFT_171046 [Selaginella moellendorffii]"]
	EFJ33653.1[&Description="hypothetical protein SELMODRAFT_439053 [Selaginella moellendorffii]"]
	ONM04707.1[&Description="Dynamin-2A [Zea mays]"]
	KAH9330549.1[&Description="hypothetical protein KI387_002657 [Taxus chinensis]"]
	XP_008646219.1[&Description="dynamin-2A [Zea mays]"]
	ACG47836.1[&Description="dynamin-2A [Zea mays]"]
	XP_006385192.1[&Description="dynamin-2A [Populus trichocarpa]"]
	'KAG7649995.1'[&Description="DRP2B [Arabidopsis thaliana]"]
	'NP_172500.1'[&Description="unnamed protein product [Arabidopsis thaliana]"]
	KAI5073815.1[&Description="hypothetical protein GOP47_0011828 [Adiantum capillus-veneris]"]
	OAE31801.1[&Description="hypothetical protein AXG93_1838s1110 [Marchantia polymorpha subsp. ruderalis]"]
	KAG0632288.1[&Description="hypothetical protein M758_1G317400 [Ceratodon purpureus]"]
	XP_024391061.1[&Description="dynamin-2B-like [Physcomitrium patens]"]
	XP_024368367.1[&Description="dynamin-2A-like [Physcomitrium patens]"]
	'KAG0555995.1'[&Description="hypothetical protein KC19_11G018700 [Ceratodon purpureus]"]
	XP_042924642.1[&Description="uncharacterized protein CHLRE_05g245950v5 [Chlamydomonas reinhardtii]"]
	AAF22292.1[&Description="dynamin-like protein 4 [Arabidopsis thaliana]"]
	NP_850420.1[&Description="DYNAMIN-like 1D [Arabidopsis thaliana]"]
	XP_002302631.1[&Description="phragmoplastin DRP1B isoform X1 [Populus trichocarpa]"]
	AQK88296.1[&Description="Dynamin-related protein 1A [Zea mays]"]
	NP_001190448.1[&Description="dynamin-like protein [Arabidopsis thaliana]"]
	XP_002299468.1[&Description="dynamin-related protein 5A isoform X2 [Populus trichocarpa]"]
	PWZ36850.1[&Description="Dynamin-related protein 1E [Zea mays]"]
	NP_001147100.1[&Description="dynamin-related protein 1C [Zea mays]"]
	AAF79238.1[&Description="F10B6.23 [Arabidopsis thaliana]"]
	XP_002315854.1[&Description="phragmoplastin DRP1C [Populus trichocarpa]"]
	EFJ15761.1[&Description="hypothetical protein SELMODRAFT_451592 [Selaginella moellendorffii]"]
	KAI5072318.1[&Description="hypothetical protein GOP47_0012424 [Adiantum capillus-veneris]"]
	EFJ23099.1[&Description="hypothetical protein SELMODRAFT_232702 [Selaginella moellendorffii]"]
	KAG0556007.1[&Description="hypothetical protein KC19_11G019300 [Ceratodon purpureus]"]
	XP_002987566.1[&Description="dynamin-related protein 1E [Selaginella moellendorffii]"]
	KAI5602084.1[&Description="hypothetical protein BDE02_01G133700 [Populus trichocarpa]"]
	XP_006375094.1[&Description="phragmoplastin DRP1E [Populus trichocarpa]"]
	KAI5058380.1[&Description="hypothetical protein GOP47_0026550 [Adiantum capillus-veneris]"]
	PTQ29980.1[&Description="hypothetical protein MARPO_0132s0051 [Marchantia polymorpha]"]
	PTQ45603.1[&Description="hypothetical protein MARPO_0014s0125 [Marchantia polymorpha]"]
	KAG0561847[&Description="hypothetical protein KC19_9G097200 [Ceratodon purpureus]"]
	KAG0619429[&Description="hypothetical protein M758_4G139100 [Ceratodon purpureus]"]
	PWZ56863[&Description="Dynamin-related protein 4C [Zea mays]"]
	PWZ56864[&Description="Dynamin-related protein 4C [Zea mays]"]
	AAB71956[&Description="similar to 'Mx' GTP-binding proteins [Arabidopsis thaliana]"]
	NP_176252[&Description="Dynamin related protein 4C [Arabidopsis thaliana]"]
	XP_002297993.1[&Description="dynamin-related protein 4C [Populus trichocarpa]"]
	XP_002303204[&Description="dynamin-related protein 4C isoform X2 [Populus trichocarpa]"]
	XP_024439231.1[&Description="dynamin-related protein 4C [Populus trichocarpa]"]
	KAH9291961[&Description="hypothetical protein KI387_042849 [Taxus chinensis]"]
	KAH9290598[&Description="hypothetical protein KI387_034715 [Taxus chinensis]"]
	KAH9320939[&Description="hypothetical protein KI387_015578 [Taxus chinensis]"]
	XP_751402[&Description="dynamin family GTPase, putative [Aspergillus fumigatus Af293]"]
	XP_754266[&Description="dynamin GTPase, putative [Aspergillus fumigatus Af293]"]
	XP_748757[&Description="dynamin GTPase, putative [Aspergillus fumigatus Af293]"]
	XP_751069[&Description="dynamin GTPase, putative [Aspergillus fumigatus Af293]"]
	XP_750654[&Description="dynamin GTPase, putative [Aspergillus fumigatus Af293]"]
	OAJ38670.1[&Description="hypothetical protein BDEG_22578 [Batrachochytrium dendrobatidis JEL423]"]
	XP_006457072.1[&Description="hypothetical protein AGABI2DRAFT_139599 [Agaricus bisporus var. bisporus H97]"]
	XP_006461472[&Description="hypothetical protein AGABI2DRAFT_222252 [Agaricus bisporus var. bisporus H97]"]
	XP_006461433[&Description="hypothetical protein AGABI2DRAFT_185678 [Agaricus bisporus var. bisporus H97]"]
	XP_042924849[&Description="uncharacterized protein CHLRE_05g237200v5 [Chlamydomonas reinhardtii]"]
	BAF46281[&Description="dynamin related protein [Chlamydomonas reinhardtii]"]
	XP_042924875.1[&Description="uncharacterized protein CHLRE_05g238290v5 [Chlamydomonas reinhardtii]"]
	XP_032804093.1[&Description="interferon-induced GTP-binding protein Mx1-like isoform X2 [Petromyzon marinus]"]
	XP_006815062.1[&Description="PREDICTED: interferon-induced GTP-binding protein Mx-like [Saccoglossus kowalevskii]"]
	XP_035690836.1[&Description="interferon-induced GTP-binding protein Mx3-like [Branchiostoma floridae]"]
	XP_019617847.1[&Description="PREDICTED: interferon-induced GTP-binding protein Mx1-like [Branchiostoma belcheri]"]
	PAA83069.1[&Description="hypothetical protein BOX15_Mlig009247g1 [Macrostomum lignano]"]
	PAA94353.1[&Description="hypothetical protein BOX15_Mlig014920g1 [Macrostomum lignano]"]
	PAA74204.1[&Description="hypothetical protein BOX15_Mlig022940g2 [Macrostomum lignano]"]
	PAA76532.1[&Description="hypothetical protein BOX15_Mlig002592g2 [Macrostomum lignano]"]
	PAA69582.1[&Description="hypothetical protein BOX15_Mlig021727g2 [Macrostomum lignano]"]
	PAA92268.1[&Description="hypothetical protein BOX15_Mlig009769g1 [Macrostomum lignano]"]
	NP_001007285.1[&Description="interferon-induced GTP-binding protein MxC [Danio rerio]"]
	XP_005167721.2.2[&Description="interferon-induced GTP-binding protein MxE isoform X1 [Danio rerio]"]
	XP_032888405.1[&Description="interferon-induced GTP-binding protein Mx3-like isoform X1 [Amblyraja radiata]"]
	XP_007904885.1[&Description="PREDICTED: interferon-induced GTP-binding protein Mx-like isoform X2 [Callorhinchus milii]"]
	XP_003973512.2.2[&Description="interferon-induced GTP-binding protein Mx [Takifugu rubripes]"]
	NP_891987.2.2[&Description="interferon-induced GTP-binding protein MxA [Danio rerio]"]
	XP_009304072.1[&Description="interferon-induced GTP-binding protein MxB isoform X1 [Danio rerio]"]
	XP_028583068.1[&Description="interferon-induced GTP-binding protein Mx1-like isoform X1 [Podarcis muralis]"]
	XP_025933558.1[&Description="interferon-induced GTP-binding protein Mx-like isoform X1 [Apteryx rowi]"]
	XP_028583072.1[&Description="interferon-induced GTP-binding protein Mx2-like [Podarcis muralis]"]
	XP_015269256.1[&Description="PREDICTED: interferon-induced GTP-binding protein Mx1 [Gekko japonicus]"]
	XP_031752404.1[&Description="interferon-induced GTP-binding protein Mx2 [Xenopus tropicalis]"]
	XP_012586448.1[&Description="PREDICTED: interferon-induced GTP-binding protein Mx2 [Condylura cristata]"]
	NP_776366.1[&Description="interferon-induced GTP-binding protein Mx2 [Bos taurus]"]
	NP_001003133.1[&Description="interferon-induced GTP-binding protein Mx2 [Canis lupus familiaris]"]
	XP_032211320.1[&Description="interferon-induced GTP-binding protein Mx2 isoform X1 [Mustela erminea]"]
	XP_006156438.1[&Description="interferon-induced GTP-binding protein Mx2 [Tupaia chinensis]"]
	NP_002454.1[&Description="interferon-induced GTP-binding protein Mx2 [Homo sapiens]"]
	XP_002830747.1[&Description="interferon-induced GTP-binding protein Mx2 [Pongo abelii]"]
	XP_008569440.1[&Description="PREDICTED: interferon-induced GTP-binding protein Mx2 [Galeopterus variegatus]"]
	XP_017508123.1[&Description="PREDICTED: interferon-induced GTP-binding protein Mx2-like, partial [Manis javanica]"]
	XP_005885748.1[&Description="PREDICTED: interferon-induced GTP-binding protein Mx2 [Myotis brandtii]"]
	NP_034976.1[&Description="interferon-induced GTP-binding protein Mx1 [Mus musculus]"]
	XP_004675614.2.2[&Description="PREDICTED: interferon-induced GTP-binding protein Mx1 [Condylura cristata]"]
	NP_038634.1[&Description="interferon-induced GTP-binding protein Mx2 [Mus musculus]"]
	XP_005202045.1[&Description="interferon-induced GTP-binding protein Mx1 isoform X1 [Bos taurus]"]
	XP_014388412.1[&Description="PREDICTED: interferon-induced GTP-binding protein Mx1 isoform X1 [Myotis brandtii]"]
	NP_001003134.1[&Description="interferon-induced GTP-binding protein Mx1 [Canis lupus familiaris]"]
	XP_032211398.1[&Description="interferon-induced GTP-binding protein Mx1 isoform X1 [Mustela erminea]"]
	XP_004466363.1[&Description="interferon-induced GTP-binding protein Mx1 [Dasypus novemcinctus]"]
	XP_017508130.1[&Description="PREDICTED: interferon-induced GTP-binding protein Mx1 [Manis javanica]"]
	NP_002453.2.2[&Description="interferon-induced GTP-binding protein Mx1 isoform a [Homo sapiens]"]
	NP_001127618.1[&Description="interferon-induced GTP-binding protein Mx1 [Pongo abelii]"]
	XP_008569442.1[&Description="PREDICTED: interferon-induced GTP-binding protein Mx1 [Galeopterus variegatus]"]
	XP_006156437.1[&Description="interferon-induced GTP-binding protein Mx1 [Tupaia chinensis]"]
;
end;
begin characters;
	dimensions nchar=837;
	format datatype=protein missing=? gap=-;
	matrix
	XP_014153758.1	----------------------------------------REILENKLLPLRRGYIGVVNR-SQKDITGKKDIRAAQE-----------------AERRFFSTH-----PA---YRHLA-------QNMG-TPKLQKVLNQQLTNHIRDSLPQLRSSLTGQVMQLEKDCSGFKHMMGGRN--------AST--KQLMQLLH--QFSDKWWKS----IDGSADM-------------VSFDDLSGGARINRIFFERFPYELSK-----------------------------------------------------------------------------------------------------------------------------------------…
	XP_001749319.1	----------------------------------------RAILTNEFLPLRRGYIGVVNR-SQKDIDGRKDIRAALD-----------------AERKFFLMH-----PS---YKDIA-------SKNG-TPYLQKALNQQLTNHIRECLPGIRNKLQKQLVALESQVAEFKHYDPNDG------T-KNT--KAMVQMVN--QFANQFEKR----IEGSGDT-------------VNVERLSGGARIARVFHERFPFELVK-----------------------------------------------------------------------------------------------------------------------------------------…
	XP_004347890.1	----------------------------------------REVLENKLIPLRRGFIGVVNR-SQKDIDGRKDIKAAMS-----------------AELRFFSTH-----PA---YRDLA-------NKNG-TMYLQRVLNQQLTNHIRDTLPDLKKKLQNQLNLLEKDVAQMKNMKADDP------A-LRT--KVMLQMVQ--TFGEDFEKR----IEGSGD--------------VSLSELSGGAKIARIFHERFPFELVK-----------------------------------------------------------------------------------------------------------------------------------------…
	PAA64382.1	----------------------------------------RDVLENRFLPLRRGYVGVVNR-SQKDIDGRKDISSAMA-----------------AERKFFLGH-----PA---YRHMA-------ERMG-TAHLQRCLNQQLVGHIRDTLPTLRAALQSRLTELEAEHRAFGGLDPDDP------N-AKA--KIMATLIN--QFIENFTKA----IEGFGE--------------VSTKELSGGAKINKIIHDRYMYMLHKSSRYIGEK---------------------------------------------------------------------------------------------------------------------------------…
	PAA59145.1	----------------------------------------RDVLENRLLPLRRGYIGVVNR-SQKDIEGKKDIVAAMA-----------------AERKFFLSH-----PA---YRHMA-------ERMG-TSYLQRCLNQQLTNHIRETLPALRTALQSKLLDMEGDYRMYRNFDPNDP------T-IKT--KAMMTMIN--QFTEEFTQA----IEGSGE--------------VNTKELSGGAKINRIFHERFMYLLHK-----------------------------------------------------------------------------------------------------------------------------------------…
	PAA65118.1	----------------------------------------REVLENKLLPLRRGYIGVVNR-SQKDIEGRKDIKAAMA-----------------AERKFFLSH-----PS---YRHMA-------ERMG-TPYLQRCLNQQLTNHIRETLPSLRSELQTKLLAMEKDYQAYANFSPDDP------S-IKT--KAMMTMIN--QFTDEFTQS----IEGSGE--------------VSTKELSGGARINRIFHERFMYMLHQ-----------------------------------------------------------------------------------------------------------------------------------------…
	PAA78248.1	----------------------------------------REVLENKLLPLRRGYIGVVNR-SQKDIEGKKDIAAAMA-----------------AERKFFLSH-----PS---YRHMA-------ERMG-TPYLQRCLNQQLTNHIRETLPSLRSELQTKLLAMESDYKVYMNFNPDDP------T-IKT--KAMMTFIN--QFTEDYLQA----IEGTGE--------------VSTKELSGGAKINTIFHERFMYMLHQ-----------------------------------------------------------------------------------------------------------------------------------------…
	NP_001024332.1	----------------------------------------REILENKLFTLRRGYVGVVNR-GQKDIVGRKDIRAALD-----------------AERKFFISH-----PS---YRHMA-------DRLG-TSYLQHTLNQQLTNHIRDTLPTLRDSLQKKMFAMEKDVAEYKNYQPNDP------G-RKT--KALLQMVT--QFNADIERS----IEGSSAKL------------VSTNELSGGARINRLFHERFPFEIVK-----------------------------------------------------------------------------------------------------------------------------------------…
	XP_026693152.1	----------------------------------------KHILENKHLPLRRGYVGVVNR-SQKDIDGNKDIKAALS-----------------AERRFFLSH-----PA---YRHMA-------DKLG-TPYLQKILNQQLTNHIKETLPALRNKLQKQMMDMEKEVEEFKNFKPDDP------S-RKT--KAMLQMIQ--GFNNSFEQL----IEGTGAS-------------IDTLELSGGAKINRIFHERFPYELVK-----------------------------------------------------------------------------------------------------------------------------------------…
	KMZ10000.1	----------------------------------------RDILENKLLPLRRGYIGVVNR-SQKDIEGRKDIHQALA-----------------AERKFFLSH-----PS---YRHMA-------DRLG-TPYLQRVLNQQLTNHIRDTLPGLRDKLQKQMLTLEKEVEEFKHFQPGDA------S-IKT--KAMLQMIQ--QLQSDFERT----IEGSGSAL------------VNTNELSGGAKINRIFHERLRFEIVK-----------------------------------------------------------------------------------------------------------------------------------------…
	XP_030853442.1.2	----------------------------------------KDILENKLLPLRRGYVGVVNR-SQRDIEGKKDIKAALA-----------------AERKFFLSH-----PS---YRHIA-------DKMG-TPWLQKILNQQLTNHIRDSLPTLRNRLQAQELSMEKEVAEYKNFSADDP------T-RKT--KAMLQMVQ--HFGVNFEKR----IEGSGDE-------------INVNELSGGARINRIFHERFPFEVVK-----------------------------------------------------------------------------------------------------------------------------------------…
	XP_030853442.1	----------------------------------------KDILENKLLPLRRGYVGVVNR-SQRDIEGKKDIKAALA-----------------AERKFFLSH-----PS---YRHIA-------DKMG-TPWLQKILNQQLTNHIRDSLPTLRNRLQAQELSMEKEVAEYKNFSADDP------T-RKT--KAMLQMVQ--HFGVNFEKR----IEGSGDE-------------INVNELSGGARINRIFHERFPFEVVK-----------------------------------------------------------------------------------------------------------------------------------------…
	XP_035683496.1	----------------------------------------RNILENRTYPLRRGYIGVVNR-SQADIDGRKDIKAALA-----------------AERKFFLSH-----PA---YRHLA-------DRMG-TPYLQKTLNQQLTNHIRDTLPVLRNKLQGQLLGMEKEVEEYKNFRPDDP------T-RKT--KAMLQMVN--TFGVDFDKR----IEGSGDQ-------------IDTVELSGGARINRIFHERFPFELVK-----------------------------------------------------------------------------------------------------------------------------------------…
	XP_031757197.1	----------------------------------------QEILENKLLPLRRGYVGVVNR-SQKDIDGKKNINAALQ-----------------AEQMFFLTH-----PA---YRHMA-------DRMG-TSHLQKMLNQQLTNHIRETLPDLRSKLQDQLLSLQHEVEVYKSINPDDP------S-RKT--KALLHMVQ--HFAVDFEKR----IAGSGDQ-------------VDTMELSGGAKINRIFHERFPFELVK-----------------------------------------------------------------------------------------------------------------------------------------…
	XP_032814666.1	----------------------------------------RDILENKLLPLRRGYIGVVNR-SQKDIDGRKDINAAMA-----------------AERKFFLSH-----PS---YRHMA-------DRMG-TPYLQKTLNQQLTNHIRDTLPALRNKLQGQMLSMEKEVEEYKNFRPDDP------T-RKT--KALLQMVQ--QFAFDFEKR----IEGSGDQ-------------IDTVELSGGARINRIFHERFPFELVK-----------------------------------------------------------------------------------------------------------------------------------------…
	XP_005165639.1	----------------------------------------REILENKLLPLRRGYIGVVNR-SQKDIDGKKDITAAMS-----------------AERKFFLTH-----PS---YRHLA-------DRMG-TPYLQKALNQQLTNHIRDTLPGLRNKLQSQLLSIEKEVEEYKHFRPDDP------S-RKT--KALLQMVQ--QFAVDFEKC----IEGSGDQ-------------VDTVELSGGARINRIFHERFPFELVK-----------------------------------------------------------------------------------------------------------------------------------------…
	KAE8583055.1	----------------------------------------RDVLENKLLPLRRGYIGVVNR-SQKDIDGKKDIQAALA-----------------AERKFFLSH-----PS---YRHLA-------DRMG-TPYLQKALNQQLTNHIRDTLPGLRNKLQSQLLSIEKEVEEYKNFRPDDP------A-RKT--KALLLMVQ--QFAVDFEKR----IEGSGDQ-------------IDTYELSGGARINRIFHERFPFELVK-----------------------------------------------------------------------------------------------------------------------------------------…
	XP_028570166.1	----------------------------------------RDVLENKLLPLRRGYIGVVNR-SQKDIDGKKDIQAALA-----------------AERKFFLTH-----PA---YRHMA-------DRMG-TPYLQKVLNQQLTNHIRDTLPGLRNKLQSQLLSIEKEVEEYKNFRPDDP------A-RKT--KALLQMVQ--QFAVDFEKR----IEGSGDQ-------------IDTYELSGGARINRIFHERFPFELVK-----------------------------------------------------------------------------------------------------------------------------------------…
	XP_025915522.1	----------------------------------------RDVLENKLLPLRRGYIGVVNR-SQKDIDGKKDIQAALA-----------------AERKFFLSH-----PA---YRHMA-------DRMG-TPYLQKVLNQQLTNHIRDTLPGLRNKLQSQLLSIEKEVEEYKNFRPDDP------A-RKT--KALLQMVQ--QFAVDFEKR----IEGSGDQ-------------IDTYELSGGARINRIFHERFPFELVK-----------------------------------------------------------------------------------------------------------------------------------------…
	ELW62001.1	----------------------------------------RDVLENKLLPLRRGYIGVVNR-SQKDIDGKKDITAALA-----------------AERKFFLSH-----PS---YRHLA-------DRMG-TPYLQKVLNQQLTNHIRDTLPGLRNKLQSQLLSIEKEVDEYKNFRPDDP------A-RKT--KALLQMVQ--QFAVDFEKR----IEGSGDQ-------------IDTYELSGGARINRIFHERFPFELVK-----------------------------------------------------------------------------------------------------------------------------------------…
	EAW87759.1	----------------------------------------RDVLENKLLPLRRGYIGVVNR-SQKDIDGKKDITAALA-----------------AERKFFLSH-----PS---YRHLA-------DRMG-TPYLQKVLNQQLTNHIRDTLPGLRNKLQSQLLSIEKEVEEYKNFRPDDP------A-RKT--KALLQMVQ--QFAVDFEKR----IEGSGDQ-------------IDTYELSGGARINRIFHERFPFELVK-----------------------------------------------------------------------------------------------------------------------------------------…
	XP_012378586.1	----------------------------------------RDVLENKLLPLRRGYIGVVNR-SQKDIDGKKDITAALA-----------------AERKFFLSH-----PS---YRHLA-------DRMG-TPYLQKVLNQQLTNHIRDTLPGLRNKLQSQLLSIEKEVDEYKNFRPDDP------A-RKT--KALLQMVQ--QFAVDFEKR----IEGSGDQ-------------IDTYELSGGARINRIFHERFPFELVK-----------------------------------------------------------------------------------------------------------------------------------------…
	BAB27759.1	----------------------------------------RDVLENKLLPLRRGYIGVVNR-SQKDIDGKKDITAALA-----------------AERKFFLSH-----PS---YRHLA-------DRMG-TPYLQKVLNQQLTNHIRDTLPGLRNKLQSQLLSIEKEVDEYKNFRPDDP------A-RKT--KALLQMVQ--QFAVDFEKR----IEGSGDQ-------------IDTYELSGGARINRIFHERFPFELVK-----------------------------------------------------------------------------------------------------------------------------------------…
	EPQ17174.1	----------------------------------------RDVLENKLLPLRRGYIGVVNR-SQKDIDGKKDITAALA-----------------AERKFFLSH-----PS---YRHLA-------DRMG-TPYLQKVLNQQLTNHIRDTLPGLRNKLQSQLLSIEKEVDEYKNFRPDDP------A-RKT--KALLQMVQ--QFAVDFEKR----IEGSGDQ-------------IDTYELSGGARINRIFHERFPFELVK-----------------------------------------------------------------------------------------------------------------------------------------…
	XP_025944940.1	----------------------------------------REILENKLLPLRRGYIGVVNR-SQKDIDGKKDIKAALL-----------------AERKFFLSH-----PA---YRHMA-------DRMG-TPYLQKVLNQQLTNHIRDTLPGFRSKLQSQLLSIEHEVEVYKNFRPEDP------T-RKT--KALLQMVQ--QFSVDFEKR----IEGSGDQ-------------VDTLELSGGAKINRIFHERFPFELVK-----------------------------------------------------------------------------------------------------------------------------------------…
	EPQ08653.1	----------------------------------------RDILENKLLPLRRGYVGVVNR-SQKDIDGKKDIKAAML-----------------AERKFFLSH-----PA---YRHIA-------DRMG-TPHLQKVLNQQLTNHIRDTLPNFRNKLQAQMLSIEHEVDAYKNFKPEDP------T-RKT--KALLQMVQ--QFAVDFEKR----IEGSGDQ-------------VDTLELSGGAKINRIFHERFPFEIVK-----------------------------------------------------------------------------------------------------------------------------------------…
	XP_027623811.1	----------------------------------------RDVLENKLLPLRRGYVGVVNR-SQKDIDGKKDIKAAML-----------------AERKFFLSH-----PA---YRHIA-------DRMG-TPHLQKVLNQQLTNHIRDTLPNFRNKLQGQLLSIEHEVEAYKNFKPEDP------T-RKT--KALLQMVQ--QFAVDFEKR----IEGSGDQ-------------VDTLELSGGAKINRIFHERFPFEIVK-----------------------------------------------------------------------------------------------------------------------------------------…
	XP_016856477.1	----------------------------------------RDVLENKLLPLRRGYVGVVNR-SQKDIDGKKDIKAAML-----------------AERKFFLSH-----PA---YRHIA-------DRMG-TPHLQKVLNQQLTNHIRDTLPNFRNKLQGQLLSIEHEVEAYKNFKPEDP------T-RKT--KALLQMVQ--QFAVDFEKR----IEGSGDQ-------------VDTLELSGGAKINRIFHERFPFEIVK-----------------------------------------------------------------------------------------------------------------------------------------…
	NP_001025299.1	----------------------------------------RDILENKLLPLRRGYIGVVNR-SQKDIDGRKDIRAALA-----------------AERKFFLSH-----PS---YRHMA-------ERMG-TPHLQKALNQQLTNHIRDTLPGLRSKLQSQLLSLEKEVEEYKNFRPDDP------T-RKT--KALLQMVQ--QFGVDFEKC----IEGSGDQ-------------VDTAELSGGARINRIFHERFPFELVK-----------------------------------------------------------------------------------------------------------------------------------------…
	XP_021326548.1	----------------------------------------RDILENKLLPLRRGYIGVVNR-SQKDIDGRKDIRAALA-----------------AERKFFLSH-----PS---YRHMA-------ERMG-TPHLQKALNQQLTNHIRDTLPGLRSKLQSQLLSLEKEVEEYKNFRPDDP------T-RKT--KALLQMVQ--QFGVDFEKC----IEGSGDQ-------------VDTAELSGGARINRIFHERFPFELVK-----------------------------------------------------------------------------------------------------------------------------------------…
	XP_006161648.2.2	----------------------------------------RDVLENKLLPLRRGYIGVVNR-SQKDIEGKKDIRAALA-----------------AERKFFLSH-----PA---YRHMA-------DRMG-TPHLQKTLNQQLTNHIRESLPALRSKLQSQLLSLEKEVEEYKNFRPDDP------T-RKT--KALLQMVQ--QFGVDFEKR----IEGSGDQ-------------VDTLELSGGARINRIFHERFPFELVK-----------------------------------------------------------------------------------------------------------------------------------------…
	NP_001005360.1	----------------------------------------RDVLENKLLPLRRGYIGVVNR-SQKDIEGKKDIRAALA-----------------AERKFFLSH-----PA---YRHMA-------DRMG-TPHLQKTLNQQLTNHIRESLPALRSKLQSQLLSLEKEVEEYKNFRPDDP------T-RKT--KALLQMVQ--QFGVDFEKR----IEGSGDQ-------------VDTLELSGGARINRIFHERFPFELVK-----------------------------------------------------------------------------------------------------------------------------------------…
	XP_028568434.1	----------------------------------------RDVLENKLLPLRRGYIGVVNR-SQKDIDGKKDIRAALA-----------------AERKFFLSH-----PA---YRHMA-------DRMG-TPHLQKLLNQQLTNHIRETLPSLRSKLQSQLLSLEKEVEEYKNFRPDDP------T-RKT--KALLQMVQ--QFAVDFEKR----IEGSGDQ-------------VDTLELSGGARINRIFHERFPFELVK-----------------------------------------------------------------------------------------------------------------------------------------…
	XP_031753735.1	----------------------------------------KDILENKLLPLRRGYIGVVNR-SQKDIDGKKDIKAALG-----------------AERKFFLSH-----PG---YRHIA-------ERMG-TPHLQKTLNQQLTNHIRETLPALRNKLQSQLLSLEKEVEEYKNFRPDDP------T-RKT--KALLQMVQ--QFGVDFEKR----IEGSGDQ-------------VDTLELSGGARINRIFHERFPFELVK-----------------------------------------------------------------------------------------------------------------------------------------…
	XP_025920181.1	----------------------------------------RDVLENKLLPLRRGYIGVVNR-SQKDIDGKKDIRAALA-----------------AERKFFLSH-----PA---YRHMA-------DRMG-TPHLQKVLNQQLTNHIRETLPSLRSKLQSQLLSLEKEVEEYKNFRPDDP------T-RKT--KALLQMVQ--QFGVDFEKR----IEGSGDQ-------------VDTLELSGGARINRIFHERFPFELVK-----------------------------------------------------------------------------------------------------------------------------------------…
	XP_014389433.1	----------------------------------------RDVLENKLLPLRRGYIGVVNR-SQKDIEGKKDIRAALA-----------------AERKFFLSH-----PA---YRHMA-------DRMG-TPHLQKTLNQQLTNHIRESLPTLRSKLQSQLLSLEKEVEEYKNFRPDDP------T-RKT--KALLQMVQ--QFGVDFEKR----IEGSGDQ-------------VDTLELSGGARINRIFHERFPFELVK-----------------------------------------------------------------------------------------------------------------------------------------…
	XP_042914770.1	----------------------------------DRGTDAAHILRNAHIPLRLGYIGVVLR-AQADIAAKLPMSECRK-----------------REESFFASR-----AE---YRDVA-------AHCG-VPTLARRLNVILVEHIRGLLPGLKRRIHEALEVRNAELRALGDPDPVQSK-----S-AKG--AYLLQLLC--DYAERYAAM----LDGRHLDLH------------MAQQLSGGARVREVFTEHFLPQ---------LH---------------------------------------------------------------------------------------------------------------------------------…
	ONM18162.1	----------------------------------DRGTDARNFLLGNVIPLKFGYVGVVNR-SQEDINFNRSVKDALA-----------------FEEKYFLTL-----PA---YHGLA-------HCCG-VPQLAKKLNMILLKHVTNMLPGLKTRINAQLVAVAKEHAAYGDTVESVPFLPWWKG-KTG--CLQINFLVEQGYTTFFSQY----LSRVWRCRWG---------TSPHPAEFFRGTQHLILPAGWISGEVGAAFVVACRVD----QWRSWSCFRCGVGQS--------FAVMTCCVHFLWSL--------------------GLLVSRWRRVRALA------------DVRCGKSEQLI------------------IIT--CDKFRN…
	KAH9327796.1	----------------------------------DRGTDARNFLLGNVIPLQLGYIGVVNR-SQEDIIANQSIRDALA-----------------YEENFFRGH-----PV---YCSLA-------DQCG-IPQLARKLNQILVKHIRVMLPDLKAQIHGQMMSVKKELSSYGEVTESEV--------DQG--NLLLDILR--KFSDAFRSR----IEGKN----E---------E-TTFELVGGARIHYIIQSIFVKR---------LE---------------------------------------------------------------------------------------------------------------------------------…
	EFJ35472.1	----------------------------------DRGTDARSILLGTVIPLRLGYVGVVNR-SQEVFRSPFFCLKILMKHGCRIFMPTNRSRMLLLRKSIFSEVERCTKAFWIDVASLN-------SRKS-LIKYELEPVKILVQHIKTVLPELKTRINTQMVALLKELTSYGEATDSKS--------GQG--AMLLNALT--KYFHVFSSV----IDGKN----Q---------EMSTSELSGGARIHYIFQSIFVKS---------LE---------------------------------------------------------------------------------------------------------------------------------…
	KAH9304002.1	----------------------------------DRGTDATNFLLGNVIPLRLGYVGVVNR-SQADINGNKSIQDALA-----------------YEERFFRSR-----PV---YHRLA-------DRCG-IPQLAKKLNYILVQHIRAILPGLKARINAQMVSVVKEISTYGEITESKA--------GQG--ALLLNILT--KYSEAFTSV----VEGKN----E---------EMSTAELSGGARIHYIFQSIFVKS---------LE---------------------------------------------------------------------------------------------------------------------------------…
	KAI5070335.1	----------------------------------DRGTDARNFLLGSAIPLRLGYIGVVNR-SQADILGNKSIREALA-----------------YEDNFFRSL-----PV---YHSLA-------DRCG-IPQLAKKLNNILVQHIKAILPDMKARINTQMVTLSKELASYGELTDSKT--------GQG--ALLLNIIT--RYSQGFASI----VDGKN----E---------EMSTSELAGGARLHYIFQSIFVKS---------LD---------------------------------------------------------------------------------------------------------------------------------…
	KAI5070758.1	----------------------------------DRGTDARNLLLGNVIPLRLGYIGVVNR-SQEDILGNKSVVDALL-----------------YEENFFRSR-----PV---YHNLA-------DRCG-IAQLAKKLNTILVQHIKTILPDMKARINTQMVTLAKELASYGELTESKS--------GQG--ALLLNIIT--RYSQGFAAV----VDGKN----E---------EMSTSELSGGARLHYIFQNIFVKS---------LD---------------------------------------------------------------------------------------------------------------------------------…
	EFJ37641.1	----------------------------------DRGTDARNFLLGSVIPLRLGYIGVVNR-SQEDITSNRSIQDALM-----------------YEEQFFRSR-----PV---YHSLS-------DRCG-IPQLAKKLNQILVQHIRTILPDLKARINTQMVTLQKELATYGELTESKN--------GQG--VLLLGIIT--KYSQSFSSV----VDGKN----E---------EMSTVELSGGARIHYIFQSIFVKS---------LD---------------------------------------------------------------------------------------------------------------------------------…
	EFJ15047.1	----------------------------------------RNFLLGSVIPLRLGYIGVVNR-SQEDITSNRSIQDALM-----------------YEEQFFRSR-----PV---YHSLS-------DRCG-IPQLAKKLNQILVQHIRTILPDLKARINTQMVTLQKELATYGELTESKN--------GQG--MLLLGIIT--KYSQSFSSV----VDGKN----E---------EMSTVELSGGARIHYIFQSIFVKS---------LD---------------------------------------------------------------------------------------------------------------------------------…
	KAG0554580.1	----------------------------------DRGTDARSFLLGNIIPLRLGYVGVVNR-SQEDISANKSIRDALT-----------------YEENFFRSR-----PV---YHNLS-------DRCG-VPQLAKKLNTILVQHIKAILPDLKSRISNQMVALQKELASYGELTDSKS--------GQG--ALLLGIIT--KYSSDYQAI----VDGKY----E---------EMSTTELSGGARIHYIFQAIFVRS---------LE---------------------------------------------------------------------------------------------------------------------------------…
	XP_024362051.1	----------------------------------DRGTDARSLLLGNVIPLRLGYVGVVNR-SQEDISRNRSIRDALT-----------------NEENFFRSR-----PV---YHNLS-------DRCG-VPQLAKKLNTILVQHIKAVLPDLKSRISNQMIFLQKELTSYGELTDSKS--------GQA--ALLLGIIT--KYSSDYQSI----VEGNY----E---------EMSTTELSGGARIHYIFQEIFVRG---------LEVL----V---------------------------------WPL------------------------------------------------NVGGKVTVV------------------FYF--ILNQME…
	KAG0555682.1	----------------------------------DRGTDARNFLLGNVIPLRLGYIGVVNR-SQEDIIANKSIRDALV-----------------YEEGFFRSK-----PV---YHNLA-------DRCG-VPQLAIRLNTILVQHIKAILPDLKSRISTQMITLQKELASYGELTESKS--------GQG--ALLLNILT--KYSHGFQSV----VDGKN----E---------EMSTTELSGGARIHYIFQAIFVRS---------LE---------------------------------------------------------------------------------------------------------------------------------…
	PTQ35749.1	----------------------------------DRGTDARNFLLGNVVPLRLGYIGVVNR-SQEDIQANKTIREALG-----------------YEENFFRSR-----PV---YHSLS-------ERCG-IPQLAKKLNSILVQHIRAILPDLKARISTQMVTLQKELAGYGELTDSKS--------GQG--ALLLNIIT--KYSQGFQSI----VDGKN----E---------EMSTTELSGGARIHYIFQSIFVKS---------LE---------------------------------------------------------------------------------------------------------------------------------…
	PWZ09977.1	----------------------------------DRGTDARNFLLGNVIPLKLGYVGVVNR-SQQDINSDLSIKDALA-----------------REEKFFRTQ-----PA---YHGLA-------QYCG-IPQLAKKLNQILVQHIKTVLPGLKSRISSQLTAVAKELAVYGDPVDSKA--------GQG--AKLLNILA--KYCEAFSSM----VEGKN----E---------DISTTELSGGARIHYIFQSIFVKS---------LE---------------------------------------------------------------------------------------------------------------------------------…
	XP_052310486.1	----------------------------------DRGTDARNLLLGKVIPLRLGYVGVVNR-SQEDIILNRSIKDALA-----------------AEEKFFRSR-----PV---YNGLA-------DRCG-VPQLAKKLNQILVQHIKSILPGLKSRISSALVSVAKEHASYGEITESKA--------GQG--TLILNILS--KYSEAFSSM----IEGKN----E---------EMSTSELAGGARIHYIFQSIFVKS---------LE---------------------------------------------------------------------------------------------------------------------------------…
	AAC61784.1	----------------------------------DKGTDARKLLLGNVVPLRLGYVGVVNR-CQEDILLNRTVKEALL-----------------AEEKFFRSH-----PV---YHGLA-------DRLG-VPQLAKKLNQILVQHIKVLLPDLKSRISNALVATAKEHQSYGELTESRA--------GQG--ALLLNFLS--KYCEAYSSL----LEGKS----E---------EMSTSELSGGARIHYIFQSIFVKS---------LE---------------------------------------------------------------------------------------------------------------------------------…
	NP_012926.1	--------------------------------------DVIDILAGRVIPLRYGYIPVINR-GQKDIEHKKTIREALE-----------------NERKFFENH-----PS---YSSKA-------HYCG-TPYLAKKLNSILLHHIRQTLPEIKAKIEATLKKYQNELINLGPETMDSA----------S--SVVLSMIT--DFSNEYAGI----LDGEAKEL-------------SSQELSGGARISYVFHETFKNG---------VD---------------------------------------------------------------------------------------------------------------------------------…
	KXN66323.1	--------------------------------------DVVDILAGRVIPLRLGYVPVINR-SQRDIESKKNISAALD-----------------HERQFFEKH-----PS---YTSKV-------QYCG-TPFLARKLSMILMHHIRNTLPEIKAKIQSALTKYQTELAQLGDPIGGDD------A-YSS--NLILNVIT--EFCNDFRTV----LDGHAKDL-------------TTYELNGGARISFVFFEIYANG---------VS---------------------------------------------------------------------------------------------------------------------------------…
	KNE68830.1	--------------------------------------DVVDILAGRVIPLRLGYVPVVNR-GQKDIDKRKSIALALE-----------------HERSYFEEH-----PS---YRSKA-------QYCG-TPFLARKLNMILLHHIKNTLPEIKNRISAALQKYQAELAQLGDPIDDPS------S-STA--NVVLSVIT--EFCNDFRNL----LDGTAGDL-------------STVELSGGARISFVFHELFSNG---------IK---------------------------------------------------------------------------------------------------------------------------------…
	OAJ44422.1	--------------------------------------DVIDILAGRVIPLRLGYVPVVNR-GQRDIENKKKISLALE-----------------AEKNYFENH-----AS---YRSKA-------QYCA-K-------------------------IQSGLTKFQQELVTLGDPLGEDS------A-NMS--NIILNVIT--EFTSEYRTV----IAGTSNDL-------------SSDELSGGARISFVFHEIYAAA---------IR---------------------------------------------------------------------------------------------------------------------------------…
	OUM62108.1	--------------------------------------DVIDILAGRVIPLRLGYVPVVNR-GQKDIETNKSISKALE-----------------AEKQFFEHH-----SS---YKSKA-------QYCG-TPFLARKLNMILMHHIRNTLPEIKIKIAASLQKYQAELAQLGDPLGDDI------T-SHS--NLVLNIIT--EFCSEFRTI----IDGNSNDL-------------SSFELSGGARISYVFHDSFKDA---------IT---------------------------------------------------------------------------------------------------------------------------------…
	XP_011389257.1	--------------------------------------DVVDILAGRVIPLRLGYVPVVNR-GQRDIDQKKLVSAALT-----------------AEKEFFENH-----PS---YRSKA-------QYCG-TPFLARKLNTILMHHIRNTLPDIKNKIGSQLAKFQSELASLGGPMGESN---------SA--GVVLQIIT--EFANEFRTV----IDGNSNDL-------------TVNELAGGARISFVFHELYSNG---------VK---------------------------------------------------------------------------------------------------------------------------------…
	XP_006458578.1	--------------------------------------DVVDILAGRIIPLRLGYVPVVNR-GQRDIESSKPISAALE-----------------YERSFFENH-----AS---YKSKA-------QFCG-TPFLARKLNMILMHHIKATIPDIKARIAQQLTKYNAELQSLGGFAGESS----------S--NVVLSVIT--EFTSDFRTT----IDGNTNDL-------------SLNELSGGARISFVFHELFNNG---------IK---------------------------------------------------------------------------------------------------------------------------------…
	XP_748106.1	--------------------------------------DVVDILAGRIIPLRLGYVPVVNR-GQRDIENKRPISYALE-----------------HEKNFFESH-----KA---YRNKA-------SYCG-TPYLARKLNLILMMHIKQTLPDIKARISSSLQKYTAELSQLGDSMLGNS----------A--NIILNIIT--EFSNEYRTV----LEGNNQEL-------------SSVELSGGARISFVFHELYSNG---------IK---------------------------------------------------------------------------------------------------------------------------------…
	XP_001750431.1	-------------------------------------------LSGEVLPVKLGIIGIVNR-SQNDINCKTSIQDSLD-----------------NEKRFFRTH----------YPEMA-------DRCG-CAFLADTLHHLLLQHIRACLPDLKQRIKSLQIQTHKRVQELGEPLKDD-------A-TRG--ATLLTNIM--RYAEAVKAS----ISGSGAMMRA---------SDEQLPLSTGARIYHIFHYTFGGA---------LN---------------------------------------------------------------------------------------------------------------------------------…
	KNE61418.1	------------------------------------GTHALDILAGRVYPLRLGFVGVVNR-SQRDIDQGKSLEFARK-----------------REQQFFATH-----PV---YAPVA-------SRCG-TTVLARTLNQVLLAHIRDRLPDLKAKLNALITAKQAELISLGGGDTAHS-----GQ-SPA--STVLRLIT--KYAAEFQAS----VEGTVPAS-------------ATTSLSGGARLFQVFDQGFGHA---------LD---------------------------------------------------------------------------------------------------------------------------------…
	KNE67543.1	------------------------------------GSHALDILGGRVYPLRLGFVAVVNR-SQRDIEARRTLEWSRK-----------------REQQFFS------------------------GRCG-TAALARTLNSVLLDHIRAQLPDLKARLSALIAAKQNELVTYGESPAVLAATASGSA-SPN--AVVLRLIA--LYATEFQAS----IEGTRTAA-------------ALTDLTGGARIFAIFHDGFARA---------LD---------------------------------------------------------------------------------------------------------------------------------…
	XP_004348308.1	-------------------------------------------LSGRVVPVKLGFIGVVNR-SQADINTAKPIADSLK-----------------SEEQFFKSH-----PA---YQAIA-------HRCG-TAYLSKALNKLLMHHIRDCLPDLKTRINAHMAEAQQAYNAYGEPLMDK-------F-NKG--SLMLQIIT--KFCSNYCGA----IEGTSRDI-------------QTNELTGGARICYIFHETFGRT---------LE---------------------------------------------------------------------------------------------------------------------------------…
	NP_741403.2	-------------------------------------------LMGKVIPVKLGIIGVVNR-SQQNILDNKLIVDAVK-----------------DEQSFMQK-------K---YPTLA-------SRNG-TPYLAKRLNMLLMHHIRNCLPALKARVSIMNAQCQSDLVAFGEPVEDK-----------N--RTLLQIIT--RFATAYTST----IEGTARNI-------------ETTELCGGARICYIFHDTFGRS---------LE---------------------------------------------------------------------------------------------------------------------------------…
	PAA85687.1	-------------------------------------------LLGRVIPVKLGIIGVVNR-SQADIKNQKQVKEAVR-----------------DESSFLQR-------R---YPSLA-------SRNG-TPYLARTLNRLLMHHIRDCLPELKTRVNVMAAQHQALLNSFGEEVADK-----------G--HLLLQIIT--RFASAYCST----IDGVSKNI-------------EIAELCGGARVSYIFHETFYRT---------LS---------------------------------------------------------------------------------------------------------------------------------…
	XP_002129967.2	-------------------------------------------LCGRIVPVKLGIIGIVNR-SQLDINKGKSVQDAIK-----------------DEQAFLQK-------K---YPSFA-------NRSG-SRYLSITLNRLLMHHIRDCLPDLKTRLNVLTSQYQSLLSTYGEEVQEK-----------S--ITLLQIIT--KFATEYCNT----IDGTSKII-------------ETSEICGGARIAYIFHETYGKT---------LE---------------------------------------------------------------------------------------------------------------------------------…
	NP_001259946.1	-------------------------------------------LCGRVIPVKLGIIGVMNR-SQKDIMDQKHIDDQMK-----------------DEAAFLQR-------K---YPTLA-------TRNG-TPYLAKTLNRLLMHHIRDCLPDLKTRVNIMATQFQSLLNSYGEDVSDK-----------S--QTLLQIIT--KFSSAYCCT----IEGTARNI-------------ETTELCGGARMGYIFHETFGRT---------LD---------------------------------------------------------------------------------------------------------------------------------…
	XP_032819300.1	-------------------------------------------LTGRVIPVKLGIIGVVNR-SQLDINTKKTILDAMQ-----------------DEQSFMQK-------K---YPSLA-------NRNG-TKFLGKTLNRLLMHHIRDCLPELKTRVNVMAAQYQSLLGGYGNPVDDK-----------N--ATLLQLVT--KFAAEYCNT----IEGTAKHI-------------ETSELCGGARICYIFHETFGRT---------LE---------------------------------------------------------------------------------------------------------------------------------…
	NP_957216.1	-------------------------------------------LMGRVIPVKLGLIGVVNR-SQLDINNKKSVADSIR-----------------DEHGFLQK-------K---YPSLA-------NRNG-TKYLARTLNRLLMHHIRDCLPELKTRINVLSAQYQSLLSSYGEPVEDM-----------S--ATLLQLIT--KFATEYCNT----IEGTAKYI-------------ETAELCGGARICYIFHETFGRT---------LE---------------------------------------------------------------------------------------------------------------------------------…
	XP_028602039.1	-------------------------------------------LMGRVIPVKLGIIGVVNR-SQLDINNKKSVADSIR-----------------DEYGFLQK-------K---YPSLA-------NRNG-TKYLARTLNRLLMHHIRDCLPELKTRINVLAAQYQSLLNGYGEPVDDK-----------S--ATLLQLIT--KFATEYCNT----IEGTAKYI-------------ETSELCGGARICYIFHETFGRT---------LE---------------------------------------------------------------------------------------------------------------------------------…
	XP_031753959.1	-------------------------------------------LLGRVIPVKLGIIGVVNR-SQLDINNKKSVADSIR-----------------DEYGFLQK-------K---YPSLA-------NRNG-TKYLARTLNRLLMHHIRDCLPELKTRINVLAAQYQSLLNSYGEPVEDK-----------S--ATLLQLIT--KFATEYCNT----IEGTAKYI-------------ETSELCGGARICYIFHETFGRT---------LE---------------------------------------------------------------------------------------------------------------------------------…
	XP_025940269.1	-------------------------------------------LMGRVIPVKLGIIGVVNR-SQLDINNKKSVADSIR-----------------DEYGFLQK-------K---YPSLA-------NRNG-TKYLARTLNRLLMHHIRDCLPELKTRINVLAAQYQSLLNSYGEPVEDK-----------S--ATLLQLIT--KFATEYCNT----IEGTAKYI-------------ETSELCGGARICYIFHETFGRT---------LE---------------------------------------------------------------------------------------------------------------------------------…
	XP_012382650.2	-------------------------------------------LMGRVIPVKLGIIGIVNR-SQLDINNKKSVTDSIR-----------------DEYAFLQK-------K---YPSLA-------NRNG-TKYLARTLNRLLMHHIRDCLPELKTRINVLAAQYQSLLNSYGEPVDDK-----------S--ATLLQLIT--KFATEYCNT----IEGTAKYI-------------ETSELCGGARICYIFHETFGRT---------LE---------------------------------------------------------------------------------------------------------------------------------…
	XP_014394711.1	-------------------------------------------LMGRVIPVKLGIIGVVNR-SQLDINNKKSVTDSIR-----------------DEYAFLQK-------K---YPSLA-------NRNG-TKYLARTLNRLLMHHIRDCLPELKTRINVLAAQYQSLLNSYGEPVDDK-----------S--ATLLQLIT--KFATEYCNT----IEGTAKYI-------------ETSELCGGARICYIFHETFGRT---------LE---------------------------------------------------------------------------------------------------------------------------------…
	NP_001392186.1	-------------------------------------------LMGRVIPVKLGIIGVVNR-SQLDINNKKSVTDSIR-----------------DEYAFLQK-------K---YPSLA-------NRNG-TKYLARTLNRLLMHHIRDCLPELKTRINVLAAQYQSLLNSYGEPVDDK-----------S--ATLLQLIT--KFATEYCNT----IEGTAKYI-------------ETSELCGGARICYIFHETFGRT---------LE---------------------------------------------------------------------------------------------------------------------------------…
	NP_001317309.1	-------------------------------------------LMGRVIPVKLGIIGVVNR-SQLDINNKKSVTDSIR-----------------DEYAFLQK-------K---YPSLA-------NRNG-TKYLARTLNRLLMHHIRDCLPELKTRINVLAAQYQSLLNSYGEPVDDK-----------S--ATLLQLIT--KFATEYCNT----IEGTAKYI-------------ETSELCGGARICYIFHETFGRT---------LE---------------------------------------------------------------------------------------------------------------------------------…
	XP_006168142.1	-------------------------------------------LMGRVIPVKLGIIGVVNR-SQLDINNKKSVTDSIR-----------------DEYAFLQK-------K---YPSLA-------NRNG-TKYLARTLNRLLMHHIRDCLPELKTRINVLAAQYQSLLNSYGEPVDDK-----------S--ATLLQLIT--KFATEYCNT----IEGTAKYI-------------ETSELCGGARICYIFHETFGRT---------LE---------------------------------------------------------------------------------------------------------------------------------…
	XP_035676386.1	-------------------------------------------LMGRVIPVKLGIIGVVNR-SQMDINKRKPIEEAIK-----------------DEAAFMQR-------K---YPSLA-------SRNG-TSHLARTLNRLLMHHIRDCLPDLKTRINVMASQFQQLLNSFGEPVDDK-----------G--TTLLQIIT--KFAAQYCNT----IEGTARNI-------------ETTELCGGARICYIFHETFGRT---------LD---------------------------------------------------------------------------------------------------------------------------------…
	XP_006821224.1	-------------------------------------------ICGRVIPVKLGIIGVINR-SQMDINNKKPIQESVK-----------------DEAAFLQR-------K---YPALA-------SRNG-TPYLAKTLNRLLMHHIRDCLPELKTRVNVMASQFQQLLLSFGEPVENH-------D-DRS--QMLLQIIT--RFAAGYYAT----IEGTAKNI-------------ETSELCGGARICYIFHETFGRT---------LD---------------------------------------------------------------------------------------------------------------------------------…
	XP_030827871.1	-------------------------------------------LCGRVIPVKLGIIGVVNR-SQMDINNKKVIDDAVK-----------------DESAFLQR-------K---YPALA-------SRNG-TAYLARTLNRLLMHHIRDCLPELKTRVNVMTSQFQQLMASFGEPVEDK-----------S--QTLLQIIT--KFASEYCAT----IEGTSRNI-------------ETSELCGGARICYIFHETFGRT---------LD---------------------------------------------------------------------------------------------------------------------------------…
	KXN67416.1	------------------------------------GTNALDILTGRVLNLKLGFIGVINR-SQQDTVAKKPIRESLE-----------------AELEFFRTH-----PA---YRNIS-------QRCG-TGHLSKTLNQVLVNHIRDRLPDMKSKLNTLIGQTQQELQYYGDPSIESQ------E-SQG--LLVLRLLT--DFARNFNSS----IEGSSPQ--------------NGIQLCGGAKIYDIFNSIFGSA---------LK---------------------------------------------------------------------------------------------------------------------------------…
	NP_013100.1	------------------------------------GTNALDILSGKMYPLKLGFVGVVNR-SQQDIQLNKTVEESLD-----------------KEEDYFRKH-----PV---YRTIS-------TKCG-TRYLAKLLNQTLLSHIRDKLPDIKTKLNTLISQTEQELARYGGVGATTN------E-SRA--SLVLQLMN--KFSTNFISS----IDGTSSDI-------------NTKELCGGARIYYIYNNVFGNS---------LK---------------------------------------------------------------------------------------------------------------------------------…
	XP_746923.1	------------------------------------GTNAMDILSGRVYPLKLGFIGVVNR-SQQDIQSGKSLSEALQ-----------------AEAEFFRHH-----PA---YRNMA-------NRCG-TQFLAKTLNTTLMAHIRDRLPDIKARLNTLMGQTQQELASYGNKQFSGE------E-HRG--SLILQLMT--RFASSFISS----IDGTSSEI-------------STKELCGGARIYYIFNSVFGNS---------LE---------------------------------------------------------------------------------------------------------------------------------…
	XP_006461708.1	------------------------------------GTNALDILTGRVYPLKLGFIGIVNR-SQQDINVEKSLTDAVE-----------------SEAEFFRNH-----AV---YRNIA-------HKNG-TRYLAKTLNQVLMNHIRDKLPDMKARLNTLMGQAQQELNSFGDAAIFGD-----KN-QQG--SMILRMMT--QFARDFVSS----IEGTKVDI-------------STKELSGGARIYYIFNDVFGQA---------LA---------------------------------------------------------------------------------------------------------------------------------…
	XP_011392073.1	------------------------------------GTHALDILTGRVYPLKLGFIGVVNR-SQQDINGNVSMLAARR-----------------AEEDFFRSH-----AA---YKNIA-------HRCG-TKYLAKTLNQVLMSHIRDKLPDMKARLNTLMGQTQQELAAFGDTTFLGD------Q-HRG--SLVLKLMT--QFARDFVAS----IDGTTFDI-------------STKELCGGARIYYIFQDVFGHA---------LT---------------------------------------------------------------------------------------------------------------------------------…
	EFJ28901.1	-------------------------------------------LIGQSVSIAG----AHSK--------DDSLETAWK-----------------AEMESLK-S-----IL---GGASS-------SRLG-RSSLVEAIAKQIRQRMQQRLPSLLSSLEGRSQDVEEELVRLGEKMVETE------E-GTR--AVALELCR--EFEDKFLEH----INSGEG----------------------GS--YKVVTS-FEGTLPNRIKQLPLQE--------------------------------------------------------------------------------------------------------------------------------…
	EFJ33653.1	-------------------------------------------LIGQSVSIAAAHAGSVGT--------DDSLETAWK-----------------AETETLR-S-----IL---TAAPS-------TRLG-RAALVDVISKQIRKRIRQRLPSLLSGLEGRQQEVEGELVRLGEQMVETE------E-GTR--ALALELCR--EFEDKYILH----INSGET----------------------GG--WRVISS-FEGALPNKFKNLPLND--------------------------------------------------------------------------------------------------------------------------------…
	ONM04707.1	-------------------------------------------TIGHSVPTASAQ-SEAGS--------ETPPEAYWQ-----------------AEVKTLV-S-----TL---GGAPE-------SKLG-RVALVDSLSKQIKARIKARLPNLLNGLQGKSQVVQDELAKLGEHMVQSS------D-GTK--AIALGLCR--EFEDKFLEN----IAGGEG----------------------AG--WKVVAS-FEGKFPTRIKQLPVEK--------------------------------------------------------------------------------------------------------------------------------…
	KAH9330549.1	--------------------------------------------------IASAQSGSVGG--------ESSLETAWR-----------------AESESLK-A-----IL---TGAPQ-------TKLG-RIALVETLARQIRKRIKIRLPSILSGLEGRSQVVEEELVRLGEQLVQTA------E-GTR--AIALELCR--EFEDKFLQH----IATGEG----------------------GG--WKVVAC-FEGNFPNRIKQLPLDR--------------------------------------------------------------------------------------------------------------------------------…
	XP_008646219.1	-------------------------------------------LIGQSVSIASAQSGSVGS--------DNSLETAWR-----------------AEAETLK-S-----IL---TGAPQ-------SKLG-RIALVDTIAKQIRKRMKVRLPNLLTGLQGKSQIVQDELARLGEQMVQSA------E-GTR--AVALELCR--EFEDKFLAH----ITSGEG----------------------SG--WKIVAS-FEGKFPDRIKQLPLDR--------------------------------------------------------------------------------------------------------------------------------…
	ACG47836.1	-------------------------------------------LIGQSVAIASA--QSVGS--------ENSLETAWR-----------------AEAESLK-N-----IL---TGSPQ-------NKLG-RIALVDTIAKQIRKRMKVRVPNLLSGLQGKSQMVQDELASLGESMVQSA------E-GTR--AVALELCR--EFEDKFLAH----ITSGEG----------------------SG--WKIVAS-FEGKFPDRIKQLPLDR--------------------------------------------------------------------------------------------------------------------------------…
	XP_006385192.1	-------------------------------------------LIGQSVSIASVQSGSASS--------ESSLETAWR-----------------AESESLK-S-----IL---TGAPQ-------SKLG-RVALVDVLAGQIRSRMKLRLPSLLSGLQGKSQIVQDEMVRLGEQMVSSS------E-GTR--ALALELCR--EFEDKFLLH----LVGGEG----------------------NG--WKVVAS-FEGNFPNRIKQLPLDR--------------------------------------------------------------------------------------------------------------------------------…
	'KAG7649995.1'	-------------------------------------------LIGQSVSIASAQSG--GS--------ENSLETAWR-----------------AESESLK-S-----IL---TGAPQ-------SKLG-RIALVDTLASQIRSRMKLRLPNILTGLQGKSQIVQDELARLGEQLVSSA------E-GTR--AIALELCR--EFEDKFLLH----LAGGEG----------------------SG--WKVVAS-FEGNFPNRIKQLPLDR--------------------------------------------------------------------------------------------------------------------------------…
	'NP_172500.1'	-------------------------------------------VIGQSVSIASAQSG--SG--------ENSLETAWR-----------------AESESLK-S-----IL---TGAPQ-------SKLG-RIALVDTLASQIRSRMKLRLPSVLSGLHGKSQIVQDELARLGEQLVNSA------E-GTR--AIALELCR--EFEDKFLLH----LAGGEG----------------------SG--WKVVAS-FEGNFPNRIKQLPLDR--------------------------------------------------------------------------------------------------------------------------------…
	KAI5073815.1	-------------------------------------------LIGQSASIATAHSSSTGG--------DNSLETAWR-----------------AEMENLK-S-----VL---GSAPQ-------SKLG-RIALVDTLSKQIRKRLKLRLPSILSGLEGRTQEVEEELVRLGESLVQSS------E-GTR--AIALELCR--EFEDKFLQH----INTGEG----------------------GS--WKVVAS-FEGALPGRIKQLPLND--------------------------------------------------------------------------------------------------------------------------------…
	OAE31801.1	-------------------------------------------LIGQSVSIAAAHAG-GGA--------EDSLETAWR-----------------AEAESLK-Q-----IL---PQASP-------SKLG-RVALVETLSSQIRKRLKNRLPSLLSGLEGKSQIVEEELVRLGEMRVETS------E-GTR--AIALELCR--EFDDKFIQT----ISSGET----------------------GG--WKVVSS-FEGTLPNRFKNLPLSE--------------------------------------------------------------------------------------------------------------------------------…
	KAG0632288.1	-------------------------------------------MIGQSVSIAAAH-G---S--------EDSLDTAWK-----------------AEAESLK-S-----LL---TQAAP-------TKLG-RVALVEAIAKQIRKRLKQRIPTLLSGLHGKSQHVEEELVRLGELRVETS------E-GTR--AIALELCR--EFEDKFLQH----IQTGEG----------------------GG--WRVVQS-FEGALPKRIKQIPLDN--------------------------------------------------------------------------------------------------------------------------------…
	XP_024391061.1	-------------------------------------------LIGQSVSIAAAHSS---S--------EDPLDTAWK-----------------AEMESLN-S-----IL---KGAPP-------AKLG-RIALLETLASKIQSRLKQRIPNLLSGLEGKSQMVNEELARLGELRVTSS------E-GTV--AVALELCR--EFEDRFLAH----INTGEG----------------------QG--WKIVAS-FEGVLPKRIKGLPLDQ--------------------------------------------------------------------------------------------------------------------------------…
	XP_024368367.1	-------------------------------------------LIGQSVSIAAAHSS---P--------EDSLDTAWK-----------------AEMESLK-T-----IL---KGAPS-------AKLG-RIALLETLASKIQSRLKQRIPNLLSGLEGKSHMVAEELARLGELRVTSS------E-GNV--AVALELCR--EFEDKFLAH----INTGEG----------------------QG--WKIVAS-FEGVLPKRMKGLPLDQ--------------------------------------------------------------------------------------------------------------------------------…
	'KAG0555995.1'	-------------------------------------------LIGQSVSIAAAHSS---G--------EDSLDTAWK-----------------AEMESLK-S-----IL---NGAPS-------AKLG-RIALVETLSHQIRTRLKQRLPNLLSGLQGKSQLVEQELARLGEQRVQTS------E-GTR--AIALELCR--EFEDTFLQH----INTGEG----------------------QG--WKVVSS-FEGVLPKRIKSLPLDQ--------------------------------------------------------------------------------------------------------------------------------…
	XP_042924642.1	----------------------------------------RDVLLGKTLKLKHGWVAVVNR-GQADLNSKVTMKDARA-----------------REQEFFKGK-----PE---YQDL--------QNTG-TTFLAEKLSNHLINEIMKSLPSIQSYIEGTIAKLQKELTALGGDVSHSR------G-AML--HMTLQLCQ--KMERAFERI----VDGGKD----------------------GG--EKVLDV-FEIKLKEAINKLPFQK--------------------------------------------------------------------------------------------------------------------------------…
	AAF22292.1	----------------------------------------LEVLEGRSYRLQHPWVGISEPFNKQDINKNVDMMLARR-----------------KEREYFDTS-----PD---YGHLA-------SKMG-SEYLAKLLSKHLESVIRTRIPSILSLINKSIEELERELDRMGRPVAVDA------G-AQL--YTILEMCR--AFDKIFKEH----LDGGRP----------------------GG--DRIYGV-FDNQLPAALKKLPFDR--------------------------------------------------------------------------------------------------------------------------------…
	NP_850420.1	----------------------------------------LDVINGRSYKLKYPWVGIVNR-SQADINKNVDMMVARR-----------------KEREYFETS-----PD---YGHLA-------TRMG-SEYLAKLLSKLLESVIRSRIPSILSLINNNIEELERELDQLGRPIAIDA------G-AQL--YTILGMCR--AFEKIFKEH----LDGGRP----------------------GG--ARIYGI-FDYNLPTAIKKLPFDR--------------------------------------------------------------------------------------------------------------------------------…
	XP_002302631.1	----------------------------------------VDILEGKSYKLQFPWIGVVNR-SQADINKSVDMIAARR-----------------REREYFQSS-----PE---YGHLA-------SRMG-SEHLGKMLSKHLEQVIKSRIPGLQSLISKTINELETELSRLGRPVATDA------G-GKL--YMIMEICR--SFDQIFKEH----LDGTRS----------------------GG--DKIYNV-FDNQLPAALKRLQFDK--------------------------------------------------------------------------------------------------------------------------------…
	AQK88296.1	----------------------------------------VDILEGRSYRLQTPWVGVVNR-SQQDINKNVDMIAARR-----------------REREYFAST-----PE---YKHMA-------SRMG-SEYLGKMLSKHLEQVIKSRIPGIQSLITKTIAELETELNRLGKPIANDA------G-GKL--YTIMEICR--MFDGIYKEH----LDGVRP----------------------GG--EKVYHV-FDNQFPVAIKRLQFDK--------------------------------------------------------------------------------------------------------------------------------…
	NP_001190448.1	----------------------------------------VEILEGRSFKLKYPWVGVVNR-SQADINKNVDMIAARK-----------------REREYFSNT-----TE---YRHLA-------NKMG-SEHLAKMLSKHLERVIKSRIPGIQSLINKTVLELETELSRLGKPIAADA------G-GKL--YSIMEICR--LFDQIFKEH----LDGVRA----------------------GG--EKVYNV-FDNQLPAALKRLQFDK--------------------------------------------------------------------------------------------------------------------------------…
	XP_002299468.1	----------------------------------------VDMLEGKSYRLKFPWVGVVNR-SQADINKNVDMIAARR-----------------REREYFSST-----PE---YKHLA-------HRMG-SEHLAKMLSKHLEVVIKSKIPGIQSLVNKTIAELETELSRLGKPIAADA------G-GKM--YSIMEICR--LFDQIYKEH----LDGVRP----------------------GG--DKIYNV-FDNQLPAALKRLQFDK--------------------------------------------------------------------------------------------------------------------------------…
	PWZ36850.1	----------------------------------------LDVLEGRAYRLQNPWVGIVNR-SQADINRKVDMISARE-----------------KEREYFETS-----PD---YAHLS-------SRMG-SGYLAKLLSQHLESVIKVRIPSITATINKTIDELESELDIIGRAVAADP------G-AQL--YTILDLCR--AFDRVFKEH----LDGGRS----------------------GG--DRIYGV-FDHKLPAAFKKLSFDR--------------------------------------------------------------------------------------------------------------------------------…
	NP_001147100.1	----------------------------------------VDVLEGRQYRLQHPWVGIVNR-SQADINKNVDMLSARR-----------------KEKEYFESS-----PE---YGHLA-------HKMG-AEYLAKLLSQHLEAVIRAKIPSIIAMINKTIDEIEAQLDRLGRPIGGDA------G-AQL--YTILDMCR--AFDRVFKEH----LDGGRP----------------------GG--DRIYGV-FDNQLPAALKKLPFDR--------------------------------------------------------------------------------------------------------------------------------…
	AAF79238.1	----------------------------------------LDVLEGRSYRLQHPWVGIVNR-SQADINKRVDMIAARR-----------------KEQEYFETS-----PE---YGHLA-------SRMG-SEYLAKLLSQHLETVIRQKIPSIVALINKSIDEINAELDRIGRPIAVDS------G-AQL--YTILELCR--AFDRVFKEH----LDGGRP----------------------GG--DRIYGV-FDHQLPAALKKLPFDR--------------------------------------------------------------------------------------------------------------------------------…
	XP_002315854.1	----------------------------------------LDVIEGRSYRLQHPWVGIVNR-SQADINKNVDMIAARR-----------------KEREYFETS-----PE---YGHLS-------SKMG-AEYLAKLLSKHLETVIRQRIPSIIALINKTIDELNAELDRIGRPIAVDS------G-AQL--YTILELCR--AFDRVFKEH----LDGGRP----------------------GG--DRIYGV-FDHQLPAALKKLPFDR--------------------------------------------------------------------------------------------------------------------------------…
	EFJ15761.1	----------------------------------------IDVLEGHSYRLQRPWIGVVNR-SQADINKSVDMIVARR-----------------REREYFSSS-----PD---YRHLA-------SRMG-SEYLGRVLSKHLEAVIKARIPSIQSLINKTITELEAELDRLGRPIASDA------G-GQL--YTVLELCR--AFDHVFKAY----LDGGRP----------------------GG--DRIYNV-FDHQLPAAVKKLPFDR--------------------------------------------------------------------------------------------------------------------------------…
	KAI5072318.1	----------------------------------------LDTLEGRAYRLQHPWVGVVNR-SQADINKSVDMMAARR-----------------REREYFATS-----PD---YKHLA-------SRMG-SEYLGQMLSKHLESVIKSRIPSIQMLINKSIDELESELQSLGRPIATDP------G-AQL--YSILELCR--AFDQVFKEH----LDGVRP----------------------GG--EKIYGV-FDNQFPGALKKLSFDR--------------------------------------------------------------------------------------------------------------------------------…
	EFJ23099.1	----------------------------------------LEVLEGRAYRLQFQWVGVVNR-SQADINKSVDMIAARK-----------------KEREFFASS-----PD---YGHLA-------NRMG-SEYLAKMLSKHLETVIKTRLPSILALINKSIDELEQELNQLGRPISHDA------G-AQL--YTILELCR--AFDHVFKAH----LDGGRP----------------------GG--ERIYVV-FDNQLPAALKKLPVDK--------------------------------------------------------------------------------------------------------------------------------…
	KAG0556007.1	----------------------------------------IDVLEGRSYKLIQPWIGVVNR-SQQDINKNVDMIAARR-----------------REREYFQTS-----PD---YSHLQ-------SKMG-SEYLGRVLSKHLEAVIRSRIPSIAAMINKTIDDIEAELNQIGRPLANDA------G-AQL--YTILELCR--AFDRIFKEH----LDGQRA----------------------GG--EKIYNV-FDNQLPAAMKKLPFEK--------------------------------------------------------------------------------------------------------------------------------…
	XP_002987566.1	----------------------------------------LDVLEGRSYKLQHPWVGVVNR-SQADINRSVDMVAARR-----------------REREYFSSS-----AD---YGHLT-------SRMG-SEYLAKILSKHLEAFIKARIPSILSLINKTIDELEMELNQLGKPVAVDS------G-AQL--YSILELCR--AFDQVFKSH----LDGGRP----------------------GG--ERIYTV-FDNQLPAALKKLPFDR--------------------------------------------------------------------------------------------------------------------------------…
	KAI5602084.1	----------------------------------------QDVLEGRAYPLQHPWVGIVNR-SQADINKNVDMIAARR-----------------REREFFSTS-----PD---YGHLA-------GRMG-SEYLAKLLSKHLESVIKTRIPGITSLINRSIDDLESELDHLGRPVAIDA------G-AQL--YTILELCR--AFDRVFKEH----LDGGRP----------------------GG--DRIYGV-FDYQLPTALRKLPFDR--------------------------------------------------------------------------------------------------------------------------------…
	XP_006375094.1	----------------------------------------LDVIEGRSYRLQHPWVGIVNR-SQADINKNVDMIVARR-----------------KEREYFATS-----PD---YGHLA-------NKMG-SEYLAKLLSKHLESAIRARIPSITSLINKTIDELESEMDHLGRPIAVDA------G-AQL--YTILELCR--AFDKVFKEH----LDGGRP----------------------GG--DRIYGV-FDNQLPAALRKLPFDR--------------------------------------------------------------------------------------------------------------------------------…
	KAI5058380.1	----------------------------------------IDVLEGRAYHLKNPWIGVVNR-SQADINKNVDMMAARR-----------------REREYFATS-----SD---YSHLT-------SRMG-SEYLGKMLSKHLEAVIKARIPSILSLVNKSIDELENEMNQLGRPIAVDA------G-AQL--YTILELCR--AFDRVFKEH----LDGGRP----------------------GG--DRIYGV-FDNQYPAALKKLPFDR--------------------------------------------------------------------------------------------------------------------------------…
	PTQ29980.1	----------------------------------------LDVLEGRTYRLQLGWVGVVNR-SQQDINKNTDMLAARR-----------------REREYFQTS-----QD---YGHLA-------SRMG-SEYLGKLLSKHLEQVIKARIPSILAMINKSIDDLENELNLLGRPIAVDS------G-AQL--YTVLELCR--AFDHVFKDH----LDGGRP----------------------GG--ERIYSV-FDNQLPAALKRLPFDK--------------------------------------------------------------------------------------------------------------------------------…
	PTQ45603.1	----------------------------------------LDVLEGRSYRLQLPWIGVVNR-SQADINKNVDMIAARR-----------------REREYFQSS-----QD---YGHLA-------GKMG-SEYLAKMLSKHLEAVIKSRIPSILALINKTIDELEGEMSHLGKPIAVDA------G-VQL--YTILELCR--AFDHVFKDH----LDGGRP----------------------GG--ERIYGV-FDNQLPAALKKLPFDK--------------------------------------------------------------------------------------------------------------------------------…
	KAG0561847	-----------------------------------APEGLLEKVTTDAVNIGLGYICVRNR-IDVD----DSIAIARQ-----------------RERELFESH-----PA---LKELD------GSMVG-IPALARKLTKIQSDMVKECLPRIQKQMFEALHKRNQQLSNLPRGIKSDM------D-ARS--AFFQVQNK--ILTILSQVV----RDGNFEEFPS------------DAHLHYTARLHQKFQT-FADDLHKTGLK---F---------------------------------------------------------------------------------------------------------------------------------…
	KAG0619429	-----------------------------------APEGLLEKVTTDAVNIGLGYVCVRNR-TDDD----DTISVARI-----------------REQRLFESH-----PA---LKDLD------RSMVG-IPALARKLTKIQSDMVKGCLPRIHKQMCDALQKRRQQLNNLPKGIASDN------D-AIL--IFLQIQNR--RLDMLTQLV----RDGDFELFPE------------NLHLHYTARLHEKFMK-FADDLHKAGLK---L---------------------------------------------------------------------------------------------------------------------------------…
	PWZ56863	-----------------------------------NPEGLLEKVTMDDVNIGLGYVCVRNR-IGD-----ETYDQARV-----------------EEERLFKYH-----PL---LSKID------KDMVG-IPVLANRLMQIQSTIIAKCLPDIVKQINDRLSRSSAELDQMPQDLNNVA------D-AVR--VFFHIVKQ--VCNSLEKLL----VRGDFAEYPD------------AREFHGTARIADMLSG-YAKELPGQCPI---N---------------------------------------------------------------------------------------------------------------------------------…
	PWZ56864	-----------------------------------APEGLLEKVTMDDVHIGLGYVCVRNR-VGE-----ETYDQARV-----------------AEAQLFKNH-----PL---LSQID------KSMVG-IPVLAQRLMQIQASIIAKCLPDIVKQINDRLIRSSTELDRMPPDVINTG------D-AVR--AFLHIVKK--VCTSLENIL----VRGDFGCYPD------------DYYFHGTARVAEMLSR-YAKKLPAECPR---C---------------------------------------------------------------------------------------------------------------------------------…
	AAB71956	---------------------------------------------------------------WR-----RAYEQARM-----------------QEELLFRTH-----PM---LSLID------EDIVG-IPVIAQKLMLIQATMISRCLPEIVRKINHKMETAVLELNKLPMVMASTG------E-ALM--ALMDIIGS--AKESLFRIL----VQGDFSEFPD------------DQNMHCTARLADMLSQ-FSDNLQEKPK--------------------------------------------------------------------------------------------------------------------------------------…
	NP_176252	-----------------------------------APEGLLQKVTADDVSIVLGYVCVRNR-IGE-----ETYEEARM-----------------QEELLFRTH-----PV---LSLID------EDIVG-IPVLAQKLMLIQSSMIARCLPKIVSKINQKLDTAVLELNKLPMVMASTG------E-ALM--ALMDIIGS--AKESLLRIL----VQGDFSEYPD------------DQNMHCTARLADMLSQ-FSDSLQAKPK--------------------------------------------------------------------------------------------------------------------------------------…
	XP_002297993.1	-----------------------------------APEGLLEKVTADDVNIGLGYVCVRNR-IGD-----ESYDNARM-----------------EEANLFATH-----PL---LSRID------KSIVG-IPVLAKKLMQVQATIMAKCWPEIVRKINEKLNGNVTELNRMPKAMSSVA------E-FLT--AFMEFIGS--VKESLTKIL----VRGEYDEYPD------------DPNMHGVARVVEMFNQ-YSDELLNCPES---E---------------------------------------------------------------------------------------------------------------------------------…
	XP_002303204	-----------------------------------APEGLLEKVTADDVNIGLGYVCVRNR-IGD-----ESYKEARK-----------------EEADLFENH-----PL---LSKID------KSMVG-IPVLAQKLVQIQATIIARCLPEIVRKINEKLNASISELNRMPKTLSSVG------E-ALT--TFMSIVGS--AKESLNKII----VRGEYDEYLE------------DKNMHCTARLVEMLNQ-YSGELHNCSEN---D---------------------------------------------------------------------------------------------------------------------------------…
	XP_024439231.1	-----------------------------------SPEGLLEKVTRNDVNIGLGYVCVRNR-IGN-----ESYEDARK-----------------EEAALFATH-----QL---LSKID------KSTVG-IQVLAQKLVQIQANIIAKCLPDIVRKIDEKLSASISELNRIPRRLLSVA------E-VMA--AFMGIIGS--SKDSLRKIL----LRGEIDEYRH------------EKDMHCTARLVEMLNQ-FSTELHKCSD--------------------------------------------------------------------------------------------------------------------------------------…
	KAH9291961	-----------------------------------APEGLLEKVALDDVNTGLGYVCVRNR-VGD-----ECNEEARE-----------------AEAELFRSH-----TQ---LNKFD------EAMVG-IPMLARRLMQIQTKRISKCFPDIVKNIEDTLSQRQSELSSLPQQVSNPM------E-AMV--VFLRLMNG--VKDCLNRLL----IEGDFSEFSE------------ETEMHCTARLKEMFDG-FYNELVHMSV----E---------------------------------------------------------------------------------------------------------------------------------…
	KAH9290598	-----------------------------------APEGLREKVAEDAMNIGLGYVCVRNR-VEG-----ESIVKARK-----------------KENELFKTH-----PL---LSGID------KSIVG-IPILAHKLMKIQAAGITNSLPRIMKEIDTKLARRQAELNDLPENLCNPA------D-AMI--LLTTVMGS--IKDSLNGLL----LQGDYQEFSE------------DGGMHCAARLNEMFMG-YYRDLCASATDMNDV---------------------------------------------------------------------------------------------------------------------------------…
	KAH9320939	-----------------------------------APDGLKEKVTTDAVNIGLGYVCVRNG-IGD-----ESNAEARE-----------------KEKNLFDFH-----PL---LKDLD------KSMVG-IPTLAKKLMQIQATTISATLPQIVNKIESMLGKRQAEMRNLPQHLCNPG------E-ADV--AFVKLVHE--LKESLKKIV----ILGEFQQFPD------------DPKMHCTARLREKFDM-FYRDLSQRGSF---S---------------------------------------------------------------------------------------------------------------------------------…
	XP_751402	--------------------------------------------------LDHGWFGLRNR-IPAEAH--ITDAERDE-----------------REIKEFA-Q-----PA---WEGVG------KDRTG-IHSLIKYVDKERRAQIQSGLPQIIAEIRRKLHDCESDLGRMGEARDSPK--------AQR--YFIFQFCN--EMQKMANAS----LIGQYHDIPS-----------EDPRIMLRYRVQRRLDR-FYEEMVDLDNMPI----------------------LFSSYQHDLE---------------------------------------------------------------------------------ILSSMNPEEW--------…
	XP_754266	--------------------------------------------------LRLGFFLVKNP-RPIDLEKGMTTAERRK-----------------VEAEFFA-H-----PP---WNKLGLD----PSRVG-IDNLRIFMQDLLDRHIERELPKVRKDVAQLLHDINKELMDLGDPRTSPA--------QIR--MYLTRIAT--DFQNLVQAG----VEGIYGNR-DSFFHEIDDE---RDCHRLRAAIHAENGK-FAAYMRRHGQKRKVIS----------------AELQ-------------------------------------------------------------------------------------------EDTETETEA--------…
	XP_748757	--------------------------------------------------LKLGFFLMKNP-SPEQLKNNISMFEWKQ-----------------KELEFFN-S-----PP---WKDLMLD----HNRVG-AECLRSFLEKILEEHIERELPKVCDEIQTLLQQTRDSLSDLGDERSSVS--------EQR--KYLLKISM--DYLNLIQAA----LNGRYQEVEPTFFGNASSK---PSFNRLRARIHELNTN-FATYIRDKGQKRKVAG----------------DREPGMEDFSADQ---------------------------------------------------------------------------------TSISCRDAFP--------…
	XP_751069	--------------------------------------------------LELGWHVLRNR-SFET--RDISDDARDE-----------------MEKAFFN-Q-----GR---WASLS------RECVG-IESLRRRLSGVLLRLIRRNLPGLITEIQDKVSDRQQRLSKLGPGRSTLQ--------QQR--GYLLGISS--KFERITMQA----LNGMYA---DDFFGGLDGTSSTEDFRRLRAVIRQLNEY-FADAMAIRGCRRKIVD----------------VHPLFGKN-HHKL---------------------------------------------------------------------------------AAGNPYTDIW--------…
	XP_750654	--------------------------------------------------LGHGYYIVRNN-PNPAIEH----SRARE-----------------EEAVFFAKS-----PW---ATDLSA----YQNRFG-TRNLQSALSSLLLEQIQGCLPRIVEQINEKAARIEAELQTLPDPPSANV------P------YILCGKLN--HLKDQIRAH----IDGGSA------------------QYPLQKIWGNIARD-FKRALLKTRPTVQL-------LAHSDKMAIPIAREDADS---------DCEMTSIQRSVSVNLKRKTPCDRPTPIP-----------------ADPKPEQPSTPRPSGYYTEHFNRFERPA-----------------------…
	OAJ38670.1	--------------------------------------------------LKLGYFMVRCL-SKAELAAGNTLQDAQK-----------------LENAFFAQS-----QP---WSTLRRK---S-ARFG-APALRFELSRLLINLVDMSLPQIKSLTETAIEDAIAELGSIPPALGENA------R------IELFQMIR--HYCTLVTFN----INAQHD------------------FKLFYQKVRKCFEG-LRDQIVDTRPRFDLEKKG-------YSAT--VAPGNFTDSFKPDVNDPPLNVSNISKQDTSSPKKSTPGASFSLASSFSMVIPSMFVSNSNHTVSSDSIKASTAKANDSGSNPYTQFHPPSLNSTPTSWNTSVAEA--------…
	XP_006457072.1	----------------------------------------------NQNYLRHGYYCVQLP-NDQQRQQGLTAH---------------------TLPNYLGVT-----WP---WSEFAGQ---G--RFG-VTNLVKNVSALLVQMIEANLPALRAAVELALRQCVKRLGQLPPVVSHDN------E---M--ASILLMVN--AFLRELEAA----SSGES-------------------HKSLAQECRRRYRE-LRDEVEGTCPKFQRNGID------------------------------------------------------------------------------------------------------------------------------…
	XP_006461472	--------------------------------------------------LQNNWFCVKQP-ASSDLKNNWTWQQARQ-----------------KEDEFFTAT-----SP---WNELEAM---YVRYLR-TKNLVERLSQVLSDLIAKTLPGIQREIEGMISKTRQQINDLPKPPPANA------L------NEVAKLVK--DFDADIRRN----IEGVAY------------------KEGLIQRIRVPAEK-FRRVIRKTAPPFLPYNNS-------GIGHNL-ADPEFL-----------------------------------------------------------------KQEDDGDGEVYDEEDDEDEDDGATASLD-------------…
	XP_006461433	--------------------------------------------------LENNWYCVKQP-SSNDLKNNWTWQEARE-----------------KEQQFFAAT-----AP---WCELEGM---YQKFLR-TTNLVERLSGVLSDLIAKRLPEIQDELERSVQKTQGLLAQLPREPSKQP------V------NEVATLLH--EFVADIAQH----ITGIPD------------------ENGLIQSIRPAQER-FRTEVRATAPKFRSYEKK-------FAGTRSMPRAEFL-----------------------------------------------------------------DNEDDGYSE--DECDQFTASGTSTRKRK-------------…
	XP_042924849	VPEHEAGET---------LKLIRLVGACGAPPAGAGAAGGSAR--VAHPQHPLGHYVVKNP-SQDGLAMNITFEQARA-----------------DEAAYFAGH-----KH---WAAALRRQPELQRRMG-AAALRRGLSGLLVELVIAQLPEMRRSCRELQAAVQEELGAMPQPIQDAP------R-ELD--RMLTRVAA--ALRCHTR-------ADD--------------------DCTFYQRTQAMYDD-YCERVMRCLPAFLVGTTLIGTLDASGKGPDAAAAAAAAGGGDSDA-----QLQQVWEG-------------------GALDVSALAAALGAPAVTTEAE-----AAAFLYSDEV-----------------QQLLT--------…
	BAF46281	IGPDERTEW---------GKLCNLVAGARAPTGVPAAAGGSRAAAAPNPHLQLGYYVVKNP-GQEQLAAGISFEQARA-----------------AEERYFADH-----PL---WASAMKANSLLSQRLG-TNALRDGLSALLVDKIGEHMPEMRRSARAQLEKRQAELM-----------------------RNLWRISD--TLAQNALAD----IRGG--------------------SLDFYQELMRHYRE-YGERSIRSTPAFLVDTSLISALNSSDKGMHSSVDGGATATCELSL-----K----------------------------ELVS---RIKDGPVVKSAQDA---KAAL--EDERV-----------------KIQLR--------…
	XP_042924875.1	----IAEEA---------HIVCNKLVKLVG---ARGELGPGGTRSQPDGHLRLGYYVVKNP-SQEQLVEGITFEKARE-----------------IEARYFANH-----VH---WRPAMATSPGLVQRLG-ANALRSGLSLLLVERIEEQMPAMRKSAREQLDKLRAELASLPPVCVDPN------H-ELF--QLLWRVAD--GLDAAAHAR----SDTG--------------------DHAFYQLMDRFYRE-YGRHVMRSTPAFLVGTTLISALNKSEKMMGAGGGD---DGGDLDL-----Q----------------------------SVLPVMKQAAGGGAVTSSERV---EAALAAGSEAV-----------------QELLS--------…
	XP_032804093.1	---------------------------------------ALRILQNQVFPLSKGYVLVKCR-SQRDVEAHQTLAEASR-----------------VEAAFFKKH-----PV---FCHVHN-----GGKLTTTTVLAAKLTEELVDNIKRTLPKLRKDLAEKLREACAELESQGESIPDDA------R-AKQ--LFINARVM--RYNDDVRGL----ARGEPSRNL-------------PRNMMLYTLVREHFRT-WLKDLKRAQDA-------------------------------------------------------------------------------------------------------------------------------------…
	XP_006815062.1	---------------------------------------VVRIAENKVINLKKGYTIMKCR-SQRNLEDAMSLEEAMD-----------------EEERFFREH-----KH---YSVLS-------GQAG-SRLLAHRLTTELVEQILKSVPQIQHAIKDKLEDTKQELTTLGEEVPMND------V-QRI--DLLVRLLD--RFPDDFKNA----AEGVYKNATYD------------RSMRLQTIVMKLYDT-FADELESLQP--------------------------------------------------------------------------------------------------------------------------------------…
	XP_035690836.1	---------------------------------------VLQILNNEKYKLRKGYTIIKCR-GQMDIEKGMSLEEAMD-----------------KEQSYFKSH-----EH---FKSVYK-----EKKAG-VRTLAGRLSTELVGQIKNSIPFLKEDVKTKLAATRQDLQLMGIGVPQEP------D-KKM--LFLTDLLR--HFIDDLQKT----AKGELTRVCLKRK---------RTNKRLFGDVRDAFKR-LERAMNKMMP-------V------------------------------------------------------------------------------------------------------------------------------…
	XP_019617847.1	---------------------------------------TVDIVNNRKYALKKGYTIIKCR-GQVDIENKVSLSDAMD-----------------KEEMFFQKH-----EH---FKILYE-----EKKTG-TKTLAGKLTTELVEQIKKSIPGLKEDIREKLRDTERQLLLLGDGIPEDP------S-SKM--RFLVELLN--GFTVDLEKL----TNGEQVRNKMSVKQ--------QKQVWLIGDVRDAYRD-FAAELEGLLP--------------------------------------------------------------------------------------------------------------------------------------…
	PAA83069.1	---------------------------------------KLQIARNITFPLSKGYITVKCR-NQEDIKSRKSLREAKV-----------------DEMRFFSND-----PF---FSQLD------PSQRG-TDTLAKRLSTELLTLIKKFIPEVIKDVQVVRERLTQQLEELGVGPPEDD------R-EKV--AMIARMYN--DFVRMFSSE----ADGTAHKFTK--DG--------VKMRNLHQRCRIHWRI-LGEKAATTAKNLGDD---------------------------------------------------------------------------------------------------------------------------------…
	PAA94353.1	---------------------------------------KLMIARNITYPLSKGYVTVKCR-NQEDIKNRKSLKDAKA-----------------DEALFFNTD-----PF---FKQLD------SMYRG-SDTLARRLSEELLYLVKKFIPELISDVQSVRERLGQELAQMGKGPPEDD------R-SKV--ALIARMFN--DFTKLFEKE----ASGKSHNFQE--DS--------G-KKNLHQRCRQHWCH-LAEQMEKTVRQIGDD---------------------------------------------------------------------------------------------------------------------------------…
	PAA74204.1	---------------------------------------VLALMQNRKIPLKKGYVSVRCR-TPQQLKDNMSLQQAAR-----------------EEEVFFRTH-----PH---FRALD------KFEYG-TKTLAVKLSSELYEAIKHNIPELMREVQMKREDICKKLETMGCGPPDSI------E-EMK--NLLVRMIN--KFTTDFANV----STGTHRHE----------------PDRLFGRCRKHWET-LADEIEQCAFSERSD---------------------------------------------------------------------------------------------------------------------------------…
	PAA76532.1	---------------------------------------VLAMMRNERLKLRKGFVTVRCR-TPQQLKDNMGLREACK-----------------AEEEFFKLH-----PQ---FCALG------DYQRG-CKTLANKLSVELYQAVKERIPEMLKEIQIKRNDYMTMLEALGTGPPQSE------A-EMK--DLLVKMVE--EFKKEFSNT----ASGTHWHE----------------ETRLFGPCRLHWEA-LADDIERCAFSESPE---------------------------------------------------------------------------------------------------------------------------------…
	PAA69582.1	--------------------------------------IKAIVNNQGRVRLHKGFVMVKCR-SPKELRNNISLSEVAK-----------------IEEDYFKND-----PH---FSQLP------KDIVG-TKTLAEKLTNELFKAVAAGIETLEESLKSKLKDYEEELKDLEDSLCETD------S-DKR--AYLMRKLQ--QFASKVHAA----TASPEDERDA-FAT--------GSSSSLYSSCLTNCSS-FGYSVSRSQPAWIIDY--------------------------------------------------------------------------------------------------------------------------------…
	PAA92268.1	---------------------------------------TLKIANNEKIPLKKGYVMVKCR-SPEELNNGVTLSESVA-----------------NEAAFFKTH-----RH---FSLLP------EQSVG-IRTLADKLTEELFESVKRNISTLQNDILEMRKKFQEELQRLGQPVAETK------D-EKR--RYLFEMLS--NFNKDVAIA----TQGEMN-----------------ARFHLYAKCRKHWTE-LGKQIHRAWPGWVTRGHI------------------------------------------------------------------------------------------------------------------------------…
	NP_001007285.1	---------------------------------------VVRTVNNEVIRLEKGYMIVKCR-GQQDINDKLNLVEALE-----------------KERRFFDEH-----PQ---FSSLLE-----DGKAT-IPLLGQRLTEELVEHIAKNVPRLQNQIEMKLQKTFERLKVLGESVPDDD------EIELN--NFLIKKLR--QFMDALEEV----KRVEEEPV--------------KSDTRVFSKIRQEFVS-WKHILDSKPI----KM--------------------------------------------------------------------------------------------------------------------------------…
	XP_005167721.2.2	---------------------------------------VVRTVNNEVIPLKKGYMIVKCR-GQQDINDKLGLVEALE-----------------KERRFFDEN-----VH---FRSLLE-----DRKAT-IPLLAERLTKELVEHIAKNLPQLQNQLEMKLEKTSADLRGLGDGVPLDK------N-EKS--NFLIMKIR--QFNDVLERV----QMAEEDVE--------------KPNTRVFSKIRSEFVK-WKRILDSKAIKTEETL--------------------------------------------------------------------------------------------------------------------------------…
	XP_032888405.1	---------------------------------------VVDIVKNLTVELEKGYMIVKCR-GQNDINENISLVDAIA-----------------KEKEFFEDH-----EQ---FRPLLE-----DGKAG-IPNLAVRLTKELVNHINKSLPQLRNQIETMLNQSLQTRKKYSHAVPNSY------P-EQI--TFLIEKIN--SFCSHIKNL----TMGEEPQD-------------KVDGVRYITIVRNEFDE-WNTFLNERISKFTTHM--------------------------------------------------------------------------------------------------------------------------------…
	XP_007904885.1	---------------------------------------IVDIVQNLVVELKKGYMIVKCR-GQKEINDKLTLQDAIA-----------------RENRYFEEH-----EQ---FRTLLD-----EKKAS-IPHLAERLTNELVYHISKCLPNLRRDVEEKLSKTRKELKLYGNGIPTSE------N-ERL--AFLIDKIT--EFCSQIISL----VSGEDTGN-------------HTEEMRYFPQVRHEFSA-WKTFLDDKGLNFQDTL--------------------------------------------------------------------------------------------------------------------------------…
	XP_003973512.2.2	---------------------------------------VVDIIHNEVIHLKKGYMIVRCR-GQKEIIDKVSLAEATE-----------------TETAFFRDH-----AH---FQTLYD-----DGQAT-ILKLAEKLTLELVNHIEKSLPRLEEQIEEKLAHTRAELERYGTGPPSDP------A-EKV--TFLMDKLT--AFTHDAISL----TTGEDICC--------------GEN--IFSTLRQKFGE-WIRHLDISGVKFNVRL--------------------------------------------------------------------------------------------------------------------------------…
	NP_891987.2.2	---------------------------------------VVDIVHNEVIHLTKGYMIVRCR-GQKEIMDQVTLNEATE-----------------TESAFFKDH-----PH---FSKLYE-----EGFAT-IPKLAEKLTIELVHHIQKSLPRLEEQIETKLAETQKELEAYGNGPPSEP------A-ARL--SFFIDKVT--AFNQDMLNL----TTGEDVKC--------------TTDLLLFPELRQEFAK-WSHILDRSGDSFNKKI--------------------------------------------------------------------------------------------------------------------------------…
	XP_009304072.1	---------------------------------------VVDIVHNEVIHLTKGYMIVRCR-GQKEIMDQVTLNEATE-----------------TESAFFKDH-----PH---FRKLYE-----EGFAT-IPKLAEKLTIELVHHIQRSLPRLEEQIQTKLAETQKELEAYGDGPPSDP------A-ERL--SFFIDKVT--AFTCDTLNL----TTGEEVKS--------------ASKLLIFPELRQEFAY-WNSFLDSSGYSFKLKI--------------------------------------------------------------------------------------------------------------------------------…
	XP_028583068.1	---------------------------------------VVDIIRNQRVPLRKGYMIVKCR-GQSDINDKVTLGDAIE-----------------KEREFFEEH-----DF---FRSLLE-----EGRAT-IPLLAERLTQELIEHISKTLPTLQKQIKEKLEVTNAELQKCGQDVPGNT------E-EKM--PFLIQKIK--LFNQDILNK----VQGEDLTD--------------LKETRLFTKVRNIFNQ-WQEEINSNALNVRDTM--------------------------------------------------------------------------------------------------------------------------------…
	XP_025933558.1	---------------------------------------IVNIIRNLTVPLKKGYMIVKCR-GQQDIHNNLTLASAIQ-----------------QEKEFFETH-----QH---FSILLN-----EGKAT-VPLLAEKLTXELVGHIIKTLPTLENQIRSELQKTLQELHKYRRGMPTTE------S-DKL--IFLTDIIK--LFNEDIAHS----MHGEEHLS--------------GNEIRLFTKIRREFQN-WEQVLQDSSIKVTKIV--------------------------------------------------------------------------------------------------------------------------------…
	XP_028583072.1	---------------------------------------VVNIVRNQVIPLKKGYMIVKCR-GQQDIQSNMTLASALK-----------------EERAFFEKH-----KC---FSILLQ-----EKKAT-VPLLAEKLTSELVEHISKSLPTLEEQIRFQLQKTDTEMQRYGKAVPKTD------G-EKQ--YFLAEKIE--HFIADFGST----VQGEESVS--------------ENEARLFTKVRKEFQK-WGEGVASSGLKIQESL--------------------------------------------------------------------------------------------------------------------------------…
	XP_015269256.1	---------------------------------------VVDIVRNLIIHLKKGYMIVKCR-GQQDIQSNLDLASAIQ-----------------KEKAFFEDN-----RH---FRILLA-----EKRAT-IPLLAEKLTSELVEHINKSLPNLEEQINTQLQKANQDLLKYGKGMPKTE------G-EKL--NFLIEKIK--LFNEDIINL----TQGEEKLS--------------ENDTRLFTKIRKEFQK-WEKKLNESAVKMQKGS--------------------------------------------------------------------------------------------------------------------------------…
	XP_031752404.1	---------------------------------------VISVVRNLVYSLNKGYMIVKCR-GQQEIQENLSLKDALV-----------------NEQNFFKEH-----EH---FSVLLE-----EGYAT-IACLAGKLTNELVAHIVRNLPTLKTQIRKKLDEAEEKLRNIGSGVPDSE------T-EKL--TFLIDKIR--RFNDAITHA----TQGEEEMT--------------NGFLKLSTIMRNYFYS-WELTIQETSKGFQNKL--------------------------------------------------------------------------------------------------------------------------------…
	XP_012586448.1	---------------------------------------VVNVAQNLTYRLKKGYMVVKCR-GQQDIMDRLSLAQATE-----------------KEVAFFQTH-----PH---FRALLE-----EGKAT-VPRLAEKLTSELILHINKSLPLLENQLRESHQRATEELRQCGPSIPTSD------S-DRM--FFLIEKVK--VFNRDIEKL----IEGEEIVK--------------EKETRLFNKIRKEFKN-WELVLADNIQK-------------------------------------------------------------------------------------------------------------------------------------…
	NP_776366.1	---------------------------------------VLKVMQNLTYHLKKGYMIVKCR-GQQDITNKLSLAEATR-----------------KETMFFETH-----PY---FRILLD-----EGKAT-VPLLAERLTTELIWHINKSLPLLENQIKEKHQRATEELQQYGDDIPSDE------G-DKM--FFLIEKIK--VFNEDIGKL----IEGEEIVM--------------ETESRLCNKIREEFTS-WILILTTNIEKVKSIL--------------------------------------------------------------------------------------------------------------------------------…
	NP_001003133.1	---------------------------------------VVNVAQNLTYHLQKGYMIVRCR-GQEEITNQLSLAEATE-----------------KERMFFQTH-----PY---FRALLE-----EGKAT-VPCLAERLTKELILHINKSLPLLEKQIRESHQRATDELHQCGDSIPSNE------A-DKM--FFLIEKIK--LFNQDIDKL----IEGEEIVK--------------KNETRLYNKIREEFEH-WALVLTANTQKVKNIV--------------------------------------------------------------------------------------------------------------------------------…
	XP_032211320.1	---------------------------------------VMKVAQNLTYHLQKGYMMVRCR-GQEEITNRLSLAEATR-----------------KETMFFQKH-----PH---FRALLQ-----EGKAT-VPCLAERLTNELILHINKSLPLLEEQIRESHQRATEELHQCGDDTPSNE------T-DRM--FFLIDKIK--MFNQDIEKL----TEGEEVVK--------------EKETRLFNKIREEFEN-WVLVLTANTQKVKNII--------------------------------------------------------------------------------------------------------------------------------…
	XP_006156438.1	---------------------------------------VMNVLQNLTFPLKKGYMIVKCR-GQQEIMNNLSLAEATR-----------------KELMFFQSH-----PH---FRVFLE-----EKKAT-VPHLAERLTAELIAHIRKSLPSLESEIRERHQGATEELRRCGADIPTQE------T-DKM--FFLIEKIK--VFNQDVEKL----VEGEEIVR--------------EKETRLYNKIREEFKN-WVLVLAANTQKVKNII--------------------------------------------------------------------------------------------------------------------------------…
	NP_002454.1	---------------------------------------VMNVVRNLTYPLKKGYMIVKCR-GQQEITNRLSLAEATK-----------------KEITFFQTH-----PY---FRVLLE-----EGSAT-VPRLAERLTTELIMHIQKSLPLLEGQIRESHQKATEELRRCGADIPSQE------A-DKM--FFLIEKIK--MFNQDIEKL----VEGEEVVR--------------ENETRLYNKIREDFKN-WVGILATNTQKVKNII--------------------------------------------------------------------------------------------------------------------------------…
	XP_002830747.1	---------------------------------------VMNVVRNLTYPLKKGYMIVRCR-GQQELTNRLSLAEATK-----------------KEITFFQTH-----PY---FRVLLE-----EGSAT-VPRLAERLTSELIMHIQKSLPLLEEQIRESHQKATEELRRCGADIPSQE------A-DKM--FFLIEKIK--MFNQDIEKL----VEGEEAVR--------------ENETRLYNKIREDFKN-WVGILATNTQKVKNII--------------------------------------------------------------------------------------------------------------------------------…
	XP_008569440.1	---------------------------------------VMNVARNLTYHLKKGYMIVKCR-GQQDITNKLSLAEATK-----------------KEMAFFQTH-----PY---FRVLLE-----EGKAT-VPCVAEKLTAELIVHINKSLPLLENQIRENHQRATEELRQCGADIPSQD------S-DKM--FFLIEKVK--MFNQDIEKL----IEGEEVVK--------------ETETRLYNKIREEFKT-WVLVLNANNKKVKKII--------------------------------------------------------------------------------------------------------------------------------…
	XP_017508123.1	---------------------------------------IVNVVQNLTYHLKKGYMIVKCR-GQQEVTNKLSLAEATS-----------------KEMTFFQTH-----PY---FRILLE-----EGKAT-VPRLAEKLTTELISHINKSLPLLDSQIKESHQKATEELRQCGANVPSSD------T-EKM--FFLIEKIK--VFNQDIEKL----TEGEEVVR--------------EKETRLYNKIREEFKN-WVLILTANTQKVKNII--------------------------------------------------------------------------------------------------------------------------------…
	XP_005885748.1	---------------------------------------VVNVAQNLTYRLKKGYMIVKCR-GQQEITDKLSLAEATK-----------------KEMMFFQTH-----PY---FRVLLE-----EGKAT-VPRLAERLTTELIWHINKSLPLLENQIRESHLSATEELRQCGEHIPNTD------A-DKM--FFLVEKIK--VFNRNIERL----VDGEEVVK--------------EKETRLYNKLREEFKN-WVLVLAANSQKVKNII--------------------------------------------------------------------------------------------------------------------------------…
	NP_034976.1	---------------------------------------VLDVMRNLVYPLKKGYMIVKCR-GQQDIQEQLSLTEAFQ-----------------KEQVFFKDH-----SY---FSILLE-----DGKAT-VPCLAERLTEELTSHICKSLPLLEDQINSSHQSASEELQKYGADIPEDD------R-TRM--SFLVNKIS--AFNRNIMNL----IQAQETVS--------------EGDSRLFTKLRNEFLA-WDDHIEEYFKKDSPEV--------------------------------------------------------------------------------------------------------------------------------…
	XP_004675614.2.2	---------------------------------------VVDVIRNFICPLKKGYMIVKCR-GQKDIQDRLSLAQALQ-----------------KEQAFFEEH-----PH---FRQLLE-----EGRAS-IPKLADRLTSELIRHISKSLPLLESQVKENHQNVSAELQKCGTDIPEGE------S-EKL--FFLIDKIK--AFNEDITIL----TEGEETVK--------------SSETRLFTKIRREFHK-WNEEVGKNFLKSFLDI--------------------------------------------------------------------------------------------------------------------------------…
	NP_038634.1	---------------------------------------VVDVVRNLVYHLKKGYMIVKCR-GQQDIQEQLSLTEALQ-----------------NEQIFFKEH-----PH---FRVLLE-----DGKAT-VPCLAERLTAELILHICKSLPLLENQIKESHQSASEELQKYGMDIPEDD------S-EKT--FFLIEKIN--AFNQDITAL----VQGEENVA--------------EGECRLFTRLRKEFLS-WSKEIEKNFAKGYAVL--------------------------------------------------------------------------------------------------------------------------------…
	XP_005202045.1	---------------------------------------VVDVVRNLVFHLKKGYMIVKCR-GQQDIKHRMSLDKALQ-----------------RERIFFEDH-----AH---FRDLLE-----EGKAT-IPCLAERLTSELIMHICKTLPLLENQIKETHQRITEELQKYGKDIPEEE------S-EKM--FCLIEKID--TFNKEIIST----IEGEEFVE--------------QYDSRLFTKVRAEFSK-WSAVVEKNFEKGYEAI--------------------------------------------------------------------------------------------------------------------------------…
	XP_014388412.1	---------------------------------------VVDVVRNLVYHLKKGYMIVKCR-GQQDIQYQMSLSKALQ-----------------RERAFFEDH-----PY---FRDLLE-----EGKAT-IPCLAERLTNELIAHISKSLPLLENQIKENQQSITEQLQKYGMDIPEEE------T-EKM--FFLIDKIN--TFNQDIQAL----VEGEESVC--------------GDNSRLFTRIRMEFGK-WSIEIEKSFQRGYDDI--------------------------------------------------------------------------------------------------------------------------------…
	NP_001003134.1	---------------------------------------VVDVAQNLVCHLKKGYMIVKCR-GQQDIQDQVSLAEALQ-----------------KEKDFFEDH-----PH---FRVLLE-----EGRAT-VPNLAEKLTSELITHICKTLPLLENQIKENHEKITEELQKYGSDVPEDE------H-EKM--FFLIDKLN--AFNQDISSL----IQGEESVG--------------EDESRLFTKIRNEFHK-WSAVIEKKFQRGYKAI--------------------------------------------------------------------------------------------------------------------------------…
	XP_032211398.1	---------------------------------------VVDVAQNLVCHLKKGYMIVKCR-GQQDIQDQVTLAEALQ-----------------KERDFFEDH-----PH---FRVLLE-----EGRAT-VPCLADKLTSELIMHICKTLPLLENQIKENHEKITEELQKYGSDVPEDE------H-EKM--FFLIDKIN--AFSHDINSL----IEGEESVG--------------ENDSRLFTKIRNEFHK-WNTVIEKAFQKGYKAI--------------------------------------------------------------------------------------------------------------------------------…
	XP_004466363.1	---------------------------------------VVDVVRNLVCHLKKGYMIVRCR-GQQDIQDRLSLATALQ-----------------KERAFFENH-----EN---FRVLLE-----EGKAT-VPHLAERLTTELITHISKTLPLLENQIKESHEKTAEALQKCGVDIPEEE------S-EKM--FFLIDKIN--AFNEAINTL----IQGEELVE--------------EEECRLFTRLRNEFGK-WSNVIEVNFQKSFNAI--------------------------------------------------------------------------------------------------------------------------------…
	XP_017508130.1	---------------------------------------VVDVVRNLVCHLKKGYMIVKCR-GQQDIQDQLSLAEALK-----------------KERAFFEDN-----PY---FRDLLE-----EGRAT-VPCLADKLTVELITHICKSLPLLENQIKENHQKITEELQKYGMDIPEDE------N-ERM--FFLIDKIN--TFNQDITSL----IQGEESVG--------------PDETRLFTQIRKEFHK-WSIVIERNFKKGYETI--------------------------------------------------------------------------------------------------------------------------------…
	NP_002453.2.2	---------------------------------------VVDVVRNLVFHLKKGYMIVKCR-GQQEIQDQLSLSEALQ-----------------REKIFFENH-----PY---FRDLLE-----EGKAT-VPCLAEKLTSELITHICKSLPLLENQIKETHQRITEELQKYGVDIPEDE------N-EKM--FFLIDKVN--AFNQDITAL----MQGEETVG--------------EEDIRLFTRLRHEFHK-WSTIIENNFQEGHKIL--------------------------------------------------------------------------------------------------------------------------------…
	NP_001127618.1	---------------------------------------VVDVVRNLVFHLKKGYMIVKCR-GQQEIQDQLSLSEALQ-----------------REKIFFEDH-----PY---FRDLLE-----EGKAT-VPCLAEKLTSELITHICKSLPLLENQIRESHQRITEELQKYGVDVPEDE------N-EKM--FFLIDKIN--AFNQDITAL----IQGEETVG--------------EEDIRLFTRLRHEFHK-WSIIIENNFQEGHKIL--------------------------------------------------------------------------------------------------------------------------------…
	XP_008569442.1	---------------------------------------VVDVVRNLVYHLKKGYMIVKCR-GQQDIQDQLSLATALQ-----------------REKDFFEDH-----PQ---FRDLLE-----EGRAT-IPCLAERLTTELITHICKSLPLLENQIKECHQKITEELQKYGTDIPNDE------N-EKM--LFLIDKIN--VFNQDINAL----IQGEETVG--------------DEDTRLFTKLRSEFCK-WSDVIEANFKKGYDVI--------------------------------------------------------------------------------------------------------------------------------…
	XP_006156437.1	---------------------------------------VVDVVRNLVCHLKKGYMIVKCR-GQQDIQDRLSLAEALQ-----------------REKVFFEEH-----PY---FSFLLE-----EGKAT-IPCLAERLTTELIMHISKSLPLLENQIKESHQKITEELKKYGTDIPEDE------N-EKM--FFLIDKIN--TFNQNIMVL----IQGEEIVG--------------EDDTRLFTKLRNEFHK-WNIMIEKNFQKGYDLI--------------------------------------------------------------------------------------------------------------------------------…
;
end;
begin trees;
	tree tree_1 = [&R] [&branchAttributeNames={"FastTree support value"}]((XP_042924849:0.5572699999999999,(BAF46281:0.4529300000000003,XP_042924875.1:0.3220099999999997)[&"FastTree support value"=0.878]:0.1137100000000002)[&"FastTree support value"=1.0]:0.45608000000000004,(OAJ38670.1:1.0698799999999995,((XP_750654:1.62345,(XP_006457072.1:1.1878200000000003,(XP_006461472:0.4758899999999997,XP_006461…
end;
